# Supplementary material for: Predisposition to hematopoietic malignancies by deleterious germline CHEK2 variants
Source: Leukemia. 2025 May 7;39(7):1702–13. doi: 10.1038/s41375-025-02635-1 (PMC12208901; doi:10.1038/s41375-025-02635-1)
Supplement: Supplementary file 2 — Supplemental Table 1 [file 41375_2025_2635_MOESM2_ESM.xls]

## Sheet: CHEK2_Supplemental_Table_1_v25
Antibody	Manufacturer	Clone	Isotype	Usage	Cat
CD3_BV650	BD Biosciences	17A2	Rat IgG2b,?	Flow cytometry	740530
CD4_APC-Cy7	Biolegend	GK1.5	Rat IgG2b,?	Flow cytometry	100414
CD4_APC-H7	BD Biosciences	GK1.5	Rat IgG2b,?	Flow cytometry	560181
CD8a_EFluor450	eBiosciences	53-6.7	Rat IgG2a,?	Flow cytometry	48-0081-82
CD8_BV421	ThermoFisher	53-6.7	Rat IgG2a,?	Flow cytometry	14-0081-82
CD19_PE-Cy7	Biolegend	6D5	Rat IgG2a,?	Flow cytometry	115519
CD11b_APC	Biolegend	M1/70	Rat IgG2b,?	Flow cytometry	101212
CD34_FITC	BD Biosciences	RAM34	Rat IgG2a,?	Flow cytometry	553733
CD117_PE	Biolegend	2B8	Rat IgG2b,?	Flow cytometry	105807
CD45_PE/Fire	Biolegend	30-F11	Rat IgG2b,?	Flow cytometry	103175
CD45_PerCP5.5	Biolegend	30-F11	Rat IgG2b,?	Flow cytometry	103131
CD45.1_PE	Biolegend	A20	Rat IgG2a,?	Flow cytometry	110708
CD45.2_APC	Biolegend	104	Rat IgG2a,?	Flow cytometry	109814
Lin_PacBlue	Biolegend	17A2,RB6-8C5,M1/70,RA306B2	Rat IgG2a/b,?	Flow cytometry	79724
Sca1_APC-Cy7	Biolegend	D7	Rat IgG2a,?	Flow cytometry	108125
PAX5	Abcam	EPR3730(2)	Rabbit monoclonal	IHC	ab109443
CD3	Abcam	SP162	Rabbit monoclonal	IHC	ab135372
Chk2	Cell signalling technology	NA	Rabbit polyclonal	WB	2662S
GAPDH	Cell signalling technology	14C10	Rabbit polyclonal	WB	2118S
Aqua fluorescent reactive dye	Invitrogen	NA	NA	Flow cytometry	L34965A
EFluor780	Invitrogen	NA	NA	Flow cytometry	65-0865-14
Primer_name	Usage	Sequence
Chek2-CKO-P5-3	Genotyping (Fwd)	CCTTGATTGTCTTCTTACTGCTG
Chek2-CKO-P6-3.2	Genotyping (Rev)	GCCTTTCCCAATAAGCTCGG
Chek2_I161T_cDNA_Geno-Fsanger	Sanger_sequencing	CCACTGTTGAGAAGGACGGACA
Chek2_I161T_cDNA_Geno-R	Sanger_sequencing	GTTGTTACTCAGAGGACAGCGTT
mCHEK2_qPCR_Fwd	qPCR (Fwd)	GCTATGGGCTCTTCAGGA
mCHEK2_qPCR_Rev	qPCR (Rev)	ACAGTGGTCCATCGAAGC
18S_qPCR_Fwd	qPCR (Fwd)	CTTAGAGGGACAAGTGGCG
18S_qPCR_Rev	qPCR (Rev)	ACGCTGAGCCAGTCAGTGTA
Reagant	Manufacturer	Usage	Cat
EDTA collection tubes	BD Biosciences	Blood_draw	365974
TRIzol	Invitrogen)	RNA_qPCR	15596026
cDNA_Generation	Life Technologies	qPCR	4368814
Power SYBR Green PCR Master Mix	Life Technologies	qPCR	4368706
GoTaq DNA Polymerase	Promega	PCR	M3001
Protease_inhibitor	Calbiochem	WB	539134
Phosphatase_inhibitor	ThermoFisher	WB	78420
Miltenyi Direct Lineage Depletion	Miltenyi	Lineage depletion	130-110-470
Miltenyi LS Columns	Miltenyi	Lineage depletion	130-042-401
Qiagen AllPrep	Qiagen	DNA/RNA Extraction	80204
NEBNext Immune Sequencing Kit	NEB	Library preparation	E6330S
AllPrep_DNA_RNA_Kit	Qiagen	NA_Extraction	80204
