# Supplementary material for: Predisposition to hematopoietic malignancies by deleterious germline CHEK2 variants
Source: Leukemia. 2025 May 7;39(7):1702–13. doi: 10.1038/s41375-025-02635-1 (PMC12208901; doi:10.1038/s41375-025-02635-1)
Supplement: Supplementary file 3 — Supplemental Table 2 [file 41375_2025_2635_MOESM3_ESM.xls]

## Sheet: CHEK2_Supplemental_Table_2_v25
Gene	Location_GRCh38	Cytoband	Alteration_Type	MANE_Select_Transcript	MANE_cDNA	MANE_HGVSp	Alternate_Transcript	Alternate_cDNA	Alternate_HGVSp	RSID	Variation_ID	ClinVar_Classification	Manuscript_Curation	Manuscript_Abbreviation	gnomad_v4_Total	gnomad_v4_European_Non_Finnish	European_Finnish	European_Ashkenazi	REVEL_Score	REVEL_Prediction	MetaRNN_Score	MetaRNN_Prediction	SIFT_Score	SIFT_Prediction	PROVEAN_Score	PROVEAN_Prediction	PhyloP100way	ACMG_Criteria_1	ACMG_Criteria_2	ACMG_Criteria_3	ACMG_Criteria_4	Variant_Source	Comments
CHEK2	chr22-28725099-A-G	22q12.1	Missense	NM_007194.4	c.470T>C	p.Ile157Thr	ENST00000382580.6	c.599T>C	p.Ile200Thr	rs17879961	5591	Conflicting interpretations of pathogenicity; risk factor? Pathogenic(4); Likely pathogenic(13); Pathogenic, low penetrance(1); Established risk allele(1); Uncertain significance(9)	Likely Pathogenic	p.I157T	0.002762	0.002215	0.02576	0.001115	0.538	Uncertain	0.5399	Uncertain	0.1	Benign Supporting	-2.35	Uncertain	6.65	PS4_Moderate	PS3_Moderate	PM1_Moderate	NA	Both	BS1 not applied as gnomAD total AF greater than threshold 0.0108, PS4 and PS3 applied based on results from this manuscript. PM5 on the basis of p.Ile157Ser classed as LP
CHEK2	chr22-28725242-C-T	22q12.1	Splice_Donor	NM_007194.4	c.444+1G>A	p.?	ENST00000382580.6	c.573+1G>A	p.?	rs121908698	128075	Conflicting interpretations of pathogenicity? Pathogenic(31); Likely pathogenic(2); Uncertain significance(1)	Pathogenic	c.444+1G>A	9.045e-05	0.0001017	0.0002967	0	NA	NA	NA	NA	NA	NA	NA	NA	6.033	PVS1_Very_Strong	PM2_Supporting	NA	NA	Both	Null variant in a gene where loss-of-function is a known disease mechanism
CHEK2	chr22-28695868-AG-A	22q12.1	Frameshift	NM_007194.4	c.1100del	p.Thr367fs	ENST00000382580.6	c.1229del	p.Thr410fs	rs555607708	128042	Conflicting interpretations of pathogenicity? Pathogenic(49); Uncertain significance(1)	Likely Pathogenic	p.T367fs	0.002152	0.00235	0.008572	0.001454	NA	NA	NA	NA	NA	NA	NA	NA	8.668	PVS1_Very_Strong	PM2_Supporting	NA	NA	Both	Frame shift variant predicted to cause NMD, loss-of-function known disease mechanism.
CHEK2	chr22-28695219-G-A	22q12.1	Missense	NM_007194.4	c.1283C>T	p.Ser428Phe	ENST00000382580.6	c.1412C>T	p.Ser471Phe	rs137853011	5603	Conflicting interpretations of pathogenicity? Pathogenic(16); Likely pathogenic(7); Pathogenic, low penetrance(1); Established risk allele(1); Uncertain significance(1)	Likely pathogenic	p.S428F	0.0002758	7.054e-05	0	0.01065	0.323	Benign Moderate	0.01312	Benign Strong	0.002	Uncertain	-4.14	Uncertain	3.463	PS4_Strong	PS3_Moderate	PM2_Supporting	PP2_Supporting	Clinical	PS4 and PS3 assigned based on PMID 15649950, 22419737. PP2 based on 83.0% rate of non-VUS missense variants (80.8% cutoff). BP4 not applied as REVEL above cutoff for supporting strength (0.290).
CHEK2	chr22-28703536-CA-C	22q12.1	Frameshift	NM_007194.4	c.876del	p.Phe292fs	ENST00000382580.6	c.1005del	p.Phe335fs	rs772683219	234765	Pathogenic?	Likely pathogenic	p.F292fs	9.641e-06	0.00001146	0.000	0	NA	NA	NA	NA	NA	NA	NA	NA	2.389	PVS1_Very_Strong	PM2_Supporting	NA	NA	Clinical	Null variant predicted to cause NMD, loss-of-function is a known disease mechanism
CHEK2	chr22-28699929-C-G	22q12.1	Missense	NM_007194.4	c.917G>C	p.Gly306Ala	ENST00000382580.6	c.1046G>C	p.Gly349Ala	rs587780192	128089	Conflicting interpretations of pathogenicity? Likely pathogenic(6); Uncertain significance(6)	Likely pathogenic	p.G306A	2.418e-05	2.289e-05	0	0	0.632	Uncertain	0.94	Pathogenic Strong	0.002	Pathogenic Supporting	-8.44	Pathogenic Moderate	6.668	PP3_Moderate	PM2_Supporting	PP2_Supporting	PS3_Moderate	Clinical	PP3 based on concordant pathogenic in silico predictors, PS3 based on PMID 22419737
CHEK2	chr22-28695238-TA-T	22q12.1	Frameshift	NM_007194.4	c.1263del	p.Ser422fs	ENST00000382580.6	c.1392del	p.Ser465fs	rs587780174	128053	Pathogenic/Likely pathogenic?	Likely pathogenic	p.S422fs	0.0002282	0.0003088	0	0	NA	NA	NA	NA	NA	NA	NA	NA	-0.387	PVS1_Very_Strong	PM2_Supporting	NA	NA	Clinical	Null variant predicted to cause NMD, loss-of-function is a known disease mechanism
CHEK2	chr22-28734506-A-C	22q12.1	Nonsense	NM_007194.4	c.216T>G	p.Tyr72Ter	ENST00000382580.6	c.216T>G	p.Tyr72Ter	rs587781705	141381	Pathogenic	Likely pathogenic	p.Y72Ter	0	0	0	0	NA	NA	NA	NA	NA	NA	NA	NA	-0.483	PVS1_Very_Strong	PM2_Supporting	NA	NA	Clinical	Null variant predicted to cause NMD, loss-of-function is a known disease mechanism
CHEK2	chr22-28694066-G-A	22q12.1	Missense	NM_007194.4	c.1427C>T	p.Thr476Met	ENST00000382580.6	c.1556C>T	p.Thr519Met	rs142763740	128060	Conflicting interpretations of pathogenicity? Pathogenic(1); Likely pathogenic(17); Established risk allele(1); Uncertain significance(14); Likely benign(1)	Likely pathogenic	p.T476M	0.0004035	0.0004892	0	0	0.445	Benign Supporting	0.3425	Benign Supporting	0.001	Pathogenic Supporting	-4.7	Pathogenic Supporting	3.149	PM1_Moderate	PM5_Supporting	PS3_Moderate	PM2_Supporting	Both	In silico predictors are conflicting, no codes applied. PM1, occurs in a hot spot that is well conserved. PM5, p.Thr476Lys classified as pathogenic by in silico methods and previously reported in prostate cancer with reduced kinase activity in vitro (PMID 16835864). PS3, Functional studies in yeast suggest pathogenicity (22419737, 30851065).
CHEK2	chr22-28725031-G-A	22q12.1	Missense	NM_007194.4	c.538C>T	p.Arg180Cys	ENST00000382580.6	c.667C>T	p.Arg223Cys	rs77130927	128081	Conflicting interpretations of pathogenicity? Likely pathogenic(1); Uncertain significance(14); Benign(4); Likely benign(5)	Variant of unclear significance	p.R180C	0.0008285	0.0008696	0.0002031	0.0002365	0.703	Pathogenic Supporting	0.0221	Benign Strong	0.002	Pathogenic Supporting	-4.44	Pathogenic Supporting	4.793	PM1_Moderate	PM2_Supporting	BP4_Moderate	NA	Clinical	Not found in population databases, occurs in a hot spot region, conflicting in silico predictors but MetaRNN predicts benign. Variant of unclear significance.
CHEK2	chr22-28687890-A-G	22q12.1	3_Prime_UTR	NM_007194.4	c.*7T>C	p.?	ENST00000382580.6	c.*7T>C	p.?	rs121908710	132820	Conflicting interpretations of pathogenicity? Uncertain significance(3); Benign(1); Likely benign(2)	Variant of unclear significance	c.*7T>C	0.0001092	4.842e-05	0	0.003447	NA	NA	NA	NA	NA	NA	NA	NA	-1.579	PM2_Supporting	BP4_Supporting	NA	NA	Clinical	Low frequency, but not predicted to cause splice disruption with SpliceAI and not conserved (phyloP = -1.58 less than -1.04). Variant of unclear significance.
CHEK2	chr22-28725372-A-G	22q12.1	Intronic	NM_007194.4	c.320-5T>A	p.?	ENST00000382580.6	c.449-5T>C	p.?	rs121908700	128070	Conflicting interpretations of pathogenicity? Uncertain significance(6); Benign(3); Likely benign(9)	Variant of unclear significance	c.320-5T>A	0	0	0	0	NA	NA	NA	NA	NA	NA	NA	NA	3.947	PM2_Supporting	NA	NA	NA	Clinical	Low frequency, conserved site, but not predicted to cause splice disruption with SpiceAI. Variant of unclear significance.
CHEK2	chr22-28725089-T-C	22q12.1	Missense	NM_007194.4	c.480A>G	p.Ile160Met	ENST00000382580.6	c.609A>G	p.Ile203Met	rs575910805	128077	Conflicting interpretations of pathogenicity? Uncertain significance(11); Likely benign(2)	Variant of unclear significance	p.I160M	6.381e-05	2.712e-05	0	0	0.724	Pathogenic Supporting	0.1704	Benign Moderate	0.005	Uncertain	-1.68	Benign Moderate	0.014	PM1_Moderate	PM2_Supporting	BP4_Supporting	NA	Clinical	Low frequency, occurs in a CHEK2 SNV hotspot, conflicting in silico predictions but mostly non-pathogenic. Variant of unclear significance
CHEK2	chr22-28725087-T-C	22q12.1	Missense	NM_007194.4	c.482A>G	p.Glu161Gly	ENST00000382580.6	c.611A>G	p.Glu204Gly	rs730881683	182426	Uncertain significance?	Variant of unclear significance	p.E161G	1.239e-06	1.239e-06	0	0	0.845	Pathogenic Moderate	0.9061	Pathogenic Moderate	0.013	Uncertain	-5	Pathogenic Supporting	5.73	PM1_Moderate	PP3_Moderate	PM2_Supporting	NA	Clinical	Low frequency, occurs in CHEK2 SNV hotspot, computationally damaging. Does not meet threshold for likely pathogenic, variant of unclear significance.
CHEK2	chr22-28699894-G-A	22q12.1	Missense	NM_007194.4	c.952C>T	p.Arg318Cys	ENST00000382580.6	c.952C>T	p.Arg361Cys	rs148053495	128090	Uncertain significance?	Variant of unclear significance	p.R318C	1.487e-05	1.186e-05	0	0	0.309	Benign Moderate	0.3968	Benign Supporting	0.001	Pathogenic Supporting	-4.5	Pathogenic Supporting	1.873	PM2_Supporting	PP2_Supporting	BP4_Supporting	NA	Clinical	Low frequency, PP2 based on 83.0% rate of non-VUS missense variants (80.8% cutoff), in silico predictors favor benign. Variant of unclear significance.
CHEK2	chr22-28687968-G-A	22q12.1	Missense	NM_007194.4	c.1561C>T	p.Arg521Trp	ENST00000382580.6	c.1690C>T	p.Arg564Trp	rs533475838	140881	Uncertain significance?	Variant of unclear significance	p.R521W	4.511e-05	2.968e-05	0	0	0.205	Benign Moderate	0.1442	Benign Moderate	0.002	Pathogenic Supporting	-4.13	Uncertain	4.619	BP4_Supporting	BS3_Supporting	PM2_Supporting	PP2_Supporting	Clinical	Low frequency, PP2 based on 83.0% rate of non-VUS missense variants (80.8% cutoff), in silico predictors favor benign. Functional testing shows no defect in protein function. Variant of unclear significance.
CHEK2	chr22-28699931-T-G	22q12.1	Missense	NM_007194.4	c.915A>C	p.Glu305Asp	ENST00000382580.6	c.1044A>C	p.Glu348Asp	rs587780191	128088	Uncertain significance?	Variant of unclear significance	p.G305A	1.922e-05	2.629e-05	0	0	0.197	Benign Moderate	0.3194	Benign Supporting	0.011	Pathogenic Supporting	-2.45	Uncertain	3.759	PM2_Supporting	PP2_Supporting	BP4_Supporting	NA	Clinical	Low frequency, PP2 based on 83.0% rate of non-VUS missense variants (80.8% cutoff), in silico predictors favor benign. Variant of unclear significance.
CHEK2	chr22-28719480-CA-C	22q12.1	Frameshift	NM_007194.4	c.597del	p.Phe199fs	ENST00000382580.6	c.726del	p.Phe242fs	rs1250779080	483374	Pathogenic	Likely pathogenic	p.F199fs	3.173e-06	4.335e-06	0	0	NA	NA	NA	NA	NA	NA	NA	NA	4.128	PVS1_Very_Strong	PM2_Supporting	NA	NA	Clinical	Null variant predicted to cause NMD, loss-of-function is a known disease mechanism
CHEK2	chr22-28710010-T-C	22q12.1	Missense	NM_007194.4	c.842A>G	p.Asn281Ser	ENST00000382580.6	c.971A>G	p.Asn324Ser	rs587782196	142049	Uncertain significance?	Variant of unclear significance	p.N281S	5.955e-06	6.428e-06	0	0	0.031	Benign Strong	0.2809	Benign Supporting	0.287	Benign Supporting	-1.18	Benign Supporting	4.825	PM2_Supporting	PP2_Supporting	BP4_Supporting	NA	Clinical	Low frequency, PP2 based on 83.0% rate of non-VUS missense variants (80.8% cutoff), in silico predictors favor benign. Variant of unclear significance.
CHEK2	chr22-28725259-T-C	22q12.1	Missense	NM_007194.4	c.428A>G	p.His143Arg	ENST00000382580.6	c.557A>G	p.His186Arg	rs587782300	142196	Uncertain significance?	Likely Pathogenic	p.H143R	2.169e-05	2.881e-05	0	0	0.965	Pathogenic Strong	0.9486	Pathogenic Strong	0	Pathogenic Supporting	-7.28	Pathogenic Moderate	6.117	PP3_Strong	PM2_Supporting	PP2_Supporting	PS3_Moderate	Clinical	Low frequency, PP2 based on 83.0% rate of non-VUS missense variants (80.8% cutoff), PP3 strong criteria met based on REVEL score cutoff (?0.932). PS3 applied based on functional testing suggesting damaging (PMID 22419737). Likely pathogenic.
CHEK2	chr22-28734461-TCCTCAGGTTCTTGG-C	22q12.1	Inframe_deletion	NM_007194.4	c.246_260del	p.Asp82_Glu86del	ENST00000382580.6	c.246_260del	p.Asp82_Glu86del	rs587780181	128069	Conflicting interpretations of pathogenicity? Uncertain significance(16); Likely benign(2)	Variant of unclear significance	c.246_260del	0.0001289	0.000111	0.0001875	0.0006081	NA	NA	NA	NA	NA	NA	NA	NA	0.284	PM4_Moderate	PS3_Moderate	PM2_Supporting	NA	Clinical	Low frequency, protein length change from an in frame variant not in a repeat region, functional study suggests decreased protein activity (PMID 28199314). Variant of unclear significance.
CHEK2	chr22-28696920-T-C	22q12.1	Missense	NM_007194.4	c.1076A>G	p.Glu359Gly	ENST00000382580.6	c.1205A>G	p.Glu402Gly	rs760449049	233678	Uncertain significance?	Variant of unclear significance	p.E359G	3.103e-06	3.397e-06	0	0.000	0.056	Benign Strong	0.1871	Benign Moderate	0.035	Uncertain	-3.44	Uncertain	3.449	PM2_Supporting	PP2_Supporting	BP4_Supporting	NA	Clinical	Low frequency, PP2 based on 83.0% rate of non-VUS missense variants (80.8% cutoff), in silico predictors favor benign. Variant of unclear significance.
CHEK2	chr22-28695238-TA-T	22q12.1	Frameshift	NM_007194.4	c.1263del	p.Ser422fs	ENST00000382580.6	c.1392del	p.Ser465fs	rs587780174	128053	Pathogenic/Likely pathogenic?	Likely pathogenic	p.S422fs	0.0002282	0.0003088	0	0	NA	NA	NA	NA	NA	NA	NA	NA	-0.387	PVS1_Very_Strong	PM2_Supporting	NA	NA	Clinical	Null variant predicted to cause NMD, loss-of-function is a known disease mechanism
CHEK2	chr22-28687973-C-T	22q12.1	Missense	NM_007194.4	c.1556G>A	p.Arg519Gln	ENST00000382580.6	c.1685G>A	p.Arg562Gln	rs587780180	128065	Uncertain significance?	Variant of unclear significance	p.R519G	3.572e-05	4.494e-05	0	0	0.03	Benign Strong	0.05195	Benign Strong	0.159	Benign Supporting	-1.3	Benign Moderate	-0.47	PM2_Supporting	PP2_Supporting	BP4_supporting	NA	Clinical	Low frequency, PP2 based on 83.0% rate of non-VUS missense variants (80.8% cutoff), in silico predictors favor benign. Variant of unclear significance.
CHEK2	chr22-28711956-T-	22q12.1	Deletion	NM_007194.4	c.746del	p.Lys249fs	ENST00000382580.6	c.875del	p.Lys292fs	NA	1759054	Pathogenic	Likely Pathogenic	p.K249fs	0	0	0	0	NA	NA	NA	NA	NA	NA	NA	NA	4.856	PVS1_Very_Strong	PM2_Supporting	NA	NA	RNA	Null variant predicted to cause NMD, loss-of-function is a known disease mechanism
CHEK2	chr22-28695752-C-T	22q12.1	Missense	NM_007194.4	c.1217G>A	p.Arg406His	ENST00000382580.6	c.1346G>A	p.Arg449His	rs200649225	142760	Conflicting interpretations of pathogenicity? Uncertain significance(4); Likely benign(6)	Variant of unclear significance	p.R406H	0.0001977	0.0001238	0	3.378e-05	0.146	Benign Moderate	0.02527	Benign Strong	0.062	Uncertain	-1.97	Benign Supporting	1.535	BP4_Moderate	PM2_Supporting	PP2_Supporting	NA	RNA	Low frequency, PP2 based on 83.0% rate of non-VUS missense variants (80.8% cutoff), in silico predictors favor benign. Variant of unclear significance.
CHEK2	chr22-28712019-T-C	22q12.1	Splice_Acceptor	NM_007194.4	c.684-2A>G	p.?	ENST00000382580.6	c.813-2A>G	p.?	rs2053419665	1066705	Pathogenic/Likely pathogenic?	Likely Pathogenic	c.684-2A>G	2.492e-06	3.41e-06	0	0	NA	NA	NA	NA	NA	NA	NA	NA	4.852	PVS1_Very_Strong	PM2_Supporting	NA	NA	RNA	Null variant (intronic within ± 2 of splie site), loss of function is a known disease mechanism. SpliceAI predicts acceptor loss (D score 1.00, -2 bp).
CHEK2	chr22-28694072-C-T	22q12.1	Missense	NM_007194.4	c.1421G>A	p.Arg474His	ENST00000382580.6	c.1334G>A	p.Arg445His	rs121908706	126910	Conflicting interpretations of pathogenicity? Likely pathogenic(6); Uncertain significance(7); Likely benign(1)	Likely Pathogenic	p.R474H	4.574e-05	5.595e-05	0	0	0.867	Pathogenic Moderate	0.9377	Pathogenic Moderate	0	Pathogenic Supporting	-4.64	Pathogenic Supporting	5.572	PS3_Moderate	PM1_Moderate	PP3_Moderate	PM2_Supporting	RNA	Functional data suggests damaging (PMID 31050813, 34903604), computationally predicted as damaging, low frequency in population databases. Collectively supports likely pathogenic designation.
CHEK2	chr22-28696935-A-	22q12.1	Frameshift	NM_007194.4	c.1061del	p.Leu354fs	ENST00000382580.6	c.1190del	p.Leu397fs	NA	NA	NA	Likely Pathogenic	p.L354fs	0	0	0	0	NA	NA	NA	NA	NA	NA	NA	NA	7.314	PVS1_Very_Strong	PM2_Supporting	NA	NA	RNA	Null variant predicted to cause NMD, loss-of-function is a known disease mechanism
CHEK2	chr22-28695709-C-	22q12.1	Splice_Donor	NM_007194.4	c.1259+1del	p.?	ENST00000382580.6	c.1388+1del	p.?	NA	NA	NA	Likely Pathogenic	c.1259+1del	0	0	0	0	NA	NA	NA	NA	NA	NA	NA	NA	6.848	PVS1_Very_Strong	PM2_Supporting	NA	NA	RNA	Null variant (intronic within ± 2 of splie site), loss of function is a known disease mechanism. SpliceAI predicts donor loss (D score 0.96, 2 bp).
CHEK2	chr22-28725108-T-A	22q12.1	Missense	NM_007194.4	c.461A>T	p.Asn154Ile	ENST00000382580.6	c.590A>T	p.Asn197Ile	rs2146061665	1367354	Uncertain significance?	Variant of unclear significance	p.N154I	6.2e-07	8.48e-07	0	0	0.779	Pathogenic Supporting	0.7194	Uncertain	0.003	Uncertain	-3.67	Pathogenic Supporting	2.196	PM1_Moderate	PM2_Supporting	NA	NA	RNA	Low frequency, located within a hot spot, conflicting computational predictors. A variant of unclear significance.
CHEK2	chr22-28725241-A-T	22q12.1	Splice_Donor	NM_007194.4	c.444+2T>A	p.?	ENST00000382580.6	c.573+2T>A	p.?	rs560596101	NA	NA	Likely Pathogenic	c.444+2T>A	0	0	0	0	NA	NA	NA	NA	NA	NA	NA	NA	7.097	PVS1_Very_Strong	PM2_Supporting	NA	NA	RNA	Null variant (intronic within ± 2 of splie site), loss of function is a known disease mechanism. SpliceAI predicts donor loss/gain (D score 1.00/0.95, ±2 bp).
CHEK2	chr22-28725004-T-A	22q12.1	Missense	NM_007194.4	c.565A>T	p.Ile189Phe	ENST00000382580.6	c.694A>T	p.Ile232Phe	rs587780185	NA	NA	Variant of unclear significance	p.I189F	0	0	0	0	0.812	Pathogenic Moderate	0.8173	Pathogenic Supporting	0.002	Pathogenic Supporting	-3.72	Uncertain	2.933	PM1_Supporting	PM2_Supporting	PP3_Supporting	NA	RNA	Low frequency, in silico predictors favor damaging, located in a hot spot. Functional studies of a similar amino acid change (p.Ile189Val) have shown conflicting results (PMID 22419737, 30851065). Variant of unclear significance.
CHEK2	chr22-28725319-T-C	22q12.1	Missense	NM_007194.4	c.368A>G	p.Tyr123Cys	ENST00000382580.6	c.497A>G	p.Tyr166Cys	rs876658557	230423	Uncertain significance?	Variant of unclear significance	p.Y123C	3.717e-06	2.542e-06	0	3.379e-05	0.712	Pathogenic Supporting	0.7211	Uncertain	0.047	Pathogenic Supporting	-4.26	Pathogenic Moderate	4.365	PM2_Supporting	PP2_Supporting	BS3_Supporting	NA	RNA	Low frequency, PP2 based on 83.0% rate of non-VUS missense variants (80.8% cutoff), computational predictors are conflicting. In vivo characterization suggests non-damaging (PMID 30851065). A variant of unclear significance.
CHEK2	chr22-28695190-C-A	22q12.1	Missense	NM_007194.4	c.1312G>T	p.Asp438Tyr	ENST00000382580.6	c.1441G>T	p.Asp481Tyr	rs200050883	128056	Conflicting interpretations of pathogenicity? Uncertain significance(15); Likely benign(6)	Variant of unclear significance	p.D438Y	0.0003756	0.0003705	0.001219	0	0.337	Benign Moderate	0.04559	Benign Strong	0.002	Pathogenic Supporting	-4.89	Pathogenic Supporting	4.619	PM2_Supporting	PP2_Supporting	BP4_Supporting	BS3_Supporting	RNA	Low frequency, in silico predictors conflicting but mostly favor benign, functional study suggests not damaging (PMID 30851065), PP2 based on 83.0% rate of non-VUS missense variants (80.8% cutoff). Variant of unclear significance.
CHEK2	chr22-28725063-A-G	22q12.1	Missense	NM_007194.4	c.506T>C	p.Phe169Ser	ENST00000382580.6	c.635T>C	p.Phe212Ser	rs1555926890	479540	Uncertain significance?	Likely Pathogenic	p.F169S	0	0	0	0	0.853	Pathogenic Moderate	0.8987	Pathogenic Moderate	0.001	Pathogenic Supporting	-7.08	Pathogenic Moderate	2.696	PM1_Moderate	PP3_Moderate	PM2_Supporting	PM5_Supporting	RNA	PM5 assigned based on p.Phe169Leu being likely pathogenic and having been demonstrated to be deleterious with in vitro functional assay (PMID 34903604). Criteria applied for p.Phe169Leu PM1_mod, PP3_mod, PM2_sup, PS3_sup.
CHEK2	chr22-28687952-T-C	22q12.1	Missense	NM_007194.4	c.1577A>G	p.Glu526Gly	ENST00000382580.6	c.1706A>G	p.Glu569Gly	rs746341976	920056	Variant of unclear significance	p.E526G	6.26e-07	0	0	0	0.13	Benign strong	0.1738	Benign Moderate	0.019	Uncertain	-1.86	Benign Supporting	1.494	PM2_Supporting	PP2_Supporting	BP4_Moderate	NA	RNA	Low frequency, PP2 based on 83.0% rate of non-VUS missense variants (80.8% cutoff), consistently computationally benign (BP4_Moderate). Variant of unclear significance.
CHEK2	chr22-28689197-TTC-T	22q12.1	Frameshift	NM_007194.4	c.1478_1479del	p.Arg493LysfsTer8	ENST00000382580.6	c.1607_1608del	p.Arg536LysfsTer8	NA	NA	Likely Pathogenic	p.R493fs	0	0	0	0	NA	NA	NA	NA	NA	NA	NA	NA	3.175	PVS1_Very_Strong	PM2_Supporting	NA	NA	RNA	Frame shift variant not predicted to cause NMD, exon 14 of 15 with downstream ClinVar reported P/LP variants (PVS1_Very_Strong), not found in population databases (PM2_Supporting). Likely pathogenic. This variant was subsequently excluded as IgV inspection suggested strand bias and possible artifact.
CHEK2	chr22-28696959-C-T	22q12.1	Missense	NM_007194.4	c.1037G>A	p.Arg346His	ENST00000382580.6	c.1166G>A	p.Arg389His	rs730881688	182431	Likely Pathogenic	p.R346H	6.82e-06	8.48e-06	0	0	0.719	Pathogenic Supporting	0.9729	Pathogenic Strong	0	Pathogenic Supporting	-4.6	Pathogenic Supporting	6.203	PP3_Moderate	PS3_Moderate	PM2_Supporting	PP2_Supporting	RNA	Strong computational evidence of protein damaging effect (PP3_Moderate), functional studies suggest decreased phosphorylation in vitro (PMID 34903604, 31050813, 30851065) (PS3_Moderate), low frequency in gnomAD (PM2_Supporting), high rate of missense variation (PP2_Supporting). Likely pathogenic.
CHEK2	chr22-28734532-C-T	22q12.1	Missense	NM_007194.4	c.190G>A	p.Glu64Lys	ENST00000382580.6	c.190G>A	p.Glu64Lys	rs141568342	128068	Variant of unclear significance	p.E64K	0.000169	0.000217	0	0	0.24	Benign Moderate	0.1393	Benign Moderate	0.043	Uncertain	-1.97	Uncertain	3.487	PM2_Supporting	PP2_Supporting	NA	NA	RNA	Low population frequency (PM2_Supporting), frequent pathogenic missense variants (PP2_Supporting), computational and function evidence is conflicting. Variant of unclear significance.
CHEK2	chr22-28696959-C-T	22q12.1	Missense	NM_007194.4	c.1037G>A	p.Arg346His	ENST00000382580.6	c.1166G>A	p.Arg389His	rs730881688	182431	Likely Pathogenic	p.R346H	6.82e-06	8.48e-06	0	0	0.719	Pathogenic Supporting	0.9729	Pathogenic Strong	0	Pathogenic Supporting	-4.6	Pathogenic Supporting	6.203	PP3_Moderate	PS3_Moderate	PM2_Supporting	PP2_Supporting	RNA	Strong computational evidence of protein damaging effect (PP3_Moderate), functional studies suggest decreased phosphorylation in vitro (PMID 34903604, 31050813, 30851065) (PS3_Moderate), low frequency in gnomAD (PM2_Supporting), high rate of missense variation (PP2_Supporting). Likely pathogenic.
CHEK2	chr22-28734532-C-T	22q12.1	Missense	NM_007194.4	c.190G>A	p.Glu64Lys	ENST00000382580.6	c.190G>A	p.Glu64Lys	rs141568342	128068	Variant of unclear significance	p.E64K	0.000169	0.000217	0	0	0.24	Benign Moderate	0.1393	Benign Moderate	0.043	Uncertain	-1.97	Uncertain	3.487	PM2_Supporting	PP2_Supporting	NA	NA	RNA	Low population frequency (PM2_Supporting), frequent pathogenic missense variants (PP2_Supporting), computational and function evidence is conflicting. Variant of unclear significance.
CHEK2	chr22-28725338-T-C	22q12.1	Missense	NM_007194.4	c.349A>G	p.Arg117Gly	ENST00000382580.6	c.478A>G	p.Arg160Gly	rs28909982	128071	Likely Pathogenic	p.R117G	0.000183	0.00023	9.37e-05	0	0.93	Pathogenic Moderate	0.9622	Pathogenic Strong	0	Pathogenic Supporting	-6.2	Pathogenic Supporting	1.748	PP3_Moderate	PS3_Moderate	PM2_Supporting	PP2_Supporting	RNA	Strong computational evidence (PP3_Moderate), functional studies suggest damaging (PMID 18725978; 16982735; 22419737) (PS3_Moderate), low population frequency (PM2_Supporting), frequent pathogenic missense variants (PP2_Supporting).
CHEK2	chr22-28694042-G-A	22q12.1	Missense	NM_007194.4	c.1451C>T	p.Pro484Leu	ENST00000382580.6	c.1580C>T	p.Pro527Leu	rs564605612	140938	Variant of unclear significance	p.P484L	0.000119	8.15e-05	0	0	0.516	Uncertain	0.08254	Benign Strong	0.002	Uncertain	-7.18	Pathogenic Moderate	7.003	BP4_Moderate	PM2_Supporting	PP2_Supporting	NA	RNA	Computationally benign (BP4_Supporting), low population frequency (PM2_Supporting), high rate of missense P/LP (PP2_Supporting). Variant of unclear significance.
CHEK2	chr22-28696959-C-A	22q12.1	Missense	NM_007194.4	c.1037G>T	p.Arg346Leu	ENST00000382580.6	c.1166G>T	p.Arg389Leu	rs730881688	229870	Likely Pathogenic	p.R346L	0	0	0	0	0.766	Pathogenic Supporting	0.9753	Pathogenic Strong	0	Pathogenic Supporting	-6.49	Pathogenic Supporting	6.203	PM5_Supporting	PP3_Moderate	PM1_Moderate	PM2_Supporting	RNA	Other variants at this position are damaging (p.Arg346Cys and p.Arg346His) and variably classified as P/LP with in vitro evidence of protein damaging effect (PM5_Supporting), damaging by computational predictors (PP3_Moderate), 17 amino acid region with 4 P variants, 74 VUS, and no benign variants (PM1_Moderate), not present in gnomAD v4 (PM2_Supporting). Likely pathogenic.
CHEK2	chr22-28725049-G-A	22q12.1	Missense	NM_007194.4	c.520C>T	p.Leu174Phe	ENST00000382580.6	c.649C>T	p.Leu217Phe	rs876659400	232352	Variant of unclear significance	p.L174F	1.12e-05	9.32e-06	0	0	0.518	Uncertain	0.2713	Benign Supporting	0.325	Benign Moderate	-1.86	Benign Supporting	2.575	PM2_Supporting	BP4_Supporting	NA	NA	RNA	Low frequency in population databases (PM2_Supporting), computationally benign (BP4_Supporting). Variant of unclear significance.
CHEK2	chr22-28725020-CA-C	22q12.1	Frameshift	NM_007194.4	c.548del	p.Leu183Ter	ENST00000382580.6	c.677del	p.Leu226Ter	rs2146058204	1070996	Likely Pathogenic	p.L183Ter	0	0	0	0	NA	NA	NA	NA	NA	NA	NA	NA	6.646	PVS1_Very_Strong	PM2_Supporting	NA	NA	RNA	Null variant predicted to cause NMD (PVS1_Very_Strong), absent from gnomAD v4 (PM2_Supporting). Likely pathogenic.
CHEK2	chr22-28696929-G-A	22q12.1	Missense	NM_007194.4	c.1067C>T	p.Ser356Leu	ENST00000382580.6	c.1196C>T	p.Ser399Leu	rs121908703	126907	Variant of unclear significance	p.S399L	4.34e-06	3.39e-06	0	0	0.214	Benign Moderate	0.5034	Uncertain	0.056	Benign Supporting	-3.11	Uncertain	7.84	PM2_Supporting	PP2_Supporting	NA	NA	RNA	High rate of non-VUS missense variants (PP2_Supporting), low AF in gnomAD (PM2_Supporting)
CHEK2	chr22-28696929-G-A	22q12.1	Missense	NM_007194.4	c.1067C>T	p.Ser356Leu	ENST00000382580.6	c.1196C>T	p.Ser399Leu	rs121908703	126907	Variant of unclear significance	p.S399L	4.34e-06	3.39e-06	0	0	0.214	Benign Moderate	0.5034	Uncertain	0.056	Benign Supporting	-3.11	Uncertain	7.84	PM2_Supporting	PP2_Supporting	NA	NA	RNA	High rate of non-VUS missense variants (PP2_Supporting), low AF in gnomAD (PM2_Supporting)
CHEK2	chr22-28725012-T-C	22q12.1	Missense	NM_007194.4	c.557A>G	p.Asn186Ser	ENST00000382580.6	c.686A>G	p.Asn229Ser	rs369223840	219529	Variant of unclear significance	p.N186S	1.55e-05	1.02e-05	0	0	0.61	Uncertain	0.5542	Uncertain	0.072	Benign Supporting	-4.1	Uncertain	5.727	PM1_Moderate	PM2_Supporting	NA	NA	RNA	17 amino acid region with 4 P variants, 74 VUS, and no benign variants (PM1_Moderate), low gnomAD frequency (PM2_Supporting)
CHEK2	chr22-28734439-G-A	22q12.1	Missense	NM_007194.4	c.283C>T	p.Arg95Ter	ENST00000382580.6	c.283C>T	p.Arg95Ter	rs587781269	140772	Likely Pathogenic	p.R95Ter	5.08e-05	6.87e-05	0	0	NA	NA	NA	NA	NA	NA	NA	NA	4.668	PVS1_Very_Strong	PM2_Supporting	NA	NA	RNA	Null variant predicted to cause NMD (PVS1_Very_Strong), absent from gnomAD v4 (PM2_Supporting). Likely pathogenic.
