# Supplementary material for: Predisposition to hematopoietic malignancies by deleterious germline CHEK2 variants
Source: Leukemia. 2025 May 7;39(7):1702–13. doi: 10.1038/s41375-025-02635-1 (PMC12208901; doi:10.1038/s41375-025-02635-1)
Supplement: Supplementary file 4 — Supplemental Table 3 [file 41375_2025_2635_MOESM4_ESM.xls]

## Sheet: CHEK2_Supplemental_Table_3_v25
	CHEK2 p.I157T variant		Other P/LP CHEK2 variant		CHEK2 VUS
	N=44		N=36		N=12
	N	%	N	%	N	%
Variant
p.I157T	44	100	NA	NA	NA	NA
p.T367fs	NA	NA	9	25	NA	NA
p.S428F	NA	NA	6	16.7	NA	NA
p.T476M	NA	NA	6	16.7	NA	NA
c.444+1G>A	NA	NA	5	13.9	NA	NA
p.S422fs	NA	NA	3	8.3	NA	NA
deletion_exon_3_4	NA	NA	1	2.8	NA	NA
deletion_5_prime_UTR	NA	NA	1	2.8	NA	NA
p.F199fs	NA	NA	1	2.8	NA	NA
p.F292fs	NA	NA	1	2.8	NA	NA
p.G306A	NA	NA	1	2.8	NA	NA
p.H143R	NA	NA	1	2.8	NA	NA
p.Y72Ter	NA	NA	1	2.8	NA	NA
p.R180C	NA	NA	NA	NA	1	8.3
c.*7T>C	NA	NA	NA	NA	1	8.3
c.320-5T>A	NA	NA	NA	NA	1	8.3
p.I160M	NA	NA	NA	NA	1	8.3
p.E161G	NA	NA	NA	NA	1	8.3
p.R318C	NA	NA	NA	NA	1	8.3
p.R521W	NA	NA	NA	NA	1	8.3
p.G305A	NA	NA	NA	NA	1	8.3
p.N281S	NA	NA	NA	NA	1	8.3
c.246_260del	NA	NA	NA	NA	1	8.3
p.E359G	NA	NA	NA	NA	1	8.3
p.R519G	NA	NA	NA	NA	1	8.3
Status
Proband	30	68.2	27	75	12	100
Sibling	4	9.1	4	11.1	0	0
Child	5	11.4	1	2.8	0	0
Parent	4	9.1	1	2.8	0	0
Second	1	2.3	1	2.8	0	0
Twin	0	0	1	2.8	0	0
NA	0	0	1	2.8	0	0
Gender
Male	23	52.3	10	27.8	6	50
Female	21	47.7	26	72.2	6	50
Number of Malignancies
0	7	15.9	6	16.7	0	0
1	23	52.3	16	44.4	10	83.3
2_or_more	14	31.8	14	38.9	2	16.7
Median age at 1st Malignancy	46	years	56	years	59	years
Malignancy Type
Any myeloid	19	43.2	13	36.1	5	41.7
Any lymphoid	14	31.8	10	27.8	5	41.7
Lymphoid and myeloid	1	2.3	2	5.6	0	0
None	10	22.7	11	30.6	2	16.7
Hematopoietic Subtype
AML	8	18.2	4	9.1	3	6.8
MDS	6	13.6	3	6.8	1	2.3
MPN	5	11.4	6	13.6	1	2.3
MDS/MPN	1	2.3	2	4.5	0	0
NHL	8	18.2	5	11.4	2	4.5
Multiple Myeloma	4	9.1	6	13.6	1	2.3
B-ALL	2	4.5	1	2.3	1	2.3
Hodgkin Lymphoma	1	2.3	0	0	1	2.3
Solid Organ Subtype
Breast	4	9.1	9	20.5	1	2.3
Prostate	5	11.4	2	4.5	0	0
Gynecological	1	2.3	1	2.3	2	4.5
Skin	6	13.6	4	9.1	0	0
Genitourinary	3	6.8	2	4.5	0	0
Lung	0	0	1	2.3	0	0
GI	0	0	2	4.5	0	0
