# Supplementary material for: Predisposition to hematopoietic malignancies by deleterious germline CHEK2 variants
Source: Leukemia. 2025 May 7;39(7):1702–13. doi: 10.1038/s41375-025-02635-1 (PMC12208901; doi:10.1038/s41375-025-02635-1)
Supplement: Supplementary file 5 — Supplemental Table 4 [file 41375_2025_2635_MOESM5_ESM.xls]

## Sheet: CHEK2_Supplemental_Table_4_v25
gnomAD ID	Chromosome	Position	rsIDs	Reference	Alternate	Source	Filters - exomes	Filters - genomes	Transcript	HGVS Consequence	Protein Consequence	Transcript Consequence	VEP Annotation	ClinVar Clinical Significance	ClinVar Variation ID	Flags	Allele Count	Allele Number	Allele Frequency	Homozygote Count	Hemizygote Count	Filters - joint	GroupMax FAF group	GroupMax FAF frequency	cadd	revel_max	spliceai_ds_max	pangolin_largest_ds	phylop	sift_max	polyphen_max	Allele Count African/African American	Allele Number African/African American	Homozygote Count African/African American	Hemizygote Count African/African American	Allele Count Admixed American	Allele Number Admixed American	Homozygote Count Admixed American	Hemizygote Count Admixed American	Allele Count Ashkenazi Jewish	Allele Number Ashkenazi Jewish	Homozygote Count Ashkenazi Jewish	Hemizygote Count Ashkenazi Jewish	Allele Count East Asian	Allele Number East Asian	Homozygote Count East Asian	Hemizygote Count East Asian	Allele Count European (Finnish)	Allele Number European (Finnish)
22-28687825-A-C	22	28687825	rs1171533510	A	C	gnomAD Genomes	NA	PASS	ENST00000404276.6	c.*72T>G		c.*72T>G	3_prime_UTR_variant				2	1203470	1.66e-06	0	0	PASS	afr	4.94e-06	9.8		0	0.01	0.759			2	67112	0	0	0	55442	0	0	0	26774	0	0	0	42404	0	0	0	47060
22-28687828-C-A	22	28687828		C	A	gnomAD Exomes	PASS	NA	ENST00000404276.6	c.*69G>T		c.*69G>T	3_prime_UTR_variant				1	1215916	8.22e-07	0	0	PASS			0.014		0	-0.02	-2.42			0	67412	0	0	0	56118	0	0	0	26844	0	0	0	42620	0	0	1	47244
22-28687828-C-T	22	28687828		C	T	gnomAD Exomes	PASS	NA	ENST00000404276.6	c.*69G>A		c.*69G>A	3_prime_UTR_variant				2	1215916	1.64e-06	0	0	PASS	nfe	4e-07	0.017		0	-0.02	-2.42			0	67412	0	0	0	56118	0	0	0	26844	0	0	0	42620	0	0	0	47244
22-28687838-G-A	22	28687838	rs540410451	G	A	gnomAD Exomes,gnomAD Genomes	PASS	PASS	ENST00000404276.6	c.*59C>T		c.*59C>T	3_prime_UTR_variant	Uncertain significance	341054		23	1315204	1.75e-05	0	0	PASS	nfe	1.456e-05	8.39		0	0	0.3			0	69534	0	0	0	58146	0	0	0	27588	0	0	1	43518	0	0	0	47988
22-28687839-A-G	22	28687839		A	G	gnomAD Exomes	PASS	NA	ENST00000404276.6	c.*58T>C		c.*58T>C	3_prime_UTR_variant				1	1323064	7.56e-07	0	0	PASS			8.69		0	0.01	-0.456			0	69718	0	0	0	58398	0	0	0	27644	0	0	0	43624	0	0	0	48106
22-28687840-A-G	22	28687840		A	G	gnomAD Exomes	PASS	NA	ENST00000404276.6	c.*57T>C		c.*57T>C	3_prime_UTR_variant				1	1331990	7.51e-07	0	0	PASS			12.1		0	0.01	0.634			0	69860	0	0	1	58552	0	0	0	27716	0	0	0	43672	0	0	0	48132
22-28687843-G-C	22	28687843	rs2145735760	G	C	gnomAD Exomes	PASS	NA	ENST00000404276.6	c.*54C>G		c.*54C>G	3_prime_UTR_variant				1	1345416	7.43e-07	0	0	PASS			8.04		0	0.01	-0.016			0	70080	0	0	0	58752	0	0	0	27832	0	0	0	43748	0	0	0	48194
22-28687847-G-T	22	28687847	rs2052177336	G	T	gnomAD Genomes	NA	PASS	ENST00000404276.6	c.*50C>A		c.*50C>A	3_prime_UTR_variant				1	1353932	7.39e-07	0	0	AC0			4.07		0	0.03	1.71			0	70082	0	0	1	59078	0	0	0	27914	0	0	0	43778	0	0	0	48308
22-28687855-A-G	22	28687855	rs562206743	A	G	gnomAD Exomes,gnomAD Genomes	PASS	PASS	ENST00000404276.6	c.*42T>C		c.*42T>C	3_prime_UTR_variant				8	1373034	5.83e-06	0	0	PASS	afr	5.56e-05	7.05		0	-0.02	0.279			8	70572	0	0	0	59484	0	0	0	28140	0	0	0	43926	0	0	0	48492
22-28687856-G-C	22	28687856	rs1343957791	G	C	gnomAD Genomes	NA	PASS	ENST00000404276.6	c.*41C>G		c.*41C>G	3_prime_UTR_variant				1	1390158	7.19e-07	0	0	PASS			0.886		0	0.02	0.677			0	70760	0	0	0	59478	0	0	0	28226	0	0	0	44008	0	0	0	48454
22-28687868-A-G	22	28687868	rs529320954	A	G	gnomAD Exomes,gnomAD Genomes	PASS	PASS	ENST00000404276.6	c.*29T>C		c.*29T>C	3_prime_UTR_variant				28	1497462	1.87e-05	0	0	PASS	amr	0.00023468	0.897		0	-0.06	-3.23			0	73162	0	0	21	59836	0	0	0	28958	0	0	0	44422	0	0	0	48592
22-28687868-A-C	22	28687868		A	C	gnomAD Exomes	PASS	NA	ENST00000404276.6	c.*29T>G		c.*29T>G	3_prime_UTR_variant				2	1497462	1.34e-06	0	0	PASS	nfe	3.1e-07	0.778		0	0.02	-3.23			0	73162	0	0	0	59836	0	0	0	28958	0	0	0	44422	0	0	0	48592
22-28687869-C-A	22	28687869	rs2145736101	C	A	gnomAD Exomes	PASS	NA	ENST00000404276.6	c.*28G>T		c.*28G>T	3_prime_UTR_variant				1	1515274	6.6e-07	0	0	PASS			4.05		0	-0.09	0.412			0	73464	0	0	0	59836	0	0	0	29066	0	0	0	44488	0	0	0	48572
22-28687873-T-G	22	28687873		T	G	gnomAD Exomes	PASS	NA	ENST00000404276.6	c.*24A>C		c.*24A>C	3_prime_UTR_variant				1	1559110	6.41e-07	0	0	PASS			9.36		0	0.08	0.215			0	74270	0	0	0	59914	0	0	0	29378	0	0	0	44660	0	0	0	48628
22-28687875-T-C	22	28687875	rs1282403926	T	C	gnomAD Genomes	NA	PASS	ENST00000404276.6	c.*22A>G		c.*22A>G	3_prime_UTR_variant				1	1572824	6.36e-07	0	0	PASS			13.7		0	0.04	0.564			0	74442	0	0	0	59914	0	0	0	29454	0	0	0	44766	0	0	0	48638
22-28687878-C-T	22	28687878	rs1057523052	C	T	gnomAD Exomes,gnomAD Genomes	PASS	PASS	ENST00000404276.6	c.*19G>A		c.*19G>A	3_prime_UTR_variant	Likely benign	388285		11	1576356	6.98e-06	0	0	PASS	nfe	3.65e-06	4.8		0	-0.02	0.46			0	74496	0	0	0	59906	0	0	1	29500	0	0	1	44780	0	0	0	48624
22-28687879-G-A	22	28687879	rs17884403	G	A	gnomAD Exomes,gnomAD Genomes	PASS	PASS	ENST00000404276.6	c.*18C>T		c.*18C>T	3_prime_UTR_variant	Conflicting interpretations of pathogenicity	136747		798	1575934	0.000506366	1	0	PASS	nfe	0.00061685	0.079		0	0.02	-0.547			4	74212	0	0	1	59752	0	0	0	29478	0	0	1	44714	0	0	3	48470
22-28687879-G-C	22	28687879		G	C	gnomAD Exomes	PASS	NA	ENST00000404276.6	c.*18C>G		c.*18C>G	3_prime_UTR_variant				5	1576012	3.17e-06	0	0	PASS	nfe	8.1e-07	0.062		0	0.05	-0.547			0	74214	0	0	0	59754	0	0	0	29478	0	0	0	44714	0	0	0	48470
22-28687879-G-T	22	28687879	rs17884403	G	T	gnomAD Exomes	PASS	NA	ENST00000404276.6	c.*18C>A		c.*18C>A	3_prime_UTR_variant				13	1576006	8.25e-06	0	0	PASS	nfe	6.24e-06	0.052		0	0.01	-0.547			0	74214	0	0	0	59754	0	0	0	29478	0	0	0	44714	0	0	0	48470
22-28687881-G-A	22	28687881	rs1057522648	G	A	gnomAD Exomes	PASS	NA	ENST00000404276.6	c.*16C>T		c.*16C>T	3_prime_UTR_variant	Likely benign	386940		1	1586854	6.3e-07	0	0	PASS			0.693		0	0.03	-0.512			0	74796	0	0	0	59964	0	0	0	29534	0	0	0	44824	0	0	0	48626
22-28687882-T-C	22	28687882	rs1253975135	T	C	gnomAD Exomes	PASS	NA	ENST00000404276.6	c.*15A>G		c.*15A>G	3_prime_UTR_variant				1	1589532	6.29e-07	0	0	PASS			7.99		0	-0.03	0.455			0	74846	0	0	0	59960	0	0	0	29570	0	0	0	44844	0	0	0	48628
22-28687885-A-G	22	28687885		A	G	gnomAD Exomes	PASS	NA	ENST00000404276.6	c.*12T>C		c.*12T>C	3_prime_UTR_variant				1	1591628	6.28e-07	0	0	PASS			3.27		0	0.12	-2.04			0	74912	0	0	0	59984	0	0	0	29570	0	0	0	44862	0	0	0	48640
22-28687887-A-C	22	28687887	rs2052178966	A	C	gnomAD Exomes	PASS	NA	ENST00000404276.6	c.*10T>G		c.*10T>G	3_prime_UTR_variant	Uncertain significance	925314		5	1592934	3.14e-06	0	0	PASS	nfe	1.25e-06	6.5		0	0.13	-0.419			0	74944	0	0	0	59984	0	0	0	29582	0	0	0	44868	0	0	0	48656
22-28687889-C-T	22	28687889	rs955052906	C	T	gnomAD Exomes	PASS	NA	ENST00000404276.6	c.*8G>A		c.*8G>A	3_prime_UTR_variant				1	1593742	6.27e-07	0	0	PASS			0.117		0	-0.15	-0.822			0	74894	0	0	0	59968	0	0	0	29580	0	0	0	44864	0	0	0	48610
22-28687890-A-G	22	28687890	rs121908710	A	G	gnomAD Exomes,gnomAD Genomes	PASS	PASS	ENST00000404276.6	c.*7T>C		c.*7T>C	3_prime_UTR_variant	Conflicting interpretations of pathogenicity	132820		174	1593510	0.000109193	1	0	PASS	nfe	3.783e-05	0.293		0	0.1	-1.15			1	74816	0	0	0	59958	0	0	102	29588	1	0	0	44888	0	0	0	48650
22-28687891-C-T	22	28687891	rs775315910	C	T	gnomAD Exomes,gnomAD Genomes	PASS	PASS	ENST00000404276.6	c.*6G>A		c.*6G>A	3_prime_UTR_variant	Likely benign	379159		7	1594162	4.39e-06	0	0	PASS	amr	5.53e-06	7.59		0	0.08	1.04			1	74822	0	0	2	59960	0	0	0	29592	0	0	0	44880	0	0	0	48644
22-28687892-G-A	22	28687892	rs587781367	G	A	gnomAD Exomes,gnomAD Genomes	PASS	PASS	ENST00000404276.6	c.*5C>T		c.*5C>T	3_prime_UTR_variant	Conflicting interpretations of pathogenicity	140914		17	1594054	1.07e-05	0	0	PASS	afr	1.065e-05	0.217		0	-0.1	-0.27			3	74800	0	0	0	59956	0	0	0	29592	0	0	0	44866	0	0	0	48636
22-28687894-A-AG	22	28687894	rs749257861	A	AG	gnomAD Exomes,gnomAD Genomes	PASS	PASS	ENST00000404276.6	c.*2dup		c.*2dup	3_prime_UTR_variant	Conflicting interpretations of pathogenicity	185054		35	1594568	2.19e-05	0	0	PASS	nfe	1.648e-05	8.62		0	-0.1	-3.21			0	74830	0	0	0	59974	0	0	6	29596	0	0	0	44882	0	0	0	48654
22-28687895-G-A	22	28687895	rs1555911522	G	A	gnomAD Exomes	PASS	NA	ENST00000404276.6	c.*2C>T		c.*2C>T	3_prime_UTR_variant	Uncertain significance	485519		3	1595218	1.88e-06	0	0	PASS	nfe	6.8e-07	9.89		0	-0.04	1.2			0	74944	0	0	0	59978	0	0	0	29596	0	0	0	44872	0	0	0	48640
22-28687896-T-C	22	28687896		T	C	gnomAD Exomes	PASS	NA	ENST00000404276.6	c.*1A>G		c.*1A>G	3_prime_UTR_variant				2	1595006	1.25e-06	0	0	PASS			2.22		0	0.07	-1.86			0	74782	0	0	0	59928	0	0	0	29596	0	0	0	44850	0	0	0	48572
22-28687906-A-G	22	28687906	rs773670297	A	G	gnomAD Exomes,gnomAD Genomes	PASS	PASS	ENST00000404276.6	p.Ala541Ala	p.Ala541Ala	c.1623T>C	synonymous_variant	Likely benign	219387		27	1596198	1.69e-05	0	0	PASS	nfe	1.533e-05	5.94		0	0.03	-0.027			1	74872	0	0	0	59990	0	0	0	29604	0	0	0	44894	0	0	0	48662
22-28687906-A-C	22	28687906	rs773670297	A	C	gnomAD Exomes	PASS	NA	ENST00000404276.6	p.Ala541Ala	p.Ala541Ala	c.1623T>G	synonymous_variant	Likely benign	530240		14	1596316	8.77e-06	0	0	PASS	sas	9.203e-05	5.62		0	0.05	-0.027			0	74994	0	0	0	60010	0	0	0	29604	0	0	0	44882	0	0	0	48662
22-28687907-G-A	22	28687907	rs2052180370	G	A	gnomAD Exomes,gnomAD Genomes	PASS	PASS	ENST00000404276.6	p.Ala541Val	p.Ala541Val	c.1622C>T	missense_variant	Uncertain significance	922650		4	1596062	2.51e-06	0	0	PASS	nfe	7.9e-07	23.5	0.073	0	-0.07	5.78	0.01	0.154	0	74844	0	0	0	59976	0	0	0	29604	0	0	0	44890	0	0	0	48656
22-28687909-A-G	22	28687909	rs1194893297	A	G	gnomAD Exomes	PASS	NA	ENST00000404276.6	p.Ala540Ala	p.Ala540Ala	c.1620T>C	synonymous_variant	Likely benign	483364		1	1596318	6.26e-07	0	0	PASS			6.87		0	0.02	-0.427			0	74994	0	0	0	59998	0	0	0	29604	0	0	0	44884	0	0	0	48664
22-28687911-C-T	22	28687911	rs767414081	C	T	gnomAD Exomes	PASS	NA	ENST00000404276.6	p.Ala540Thr	p.Ala540Thr	c.1618G>A	missense_variant	Uncertain significance	232464		1	1596204	6.26e-07	0	0	PASS			13.9	0.066	0	0.08	1.05	0.19	0	0	74962	0	0	0	60002	0	0	0	29604	0	0	0	44882	0	0	0	48650
22-28687911-C-G	22	28687911	rs767414081	C	G	gnomAD Exomes	PASS	NA	ENST00000404276.6	p.Ala540Pro	p.Ala540Pro	c.1618G>C	missense_variant				1	1596204	6.26e-07	0	0	PASS			18	0.078	0	0.03	1.05	0.04	0.069	0	74962	0	0	1	60002	0	0	0	29604	0	0	0	44882	0	0	0	48650
22-28687916-A-G	22	28687916	rs1415501996	A	G	gnomAD Exomes	PASS	NA	ENST00000404276.6	p.Val538Ala	p.Val538Ala	c.1613T>C	missense_variant				1	1596384	6.26e-07	0	0	PASS			16	0.09	0	0.04	2.84	0.16	0.001	0	74986	0	0	1	59990	0	0	0	29602	0	0	0	44886	0	0	0	48652
22-28687917-C-T	22	28687917	rs1064794950	C	T	gnomAD Exomes	PASS	NA	ENST00000404276.6	p.Val538Met	p.Val538Met	c.1612G>A	missense_variant	Uncertain significance	421160		1	1596358	6.26e-07	0	0	PASS			13.7	0.089	0	0.03	1.96	0.13	0.006	0	74994	0	0	0	60008	0	0	0	29602	0	0	0	44886	0	0	0	48650
22-28687920-C-T	22	28687920	rs1175957439	C	T	gnomAD Genomes	NA	PASS	ENST00000404276.6	p.Ala537Thr	p.Ala537Thr	c.1609G>A	missense_variant	Uncertain significance	1410892		1	1596284	6.26e-07	0	0	PASS			9.47	0.118	0	0.01	0.885	0.13	0	1	74848	0	0	0	59992	0	0	0	29602	0	0	0	44900	0	0	0	48646
22-28687922-G-A	22	28687922	rs1601697447	G	A	gnomAD Exomes	PASS	NA	ENST00000404276.6	p.Pro536Leu	p.Pro536Leu	c.1607C>T	missense_variant	Conflicting interpretations of pathogenicity	952711		1	1595880	6.27e-07	0	0	PASS			0.122	0.088	0	-0.02	-2.4	0.5	0	0	74784	0	0	0	59950	0	0	0	29602	0	0	0	44884	0	0	0	48630
22-28687923-G-A	22	28687923	rs2145737342	G	A	gnomAD Exomes	PASS	NA	ENST00000404276.6	p.Pro536Ser	p.Pro536Ser	c.1606C>T	missense_variant	Uncertain significance	1776291		2	1596354	1.25e-06	0	0	PASS	nfe	2.8e-07	4.84	0.065	0	-0.04	2.31	0.81	0	0	74972	0	0	0	60000	0	0	0	29604	0	0	0	44884	0	0	0	48644
22-28687925-C-T	22	28687925	rs544216926	C	T	gnomAD Exomes	PASS	NA	ENST00000404276.6	p.Arg535His	p.Arg535His	c.1604G>A	missense_variant	Conflicting interpretations of pathogenicity	128067		146	1594044	9.16e-05	2	0	PASS	sas	0.00111869	22.8	0.085	0	0.01	1.57	0.03	0.469	2	74554	0	0	2	59840	0	0	0	29558	0	0	0	44738	0	0	0	48478
22-28687926-G-T	22	28687926		G	T	gnomAD Exomes	PASS	NA	ENST00000404276.6	p.Arg535Ser	p.Arg535Ser	c.1603C>A	missense_variant				1	1596378	6.26e-07	0	0	PASS			22.5	0.093	0	0.03	4.11	0.05	0.01	0	74966	0	0	0	60000	0	0	0	29602	0	0	0	44884	0	0	0	48658
22-28687926-G-A	22	28687926	rs576248104	G	A	gnomAD Exomes,gnomAD Genomes	PASS	PASS	ENST00000404276.6	p.Arg535Cys	p.Arg535Cys	c.1603C>T	missense_variant	Uncertain significance	182442		28	1596260	1.75e-05	0	0	PASS	amr	1.327e-05	23.2	0.062	0	-0.05	4.11	0.02	0.003	1	74844	0	0	3	59980	0	0	0	29602	0	0	0	44896	0	0	0	48658
22-28687927-C-T	22	28687927	rs1569102099	C	T	gnomAD Exomes	PASS	NA	ENST00000404276.6	p.Lys534Lys	p.Lys534Lys	c.1602G>A	synonymous_variant	Likely benign	628575		2	1596430	1.25e-06	0	0	PASS			5.42		0	0.04	1.62			0	74976	0	0	0	60014	0	0	0	29602	0	0	0	44884	0	0	0	48652
22-28687931-G-A	22	28687931	rs1569102119	G	A	gnomAD Exomes	PASS	NA	ENST00000404276.6	p.Thr533Ile	p.Thr533Ile	c.1598C>T	missense_variant	Uncertain significance	1984594		1	1596438	6.26e-07	0	0	PASS			16.7	0.083	0	-0.01	3.38	0.03	0.1	0	74966	0	0	0	60010	0	0	0	29602	0	0	0	44880	0	0	0	48660
22-28687932-TG-T	22	28687932	rs587781519	TG	T	gnomAD Exomes,gnomAD Genomes	PASS	PASS	ENST00000404276.6	p.Thr533GlnfsTer33	p.Thr533GlnfsTer33	c.1596del	frameshift_variant	Uncertain significance	141133		14	1596312	8.77e-06	0	0	PASS	nfe	6.15e-06	25.1		0	0.07	0.042			1	74860	0	0	0	59982	0	0	0	29602	0	0	0	44900	0	0	0	48656
22-28687932-T-C	22	28687932	rs562517792	T	C	gnomAD Exomes,gnomAD Genomes	PASS	PASS	ENST00000404276.6	p.Thr533Ala	p.Thr533Ala	c.1597A>G	missense_variant	Conflicting interpretations of pathogenicity	142032		71	1596430	4.45e-05	0	0	PASS	eas	0.00114548	7.16	0.073	0	-0.03	0.042	0.32	0.001	0	74982	0	0	0	60002	0	0	0	29602	0	0	64	44888	0	0	0	48656
22-28687933-G-T	22	28687933	rs2145737656	G	T	gnomAD Exomes	PASS	NA	ENST00000404276.6	p.Thr532Thr	p.Thr532Thr	c.1596C>A	synonymous_variant	Likely benign	1626663		1	1596374	6.26e-07	0	0	PASS			5.79		0	0.06	1.65			0	74968	0	0	0	60000	0	0	0	29602	0	0	0	44882	0	0	0	48642
22-28687936-C-T	22	28687936	rs758555487	C	T	gnomAD Exomes,gnomAD Genomes	PASS	PASS	ENST00000404276.6	p.Glu531Glu	p.Glu531Glu	c.1593G>A	synonymous_variant	Conflicting interpretations of pathogenicity	230806		168	1596422	0.000105235	1	0	PASS	sas	0.00141256	2.4		0	0	0.741			2	74978	0	0	0	59996	0	0	0	29604	0	0	0	44880	0	0	0	48660
22-28687938-C-T	22	28687938	rs587781710	C	T	gnomAD Exomes,gnomAD Genomes	PASS	PASS	ENST00000404276.6	p.Glu531Lys	p.Glu531Lys	c.1591G>A	missense_variant	Uncertain significance	231134		16	1596264	1e-05	0	0	PASS	sas	2.106e-05	8.89	0.044	0	0.02	0.284	0.48	0	1	74848	0	0	3	59978	0	0	0	29602	0	0	0	44890	0	0	0	48652
22-28687938-C-A	22	28687938	rs587781710	C	A	gnomAD Exomes	PASS	NA	ENST00000404276.6	p.Glu531Ter	p.Glu531Ter	c.1591G>T	stop_gained	Uncertain significance	231117		3	1596382	1.88e-06	0	0	PASS	nfe	6.8e-07	34		0.02	-0.19	0.284			0	74970	0	0	0	59998	0	0	0	29602	0	0	0	44878	0	0	0	48652
22-28687939-G-A	22	28687939	rs786201796	G	A	gnomAD Exomes,gnomAD Genomes	PASS	PASS	ENST00000404276.6	p.Ala530Ala	p.Ala530Ala	c.1590C>T	synonymous_variant	Benign/Likely benign	184926		66	1596272	4.13e-05	0	0	PASS	nfe	4.02e-05	0.167		0	-0.03	-8.85			3	74844	0	0	0	59984	0	0	0	29602	0	0	0	44894	0	0	0	48640
22-28687939-G-C	22	28687939	rs786201796	G	C	gnomAD Exomes	PASS	NA	ENST00000404276.6	p.Ala530Ala	p.Ala530Ala	c.1590C>G	synonymous_variant	Likely benign	388136		2	1596388	1.25e-06	0	0	PASS			0.114		0	0.02	-8.85			0	74966	0	0	1	60004	0	0	0	29602	0	0	0	44882	0	0	0	48640
22-28687941-C-T	22	28687941	rs1444665408	C	T	gnomAD Exomes	PASS	NA	ENST00000404276.6	p.Ala530Thr	p.Ala530Thr	c.1588G>A	missense_variant	Uncertain significance	483358		6	1596418	3.76e-06	0	0	PASS	nfe	1.24e-06	1.12	0.059	0	0.03	-1.05	0.3	0	0	74978	0	0	1	60002	0	0	0	29602	0	0	0	44876	0	0	0	48658
22-28687943-C-T	22	28687943	rs751653049	C	T	gnomAD Exomes,gnomAD Genomes	PASS	PASS	ENST00000404276.6	p.Gly529Asp	p.Gly529Asp	c.1586G>A	missense_variant	Conflicting interpretations of pathogenicity	216642		11	1596294	6.89e-06	0	0	PASS	sas	3.59e-05	0.931	0.058	0	0.11	1.38	0.96	0	1	74848	0	0	1	59988	0	0	0	29602	0	0	0	44888	0	0	0	48652
22-28687947-C-T	22	28687947	rs138040612	C	T	gnomAD Exomes,gnomAD Genomes	PASS	PASS	ENST00000404276.6	p.Glu528Lys	p.Glu528Lys	c.1582G>A	missense_variant	Uncertain significance	142361		92	1596300	5.76e-05	0	0	PASS	nfe	5.794e-05	22.5	0.139	0	-0.04	7.09	0.03	0.135	2	74860	0	0	2	59988	0	0	0	29604	0	0	1	44888	0	0	0	48654
22-28687948-G-T	22	28687948	rs781593101	G	T	gnomAD Exomes	PASS	NA	ENST00000404276.6	p.Ala527Ala	p.Ala527Ala	c.1581C>A	synonymous_variant	Likely benign	753075		1	1596336	6.26e-07	0	0	PASS			0.099		0	-0.02	-3.61			0	74942	0	0	0	60008	0	0	0	29604	0	0	0	44870	0	0	0	48638
22-28687948-G-A	22	28687948	rs781593101	G	A	gnomAD Exomes,gnomAD Genomes	PASS	PASS	ENST00000404276.6	p.Ala527Ala	p.Ala527Ala	c.1581C>T	synonymous_variant	Likely benign	184093		29	1596220	1.82e-05	0	0	PASS	amr	1.327e-05	0.127		0	-0.06	-3.61			0	74820	0	0	3	59988	0	0	0	29604	0	0	0	44882	0	0	1	48638
22-28687950-C-A	22	28687950	rs1555911583	C	A	gnomAD Exomes	PASS	NA	ENST00000404276.6	p.Ala527Ser	p.Ala527Ser	c.1579G>T	missense_variant	Uncertain significance	530090		1	1596422	6.26e-07	0	0	PASS			1.03	0.012	0.01	-0.06	1.3	0.72	0.006	0	74976	0	0	0	60012	0	0	0	29604	0	0	0	44876	0	0	0	48656
22-28687952-TC-T	22	28687952	rs2052185307	TC	T	gnomAD Genomes	NA	PASS	ENST00000404276.6	p.Glu526LysfsTer40	p.Glu526LysfsTer40	c.1576del	frameshift_variant	Uncertain significance	2021325		1	1596258	6.26e-07	0	0	PASS			27.6		0.01	-0.07	3.69			0	74838	0	0	0	59982	0	0	0	29604	0	0	0	44888	0	0	0	48648
22-28687953-C-A	22	28687953	rs1555911587	C	A	gnomAD Exomes	PASS	NA	ENST00000404276.6	p.Glu526Ter	p.Glu526Ter	c.1576G>T	stop_gained	Uncertain significance	1413952		1	1596396	6.26e-07	0	0	PASS			37		0.02	0.53	5.91			0	74982	0	0	0	60012	0	0	0	29604	0	0	0	44872	0	0	0	48640
22-28687954-C-G	22	28687954	rs770307891	C	G	gnomAD Exomes	PASS	NA	ENST00000404276.6	p.Gly525Gly	p.Gly525Gly	c.1575G>C	synonymous_variant	Likely benign	1092883		1	1596364	6.26e-07	0	0	PASS			5.79		0	0.05	0.69			0	74952	0	0	0	60004	0	0	0	29604	0	0	1	44878	0	0	0	48638
22-28687956-C-G	22	28687956	rs780512032	C	G	gnomAD Exomes	PASS	NA	ENST00000404276.6	p.Gly525Arg	p.Gly525Arg	c.1573G>C	missense_variant	Uncertain significance	819561		6	1596408	3.76e-06	0	0	PASS	sas	2.866e-05	18.7	0.027	0	0.02	2.95	0.15	0.021	0	74984	0	0	0	60012	0	0	0	29604	0	0	0	44880	0	0	0	48642
22-28687959-C-T	22	28687959	rs876658872	C	T	gnomAD Genomes	NA	PASS	ENST00000404276.6	p.Glu524Lys	p.Glu524Lys	c.1570G>A	missense_variant	Uncertain significance	230966		1	1596362	6.26e-07	0	0	PASS			17.1	0.061	0	-0.11	4.17	0.07	0.006	0	74984	0	0	0	60008	0	0	0	29604	0	0	0	44880	0	0	0	48638
22-28687960-A-T	22	28687960	rs748954413	A	T	gnomAD Exomes	PASS	NA	ENST00000404276.6	p.Arg523Arg	p.Arg523Arg	c.1569T>A	synonymous_variant	Likely benign	926894		1	1596362	6.26e-07	0	0	PASS			0.821		0	0.02	-5.79			0	74982	0	0	0	60002	0	0	0	29604	0	0	0	44876	0	0	0	48638
22-28687960-A-C	22	28687960	rs748954413	A	C	gnomAD Exomes	PASS	NA	ENST00000404276.6	p.Arg523Arg	p.Arg523Arg	c.1569T>G	synonymous_variant	Likely benign	1692942		2	1596362	1.25e-06	0	0	PASS			1.27		0.01	-0.14	-5.79			0	74982	0	0	0	60002	0	0	0	29604	0	0	0	44876	0	0	0	48638
22-28687961-C-T	22	28687961	rs948928965	C	T	gnomAD Exomes,gnomAD Genomes	PASS	PASS	ENST00000404276.6	p.Arg523His	p.Arg523His	c.1568G>A	missense_variant	Conflicting interpretations of pathogenicity	460810		11	1596118	6.89e-06	0	0	PASS	afr	4.44e-06	0.753	0.066	0	0.01	-1.6	0.55	0	2	74840	0	0	0	59976	0	0	0	29600	0	0	0	44886	0	0	1	48628
22-28687962-G-A	22	28687962	rs149501505	G	A	gnomAD Exomes,gnomAD Genomes	PASS	PASS	ENST00000404276.6	p.Arg523Cys	p.Arg523Cys	c.1567C>T	missense_variant	Uncertain significance	141007		47	1596142	2.94e-05	0	0	PASS	nfe	2.234e-05	22.6	0.103	0	-0.02	2.94	0.18	0.2	4	74950	0	0	0	60000	0	0	0	29598	0	0	1	44874	0	0	0	48622
22-28687962-G-C	22	28687962	rs149501505	G	C	gnomAD Genomes	NA	PASS	ENST00000404276.6	p.Arg523Gly	p.Arg523Gly	c.1567C>G	missense_variant	Uncertain significance	142368		2	1596024	1.25e-06	0	0	PASS	nfe	2.8e-07	15.9	0.072	0	0.01	2.94	0.33	0.022	0	74828	0	0	0	59980	0	0	0	29598	0	0	0	44886	0	0	0	48622
22-28687963-G-C	22	28687963	rs202104749	G	C	gnomAD Exomes	PASS	NA	ENST00000404276.6	p.Pro522Pro	p.Pro522Pro	c.1566C>G	synonymous_variant				1	1592550	6.28e-07	0	0	PASS			4.16		0	0.02	0.018			0	74440	0	0	0	59742	0	0	0	29534	0	0	0	44680	0	0	0	48444
22-28687963-G-A	22	28687963	rs202104749	G	A	gnomAD Genomes	NA	PASS	ENST00000404276.6	p.Pro522Pro	p.Pro522Pro	c.1566C>T	synonymous_variant	Conflicting interpretations of pathogenicity	184125		1	1592524	6.28e-07	0	0	AC0			4.59		0	0.03	0.018			0	74440	0	0	0	59742	0	0	0	29534	0	0	0	44678	0	0	0	48444
22-28687965-GC-G	22	28687965	rs786202339	GC	G	gnomAD Exomes	PASS	NA	ENST00000404276.6	p.Arg523ValfsTer43	p.Arg523ValfsTer43	c.1563del	frameshift_variant	Uncertain significance	185645		6	1596092	3.76e-06	0	0	PASS	nfe	7.9e-07	22.1		0.01	-0.11	4.01			0	74840	0	0	0	59980	0	0	0	29600	0	0	0	44892	0	0	1	48636
22-28687966-C-T	22	28687966	rs761278013	C	T	gnomAD Exomes,gnomAD Genomes	PASS	PASS	ENST00000404276.6	p.Arg521Arg	p.Arg521Arg	c.1563G>A	synonymous_variant	Likely benign	184073		7	1595950	4.39e-06	0	0	PASS	afr	3.47e-05	4.82		0	0.02	-0.578			6	74842	0	0	0	59986	0	0	0	29596	0	0	0	44892	0	0	0	48636
22-28687966-C-A	22	28687966	rs761278013	C	A	gnomAD Exomes	PASS	NA	ENST00000404276.6	p.Arg521Arg	p.Arg521Arg	c.1563G>T	synonymous_variant	Likely benign	1775322		1	1596068	6.27e-07	0	0	PASS			4.34		0	-0.05	-0.578			0	74964	0	0	0	60006	0	0	0	29596	0	0	0	44880	0	0	0	48636
22-28687967-C-A	22	28687967	rs373959274	C	A	gnomAD Exomes	PASS	NA	ENST00000404276.6	p.Arg521Leu	p.Arg521Leu	c.1562G>T	missense_variant	Uncertain significance	1498392		1	1596066	6.27e-07	0	0	PASS			24.3	0.166	0	-0.06	5.94	0.05	0.979	0	74944	0	0	0	59992	0	0	0	29604	0	0	0	44884	0	0	0	48616
22-28687967-C-T	22	28687967	rs373959274	C	T	gnomAD Exomes,gnomAD Genomes	PASS	PASS	ENST00000404276.6	p.Arg521Gln	p.Arg521Gln	c.1562G>A	missense_variant	Uncertain significance	185219		16	1595944	1e-05	0	0	PASS	amr	5.53e-06	26.7	0.138	0	-0.03	5.94	0.02	0.964	1	74822	0	0	2	59972	0	0	0	29604	0	0	1	44896	0	0	0	48616
22-28687968-G-A	22	28687968	rs533475838	G	A	gnomAD Exomes,gnomAD Genomes	PASS	PASS	ENST00000404276.6	p.Arg521Trp	p.Arg521Trp	c.1561C>T	missense_variant	Uncertain significance	140881		72	1595990	4.51e-05	0	0	PASS	eas	0.0004053	32	0.205	0.01	-0.15	8.76	0	0.998	3	74954	0	0	1	59992	0	0	0	29600	0	0	26	44874	0	0	0	48624
22-28687973-C-T	22	28687973	rs587780180	C	T	gnomAD Exomes,gnomAD Genomes	PASS	PASS	ENST00000404276.6	p.Arg519Gln	p.Arg519Gln	c.1556G>A	missense_variant	Uncertain significance	128065		57	1595820	3.57e-05	0	0	PASS	nfe	3.505e-05	13.9	0.03	0.01	-0.14	0.095	0.32	0.027	2	74812	0	0	0	59966	0	0	0	29598	0	0	0	44886	0	0	0	48588
22-28687973-C-A	22	28687973	rs587780180	C	A	gnomAD Exomes,gnomAD Genomes	PASS	PASS	ENST00000404276.6	p.Arg519Leu	p.Arg519Leu	c.1556G>T	missense_variant	Conflicting interpretations of pathogenicity	128066		205	1595820	0.000128461	0	0	PASS	mid	0.00105476	22.3	0.065	0.01	-0.21	0.095	0.01	0.243	5	74812	0	0	20	59966	0	0	0	29598	0	0	0	44886	0	0	0	48588
22-28687974-G-A	22	28687974	rs200432447	G	A	gnomAD Exomes,gnomAD Genomes	PASS	PASS	ENST00000404276.6	p.Arg519Ter	p.Arg519Ter	c.1555C>T	stop_gained	Pathogenic/Likely pathogenic	128064		18	1588388	1.13e-05	0	0	PASS	eas	5.81e-05	39		0.01	-0.23	5.85			0	74246	0	0	2	59668	0	0	0	29480	0	0	6	44636	0	0	0	48398
22-28687974-G-C	22	28687974	rs200432447	G	C	gnomAD Genomes	NA	PASS	ENST00000404276.6	p.Arg519Gly	p.Arg519Gly	c.1555C>G	missense_variant	Uncertain significance	1709639		3	1588360	1.89e-06	0	0	PASS	nfe	2.8e-07	23.4	0.055	0	-0.03	5.85	0.02	0.007	0	74350	0	0	0	59674	0	0	0	29480	0	0	1	44612	0	0	0	48398
22-28687977-T-C	22	28687977	rs753560465	T	C	gnomAD Genomes	NA	PASS	ENST00000404276.6	p.Ser518Gly	p.Ser518Gly	c.1552A>G	missense_variant	Uncertain significance	581196		3	1595582	1.88e-06	0	0	PASS	nfe	6.8e-07	19.9	0.075	0	0.04	1.8	0.15	0.001	0	74844	0	0	0	59956	0	0	0	29592	0	0	0	44882	0	0	0	48618
22-28687982-GAAGGCTGAAAATA-G	22	28687982	rs1555911638	GAAGGCTGAAAATA	G	gnomAD Genomes	NA	PASS	ENST00000404276.6	c.1543-9_1546del		c.1543-9_1546del	splice_acceptor_variant	Pathogenic/Likely pathogenic	530119		2	1595138	1.25e-06	0	0	PASS	nfe	2.8e-07	32		0.98	-0.83	4.91			0	74828	0	0	0	59940	0	0	0	29586	0	0	0	44870	0	0	0	48602
22-28687982-G-C	22	28687982	rs1601698243	G	C	gnomAD Genomes	NA	PASS	ENST00000404276.6	p.Ser516Cys	p.Ser516Cys	c.1547C>G	missense_variant	Uncertain significance	819476		2	1595136	1.25e-06	0	0	PASS	afr	4.44e-06	25.1	0.146	0.01	-0.08	4.91			2	74828	0	0	0	59940	0	0	0	29586	0	0	0	44870	0	0	0	48602
22-28687986-G-T	22	28687986	rs1399879170	G	T	gnomAD Exomes,gnomAD Genomes	PASS	PASS	ENST00000404276.6	p.Pro515Thr	p.Pro515Thr	c.1543C>A	missense_variant	Uncertain significance	630769		5	1594492	3.14e-06	0	0	PASS	mid	8e-05	18.5	0.032	0	0.06	2.34	0.03	0.017	0	74938	0	0	0	59944	0	0	0	29578	0	0	0	44868	0	0	0	48602
22-28687989-G-A	22	28687989	rs759366945	G	A	gnomAD Exomes	PASS	NA	ENST00000404276.6	c.1543-3C>T		c.1543-3C>T	splice_region_variant	Uncertain significance	631437		7	1588016	4.41e-06	0	0	PASS	sas	3.6e-05	14.5		0.01	-0.2	0.548			0	74772	0	0	0	59880	0	0	0	29524	0	0	0	44822	0	0	0	48568
22-28687994-T-C	22	28687994		T	C	gnomAD Exomes	PASS	NA	ENST00000404276.6	c.1543-8A>G		c.1543-8A>G	splice_region_variant				1	1588772	6.29e-07	0	0	PASS			10.2		0	0.01	-0.536			0	74768	0	0	0	59838	0	0	0	29538	0	0	0	44822	0	0	0	48552
22-28687996-A-C	22	28687996	rs1555911654	A	C	gnomAD Exomes	PASS	NA	ENST00000404276.6	c.1543-10T>G		c.1543-10T>G	intron_variant	Likely benign	460808		1	1588466	6.3e-07	0	0	PASS			14.1		0.01	-0.22	0.062			0	74800	0	0	0	59870	0	0	0	29516	0	0	0	44832	0	0	0	48590
22-28687996-A-G	22	28687996	rs1555911654	A	G	gnomAD Exomes	PASS	NA	ENST00000404276.6	c.1543-10T>C		c.1543-10T>C	intron_variant	Likely benign	627806		1	1588466	6.3e-07	0	0	PASS			14		0	-0.09	0.062			0	74800	0	0	0	59870	0	0	0	29516	0	0	0	44832	0	0	0	48590
22-28687999-G-GA	22	28687999	rs2145739856	G	GA	gnomAD Exomes	PASS	NA	ENST00000404276.6	c.1543-14dup		c.1543-14dup	intron_variant	Benign/Likely benign	1568626		1	1574018	6.35e-07	0	0	PASS			10.8		0	0.02	-0.061			0	74482	0	0	0	59746	0	0	0	29422	0	0	0	44752	0	0	0	48512
22-28688002-A-C	22	28688002	rs764277564	A	C	gnomAD Genomes	NA	PASS	ENST00000404276.6	c.1543-16T>G		c.1543-16T>G	intron_variant	Likely benign	1571003		1	1569184	6.37e-07	0	0	PASS			19.5		0.01	-0.15	2.79			0	74222	0	0	0	59658	0	0	0	29398	0	0	0	44736	0	0	0	48474
22-28688004-T-G	22	28688004	rs1350580465	T	G	gnomAD Exomes	PASS	NA	ENST00000404276.6	c.1543-18A>C		c.1543-18A>C	intron_variant				1	1567680	6.38e-07	0	0	PASS			12		0	0.03	0.577			0	74284	0	0	0	59600	0	0	0	29370	0	0	1	44700	0	0	0	48420
22-28688006-G-C	22	28688006	rs551645416	G	C	gnomAD Exomes,gnomAD Genomes	PASS	PASS	ENST00000404276.6	c.1543-20C>G		c.1543-20C>G	intron_variant	Likely benign	383577		15	1566492	9.58e-06	0	0	PASS	afr	6.28e-05	15.6		0	-0.08	0.374			9	74322	0	0	0	59582	0	0	0	29342	0	0	0	44702	0	0	0	48452
22-28688011-A-C	22	28688011	rs1408535172	A	C	gnomAD Genomes	NA	PASS	ENST00000404276.6	c.1543-25T>G		c.1543-25T>G	intron_variant				2	1542222	1.3e-06	0	0	PASS	afr	4.5e-06	12.3		0.07	-0.09	-0.826			2	73764	0	0	0	59358	0	0	0	29212	0	0	0	44580	0	0	0	48372
22-28688012-T-C	22	28688012	rs1250823585	T	C	gnomAD Genomes	NA	PASS	ENST00000404276.6	c.1543-26A>G		c.1543-26A>G	intron_variant				2	1535264	1.3e-06	0	0	PASS	afr	4.51e-06	14.7		0	-0.04	0.094			2	73614	0	0	0	59244	0	0	0	29148	0	0	0	44528	0	0	0	48336
22-28688016-C-A	22	28688016	rs2052191884	C	A	gnomAD Genomes	NA	PASS	ENST00000404276.6	c.1543-30G>T		c.1543-30G>T	intron_variant				1	1514766	6.6e-07	0	0	AC0			7.12		0	0.11	0.086			0	73250	0	0	0	58918	0	0	0	29012	0	0	0	44398	0	0	0	48196
22-28688017-A-G	22	28688017	rs757316754	A	G	gnomAD Genomes	NA	PASS	ENST00000404276.6	c.1543-31T>C		c.1543-31T>C	intron_variant				1	1506732	6.64e-07	0	0	PASS			18		0.01	-0.12	0.418			0	73136	0	0	0	58882	0	0	0	28942	0	0	0	44392	0	0	0	48198
22-28688021-G-C	22	28688021	rs1363912801	G	C	gnomAD Exomes	PASS	NA	ENST00000404276.6	c.1543-35C>G		c.1543-35C>G	intron_variant				1	1448234	6.9e-07	0	0	PASS			18.7		0	0.05	3.23			0	72132	0	0	0	58086	0	0	0	28496	0	0	0	44064	0	0	0	47924
22-28688023-A-C	22	28688023		A	C	gnomAD Exomes	PASS	NA	ENST00000404276.6	c.1543-37T>G		c.1543-37T>G	intron_variant	Likely benign	2576363		1	1446558	6.91e-07	0	0	PASS			17.9		0	0.03	0.875			0	72116	0	0	0	58038	0	0	0	28484	0	0	0	44074	0	0	0	47928
22-28688025-A-C	22	28688025		A	C	gnomAD Exomes	PASS	NA	ENST00000404276.6	c.1543-39T>G		c.1543-39T>G	intron_variant				1	1430498	6.99e-07	0	0	PASS			17.4		0	0.06	0.245			0	71800	0	0	0	57732	0	0	0	28380	0	0	0	43958	0	0	0	47818
22-28688025-A-T	22	28688025		A	T	gnomAD Exomes	PASS	NA	ENST00000404276.6	c.1543-39T>A		c.1543-39T>A	intron_variant				1	1430498	6.99e-07	0	0	PASS			17.4		0	0.02	0.245			0	71800	0	0	0	57732	0	0	0	28380	0	0	0	43958	0	0	0	47818
22-28688027-C-T	22	28688027	rs781374775	C	T	gnomAD Exomes,gnomAD Genomes	PASS	PASS	ENST00000404276.6	c.1543-41G>A		c.1543-41G>A	intron_variant				7	1428702	4.9e-06	0	0	PASS	afr	4.55e-05	15		0	0.01	2.53			7	71614	0	0	0	57330	0	0	0	28312	0	0	0	43850	0	0	0	47682
22-28688030-T-C	22	28688030		T	C	gnomAD Exomes	PASS	NA	ENST00000404276.6	c.1543-44A>G		c.1543-44A>G	intron_variant				1	1420882	7.04e-07	0	0	PASS			6.41		0	0.01	-1.93			0	71576	0	0	0	56864	0	0	0	28208	0	0	0	43738	0	0	0	47508
22-28688031-G-A	22	28688031	rs2052192640	G	A	gnomAD Genomes	NA	PASS	ENST00000404276.6	c.1543-45C>T		c.1543-45C>T	intron_variant				1	1418538	7.05e-07	0	0	PASS			12.7		0	0.01	0.441			0	71390	0	0	0	56662	0	0	0	28174	0	0	0	43682	0	0	0	47412
22-28688032-G-A	22	28688032	rs2145740264	G	A	gnomAD Exomes	PASS	NA	ENST00000404276.6	c.1543-46C>T		c.1543-46C>T	intron_variant				1	1399502	7.15e-07	0	0	PASS			16.6		0	0.01	3.02			0	71130	0	0	0	56242	0	0	0	28042	0	0	0	43504	0	0	0	47230
22-28688033-C-T	22	28688033	rs2145740288	C	T	gnomAD Exomes	PASS	NA	ENST00000404276.6	c.1543-47G>A		c.1543-47G>A	intron_variant				2	1400804	1.43e-06	0	0	PASS			18.1		0	0.01	0.54			1	71204	0	0	0	56200	0	0	0	28020	0	0	0	43500	0	0	0	47216
22-28688036-C-T	22	28688036	rs2052193002	C	T	gnomAD Exomes	PASS	NA	ENST00000404276.6	c.1543-50G>A		c.1543-50G>A	intron_variant				1	1386546	7.21e-07	0	0	PASS			11.8		0	0.01	-0.01			0	70818	0	0	0	55614	0	0	0	27882	0	0	1	43282	0	0	0	47078
22-28688038-T-G	22	28688038		T	G	gnomAD Exomes	PASS	NA	ENST00000404276.6	c.1543-52A>C		c.1543-52A>C	intron_variant				1	1383314	7.23e-07	0	0	PASS			10.4		0	-0.01	-0.274			0	70694	0	0	0	55272	0	0	0	27812	0	0	0	43158	0	0	0	46950
22-28688040-A-G	22	28688040		A	G	gnomAD Exomes	PASS	NA	ENST00000404276.6	c.1543-54T>C		c.1543-54T>C	intron_variant				1	1341374	7.46e-07	0	0	PASS			7.38		0	-0.04	-0.072			0	69868	0	0	0	54302	0	0	0	27472	0	0	0	42662	0	0	0	46578
22-28688049-A-C	22	28688049		A	C	gnomAD Exomes	PASS	NA	ENST00000404276.6	c.1543-63T>G		c.1543-63T>G	intron_variant				1	1278880	7.82e-07	0	0	PASS			4.4		0.02	-0.03	-0.626			0	68546	0	0	0	52736	0	0	0	26996	0	0	0	41748	0	0	0	45960
22-28688051-A-C	22	28688051	rs2052193267	A	C	gnomAD Genomes	NA	PASS	ENST00000404276.6	c.1543-65T>G		c.1543-65T>G	intron_variant				1	1282246	7.8e-07	0	0	PASS			8.32		0	0	0.93			0	68492	0	0	0	52770	0	0	0	27030	0	0	0	41786	0	0	1	45966
22-28688053-T-A	22	28688053		T	A	gnomAD Exomes	PASS	NA	ENST00000404276.6	c.1543-67A>T		c.1543-67A>T	intron_variant				1	1213642	8.24e-07	0	0	PASS			4.55		0	-0.01	0.132			0	67202	0	0	0	51980	0	0	0	26564	0	0	1	41036	0	0	0	45600
22-28688055-C-T	22	28688055		C	T	gnomAD Exomes	PASS	NA	ENST00000404276.6	c.1543-69G>A		c.1543-69G>A	intron_variant				1	1208554	8.27e-07	0	0	PASS			3.3		0	0.01	0.326			0	67006	0	0	0	51510	0	0	0	26530	0	0	0	40832	0	0	0	45470
22-28688058-C-T	22	28688058	rs1226808317	C	T	gnomAD Genomes	NA	PASS	ENST00000404276.6	c.1543-72G>A		c.1543-72G>A	intron_variant				2	1194784	1.67e-06	0	0	PASS	afr	4.98e-06	2.58		0	0.02	0.582			2	66602	0	0	0	50962	0	0	0	26398	0	0	0	40634	0	0	0	45258
22-28688059-A-T	22	28688059	rs1350183628	A	T	gnomAD Genomes	NA	PASS	ENST00000404276.6	c.1543-73T>A		c.1543-73T>A	intron_variant				1	1196242	8.36e-07	0	0	PASS			9.71		0	0.01	0.625			0	66660	0	0	0	51002	0	0	0	26404	0	0	0	40686	0	0	0	45272
22-28688060-A-C	22	28688060	rs1289386821	A	C	gnomAD Exomes,gnomAD Genomes	PASS	PASS	ENST00000404276.6	c.1543-74T>G		c.1543-74T>G	intron_variant				76	1177808	6.45e-05	0	0	PASS	nfe	2.98e-05	4.83		0	0.01	-1.15			0	66268	0	0	0	50506	0	0	0	26250	0	0	0	40436	0	0	41	45134
22-28688061-T-A	22	28688061		T	A	gnomAD Exomes	PASS	NA	ENST00000404276.6	c.1543-75A>T		c.1543-75A>T	intron_variant				1	1181206	8.47e-07	0	0	PASS			0.416		0	0	-1.75			0	66436	0	0	0	50518	0	0	0	26274	0	0	1	40446	0	0	0	45140
22-28689061-T-C	22	28689061	rs1189761608	T	C	gnomAD Exomes,gnomAD Genomes	PASS	PASS	ENST00000404276.6	c.1542+74A>G		c.1542+74A>G	intron_variant				38	975300	3.9e-05	0	0	PASS	nfe	3.919e-05	5.06		0	0	-0.549			2	62442	0	0	0	54048	0	0	0	25020	0	0	0	41504	0	0	0	46362
22-28689065-A-G	22	28689065		A	G	gnomAD Exomes	PASS	NA	ENST00000404276.6	c.1542+70T>C		c.1542+70T>C	intron_variant				1	1009636	9.9e-07	0	0	PASS			0.955		0	0	0.822			0	63184	0	0	0	54768	0	0	0	25286	0	0	0	41816	0	0	0	46694
22-28689072-C-T	22	28689072	rs78525381	C	T	gnomAD Genomes	NA	PASS	ENST00000404276.6	c.1542+63G>A		c.1542+63G>A	intron_variant				93861	833892	0.112558	0	0	PASS	nfe	0.14416	1.77		0	0	0.666			1565	58504	0	0	3897	44302	0	0	1132	20474	0	0	1156	38468	0	0	1064	42370
22-28689072-C-A	22	28689072	rs78525381	C	A	gnomAD Exomes,gnomAD Genomes	PASS	PASS	ENST00000404276.6	c.1542+63G>T		c.1542+63G>T	intron_variant				5	878172	5.69e-06	0	0	PASS	amr	2.732e-05	1.34		0	0	0.666			0	59372	0	0	4	48272	0	0	0	22536	0	0	0	39568	0	0	0	43940
22-28689075-C-A	22	28689075	rs2052236510	C	A	gnomAD Genomes	NA	PASS	ENST00000404276.6	c.1542+60G>T		c.1542+60G>T	intron_variant				1	1123916	8.9e-07	0	0	PASS			0.053		0	0	0.198			1	65118	0	0	0	57160	0	0	0	26216	0	0	0	42578	0	0	0	47670
22-28689076-T-C	22	28689076		T	C	gnomAD Exomes	PASS	NA	ENST00000404276.6	c.1542+59A>G		c.1542+59A>G	intron_variant				1	1136406	8.8e-07	0	0	PASS			1.29		0	0	0.654			0	65482	0	0	0	57416	0	0	0	26288	0	0	0	42618	0	0	0	47746
22-28689080-C-CT	22	28689080	rs1232218611	C	CT	gnomAD Genomes	NA	PASS	ENST00000404276.6	c.1542+54dup		c.1542+54dup	intron_variant				2	1178882	1.7e-06	0	0	PASS			5.27		0	0.01	0.02			1	66096	0	0	0	57974	0	0	0	26626	0	0	0	42888	0	0	0	47888
22-28689082-T-C	22	28689082	rs1198604405	T	C	gnomAD Exomes,gnomAD Genomes	PASS	PASS	ENST00000404276.6	c.1542+53A>G		c.1542+53A>G	intron_variant				3	1199440	2.5e-06	0	0	PASS	afr	1.198e-05	6.87		0	-0.01	1.38			3	66486	0	0	0	58374	0	0	0	26814	0	0	0	42982	0	0	0	48058
22-28689083-A-T	22	28689083	rs1439564914	A	T	gnomAD Exomes,gnomAD Genomes	PASS	PASS	ENST00000404276.6	c.1542+52T>A		c.1542+52T>A	intron_variant				2	1214284	1.65e-06	0	0	PASS			3.71		0	-0.01	-0.092			1	66732	0	0	0	58472	0	0	0	26920	0	0	0	43090	0	0	0	48086
22-28689089-T-C	22	28689089	rs750983184	T	C	gnomAD Genomes	NA	PASS	ENST00000404276.6	c.1542+46A>G		c.1542+46A>G	intron_variant				6	1282446	4.68e-06	0	0	PASS	amr	3.27e-05	5.78		0	0	0.003			0	68060	0	0	5	59018	0	0	0	27378	0	0	0	43378	0	0	0	48262
22-28689092-T-C	22	28689092	rs1213261232	T	C	gnomAD Exomes,gnomAD Genomes	PASS	PASS	ENST00000404276.6	c.1542+43A>G		c.1542+43A>G	intron_variant				2	1359212	1.47e-06	0	0	PASS			7.55		0	0	0.685			0	69562	0	0	0	59282	0	0	0	27930	0	0	1	43734	0	0	0	48330
22-28689097-C-T	22	28689097	rs1245491899	C	T	gnomAD Exomes	PASS	NA	ENST00000404276.6	c.1542+38G>A		c.1542+38G>A	intron_variant				5	1398634	3.57e-06	0	0	PASS	nfe	9.4e-07	5.75		0.02	-0.02	1.11			0	70458	0	0	0	59494	0	0	0	28192	0	0	0	43924	0	0	0	48362
22-28689100-A-C	22	28689100	rs756624380	A	C	gnomAD Exomes	PASS	NA	ENST00000404276.6	c.1542+35T>G		c.1542+35T>G	intron_variant				1	1427352	7.01e-07	0	0	PASS			6.48		0.01	0	-0.394			0	71124	0	0	0	59636	0	0	0	28432	0	0	0	44078	0	0	0	48446
22-28689102-A-G	22	28689102	rs780704259	A	G	gnomAD Genomes	NA	PASS	ENST00000404276.6	c.1542+33T>C		c.1542+33T>C	intron_variant				1	1443274	6.93e-07	0	0	PASS			0.53		0.02	-0.01	-0.284			0	71328	0	0	0	59658	0	0	0	28564	0	0	0	44146	0	0	0	48468
22-28689107-AT-A	22	28689107	rs1335694386	AT	A	gnomAD Genomes	NA	PASS	ENST00000404276.6	c.1542+27del		c.1542+27del	intron_variant				1	1493268	6.7e-07	0	0	PASS			1.13		0.03	0.01	-0.228			0	72406	0	0	0	59750	0	0	0	28888	0	0	0	44364	0	0	0	48514
22-28689109-T-A	22	28689109	rs2145747416	T	A	gnomAD Exomes	PASS	NA	ENST00000404276.6	c.1542+26A>T		c.1542+26A>T	intron_variant				1	1499744	6.67e-07	0	0	PASS			6.96		0	0	0.022			0	72632	0	0	0	59792	0	0	0	28944	0	0	0	44398	0	0	0	48520
22-28689112-G-T	22	28689112	rs1423416373	G	T	gnomAD Genomes	NA	PASS	ENST00000404276.6	c.1542+23C>A		c.1542+23C>A	intron_variant				2	1516526	1.32e-06	0	0	PASS	nfe	3e-07	0.316		0.01	0	-0.238			0	72938	0	0	0	59810	0	0	0	29026	0	0	0	44466	0	0	0	48526
22-28689112-G-C	22	28689112	rs1423416373	G	C	gnomAD Genomes	NA	PASS	ENST00000404276.6	c.1542+23C>G		c.1542+23C>G	intron_variant				1	1516526	6.59e-07	0	0	PASS			0.376		0.03	0	-0.238			1	72938	0	0	0	59810	0	0	0	29026	0	0	0	44466	0	0	0	48526
22-28689117-C-G	22	28689117	rs1226931987	C	G	gnomAD Genomes	NA	PASS	ENST00000404276.6	c.1542+18G>C		c.1542+18G>C	intron_variant				1	1540962	6.49e-07	0	0	PASS			4.08		0	0	2.67			0	73524	0	0	0	59858	0	0	0	29204	0	0	0	44574	0	0	0	48556
22-28689119-T-C	22	28689119	rs749728970	T	C	gnomAD Exomes	PASS	NA	ENST00000404276.6	c.1542+16A>G		c.1542+16A>G	intron_variant	Conflicting interpretations of pathogenicity	388251		14	1550978	9.03e-06	0	0	PASS	nfe	6.37e-06	6		0.08	0.01	-1.57			0	73834	0	0	0	59904	0	0	0	29286	0	0	0	44638	0	0	0	48580
22-28689124-A-T	22	28689124	rs17881716	A	T	gnomAD Exomes,gnomAD Genomes	PASS	PASS	ENST00000404276.6	c.1542+11T>A		c.1542+11T>A	intron_variant	Benign/Likely benign	140812		4687	1568954	0.00298734	153	0	PASS	afr	0.0567669	0.15		0.04	0.01	0.78			4319	74188	150	0	146	59958	0	0	0	29434	0	0	1	44738	0	0	0	48606
22-28689124-A-G	22	28689124	rs17881716	A	G	gnomAD Exomes	PASS	NA	ENST00000404276.6	c.1542+11T>C		c.1542+11T>C	intron_variant	Likely benign	491603		7	1568896	4.46e-06	0	0	PASS	nfe	1.87e-06	0.147		0	0.01	0.78			1	74118	0	0	0	59938	0	0	0	29434	0	0	0	44750	0	0	0	48606
22-28689128-C-A	22	28689128	rs4035547	C	A	gnomAD Genomes	NA	PASS	ENST00000404276.6	c.1542+7G>T		c.1542+7G>T	splice_region_variant				1	1582248	6.32e-07	0	0	PASS			0.483		0.11	0.02	-0.097			0	74518	0	0	0	59930	0	0	0	29496	0	0	0	44804	0	0	0	48586
22-28689128-C-T	22	28689128	rs4035547	C	T	gnomAD Exomes,gnomAD Genomes	PASS	PASS	ENST00000404276.6	c.1542+7G>A		c.1542+7G>A	splice_region_variant	Conflicting interpretations of pathogenicity	491605		8	1582250	5.06e-06	0	0	PASS	eas	7.27e-05	0.533		0	-0.01	-0.097			1	74518	0	0	0	59930	0	0	0	29496	0	0	7	44804	0	0	0	48586
22-28689129-G-A	22	28689129	rs1414780425	G	A	gnomAD Exomes,gnomAD Genomes	PASS	PASS	ENST00000404276.6	c.1542+6C>T		c.1542+6C>T	intron_variant	Conflicting interpretations of pathogenicity	491604		7	1583102	4.42e-06	0	0	PASS	nfe	1.85e-06	0.067		0	0	-1.15			0	74540	0	0	0	59950	0	0	1	29502	0	0	0	44816	0	0	0	48588
22-28689135-C-A	22	28689135	rs747797219	C	A	gnomAD Exomes	PASS	NA	ENST00000404276.6	p.Gln514His	p.Gln514His	c.1542G>T	missense_variant	Uncertain significance	410014		3	1590780	1.89e-06	0	0	PASS	nfe	2.8e-07	34	0.109	0.84	-0.86	7.11	0.1	0.555	0	74840	0	0	0	59982	0	0	0	29548	0	0	0	44832	0	0	0	48606
22-28689141-T-G	22	28689141		T	G	gnomAD Exomes	PASS	NA	ENST00000404276.6	p.Leu512Leu	p.Leu512Leu	c.1536A>C	synonymous_variant				1	1593492	6.28e-07	0	0	PASS			0.349		0	0.02	-1.07			0	74924	0	0	0	60006	0	0	0	29574	0	0	0	44850	0	0	0	48630
22-28689143-G-C	22	28689143	rs17882942	G	C	gnomAD Exomes,gnomAD Genomes	PASS	PASS	ENST00000404276.6	p.Leu512Val	p.Leu512Val	c.1534C>G	missense_variant	Conflicting interpretations of pathogenicity	141856		26	1593670	1.63e-05	0	0	PASS	amr	0.00028902	1.66	0.142	0.17	0.03	0.4	0.51	0	0	74820	0	0	25	59980	0	0	0	29574	0	0	0	44864	0	0	0	48634
22-28689149-G-A	22	28689149	rs886039512	G	A	gnomAD Exomes	PASS	NA	ENST00000404276.6	p.Gln510Ter	p.Gln510Ter	c.1528C>T	stop_gained	Pathogenic/Likely pathogenic	265377		1	1594678	6.27e-07	0	0	PASS			35		0	-0.12	4.06			0	74966	0	0	0	59988	0	0	0	29580	0	0	0	44864	0	0	0	48630
22-28689151-G-A	22	28689151	rs587782541	G	A	gnomAD Exomes,gnomAD Genomes	PASS	PASS	ENST00000404276.6	p.Pro509Leu	p.Pro509Leu	c.1526C>T	missense_variant	Conflicting interpretations of pathogenicity	142554		19	1594830	1.19e-05	0	0	PASS	nfe	2.8e-07	16.4	0.067	0	0.01	1.96	0.02	0.006	0	74812	0	0	0	59982	0	0	15	29584	0	0	0	44870	0	0	0	48614
22-28689152-G-A	22	28689152	rs587780179	G	A	gnomAD Exomes,gnomAD Genomes	PASS	PASS	ENST00000404276.6	p.Pro509Ser	p.Pro509Ser	c.1525C>T	missense_variant	Conflicting interpretations of pathogenicity	128063		162	1594024	0.00010163	0	0	PASS	nfe	0.00010226	5.51	0.088	0.07	0.01	-1.04	0.16	0.001	1	74702	0	0	0	59914	0	0	0	29568	0	0	0	44846	0	0	13	48532
22-28689154-A-G	22	28689154	rs1338238773	A	G	gnomAD Exomes	PASS	NA	ENST00000404276.6	p.Leu508Pro	p.Leu508Pro	c.1523T>C	missense_variant	Uncertain significance	629789		6	1594618	3.76e-06	0	0	PASS	nfe	1.24e-06	16	0.194	0	0	0.999	0.43	0	1	74960	0	0	0	59996	0	0	0	29578	0	0	0	44860	0	0	0	48636
22-28689155-G-A	22	28689155	rs876660898	G	A	gnomAD Genomes	NA	PASS	ENST00000404276.6	p.Leu508Leu	p.Leu508Leu	c.1522C>T	synonymous_variant	Likely benign	483384		1	1594884	6.27e-07	0	0	PASS			0.387		0.02	-0.01	-1.8			1	74822	0	0	0	59982	0	0	0	29576	0	0	0	44874	0	0	0	48632
22-28689155-G-C	22	28689155	rs876660898	G	C	gnomAD Exomes,gnomAD Genomes	PASS	PASS	ENST00000404276.6	p.Leu508Val	p.Leu508Val	c.1522C>G	missense_variant	Uncertain significance	234170		10	1594884	6.27e-06	0	0	PASS	nfe	2.47e-06	0.156	0.071	0	0	-1.8	0.59	0	1	74822	0	0	0	59982	0	0	0	29576	0	0	0	44874	0	0	0	48632
22-28689159-T-C	22	28689159	rs1052262892	T	C	gnomAD Exomes,gnomAD Genomes	PASS	PASS	ENST00000404276.6	p.Thr506Thr	p.Thr506Thr	c.1518A>G	synonymous_variant	Likely benign	377661		3	1595234	1.88e-06	0	0	PASS	nfe	6.8e-07	0.594		0	0	-1.46			0	74840	0	0	0	59972	0	0	0	29586	0	0	0	44876	0	0	0	48646
22-28689161-T-C	22	28689161	rs1555912010	T	C	gnomAD Exomes	PASS	NA	ENST00000404276.6	p.Thr506Ala	p.Thr506Ala	c.1516A>G	missense_variant	Uncertain significance	481720		1	1595432	6.27e-07	0	0	PASS			0.005	0.054	0	0	-0.92	0.75	0	1	74960	0	0	0	59998	0	0	0	29588	0	0	0	44864	0	0	0	48644
22-28689162-G-A	22	28689162		G	A	gnomAD Exomes	PASS	NA	ENST00000404276.6	p.Ser505Ser	p.Ser505Ser	c.1515C>T	synonymous_variant	Likely benign	1774301		3	1595138	1.88e-06	0	0	PASS	nfe	6.8e-07	0.052		0.02	0	-5.6			0	74930	0	0	0	59990	0	0	0	29584	0	0	0	44862	0	0	0	48616
22-28689164-A-T	22	28689164	rs587781960	A	T	gnomAD Exomes,gnomAD Genomes	PASS	PASS	ENST00000404276.6	p.Ser505Thr	p.Ser505Thr	c.1513T>A	missense_variant	Conflicting interpretations of pathogenicity	182441		44	1595378	2.76e-05	0	0	PASS	eas	0.00057582	2	0.068	0	0	0.076	0.65	0	0	74830	0	0	2	59982	0	0	0	29588	0	0	35	44872	0	0	0	48630
22-28689164-A-G	22	28689164	rs587781960	A	G	gnomAD Exomes,gnomAD Genomes	PASS	PASS	ENST00000404276.6	p.Ser505Pro	p.Ser505Pro	c.1513T>C	missense_variant	Uncertain significance	141718		7	1595378	4.39e-06	0	0	PASS	amr	5.53e-06	8.79	0.093	0	0	0.076	0.29	0	1	74830	0	0	2	59982	0	0	0	29588	0	0	0	44872	0	0	0	48630
22-28689167-C-A	22	28689167	rs587782489	C	A	gnomAD Exomes,gnomAD Genomes	PASS	PASS	ENST00000404276.6	p.Glu504Ter	p.Glu504Ter	c.1510G>T	stop_gained	Pathogenic/Likely pathogenic	545987		16	1595222	1e-05	0	0	PASS	amr	0.00015363	35		0	-0.14	1.82			1	74822	0	0	15	59968	0	0	0	29586	0	0	0	44868	0	0	0	48614
22-28689167-C-G	22	28689167	rs587782489	C	G	gnomAD Exomes,gnomAD Genomes	PASS	PASS	ENST00000404276.6	p.Glu504Gln	p.Glu504Gln	c.1510G>C	missense_variant	Conflicting interpretations of pathogenicity	142479		23	1595222	1.44e-05	0	0	PASS	amr	0.0001939	10.1	0.046	0.02	-0.01	1.82	0.37	0.013	0	74822	0	0	18	59968	0	0	0	29586	0	0	0	44868	0	0	0	48614
22-28689168-A-T	22	28689168		A	T	gnomAD Exomes	PASS	NA	ENST00000404276.6	p.Asn503Lys	p.Asn503Lys	c.1509T>A	missense_variant				1	1595386	6.27e-07	0	0	PASS			3.38	0.066	0	0	0.188	0.51	0	0	74926	0	0	0	59994	0	0	0	29588	0	0	0	44850	0	0	0	48630
22-28689168-A-G	22	28689168	rs1569104223	A	G	gnomAD Exomes	PASS	NA	ENST00000404276.6	p.Asn503Asn	p.Asn503Asn	c.1509T>C	synonymous_variant				1	1595386	6.27e-07	0	0	PASS			1.75		0	0	0.188			0	74926	0	0	0	59994	0	0	0	29588	0	0	0	44850	0	0	0	48630
22-28689172-T-C	22	28689172	rs1060502682	T	C	gnomAD Exomes	PASS	NA	ENST00000404276.6	p.Glu502Gly	p.Glu502Gly	c.1505A>G	missense_variant	Uncertain significance	409997		3	1595398	1.88e-06	0	0	PASS	nfe	2.8e-07	22.3	0.047	0.01	-0.02	4.7	0.08	0.003	0	74950	0	0	1	59996	0	0	0	29584	0	0	0	44862	0	0	0	48640
22-28689173-C-CCT	22	28689173	rs587782707	C	CCT	gnomAD Genomes	NA	PASS	ENST00000404276.6	p.Glu502ArgfsTer12	p.Glu502ArgfsTer12	c.1502_1503dup	frameshift_variant	Pathogenic/Likely pathogenic	142772		2	1595160	1.25e-06	0	0	PASS	afr	4.44e-06	26.5		0.1	-0.05	8.87			2	74816	0	0	0	59970	0	0	0	29588	0	0	0	44874	0	0	0	48626
22-28689174-C-G	22	28689174	rs1060502721	C	G	gnomAD Exomes	PASS	NA	ENST00000404276.6	p.Glu501Asp	p.Glu501Asp	c.1503G>C	missense_variant				3	1595278	1.88e-06	0	0	PASS	sas	8.76e-06	13.5	0.032	0	0	2.3	0.35	0	0	74928	0	0	0	59996	0	0	0	29590	0	0	0	44860	0	0	0	48624
22-28689174-C-A	22	28689174	rs1060502721	C	A	gnomAD Genomes	NA	PASS	ENST00000404276.6	p.Glu501Asp	p.Glu501Asp	c.1503G>T	missense_variant	Uncertain significance	819403		1	1595160	6.27e-07	0	0	PASS			14	0.031	0	-0.01	2.3			1	74806	0	0	0	59976	0	0	0	29590	0	0	0	44872	0	0	0	48624
22-28689174-C-T	22	28689174	rs1060502721	C	T	gnomAD Exomes	PASS	NA	ENST00000404276.6	p.Glu501Glu	p.Glu501Glu	c.1503G>A	synonymous_variant	Conflicting interpretations of pathogenicity	410066		2	1595278	1.25e-06	0	0	PASS	nfe	2.8e-07	4.15		0	0	2.3			0	74928	0	0	0	59996	0	0	0	29590	0	0	0	44860	0	0	0	48624
22-28689176-C-T	22	28689176	rs17883172	C	T	gnomAD Exomes,gnomAD Genomes	PASS	PASS	ENST00000404276.6	p.Glu501Lys	p.Glu501Lys	c.1501G>A	missense_variant	Conflicting interpretations of pathogenicity	182440		342	1595144	0.000214401	3	0	PASS	sas	0.00326379	16.1	0.142	0	-0.01	2.97	0.62	0.005	2	74940	0	0	0	59988	0	0	0	29584	0	0	0	44860	0	0	0	48628
22-28689177-A-G	22	28689177	rs1057521300	A	G	gnomAD Exomes	PASS	NA	ENST00000404276.6	p.Ser500Ser	p.Ser500Ser	c.1500T>C	synonymous_variant	Likely benign	382259		3	1595158	1.88e-06	0	0	PASS	nfe	2.8e-07	2.97		0	0	-0.822			0	74944	0	0	0	59994	0	0	0	29586	0	0	0	44862	0	0	0	48648
22-28689178-G-A	22	28689178	rs28909981	G	A	gnomAD Exomes,gnomAD Genomes	PASS	PASS	ENST00000404276.6	p.Ser500Phe	p.Ser500Phe	c.1499C>T	missense_variant	Conflicting interpretations of pathogenicity	183902		4	1594826	2.51e-06	0	0	PASS	eas	1.773e-05	3.3	0.077	0	-0.01	-0.336	0.7	0.001	0	74802	0	0	0	59970	0	0	0	29588	0	0	3	44866	0	0	0	48636
22-28689179-A-T	22	28689179	rs2145749703	A	T	gnomAD Exomes	PASS	NA	ENST00000404276.6	p.Ser500Thr	p.Ser500Thr	c.1498T>A	missense_variant				1	1595148	6.27e-07	0	0	PASS			8.63	0.046	0	0.01	2.35	0.38	0	0	74952	0	0	0	59998	0	0	0	29586	0	0	0	44862	0	0	0	48636
22-28689180-C-G	22	28689180	rs587780890	C	G	gnomAD Genomes	NA	PASS	ENST00000404276.6	p.Leu499Leu	p.Leu499Leu	c.1497G>C	synonymous_variant	Benign/Likely benign	136745		181	1547752	0.000116944	0	0	PASS	nfe	0.00010407	2.96		0	-0.01	1.67			8	73830	0	0	1	59650	0	0	1	29284	0	0	1	44522	0	0	1	48288
22-28689182-G-A	22	28689182	rs2145749845	G	A	gnomAD Exomes	PASS	NA	ENST00000404276.6	p.Leu499Leu	p.Leu499Leu	c.1495C>T	synonymous_variant				1	1594340	6.27e-07	0	0	PASS			6.29		0	-0.02	4.91			0	74924	0	0	0	59984	0	0	0	29580	0	0	1	44846	0	0	0	48642
22-28689183-A-G	22	28689183	rs531931623	A	G	gnomAD Exomes,gnomAD Genomes	PASS	PASS	ENST00000404276.6	p.Leu498Leu	p.Leu498Leu	c.1494T>C	synonymous_variant	Likely benign	185233		31	1594366	1.94e-05	0	0	PASS	sas	0.00023737	0.221		0.01	0	-0.19			0	74922	0	0	0	59986	0	0	0	29580	0	0	0	44846	0	0	0	48638
22-28689186-A-G	22	28689186	rs762041905	A	G	gnomAD Exomes,gnomAD Genomes	PASS	PASS	ENST00000404276.6	p.Asp497Asp	p.Asp497Asp	c.1491T>C	synonymous_variant	Likely benign	232513		13	1594054	8.16e-06	0	0	PASS	eas	0.00013697	0.586		0	0	-0.254			0	74812	0	0	0	59958	0	0	0	29574	0	0	11	44872	0	0	0	48622
22-28689187-T-C	22	28689187	rs549945536	T	C	gnomAD Genomes	NA	PASS	ENST00000404276.6	p.Asp497Gly	p.Asp497Gly	c.1490A>G	missense_variant	Uncertain significance	1773766		1	1593832	6.27e-07	0	0	PASS			13.1	0.054	0	-0.03	1.85			0	74880	0	0	1	59988	0	0	0	29570	0	0	0	44846	0	0	0	48618
22-28689187-TC-T	22	28689187	rs774175654	TC	T	gnomAD Exomes,gnomAD Genomes	PASS	PASS	ENST00000404276.6	p.Asp497IlefsTer16	p.Asp497IlefsTer16	c.1489del	frameshift_variant	Pathogenic/Likely pathogenic	185176		14	1593714	8.78e-06	0	0	PASS	nfe	5.43e-06	22.3		0.01	-0.09	1.85			2	74758	0	0	0	59968	0	0	0	29570	0	0	0	44858	0	0	0	48618
22-28689188-C-T	22	28689188	rs143965148	C	T	gnomAD Exomes,gnomAD Genomes	PASS	PASS	ENST00000404276.6	p.Asp497Asn	p.Asp497Asn	c.1489G>A	missense_variant	Conflicting interpretations of pathogenicity	142445		184	1593858	0.000115443	0	0	PASS	amr	0.00061941	6.21	0.036	0	-0.03	0.912	0.61	0	18	74898	0	0	48	59988	0	0	24	29576	0	0	0	44852	0	0	0	48616
22-28689191-G-A	22	28689191	rs756250205	G	A	gnomAD Exomes,gnomAD Genomes	PASS	PASS	ENST00000404276.6	p.Gln496Ter	p.Gln496Ter	c.1486C>T	stop_gained	Pathogenic/Likely pathogenic	230455		4	1593188	2.51e-06	0	0	PASS	nfe	8e-07	35		0.01	-0.11	1.82			0	74750	0	0	0	59956	0	0	0	29574	0	0	0	44860	0	0	0	48618
22-28689192-A-G	22	28689192	rs2145750188	A	G	gnomAD Exomes	PASS	NA	ENST00000404276.6	p.Phe495Phe	p.Phe495Phe	c.1485T>C	synonymous_variant	Likely benign	1114324		1	1593326	6.28e-07	0	0	PASS			7.46		0	0	1.81			0	74900	0	0	0	59982	0	0	0	29572	0	0	0	44846	0	0	0	48618
22-28689195-C-G	22	28689195	rs767043399	C	G	gnomAD Exomes,gnomAD Genomes	PASS	PASS	ENST00000404276.6	p.Lys494Asn	p.Lys494Asn	c.1482G>C	missense_variant	Conflicting interpretations of pathogenicity	420225		6	1592122	3.77e-06	0	0	PASS	mid	8.02e-05	13.6	0.066	0	0	1.74	0.13	0.014	0	74872	0	0	0	59968	0	0	0	29566	0	0	0	44836	0	0	0	48608
22-28689195-C-A	22	28689195	rs767043399	C	A	gnomAD Exomes,gnomAD Genomes	PASS	PASS	ENST00000404276.6	p.Lys494Asn	p.Lys494Asn	c.1482G>T	missense_variant	Uncertain significance	819340		3	1592004	1.88e-06	0	0	PASS	nfe	6.8e-07	13.9	0.066	0	0	1.74	0.13	0.014	0	74750	0	0	0	59948	0	0	0	29566	0	0	0	44848	0	0	0	48608
22-28689197-T-C	22	28689197	rs754339938	T	C	gnomAD Exomes	PASS	NA	ENST00000404276.6	p.Lys494Glu	p.Lys494Glu	c.1480A>G	missense_variant	Uncertain significance	819333		1	1590558	6.29e-07	0	0	PASS			22.1	0.124	0.01	0	6.34	0.39	0.007	0	74828	0	0	0	59974	0	0	0	29556	0	0	0	44828	0	0	0	48614
22-28689201-C-T	22	28689201	rs898342452	C	T	gnomAD Genomes	NA	PASS	ENST00000404276.6	p.Lys492Lys	p.Lys492Lys	c.1476G>A	synonymous_variant	Likely benign	388240		2	1582220	1.26e-06	0	0	PASS	afr	4.45e-06	7.26		0	-0.01	1			2	74516	0	0	0	59950	0	0	0	29500	0	0	0	44800	0	0	0	48606
22-28689204-C-T	22	28689204	rs2145750599	C	T	gnomAD Exomes	PASS	NA	ENST00000404276.6	p.Met491Ile	p.Met491Ile	c.1473G>A	missense_variant				3	1583208	1.89e-06	0	0	PASS	nfe	6.8e-07	22.3	0.145	0	-0.03	8.87	0.11	0.175	0	74646	0	0	0	59966	0	0	0	29512	0	0	0	44782	0	0	0	48608
22-28689207-G-T	22	28689207	rs587780178	G	T	gnomAD Exomes,gnomAD Genomes	PASS	PASS	ENST00000404276.6	p.Asp490Glu	p.Asp490Glu	c.1470C>A	missense_variant	Uncertain significance	128062		35	1578528	2.22e-05	0	0	PASS	nfe	2.103e-05	11.9	0.067	0	0	1.63	1	0	0	74452	0	0	0	59946	0	0	0	29468	0	0	0	44776	0	0	0	48602
22-28689212-C-A	22	28689212	rs1420382294	C	A	gnomAD Exomes	PASS	NA	ENST00000404276.6	p.Glu489Ter	p.Glu489Ter	c.1465G>T	stop_gained	Pathogenic	582976		1	1570602	6.37e-07	0	0	PASS			38		0.01	-0.09	8.87			0	74380	0	0	1	59966	0	0	0	29412	0	0	0	44742	0	0	0	48600
22-28689215-C-T	22	28689215	rs886041173	C	T	gnomAD Exomes,gnomAD Genomes	PASS	PASS	ENST00000404276.6	p.Asp488Asn	p.Asp488Asn	c.1462G>A	missense_variant	Uncertain significance	279768		3	1557094	1.93e-06	0	0	PASS	amr	5.54e-06	32	0.208	0	0.02	8.87	0	0.759	0	73894	0	0	2	59900	0	0	0	29338	0	0	1	44686	0	0	0	48584
22-28689216-C-T	22	28689216	rs1060502698	C	T	gnomAD Genomes	NA	PASS	ENST00000404276.6	c.1462-1G>A		c.1462-1G>A	splice_acceptor_variant	Pathogenic/Likely pathogenic	410026		1	1554976	6.43e-07	0	0	AC0			33		1	-0.88	8.87			0	73886	0	0	0	59906	0	0	1	29310	0	0	0	44672	0	0	0	48580
22-28689217-T-C	22	28689217	rs587782575	T	C	gnomAD Exomes	PASS	NA	ENST00000404276.6	c.1462-2A>G		c.1462-2A>G	splice_acceptor_variant	Likely pathogenic	142596		11	1548264	7.1e-06	0	0	PASS	nfe	5.2e-06	33		1	-0.88	6.34			0	73870	0	0	0	59950	0	0	0	29270	0	0	0	44624	0	0	0	48574
22-28689218-G-C	22	28689218	rs876658673	G	C	gnomAD Exomes	PASS	NA	ENST00000404276.6	c.1462-3C>G		c.1462-3C>G	splice_region_variant	Uncertain significance	819280		4	1547248	2.59e-06	0	0	PASS	sas	8.85e-06	26.9		0.89	-0.85	3.47			0	73860	0	0	0	59936	0	0	0	29280	0	0	0	44612	0	0	0	48562
22-28689218-G-A	22	28689218	rs876658673	G	A	gnomAD Exomes	PASS	NA	ENST00000404276.6	c.1462-3C>T		c.1462-3C>T	splice_region_variant	Conflicting interpretations of pathogenicity	230626		1	1547248	6.46e-07	0	0	PASS			14.4		0	-0.01	3.47			0	73860	0	0	0	59936	0	0	0	29280	0	0	0	44612	0	0	0	48562
22-28689222-G-C	22	28689222	rs730881707	G	C	gnomAD Exomes,gnomAD Genomes	PASS	PASS	ENST00000404276.6	c.1462-7C>G		c.1462-7C>G	splice_region_variant	Conflicting interpretations of pathogenicity	182460		25	1538382	1.63e-05	0	0	PASS	eas	2.991e-05	11.8		0	-0.04	2.95			0	73548	0	0	0	59896	0	0	0	29208	0	0	4	44586	0	0	0	48542
22-28689227-T-C	22	28689227	rs1339529482	T	C	gnomAD Genomes	NA	PASS	ENST00000404276.6	c.1462-12A>G		c.1462-12A>G	intron_variant	Uncertain significance	491601		73	1471920	4.96e-05	0	0	PASS	nfe	5.019e-05	23.4		0.97	0.78	1.04			3	72312	0	0	0	59808	0	0	1	28744	0	0	0	44312	0	0	0	48510
22-28689235-A-G	22	28689235	rs747767986	A	G	gnomAD Exomes,gnomAD Genomes	PASS	PASS	ENST00000404276.6	c.1462-20T>C		c.1462-20T>C	intron_variant	Benign/Likely benign	371987		26	1417290	1.83e-05	0	0	PASS	amr	4.3e-05	1.25		0	0.01	-0.889			0	71152	0	0	6	59754	0	0	0	28444	0	0	0	44064	0	0	0	48478
22-28689237-A-C	22	28689237	rs757998634	A	C	gnomAD Exomes	PASS	NA	ENST00000404276.6	c.1462-22T>G		c.1462-22T>G	intron_variant				1	1404652	7.12e-07	0	0	PASS			2.3		0	0.02	-0.474			0	71006	0	0	0	59736	0	0	0	28372	0	0	1	43992	0	0	0	48444
22-28689239-G-A	22	28689239	rs1318696369	G	A	gnomAD Exomes	PASS	NA	ENST00000404276.6	c.1462-24C>T		c.1462-24C>T	intron_variant				2	1397340	1.43e-06	0	0	PASS			5.53		0	0	0.812			0	70820	0	0	0	59728	0	0	0	28326	0	0	0	43936	0	0	0	48410
22-28689246-T-G	22	28689246	rs777394761	T	G	gnomAD Exomes	PASS	NA	ENST00000404276.6	c.1462-31A>C		c.1462-31A>C	intron_variant				2	1358536	1.47e-06	0	0	PASS			1.51		0.01	0	-0.264			0	70080	0	0	1	59676	0	0	0	28066	0	0	0	43734	0	0	0	48338
22-28689254-G-C	22	28689254		G	C	gnomAD Genomes	NA	PASS	ENST00000404276.6	c.1462-39C>G		c.1462-39C>G	intron_variant				1	1333960	7.5e-07	0	0	PASS			0.831		0	0	-0.154			0	69456	0	0	0	59586	0	0	0	27876	0	0	0	43644	0	0	0	48206
22-28689261-A-G	22	28689261		A	G	gnomAD Exomes	PASS	NA	ENST00000404276.6	c.1462-46T>C		c.1462-46T>C	intron_variant				2	1250894	1.6e-06	0	0	PASS	nfe	3.8e-07	6.01		0.01	0.01	0.599			0	68042	0	0	0	59466	0	0	0	27272	0	0	0	43200	0	0	0	48052
22-28689262-A-T	22	28689262	rs1352059721	A	T	gnomAD Exomes	PASS	NA	ENST00000404276.6	c.1462-47T>A		c.1462-47T>A	intron_variant				2	1251432	1.6e-06	0	0	PASS	nfe	3.8e-07	6.63		0	0	0.242			0	68058	0	0	0	59460	0	0	0	27288	0	0	0	43210	0	0	0	48038
22-28689268-T-C	22	28689268		T	C	gnomAD Exomes	PASS	NA	ENST00000404276.6	c.1462-53A>G		c.1462-53A>G	intron_variant				2	1208524	1.65e-06	0	0	PASS	nfe	4e-07	1.32		0	0.03	-0.704			0	67180	0	0	0	59384	0	0	0	27040	0	0	0	42952	0	0	0	47924
22-28689270-G-C	22	28689270	rs2145751705	G	C	gnomAD Exomes	PASS	NA	ENST00000404276.6	c.1462-55C>G		c.1462-55C>G	intron_variant				1	1141126	8.76e-07	0	0	PASS			2.73		0	0	0.438			0	65984	0	0	0	59270	0	0	0	26602	0	0	0	42618	0	0	0	47798
22-28689273-T-C	22	28689273		T	C	gnomAD Exomes	PASS	NA	ENST00000404276.6	c.1462-58A>G		c.1462-58A>G	intron_variant				2	1134162	1.76e-06	0	0	PASS			5.39		0.01	0.01	0.579			0	65834	0	0	0	59228	0	0	0	26506	0	0	0	42572	0	0	0	47746
22-28689274-G-A	22	28689274	rs1472413346	G	A	gnomAD Genomes	NA	PASS	ENST00000404276.6	c.1462-59C>T		c.1462-59C>T	intron_variant				2	1125174	1.78e-06	0	0	PASS	afr	5.06e-06	7.48		0	0	0.846			2	65526	0	0	0	59182	0	0	0	26462	0	0	0	42494	0	0	0	47668
22-28689276-C-A	22	28689276	rs769493672	C	A	gnomAD Exomes,gnomAD Genomes	PASS	PASS	ENST00000404276.6	c.1462-61G>T		c.1462-61G>T	intron_variant				5	1109432	4.51e-06	0	0	PASS	afr	2.936e-05	8.13		0	0	0.158			5	65286	0	0	0	59152	0	0	0	26316	0	0	0	42384	0	0	0	47604
22-28689277-A-T	22	28689277		A	T	gnomAD Exomes	PASS	NA	ENST00000404276.6	c.1462-62T>A		c.1462-62T>A	intron_variant				2	1109762	1.8e-06	0	0	PASS	nfe	4.5e-07	9.34		0	0	0.18			0	65408	0	0	0	59184	0	0	0	26298	0	0	0	42376	0	0	0	47628
22-28689278-G-C	22	28689278	rs2052251820	G	C	gnomAD Genomes	NA	PASS	ENST00000404276.6	c.1462-63C>G		c.1462-63C>G	intron_variant				1	1089678	9.18e-07	0	0	PASS			11.5		0.01	0.01	1.57			0	64904	0	0	1	59138	0	0	0	26204	0	0	0	42262	0	0	0	47552
22-28689279-G-A	22	28689279	rs775292304	G	A	gnomAD Exomes,gnomAD Genomes	PASS	PASS	ENST00000404276.6	c.1462-64C>T		c.1462-64C>T	intron_variant				7	1090678	6.42e-06	0	0	PASS	afr	1.227e-05	10.3		0	0	-0.226			3	64898	0	0	2	59136	0	0	0	26214	0	0	0	42264	0	0	0	47552
22-28689280-G-A	22	28689280	rs762653025	G	A	gnomAD Exomes,gnomAD Genomes	PASS	PASS	ENST00000404276.6	c.1462-65C>T		c.1462-65C>T	intron_variant				20	1084488	1.84e-05	0	0	PASS	sas	8.54e-05	0.855		0	0	-0.415			0	64770	0	0	0	59118	0	0	0	26152	0	0	0	42224	0	0	0	47520
22-28689284-G-C	22	28689284	rs773547462	G	C	gnomAD Exomes	PASS	NA	ENST00000404276.6	c.1462-69C>G		c.1462-69C>G	intron_variant				17	1045178	1.63e-05	0	0	PASS	sas	2.438e-05	4.8		0	0	0.649			0	64118	0	0	0	59032	0	0	0	25854	0	0	0	41898	0	0	0	47282
22-28689286-A-G	22	28689286	rs1396983044	A	G	gnomAD Genomes	NA	PASS	ENST00000404276.6	c.1462-71T>C		c.1462-71T>C	intron_variant				2	1042436	1.92e-06	0	0	PASS	afr	5.18e-06	0.387		0	0.01	-1.48			2	64014	0	0	0	59020	0	0	0	25822	0	0	0	41908	0	0	0	47280
22-28689287-T-C	22	28689287	rs1184953135	T	C	gnomAD Exomes,gnomAD Genomes	PASS	PASS	ENST00000404276.6	c.1462-72A>G		c.1462-72A>G	intron_variant				5	1035950	4.83e-06	0	0	PASS	nfe	1.39e-06	1.04		0	0.01	0.314			0	63862	0	0	0	58970	0	0	0	25770	0	0	0	41864	0	0	0	47214
22-28689288-G-T	22	28689288	rs1378440668	G	T	gnomAD Exomes	PASS	NA	ENST00000404276.6	c.1462-73C>A		c.1462-73C>A	intron_variant				10	1029758	9.71e-06	0	0	PASS	nfe	5.17e-06	2.08		0	0.01	0.233			0	63756	0	0	0	58940	0	0	2	25720	0	0	0	41802	0	0	0	47152
22-28693960-CTCTG-C	22	28693960		CTCTG	C	gnomAD Exomes	PASS	NA	ENST00000404276.6	c.1461+68_1461+71del		c.1461+68_1461+71del	intron_variant				1	941606	1.06e-06	0	0	PASS			5.43		0	0	-0.832			0	62418	0	0	0	59130	0	0	0	25508	0	0	0	41896	0	0	0	48122
22-28693962-C-CTGTCTCA	22	28693962		C	CTGTCTCA	gnomAD Exomes	PASS	NA	ENST00000404276.6	c.1461+63_1461+69dup		c.1461+63_1461+69dup	intron_variant				1	959712	1.04e-06	0	0	PASS			2.67		0	0.01	3.23			0	62754	0	0	0	59162	0	0	0	25660	0	0	0	42022	0	0	0	48184
22-28693963-T-C	22	28693963		T	C	gnomAD Exomes	PASS	NA	ENST00000404276.6	c.1461+69A>G		c.1461+69A>G	intron_variant				1	960964	1.04e-06	0	0	PASS			6.28		0	0	-0.115			0	62770	0	0	0	59164	0	0	0	25652	0	0	0	42008	0	0	0	48204
22-28693969-A-G	22	28693969	rs749970103	A	G	gnomAD Exomes,gnomAD Genomes	PASS	PASS	ENST00000404276.6	c.1461+63T>C		c.1461+63T>C	intron_variant				29	1023138	2.83e-05	0	0	PASS	nfe	2.472e-05	0.662		0	0	-0.415			2	63886	0	0	0	59216	0	0	0	26046	0	0	0	42296	0	0	0	48240
22-28693970-T-G	22	28693970	rs1396881231	T	G	gnomAD Exomes	PASS	NA	ENST00000404276.6	c.1461+62A>C		c.1461+62A>C	intron_variant				1	1032382	9.69e-07	0	0	PASS			1.2		0	0	-0.057			0	64222	0	0	0	59230	0	0	0	26078	0	0	0	42324	0	0	1	48240
22-28693970-T-A	22	28693970	rs1396881231	T	A	gnomAD Exomes	PASS	NA	ENST00000404276.6	c.1461+62A>T		c.1461+62A>T	intron_variant				1	1032382	9.69e-07	0	0	PASS			0.987		0	0	-0.057			0	64222	0	0	0	59230	0	0	0	26078	0	0	0	42324	0	0	0	48240
22-28693979-G-A	22	28693979	rs1299385007	G	A	gnomAD Exomes	PASS	NA	ENST00000404276.6	c.1461+53C>T		c.1461+53C>T	intron_variant				5	1124662	4.45e-06	0	0	PASS	sas	9.77e-06	0.471		0	0	0.502			0	65980	0	0	0	59382	0	0	0	26640	0	0	0	42742	0	0	0	48334
22-28693986-G-A	22	28693986	rs758744654	G	A	gnomAD Exomes	PASS	NA	ENST00000404276.6	c.1461+46C>T		c.1461+46C>T	intron_variant				1	1198854	8.34e-07	0	0	PASS			4.65		0	0	2.43			0	67458	0	0	0	59478	0	0	0	27080	0	0	0	43062	0	0	0	48414
22-28693987-G-C	22	28693987	rs2052461966	G	C	gnomAD Exomes	PASS	NA	ENST00000404276.6	c.1461+45C>G		c.1461+45C>G	intron_variant				1	1205044	8.3e-07	0	0	PASS			0.386		0	0	-0.279			0	67564	0	0	0	59460	0	0	0	27156	0	0	0	43102	0	0	0	48404
22-28693988-G-A	22	28693988	rs377590647	G	A	gnomAD Exomes,gnomAD Genomes	PASS	PASS	ENST00000404276.6	c.1461+44C>T		c.1461+44C>T	intron_variant				5	1215642	4.11e-06	0	0	PASS	nfe	1.76e-06	3.45		0	0	0.334			0	67626	0	0	0	59478	0	0	0	27202	0	0	0	43170	0	0	0	48428
22-28693995-A-G	22	28693995		A	G	gnomAD Exomes	PASS	NA	ENST00000404276.6	c.1461+37T>C		c.1461+37T>C	intron_variant				1	1299756	7.69e-07	0	0	PASS			0.197		0	0	-2.56			0	69312	0	0	0	59648	0	0	0	27752	0	0	0	43572	0	0	0	48468
22-28693996-T-A	22	28693996	rs746629538	T	A	gnomAD Exomes	PASS	NA	ENST00000404276.6	c.1461+36A>T		c.1461+36A>T	intron_variant				1	1312402	7.62e-07	0	0	PASS			0.076		0	0	-3.43			1	69272	0	0	0	59654	0	0	0	27826	0	0	0	43626	0	0	0	48488
22-28693996-T-C	22	28693996	rs746629538	T	C	gnomAD Exomes	PASS	NA	ENST00000404276.6	c.1461+36A>G		c.1461+36A>G	intron_variant				6	1312404	4.57e-06	0	0	PASS	sas	3.89e-06	0.098		0	0	-3.43			0	69274	0	0	0	59654	0	0	0	27826	0	0	0	43626	0	0	0	48488
22-28693999-AT-A	22	28693999	rs1169704599	AT	A	gnomAD Genomes	NA	PASS	ENST00000404276.6	c.1461+32del		c.1461+32del	intron_variant				1	1394846	7.17e-07	0	0	AC0			0.105		0	0.01	0.067			0	70970	0	0	0	59754	0	0	0	28350	0	0	0	43988	0	0	0	48522
22-28694001-T-G	22	28694001	rs756784988	T	G	gnomAD Exomes	PASS	NA	ENST00000404276.6	c.1461+31A>C		c.1461+31A>C	intron_variant				3	1424880	2.11e-06	0	0	PASS			6.31		0	0	0.258			0	71676	0	0	0	59792	0	0	0	28528	0	0	0	44120	0	0	1	48552
22-28694002-T-G	22	28694002	rs2052462661	T	G	gnomAD Exomes	PASS	NA	ENST00000404276.6	c.1461+30A>C		c.1461+30A>C	intron_variant				1	1431704	6.98e-07	0	0	PASS			7.43		0	-0.01	0.404			0	71788	0	0	0	59780	0	0	0	28566	0	0	0	44168	0	0	0	48554
22-28694005-T-G	22	28694005	rs780697335	T	G	gnomAD Exomes	PASS	NA	ENST00000404276.6	c.1461+27A>C		c.1461+27A>C	intron_variant				5	1447318	3.45e-06	0	0	PASS	nfe	7.7e-07	4.7		0	0	-0.323			0	72132	0	0	0	59836	0	0	2	28666	0	0	0	44218	0	0	0	48566
22-28694005-T-C	22	28694005	rs780697335	T	C	gnomAD Exomes	PASS	NA	ENST00000404276.6	c.1461+27A>G		c.1461+27A>G	intron_variant				12	1447318	8.29e-06	0	0	PASS	nfe	5.66e-06	5.25		0	0	-0.323			0	72132	0	0	0	59836	0	0	0	28666	0	0	0	44218	0	0	0	48566
22-28694009-A-AGCAG	22	28694009		A	AGCAG	gnomAD Exomes	PASS	NA	ENST00000404276.6	c.1461+19_1461+22dup		c.1461+19_1461+22dup	intron_variant				1	1485572	6.73e-07	0	0	PASS			0.414		0	0	-0.673			0	72634	0	0	0	59868	0	0	0	28964	0	0	0	44302	0	0	0	48554
22-28694014-G-A	22	28694014	rs1260246390	G	A	gnomAD Exomes	PASS	NA	ENST00000404276.6	c.1461+18C>T		c.1461+18C>T	intron_variant	Likely benign	510896		1	1536892	6.51e-07	0	0	PASS			0.897		0	0	0.422			0	73740	0	0	0	59924	0	0	0	29212	0	0	1	44582	0	0	0	48580
22-28694015-C-T	22	28694015	rs1458355639	C	T	gnomAD Exomes	PASS	NA	ENST00000404276.6	c.1461+17G>A		c.1461+17G>A	intron_variant	Likely benign	1543675		3	1545076	1.94e-06	0	0	PASS	nfe	7.1e-07	5.91		0	0	1.43			0	73936	0	0	0	59942	0	0	0	29260	0	0	0	44654	0	0	0	48594
22-28694018-T-C	22	28694018		T	C	gnomAD Exomes	PASS	NA	ENST00000404276.6	c.1461+14A>G		c.1461+14A>G	intron_variant				1	1568544	6.38e-07	0	0	PASS			1.82		0	0	-0.754			0	74420	0	0	0	59970	0	0	0	29370	0	0	0	44744	0	0	0	48622
22-28694027-C-A	22	28694027	rs769841229	C	A	gnomAD Exomes	PASS	NA	ENST00000404276.6	c.1461+5G>T		c.1461+5G>T	intron_variant	Uncertain significance	418975		1	1588812	6.29e-07	0	0	PASS			23.8		0.9	-0.72	8.83			0	74814	0	0	0	60004	0	0	0	29534	0	0	1	44822	0	0	0	48622
22-28694028-C-T	22	28694028	rs1057522400	C	T	gnomAD Exomes,gnomAD Genomes	PASS	PASS	ENST00000404276.6	c.1461+4G>A		c.1461+4G>A	intron_variant	Conflicting interpretations of pathogenicity	386026		4	1589254	2.52e-06	0	0	PASS	amr	1.327e-05	12.2		0	0	0.959			0	74704	0	0	3	59986	0	0	0	29536	0	0	0	44844	0	0	0	48612
22-28694029-C-T	22	28694029	rs1555913067	C	T	gnomAD Exomes	PASS	NA	ENST00000404276.6	c.1461+3G>A		c.1461+3G>A	intron_variant	Likely benign	491600		1	1590422	6.29e-07	0	0	PASS			12.5		0	0	4.13			0	74844	0	0	0	60008	0	0	0	29542	0	0	0	44844	0	0	0	48614
22-28694029-C-A	22	28694029		C	A	gnomAD Exomes	PASS	NA	ENST00000404276.6	c.1461+3G>T		c.1461+3G>T	intron_variant				1	1590422	6.29e-07	0	0	PASS			15.3		0.02	-0.02	4.13			0	74844	0	0	0	60008	0	0	0	29542	0	0	0	44844	0	0	0	48614
22-28694030-A-C	22	28694030	rs779844113	A	C	gnomAD Exomes	PASS	NA	ENST00000404276.6	c.1461+2T>G		c.1461+2T>G	splice_donor_variant				1	1590434	6.29e-07	0	0	PASS			34		0.99	-0.86	6.28			0	74790	0	0	1	59978	0	0	0	29546	0	0	0	44836	0	0	0	48594
22-28694034-G-A	22	28694034	rs876659250	G	A	gnomAD Exomes	PASS	NA	ENST00000404276.6	p.Gln487Ter	p.Gln487Ter	c.1459C>T	stop_gained	Pathogenic	231595		2	1592608	1.26e-06	0	0	PASS			53		0.09	-0.17	8.72			0	74876	0	0	0	59992	0	0	0	29562	0	0	1	44858	0	0	0	48626
22-28694037-G-A	22	28694037		G	A	gnomAD Exomes	PASS	NA	ENST00000404276.6	p.Leu486Phe	p.Leu486Phe	c.1456C>T	missense_variant				1	1593736	6.27e-07	0	0	PASS			23.4	0.327	0	-0.01	8.72	0.08	0.632	0	74880	0	0	0	59998	0	0	0	29572	0	0	0	44854	0	0	0	48624
22-28694040-A-T	22	28694040	rs786202244	A	T	gnomAD Exomes	PASS	NA	ENST00000404276.6	p.Trp485Arg	p.Trp485Arg	c.1453T>A	missense_variant	Uncertain significance	834636		1	1594170	6.27e-07	0	0	PASS			29.2	0.817	0	0	6.28	0	1	0	74918	0	0	0	60000	0	0	0	29572	0	0	0	44858	0	0	0	48632
22-28694041-C-A	22	28694041	rs749156425	C	A	gnomAD Exomes	PASS	NA	ENST00000404276.6	p.Pro484Pro	p.Pro484Pro	c.1452G>T	synonymous_variant				2	1594208	1.25e-06	0	0	PASS	sas	3.65e-06	0.704		0.01	-0.01	-10.9			0	74916	0	0	0	60000	0	0	0	29570	0	0	0	44868	0	0	0	48620
22-28694041-C-T	22	28694041	rs749156425	C	T	gnomAD Exomes,gnomAD Genomes	PASS	PASS	ENST00000404276.6	p.Pro484Pro	p.Pro484Pro	c.1452G>A	synonymous_variant	Conflicting interpretations of pathogenicity	230446		19	1594088	1.19e-05	0	0	PASS	nfe	8e-07	0.718		0	-0.01	-10.9			0	74794	0	0	0	59980	0	0	14	29570	0	0	0	44880	0	0	0	48620
22-28694042-G-C	22	28694042	rs564605612	G	C	gnomAD Exomes	PASS	NA	ENST00000404276.6	p.Pro484Arg	p.Pro484Arg	c.1451C>G	missense_variant	Uncertain significance	944945		1	1593668	6.27e-07	0	0	PASS			26.7	0.598	0	0	8.72	0.05	0.992	0	74894	0	0	0	59986	0	0	0	29572	0	0	0	44858	0	0	0	48612
22-28694042-G-A	22	28694042	rs564605612	G	A	gnomAD Exomes,gnomAD Genomes	PASS	PASS	ENST00000404276.6	p.Pro484Leu	p.Pro484Leu	c.1451C>T	missense_variant	Conflicting interpretations of pathogenicity	140938		189	1593666	0.000118594	0	0	PASS	amr	0.00081168	27.2	0.516	0	0	8.72	0	0.946	5	74894	0	0	61	59986	0	0	0	29572	0	0	1	44858	0	0	0	48612
22-28694043-G-T	22	28694043	rs548850521	G	T	gnomAD Exomes,gnomAD Genomes	PASS	PASS	ENST00000404276.6	p.Pro484Thr	p.Pro484Thr	c.1450C>A	missense_variant	Uncertain significance	182439		6	1594114	3.76e-06	0	0	PASS	nfe	1.24e-06	22.3	0.386	0	0	4.86	0.04	0.405	1	74778	0	0	0	59972	0	0	0	29574	0	0	0	44876	0	0	0	48610
22-28694045-T-C	22	28694045	rs587780177	T	C	gnomAD Exomes,gnomAD Genomes	PASS	PASS	ENST00000404276.6	p.His483Arg	p.His483Arg	c.1448A>G	missense_variant	Uncertain significance	128061		14	1594898	8.78e-06	0	0	PASS	nfe	5.01e-06	26.1	0.714	0	0	6.31	0	1	0	74794	0	0	0	59964	0	0	0	29578	0	0	0	44876	0	0	0	48622
22-28694046-G-A	22	28694046	rs786203490	G	A	gnomAD Exomes	PASS	NA	ENST00000404276.6	p.His483Tyr	p.His483Tyr	c.1447C>T	missense_variant	Uncertain significance	187122		1	1595144	6.27e-07	0	0	PASS			27.2	0.602	0	-0.01	8.72	0	0.998	0	74942	0	0	0	59992	0	0	0	29584	0	0	0	44874	0	0	1	48628
22-28694054-G-C	22	28694054	rs786203303	G	C	gnomAD Exomes	PASS	NA	ENST00000404276.6	p.Ala480Gly	p.Ala480Gly	c.1439C>G	missense_variant	Uncertain significance	578364		1	1595894	6.27e-07	0	0	PASS			26.4	0.395	0.01	-0.02	8.72	0.01	0.933	0	74936	0	0	0	59996	0	0	0	29594	0	0	0	44870	0	0	0	48616
22-28694055-C-T	22	28694055	rs773600515	C	T	gnomAD Exomes,gnomAD Genomes	PASS	PASS	ENST00000404276.6	p.Ala480Thr	p.Ala480Thr	c.1438G>A	missense_variant	Uncertain significance	230405		10	1595940	6.27e-06	0	0	PASS	eas	8.84e-05	26.6	0.234	0.01	-0.01	8.83	0.02	0.921	0	74834	0	0	0	59988	0	0	0	29598	0	0	8	44878	0	0	0	48632
22-28694057-T-G	22	28694057	rs1464731405	T	G	gnomAD Exomes	PASS	NA	ENST00000404276.6	p.Glu479Ala	p.Glu479Ala	c.1436A>C	missense_variant				5	1596116	3.13e-06	0	0	PASS	nfe	1.24e-06	22.3	0.188	0.02	-0.04	2.26	0.15	0.038	0	74960	0	0	0	60016	0	0	0	29596	0	0	0	44866	0	0	0	48642
22-28694061-C-T	22	28694061	rs2145784977	C	T	gnomAD Exomes	PASS	NA	ENST00000404276.6	p.Glu478Lys	p.Glu478Lys	c.1432G>A	missense_variant				2	1596188	1.25e-06	0	0	PASS			22.5	0.095	0.01	-0.03	4.15	0.22	0.097	0	74964	0	0	0	60000	0	0	0	29594	0	0	1	44866	0	0	0	48638
22-28694061-C-A	22	28694061	rs2145784977	C	A	gnomAD Exomes	PASS	NA	ENST00000404276.6	p.Glu478Ter	p.Glu478Ter	c.1432G>T	stop_gained	Pathogenic	1071801		1	1596188	6.26e-07	0	0	PASS			41		0.04	-0.08	4.15			0	74964	0	0	0	60000	0	0	0	29594	0	0	0	44866	0	0	1	48638
22-28694062-T-C	22	28694062	rs2052468226	T	C	gnomAD Genomes	NA	PASS	ENST00000404276.6	p.Thr477Thr	p.Thr477Thr	c.1431A>G	synonymous_variant	Likely benign	1103150		1	1596136	6.27e-07	0	0	PASS			8.78		0	0	-0.377			0	74850	0	0	0	59992	0	0	0	29596	0	0	0	44882	0	0	0	48648
22-28694064-T-C	22	28694064	rs760928861	T	C	gnomAD Exomes	PASS	NA	ENST00000404276.6	p.Thr477Ala	p.Thr477Ala	c.1429A>G	missense_variant				1	1596160	6.27e-07	0	0	PASS			20.8	0.137	0	-0.01	6.31	0.37	0.097	0	74940	0	0	0	60002	0	0	0	29596	0	0	0	44872	0	0	0	48622
22-28694065-C-T	22	28694065	rs1060504697	C	T	gnomAD Exomes	PASS	NA	ENST00000404276.6	p.Thr476Thr	p.Thr476Thr	c.1428G>A	synonymous_variant	Likely benign	415933		5	1596090	3.13e-06	0	0	PASS			0.508		0.01	-0.01	-5.02			0	74942	0	0	1	60000	0	0	0	29600	0	0	0	44866	0	0	0	48618
22-28694065-C-G	22	28694065	rs1060504697	C	G	gnomAD Exomes	PASS	NA	ENST00000404276.6	p.Thr476Thr	p.Thr476Thr	c.1428G>C	synonymous_variant	Likely benign	1084980		1	1596090	6.27e-07	0	0	PASS			0.387		0.01	-0.02	-5.02			0	74942	0	0	0	60000	0	0	0	29600	0	0	0	44866	0	0	0	48618
22-28694066-G-A	22	28694066	rs142763740	G	A	gnomAD Exomes,gnomAD Genomes	PASS	PASS	ENST00000404276.6	p.Thr476Met	p.Thr476Met	c.1427C>T	missense_variant	Conflicting interpretations of pathogenicity	128060		644	1595894	0.000403536	1	0	PASS	mid	0.00262965	26.6	0.445	0.02	-0.03	8.72	0	0.996	15	74930	0	0	10	59988	0	0	0	29592	0	0	0	44860	0	0	0	48596
22-28694068-A-G	22	28694068	rs1601716189	A	G	gnomAD Exomes	PASS	NA	ENST00000404276.6	p.Phe475Phe	p.Phe475Phe	c.1425T>C	synonymous_variant	Likely benign	819168		1	1596188	6.26e-07	0	0	PASS			9.01		0	0	0.032			0	74966	0	0	0	59992	0	0	0	29596	0	0	0	44866	0	0	0	48648
22-28694070-A-T	22	28694070	rs370968992	A	T	gnomAD Exomes,gnomAD Genomes	PASS	PASS	ENST00000404276.6	p.Phe475Ile	p.Phe475Ile	c.1423T>A	missense_variant	Conflicting interpretations of pathogenicity	141046		30	1596050	1.88e-05	0	0	PASS	nfe	1.646e-05	16.8	0.098	0.01	0.01	1.41	0.7	0.006	2	74798	0	0	0	59966	0	0	0	29600	0	0	0	44886	0	0	0	48638
22-28694072-C-T	22	28694072	rs121908706	C	T	gnomAD Exomes,gnomAD Genomes	PASS	PASS	ENST00000404276.6	p.Arg474His	p.Arg474His	c.1421G>A	missense_variant	Conflicting interpretations of pathogenicity	126910		73	1596022	4.57e-05	0	0	PASS	nfe	4.512e-05	27.6	0.867	0.01	-0.02	8.83	0	1	4	74804	0	0	1	59980	0	0	0	29596	0	0	0	44878	0	0	0	48630
22-28694073-G-A	22	28694073	rs540635787	G	A	gnomAD Exomes,gnomAD Genomes	PASS	PASS	ENST00000404276.6	p.Arg474Cys	p.Arg474Cys	c.1420C>T	missense_variant	Conflicting interpretations of pathogenicity	128059		32	1595950	2.01e-05	0	0	PASS	nfe	1.568e-05	27.2	0.903	0.01	-0.03	3.28	0	1	0	74930	0	0	3	59976	0	0	0	29596	0	0	1	44866	0	0	0	48616
22-28694073-G-T	22	28694073	rs540635787	G	T	gnomAD Exomes	PASS	NA	ENST00000404276.6	p.Arg474Ser	p.Arg474Ser	c.1420C>A	missense_variant	Uncertain significance	231943		7	1595976	4.39e-06	0	0	PASS	nfe	1.83e-06	25.2	0.906	0.02	0.02	3.28	0.03	1	0	74930	0	0	0	59980	0	0	0	29598	0	0	0	44866	0	0	0	48616
22-28694078-T-C	22	28694078	rs1064793511	T	C	gnomAD Exomes	PASS	NA	ENST00000404276.6	p.Lys472Arg	p.Lys472Arg	c.1415A>G	missense_variant	Uncertain significance	418901		1	1596132	6.27e-07	0	0	PASS			22.6	0.077	0.01	-0.03	6.31	0.15	0.042	0	74958	0	0	0	59994	0	0	0	29598	0	0	0	44854	0	0	0	48636
22-28694079-T-C	22	28694079	rs2052470344	T	C	gnomAD Exomes	PASS	NA	ENST00000404276.6	p.Lys472Glu	p.Lys472Glu	c.1414A>G	missense_variant	Uncertain significance	839735		3	1596044	1.88e-06	0	0	PASS	eas	1.774e-05	22.1	0.085	0	0	6.31	0.3	0.015	0	74914	0	0	0	59990	0	0	0	29594	0	0	3	44852	0	0	0	48618
22-28694083-A-G	22	28694083	rs864622382	A	G	gnomAD Exomes,gnomAD Genomes	PASS	PASS	ENST00000404276.6	p.Asp470Asp	p.Asp470Asp	c.1410T>C	synonymous_variant	Likely benign	220105		7	1595938	4.39e-06	0	0	PASS	nfe	2.47e-06	7.9		0	0	0.37			0	74804	0	0	0	59968	0	0	0	29594	0	0	0	44878	0	0	0	48628
22-28694084-T-C	22	28694084	rs1483112470	T	C	gnomAD Genomes	NA	PASS	ENST00000404276.6	p.Asp470Gly	p.Asp470Gly	c.1409A>G	missense_variant	Uncertain significance	530117		2	1595972	1.25e-06	0	0	PASS			32	0.629	0.1	-0.09	4.71	0	0.992	1	74818	0	0	0	59966	0	0	0	29600	0	0	0	44870	0	0	0	48638
22-28694085-C-T	22	28694085	rs876658449	C	T	gnomAD Exomes	PASS	NA	ENST00000404276.6	p.Asp470Asn	p.Asp470Asn	c.1408G>A	missense_variant				1	1595988	6.27e-07	0	0	PASS			22.8	0.152	0.02	-0.02	7.01	0.25	0.45	0	74928	0	0	0	59994	0	0	0	29592	0	0	0	44850	0	0	1	48624
22-28694086-C-T	22	28694086	rs17881378	C	T	gnomAD Exomes,gnomAD Genomes	PASS	PASS	ENST00000404276.6	p.Val469Val	p.Val469Val	c.1407G>A	synonymous_variant	Benign/Likely benign	136744		497	1595958	0.000311412	1	0	PASS	afr	0.00545819	11.7		0.05	-0.06	1.61			443	74914	1	0	18	59986	0	0	0	29592	0	0	0	44858	0	0	0	48618
22-28694086-C-A	22	28694086	rs17881378	C	A	gnomAD Exomes	PASS	NA	ENST00000404276.6	p.Val469Val	p.Val469Val	c.1407G>T	synonymous_variant				3	1595960	1.88e-06	0	0	PASS	nfe	6.8e-07	9.64		0.03	-0.04	1.61			0	74914	0	0	0	59986	0	0	0	29592	0	0	0	44858	0	0	0	48618
22-28694087-A-G	22	28694087	rs763344790	A	G	gnomAD Exomes	PASS	NA	ENST00000404276.6	p.Val469Ala	p.Val469Ala	c.1406T>C	missense_variant	Uncertain significance	449667		2	1595964	1.25e-06	0	0	PASS	nfe	2.8e-07	26.6	0.462	0	0	6.28	0	0.994	0	74944	0	0	0	60000	0	0	0	29590	0	0	0	44858	0	0	0	48636
22-28694088-C-T	22	28694088	rs730881692	C	T	gnomAD Exomes	PASS	NA	ENST00000404276.6	p.Val469Met	p.Val469Met	c.1405G>A	missense_variant	Uncertain significance	182438		5	1595936	3.13e-06	0	0	PASS	nfe	1.24e-06	25.6	0.25	0	0	8.83	0	0.993	0	74920	0	0	0	59990	0	0	0	29594	0	0	0	44862	0	0	0	48622
22-28694091-CCAA-C	22	28694091	rs876658456	CCAA	C	gnomAD Exomes	PASS	NA	ENST00000404276.6	p.Leu467del	p.Leu467del	c.1399_1401del	inframe_deletion	Uncertain significance	230233		2	1595830	1.25e-06	0	0	PASS	nfe	2.8e-07	18.4		0	-0.02	1.68			0	74896	0	0	0	59984	0	0	0	29594	0	0	0	44862	0	0	0	48608
22-28694091-C-T	22	28694091	rs876660084	C	T	gnomAD Exomes	PASS	NA	ENST00000404276.6	p.Val468Ile	p.Val468Ile	c.1402G>A	missense_variant	Uncertain significance	232934		5	1595830	3.13e-06	0	0	PASS	nfe	7.9e-07	15.7	0.035	0	0	1.68	0.09	0.001	0	74896	0	0	0	59984	0	0	0	29594	0	0	1	44862	0	0	0	48608
22-28694092-C-G	22	28694092	rs876658908	C	G	gnomAD Exomes	PASS	NA	ENST00000404276.6	p.Leu467Phe	p.Leu467Phe	c.1401G>C	missense_variant	Uncertain significance	231022		2	1595774	1.25e-06	0	0	PASS	nfe	2.8e-07	23.2	0.5	0	0	4.97	0	0.999	0	74900	0	0	0	59998	0	0	0	29592	0	0	0	44864	0	0	0	48608
22-28694097-ACTT-A	22	28694097	rs2145786206	ACTT	A	gnomAD Exomes	PASS	NA	ENST00000404276.6	p.Lys465del	p.Lys465del	c.1393_1395del	inframe_deletion	Uncertain significance	1057251		1	1595538	6.27e-07	0	0	PASS			21.6		0.01	-0.06	1.56			0	74926	0	0	0	59996	0	0	0	29580	0	0	0	44840	0	0	0	48638
22-28694099-T-C	22	28694099		T	C	gnomAD Exomes	PASS	NA	ENST00000404276.6	p.Lys465Arg	p.Lys465Arg	c.1394A>G	missense_variant				1	1595534	6.27e-07	0	0	PASS			22.9	0.086	0.06	-0.04	3.73	0.23	0.007	0	74928	0	0	0	59986	0	0	0	29582	0	0	0	44860	0	0	0	48628
22-28694102-T-C	22	28694102	rs529571124	T	C	gnomAD Exomes,gnomAD Genomes	PASS	PASS	ENST00000404276.6	p.Lys464Arg	p.Lys464Arg	c.1391A>G	missense_variant	Uncertain significance	232215		4	1595378	2.51e-06	0	0	PASS	amr	1.327e-05	22.9	0.25	0.14	-0.12	2.95	0.33	0.247	0	74932	0	0	3	59998	0	0	0	29588	0	0	0	44850	0	0	0	48628
22-28694103-T-C	22	28694103		T	C	gnomAD Exomes	PASS	NA	ENST00000404276.6	p.Lys464Glu	p.Lys464Glu	c.1390A>G	missense_variant				2	1594688	1.25e-06	0	0	PASS	nfe	2.8e-07	23.4	0.438	0	0	6.31	0.07	0.46	0	74904	0	0	0	59992	0	0	0	29568	0	0	0	44836	0	0	0	48620
22-28694107-A-G	22	28694107	rs876659337	A	G	gnomAD Genomes	NA	PASS	ENST00000404276.6	p.Leu462Leu	p.Leu462Leu	c.1386T>C	synonymous_variant	Likely benign	231750		2	1593584	1.26e-06	0	0	PASS	afr	4.44e-06	5.25		0	0	-4.26			2	74754	0	0	0	59972	0	0	0	29580	0	0	0	44848	0	0	0	48612
22-28694110-G-C	22	28694110	rs1060502702	G	C	gnomAD Exomes,gnomAD Genomes	PASS	PASS	ENST00000404276.6	p.Asp461Glu	p.Asp461Glu	c.1383C>G	missense_variant	Uncertain significance	410033		19	1593756	1.19e-05	0	0	PASS	nfe	1.032e-05	21.8	0.226	0	-0.01	3.93	0.03	0.156	0	74754	0	0	0	59952	0	0	0	29564	0	0	0	44844	0	0	0	48592
22-28694111-T-C	22	28694111	rs1555913188	T	C	gnomAD Exomes	PASS	NA	ENST00000404276.6	p.Asp461Gly	p.Asp461Gly	c.1382A>G	missense_variant	Uncertain significance	481132		3	1593898	1.88e-06	0	0	PASS	nfe	6.8e-07	25.4	0.508	0.03	-0.07	6.31	0.01	0.54	0	74874	0	0	0	59966	0	0	0	29568	0	0	0	44832	0	0	0	48568
22-28694113-C-T	22	28694113	rs2145786561	C	T	gnomAD Exomes	PASS	NA	ENST00000404276.6	p.Leu460Leu	p.Leu460Leu	c.1380G>A	synonymous_variant	Uncertain significance	1514104		1	1591856	6.28e-07	0	0	PASS			8		0.04	-0.04	1.91			0	74840	0	0	0	59976	0	0	0	29552	0	0	0	44818	0	0	0	48590
22-28694119-T-C	22	28694119	rs2145786737	T	C	gnomAD Exomes	PASS	NA	ENST00000404276.6	c.1376-2A>G		c.1376-2A>G	splice_acceptor_variant	Likely pathogenic	1514824		1	1588862	6.29e-07	0	0	PASS			35		0.99	-0.85	6.31			0	74818	0	0	0	59974	0	0	0	29530	0	0	0	44804	0	0	0	48588
22-28694125-A-G	22	28694125	rs550845289	A	G	gnomAD Exomes,gnomAD Genomes	PASS	PASS	ENST00000404276.6	c.1376-8T>C		c.1376-8T>C	splice_region_variant	Likely benign	1532203		5	1570822	3.18e-06	0	0	PASS	nfe	1.27e-06	10.8		0	-0.01	0.141			0	74434	0	0	0	59960	0	0	0	29430	0	0	0	44714	0	0	0	48570
22-28694129-A-T	22	28694129		A	T	gnomAD Exomes	PASS	NA	ENST00000404276.6	c.1376-12T>A		c.1376-12T>A	intron_variant				1	1555484	6.43e-07	0	0	PASS			22.8		0.01	-0.02	3.5			0	74140	0	0	0	59922	0	0	0	29312	0	0	0	44634	0	0	0	48552
22-28694129-A-G	22	28694129	rs876660970	A	G	gnomAD Exomes,gnomAD Genomes	PASS	PASS	ENST00000404276.6	c.1376-12T>C		c.1376-12T>C	intron_variant	Conflicting interpretations of pathogenicity	234285		37	1555366	2.38e-05	0	0	PASS	nfe	2.142e-05	20.2		0.01	-0.01	3.5			0	74018	0	0	0	59902	0	0	0	29312	0	0	0	44646	0	0	0	48552
22-28694130-T-C	22	28694130	rs1064793330	T	C	gnomAD Exomes,gnomAD Genomes	PASS	PASS	ENST00000404276.6	c.1376-13A>G		c.1376-13A>G	intron_variant	Uncertain significance	418624		16	1556040	1.03e-05	0	0	PASS	sas	8.84e-06	25.6		0.99	0.83	0.573			0	74126	0	0	0	59926	0	0	0	29314	0	0	0	44642	0	0	2	48546
22-28694133-G-A	22	28694133	rs2052474853	G	A	gnomAD Genomes	NA	PASS	ENST00000404276.6	c.1376-16C>T		c.1376-16C>T	intron_variant	Likely benign	2037031		1	1534858	6.52e-07	0	0	AC0			8.69		0	0	2.08			0	73636	0	0	0	59892	0	0	0	29198	0	0	1	44528	0	0	0	48514
22-28694137-A-G	22	28694137	rs2052475056	A	G	gnomAD Genomes	NA	PASS	ENST00000404276.6	c.1376-20T>C		c.1376-20T>C	intron_variant				1	1505636	6.64e-07	0	0	PASS			10.2		0.01	-0.01	0.021			0	72998	0	0	0	59836	0	0	0	29004	0	0	0	44372	0	0	1	48486
22-28694140-C-G	22	28694140	rs569147323	C	G	gnomAD Exomes,gnomAD Genomes	PASS	PASS	ENST00000404276.6	c.1376-23G>C		c.1376-23G>C	intron_variant				27	1501478	1.8e-05	0	0	PASS	sas	0.00020457	1.74		0	0	0.194			0	73012	0	0	0	59846	0	0	0	28994	0	0	0	44364	0	0	0	48486
22-28694144-G-C	22	28694144	rs780707007	G	C	gnomAD Exomes,gnomAD Genomes	PASS	PASS	ENST00000404276.6	c.1376-27C>G		c.1376-27C>G	intron_variant	Likely pathogenic	2562256		4	1448222	2.76e-06	0	0	PASS	amr	5.55e-06	19.6		0.99	0.86	3.75			1	71876	0	0	2	59752	0	0	0	28642	0	0	0	44124	0	0	0	48460
22-28694145-T-C	22	28694145	rs750007688	T	C	gnomAD Exomes	PASS	NA	ENST00000404276.6	c.1376-28A>G		c.1376-28A>G	intron_variant				3	1442662	2.08e-06	0	0	PASS	nfe	3.2e-07	8.16		0	-0.02	0.428			0	71876	0	0	0	59738	0	0	0	28606	0	0	0	44086	0	0	1	48426
22-28694145-T-G	22	28694145		T	G	gnomAD Exomes	PASS	NA	ENST00000404276.6	c.1376-28A>C		c.1376-28A>C	intron_variant				1	1442662	6.93e-07	0	0	PASS			7.16		0	0	0.428			0	71876	0	0	0	59738	0	0	0	28606	0	0	0	44086	0	0	0	48426
22-28694146-G-A	22	28694146	rs755557829	G	A	gnomAD Exomes	PASS	NA	ENST00000404276.6	c.1376-29C>T		c.1376-29C>T	intron_variant				5	1434718	3.49e-06	0	0	PASS	sas	1.465e-05	3.97		0	0	1.52			0	71786	0	0	0	59738	0	0	0	28566	0	0	0	44064	0	0	0	48440
22-28694152-G-A	22	28694152	rs2052475949	G	A	gnomAD Genomes	NA	PASS	ENST00000404276.6	c.1376-35C>T		c.1376-35C>T	intron_variant				1	1375808	7.27e-07	0	0	PASS			4.78		0	0	0.088			1	70544	0	0	0	59620	0	0	0	28188	0	0	0	43756	0	0	0	48378
22-28694152-G-T	22	28694152	rs2052475949	G	T	gnomAD Exomes	PASS	NA	ENST00000404276.6	c.1376-35C>A		c.1376-35C>A	intron_variant				4	1375926	2.91e-06	0	0	PASS	nfe	9.6e-07	4.53		0.01	-0.01	0.088			0	70666	0	0	0	59640	0	0	0	28188	0	0	0	43744	0	0	0	48378
22-28694155-A-G	22	28694155	rs780081853	A	G	gnomAD Exomes	PASS	NA	ENST00000404276.6	c.1376-38T>C		c.1376-38T>C	intron_variant				1	1346454	7.43e-07	0	0	PASS			2.16		0	-0.01	-0.06			0	70082	0	0	1	59616	0	0	0	27982	0	0	0	43586	0	0	0	48328
22-28694159-A-G	22	28694159	rs2072015018	A	G	gnomAD Exomes	PASS	NA	ENST00000404276.6	c.1376-42T>C		c.1376-42T>C	intron_variant				1	1303596	7.67e-07	0	0	PASS			7.09		0	-0.01	0.136			0	69192	0	0	0	59558	0	0	0	27662	0	0	0	43366	0	0	0	48300
22-28694160-T-C	22	28694160	rs749198349	T	C	gnomAD Exomes,gnomAD Genomes	PASS	PASS	ENST00000404276.6	c.1376-43A>G		c.1376-43A>G	intron_variant				4	1290852	3.1e-06	0	0	PASS	nfe	3.7e-07	4.78		0	0	0.886			1	68760	0	0	0	59498	0	0	0	27588	0	0	0	43318	0	0	0	48272
22-28694162-T-C	22	28694162		T	C	gnomAD Exomes	PASS	NA	ENST00000404276.6	c.1376-45A>G		c.1376-45A>G	intron_variant				2	1286862	1.55e-06	0	0	PASS	nfe	3.7e-07	11.1		0	-0.01	0.435			0	68796	0	0	0	59516	0	0	0	27572	0	0	0	43276	0	0	0	48256
22-28694162-T-G	22	28694162	rs768592612	T	G	gnomAD Exomes,gnomAD Genomes	PASS	PASS	ENST00000404276.6	c.1376-45A>C		c.1376-45A>C	intron_variant				5	1286744	3.89e-06	0	0	PASS	afr	2.826e-05	10.7		0	0	0.435			5	68674	0	0	0	59496	0	0	0	27572	0	0	0	43288	0	0	0	48256
22-28694167-A-C	22	28694167		A	C	gnomAD Exomes	PASS	NA	ENST00000404276.6	c.1376-50T>G		c.1376-50T>G	intron_variant				1	1234438	8.1e-07	0	0	PASS			4.27		0.01	-0.01	0.102			0	67954	0	0	0	59440	0	0	0	27232	0	0	0	43022	0	0	0	48172
22-28694167-A-G	22	28694167		A	G	gnomAD Exomes	PASS	NA	ENST00000404276.6	c.1376-50T>C		c.1376-50T>C	intron_variant				2	1234438	1.62e-06	0	0	PASS	eas	7.7e-06	4.38		0.01	-0.01	0.102			0	67954	0	0	0	59440	0	0	0	27232	0	0	2	43022	0	0	0	48172
22-28694168-G-T	22	28694168		G	T	gnomAD Exomes	PASS	NA	ENST00000404276.6	c.1376-51C>A		c.1376-51C>A	intron_variant				1	1204750	8.3e-07	0	0	PASS			4.23		0	0	1.28			0	67396	0	0	0	59408	0	0	0	27020	0	0	0	42844	0	0	0	48126
22-28694173-A-G	22	28694173		A	G	gnomAD Exomes	PASS	NA	ENST00000404276.6	c.1376-56T>C		c.1376-56T>C	intron_variant				6	1179514	5.09e-06	0	0	PASS	amr	4.32e-05	4.77		0	-0.01	2.03			0	66850	0	0	6	59332	0	0	0	26840	0	0	0	42678	0	0	0	48074
22-28694174-G-T	22	28694174		G	T	gnomAD Exomes	PASS	NA	ENST00000404276.6	c.1376-57C>A		c.1376-57C>A	intron_variant				4	1178596	3.39e-06	0	0	PASS	nfe	1.17e-06	2.74		0	0	0.736			0	66850	0	0	0	59320	0	0	0	26840	0	0	0	42668	0	0	0	48038
22-28694177-T-C	22	28694177	rs769859259	T	C	gnomAD Exomes,gnomAD Genomes	PASS	PASS	ENST00000404276.6	c.1376-60A>G		c.1376-60A>G	intron_variant				32	1148894	2.79e-05	0	0	PASS	sas	0.00013227	3.7		0	0	-0.4			3	66112	0	0	0	59254	0	0	0	26628	0	0	3	42522	0	0	0	48010
22-28694177-T-A	22	28694177	rs769859259	T	A	gnomAD Genomes	NA	PASS	ENST00000404276.6	c.1376-60A>T		c.1376-60A>T	intron_variant				1	1148888	8.7e-07	0	0	PASS			3.13		0	0	-0.4			0	66112	0	0	0	59254	0	0	0	26628	0	0	0	42522	0	0	0	48010
22-28694177-T-G	22	28694177	rs769859259	T	G	gnomAD Exomes,gnomAD Genomes	PASS	PASS	ENST00000404276.6	c.1376-60A>C		c.1376-60A>C	intron_variant				186	1148888	0.000161896	0	0	PASS	nfe	0.00020352	3.64		0	0	-0.4			3	66112	0	0	0	59254	0	0	0	26628	0	0	0	42522	0	0	0	48010
22-28694178-G-A	22	28694178	rs1410471765	G	A	gnomAD Genomes	NA	PASS	ENST00000404276.6	c.1376-61C>T		c.1376-61C>T	intron_variant				2	1138318	1.76e-06	0	0	AC0	nfe	4.4e-07	1.66		0	0.01	0.527			0	65902	0	0	0	59214	0	0	0	26548	0	0	0	42396	0	0	0	47972
22-28694179-C-G	22	28694179	rs2145787535	C	G	gnomAD Exomes	PASS	NA	ENST00000404276.6	c.1376-62G>C		c.1376-62G>C	intron_variant				1	1095976	9.12e-07	0	0	PASS			1.35		0	0	0.463			0	65212	0	0	0	59146	0	0	0	26242	0	0	0	42158	0	0	0	47854
22-28694179-C-T	22	28694179	rs2145787535	C	T	gnomAD Exomes	PASS	NA	ENST00000404276.6	c.1376-62G>A		c.1376-62G>A	intron_variant				2	1095976	1.82e-06	0	0	PASS	nfe	4.6e-07	1.64		0	0	0.463			0	65212	0	0	0	59146	0	0	0	26242	0	0	0	42158	0	0	0	47854
22-28694182-G-C	22	28694182	rs2145787601	G	C	gnomAD Exomes	PASS	NA	ENST00000404276.6	c.1376-65C>G		c.1376-65C>G	intron_variant				1	1045356	9.57e-07	0	0	PASS			3.36		0	0	0.95			0	64276	0	0	0	59100	0	0	0	25924	0	0	0	41976	0	0	0	47836
22-28694188-A-G	22	28694188		A	G	gnomAD Exomes	PASS	NA	ENST00000404276.6	c.1376-71T>C		c.1376-71T>C	intron_variant				2	1008738	1.98e-06	0	0	PASS	nfe	5.2e-07	8.98		0	-0.01	0.858			0	63558	0	0	0	59018	0	0	0	25668	0	0	0	41766	0	0	0	47732
22-28694191-G-A	22	28694191		G	A	gnomAD Exomes	PASS	NA	ENST00000404276.6	c.1376-74C>T		c.1376-74C>T	intron_variant				1	1000226	1e-06	0	0	PASS			4.05		0	0	1.75			0	63322	0	0	0	58934	0	0	0	25554	0	0	0	41670	0	0	0	47660
22-28695052-T-A	22	28695052		T	A	gnomAD Exomes	PASS	NA	ENST00000404276.6	c.1375+75A>T		c.1375+75A>T	intron_variant				1	902050	1.11e-06	0	0	PASS			10.3		0	0	0.157			0	61308	0	0	0	55462	0	0	0	24416	0	0	0	40792	0	0	0	61120
22-28695053-T-C	22	28695053	rs1344630366	T	C	gnomAD Exomes,gnomAD Genomes	PASS	PASS	ENST00000404276.6	c.1375+74A>G		c.1375+74A>G	intron_variant				18	906430	1.99e-05	0	0	PASS	nfe	1.49e-05	12.6		0	0	0.511			0	61266	0	0	0	55570	0	0	0	24478	0	0	0	40882	0	0	4	61234
22-28695055-G-C	22	28695055		G	C	gnomAD Exomes	PASS	NA	ENST00000404276.6	c.1375+72C>G		c.1375+72C>G	intron_variant				1	915282	1.09e-06	0	0	PASS			14		0	0	2.26			0	61510	0	0	0	55842	0	0	0	24532	0	0	0	40880	0	0	0	61296
22-28695056-G-A	22	28695056	rs2052507235	G	A	gnomAD Exomes	PASS	NA	ENST00000404276.6	c.1375+71C>T		c.1375+71C>T	intron_variant				2	935246	2.14e-06	0	0	PASS	nfe	5.8e-07	12.7		0	0	0.76			0	61890	0	0	0	55968	0	0	0	24682	0	0	0	40998	0	0	0	61346
22-28695063-A-G	22	28695063	rs2052507582	A	G	gnomAD Exomes,gnomAD Genomes	PASS	PASS	ENST00000404276.6	c.1375+64T>C		c.1375+64T>C	intron_variant				4	999948	4e-06	0	0	PASS	amr	5.82e-06	18.2		0	0	2.27			0	63018	0	0	2	57006	0	0	0	25226	0	0	0	41624	0	0	0	61966
22-28695064-C-T	22	28695064		C	T	gnomAD Exomes	PASS	NA	ENST00000404276.6	c.1375+63G>A		c.1375+63G>A	intron_variant				1	1011468	9.89e-07	0	0	PASS			14.8		0	0	0.186			0	63370	0	0	0	57176	0	0	0	25298	0	0	1	41648	0	0	0	62054
22-28695067-C-G	22	28695067	rs1434104904	C	G	gnomAD Genomes	NA	PASS	ENST00000404276.6	c.1375+60G>C		c.1375+60G>C	intron_variant				1	1044360	9.58e-07	0	0	PASS			16.5		0	-0.01	2.4			0	63894	0	0	0	57532	0	0	0	25540	0	0	0	41834	0	0	0	62282
22-28695069-ACC-A	22	28695069		ACC	A	gnomAD Exomes	PASS	NA	ENST00000404276.6	c.1375+56_1375+57del		c.1375+56_1375+57del	intron_variant				1	1065464	9.39e-07	0	0	PASS			8.05		0	0	2.8			1	64406	0	0	0	57816	0	0	0	25678	0	0	0	42012	0	0	0	62456
22-28695070-C-A	22	28695070		C	A	gnomAD Exomes	PASS	NA	ENST00000404276.6	c.1375+57G>T		c.1375+57G>T	intron_variant				1	1077082	9.28e-07	0	0	PASS			8.93		0	0	1.9			0	64586	0	0	0	57900	0	0	0	25756	0	0	0	42052	0	0	0	62498
22-28695071-C-T	22	28695071		C	T	gnomAD Exomes	PASS	NA	ENST00000404276.6	c.1375+56G>A		c.1375+56G>A	intron_variant				2	1083052	1.85e-06	0	0	PASS	nfe	4.8e-07	10.2		0	0	2.39			0	64686	0	0	0	58022	0	0	0	25818	0	0	0	42108	0	0	0	62554
22-28695075-G-T	22	28695075		G	T	gnomAD Exomes	PASS	NA	ENST00000404276.6	c.1375+52C>A		c.1375+52C>A	intron_variant				3	1102122	2.72e-06	0	0	PASS	nfe	1.11e-06	7.84		0	0	1.81			0	64974	0	0	0	58374	0	0	0	25982	0	0	0	42202	0	0	0	62772
22-28695077-A-AC	22	28695077	rs1389221104	A	AC	gnomAD Genomes	NA	PASS	ENST00000404276.6	c.1375+49dup		c.1375+49dup	intron_variant				1	1113128	8.98e-07	0	0	PASS			6.33		0	0.01	1.79			0	65116	0	0	0	58628	0	0	0	26106	0	0	0	42342	0	0	0	62932
22-28695078-C-G	22	28695078	rs1323658505	C	G	gnomAD Exomes,gnomAD Genomes	PASS	PASS	ENST00000404276.6	c.1375+49G>C		c.1375+49G>C	intron_variant				7	1129494	6.2e-06	0	0	PASS	amr	5.54e-05	5.92		0	0	2.04			0	65376	0	0	7	58674	0	0	0	26192	0	0	0	42402	0	0	0	62946
22-28695079-A-C	22	28695079	rs998944106	A	C	gnomAD Exomes	PASS	NA	ENST00000404276.6	c.1375+48T>G		c.1375+48T>G	intron_variant				1	1142142	8.76e-07	0	0	PASS			9.03		0	-0.01	0.898			0	65774	0	0	1	58806	0	0	0	26270	0	0	0	42462	0	0	0	63062
22-28695080-T-C	22	28695080	rs1377119898	T	C	gnomAD Exomes	PASS	NA	ENST00000404276.6	c.1375+47A>G		c.1375+47A>G	intron_variant				2	1157096	1.73e-06	0	0	PASS			3.86		0	0	1.97			0	65916	0	0	0	58820	0	0	1	26390	0	0	0	42550	0	0	0	63022
22-28695082-C-T	22	28695082	rs1052258209	C	T	gnomAD Genomes	NA	PASS	ENST00000404276.6	c.1375+45G>A		c.1375+45G>A	intron_variant				1	1183524	8.45e-07	0	0	PASS			2.75		0	0	0.731			1	66370	0	0	0	58926	0	0	0	26574	0	0	0	42642	0	0	0	63088
22-28695083-A-G	22	28695083	rs2052508728	A	G	gnomAD Genomes	NA	PASS	ENST00000404276.6	c.1375+44T>C		c.1375+44T>C	intron_variant				2	1193354	1.68e-06	0	0	PASS			10.8		0	0	0.734			1	66536	0	0	0	58986	0	0	0	26640	0	0	0	42742	0	0	0	63166
22-28695085-A-G	22	28695085	rs2052508928	A	G	gnomAD Exomes	PASS	NA	ENST00000404276.6	c.1375+42T>C		c.1375+42T>C	intron_variant				3	1252276	2.4e-06	0	0	PASS	nfe	3.9e-07	7.68		0	0	-0.004			0	67714	0	0	0	59130	0	0	0	27022	0	0	0	43092	0	0	0	63232
22-28695089-T-C	22	28695089	rs1264888614	T	C	gnomAD Exomes	PASS	NA	ENST00000404276.6	c.1375+38A>G		c.1375+38A>G	intron_variant				7	1278904	5.47e-06	0	0	PASS	nfe	1.07e-06	7.82		0	0	-0.272			0	68212	0	0	0	59266	0	0	0	27242	0	0	0	43246	0	0	2	63338
22-28695090-A-G	22	28695090		A	G	gnomAD Exomes	PASS	NA	ENST00000404276.6	c.1375+37T>C		c.1375+37T>C	intron_variant				2	1279356	1.56e-06	0	0	PASS	nfe	3.8e-07	8.67		0	-0.01	-0.07			0	68222	0	0	0	59260	0	0	0	27248	0	0	0	43272	0	0	0	63368
22-28695092-C-A	22	28695092	rs1354306485	C	A	gnomAD Exomes	PASS	NA	ENST00000404276.6	c.1375+35G>T		c.1375+35G>T	intron_variant				5	1304382	3.83e-06	0	0	PASS	nfe	8.9e-07	11.3		0	0	0.944			0	68690	0	0	0	59342	0	0	0	27436	0	0	0	43408	0	0	0	63420
22-28695093-A-G	22	28695093	rs1435128003	A	G	gnomAD Exomes,gnomAD Genomes	PASS	PASS	ENST00000404276.6	c.1375+34T>C		c.1375+34T>C	intron_variant				4	1318128	3.03e-06	0	0	PASS	amr	2.271e-05	11.6		0	-0.01	0.446			0	68878	0	0	4	59382	0	0	0	27550	0	0	0	43534	0	0	0	63500
22-28695096-C-A	22	28695096	rs747239326	C	A	gnomAD Exomes	PASS	NA	ENST00000404276.6	c.1375+31G>T		c.1375+31G>T	intron_variant				2	1380544	1.45e-06	0	0	PASS	sas	3.86e-06	11.3		0	0	0.998			0	70182	0	0	0	59502	0	0	0	27958	0	0	0	43790	0	0	0	63536
22-28695097-C-G	22	28695097		C	G	gnomAD Exomes	PASS	NA	ENST00000404276.6	c.1375+30G>C		c.1375+30G>C	intron_variant				1	1402812	7.13e-07	0	0	PASS			14.6		0	0	4.86			0	70590	0	0	0	59552	0	0	0	28100	0	0	0	43858	0	0	0	63578
22-28695101-A-G	22	28695101	rs527418829	A	G	gnomAD Exomes,gnomAD Genomes	PASS	PASS	ENST00000404276.6	c.1375+26T>C		c.1375+26T>C	intron_variant	Likely benign	1299970		194	1447434	0.00013403	2	0	PASS	sas	0.00134284	3.84		0	0	-1.12			0	71492	0	0	2	59678	0	0	0	28414	0	0	0	44044	0	0	0	63696
22-28695111-C-A	22	28695111	rs776700371	C	A	gnomAD Exomes	PASS	NA	ENST00000404276.6	c.1375+16G>T		c.1375+16G>T	intron_variant				6	1503132	3.99e-06	0	0	PASS	sas	1.453e-05	13.3		0	0.01	3.41			0	72640	0	0	0	59812	0	0	0	28834	0	0	0	44292	0	0	0	63808
22-28695112-C-G	22	28695112		C	G	gnomAD Exomes	PASS	NA	ENST00000404276.6	c.1375+15G>C		c.1375+15G>C	intron_variant				1	1521680	6.57e-07	0	0	PASS			11.8		0	0.02	3.46			0	73100	0	0	0	59836	0	0	0	28960	0	0	0	44354	0	0	0	63826
22-28695113-T-C	22	28695113	rs1366247981	T	C	gnomAD Exomes	PASS	NA	ENST00000404276.6	c.1375+14A>G		c.1375+14A>G	intron_variant				3	1532246	1.96e-06	0	0	PASS	sas	8.93e-06	13.8		0	0.01	1.32			0	73304	0	0	0	59858	0	0	0	29026	0	0	0	44406	0	0	0	63844
22-28695119-A-T	22	28695119	rs1057522436	A	T	gnomAD Exomes	PASS	NA	ENST00000404276.6	c.1375+8T>A		c.1375+8T>A	splice_region_variant	Likely benign	386147		2	1561656	1.28e-06	0	0	PASS			6.92		0	0.01	1.81			0	73878	0	0	0	59904	0	0	0	29264	0	0	0	44574	0	0	0	63892
22-28695120-T-C	22	28695120	rs2052512171	T	C	gnomAD Exomes	PASS	NA	ENST00000404276.6	c.1375+7A>G		c.1375+7A>G	splice_region_variant	Uncertain significance	839745		1	1566210	6.38e-07	0	0	PASS			10.1		0.01	0.02	2.25			0	73988	0	0	0	59924	0	0	0	29292	0	0	1	44582	0	0	0	63908
22-28695124-T-C	22	28695124	rs876659868	T	C	gnomAD Exomes	PASS	NA	ENST00000404276.6	c.1375+3A>G		c.1375+3A>G	intron_variant	Uncertain significance	232607		1	1582264	6.32e-07	0	0	PASS			21.5		0.2	-0.42	6.33			0	74316	0	0	1	59958	0	0	0	29404	0	0	0	44684	0	0	0	63910
22-28695125-A-T	22	28695125	rs1483241325	A	T	gnomAD Genomes	NA	PASS	ENST00000404276.6	c.1375+2T>A		c.1375+2T>A	splice_donor_variant	Likely pathogenic	491597		1	1584752	6.31e-07	0	0	PASS			33		0.99	-0.88	6.31			0	74280	0	0	0	59944	0	0	0	29402	0	0	1	44708	0	0	0	63914
22-28695125-A-C	22	28695125	rs1483241325	A	C	gnomAD Exomes	PASS	NA	ENST00000404276.6	c.1375+2T>G		c.1375+2T>G	splice_donor_variant	Likely pathogenic	2018612		1	1584870	6.31e-07	0	0	PASS			33		0.99	-0.88	6.31			0	74402	0	0	0	59964	0	0	0	29402	0	0	0	44696	0	0	0	63914
22-28695127-C-G	22	28695127	rs769729382	C	G	gnomAD Exomes	PASS	NA	ENST00000404276.6	p.Ala459Pro	p.Ala459Pro	c.1375G>C	missense_variant	Uncertain significance	229847		2	1593580	1.26e-06	0	0	PASS			34	0.622	0.38	-0.69	8.87	0	0.934	0	74578	0	0	1	59956	0	0	0	29458	0	0	0	44736	0	0	0	63928
22-28695127-C-T	22	28695127	rs769729382	C	T	gnomAD Exomes	PASS	NA	ENST00000404276.6	p.Ala459Thr	p.Ala459Thr	c.1375G>A	missense_variant	Uncertain significance	570196		1	1593580	6.28e-07	0	0	PASS			33	0.548	0.32	-0.64	8.87	0	0.994	0	74578	0	0	0	59956	0	0	0	29458	0	0	0	44736	0	0	0	63928
22-28695128-T-C	22	28695128	rs776093527	T	C	gnomAD Exomes,gnomAD Genomes	PASS	PASS	ENST00000404276.6	p.Lys458Lys	p.Lys458Lys	c.1374A>G	splice_region_variant	Conflicting interpretations of pathogenicity	418576		54	1594780	3.39e-05	0	0	PASS	nfe	3.472e-05	13.3		0.09	-0.27	5			0	74492	0	0	0	59936	0	0	0	29478	0	0	0	44748	0	0	0	63944
22-28695133-C-CT	22	28695133	rs730881700	C	CT	gnomAD Exomes,gnomAD Genomes	PASS	PASS	ENST00000404276.6	p.Glu457ArgfsTer33	p.Glu457ArgfsTer33	c.1368dup	frameshift_variant	Pathogenic/Likely pathogenic	182450		42	1602678	2.62e-05	0	0	PASS	nfe	2.333e-05	29.9		0	-0.03	8.87			0	74672	0	0	0	59978	0	0	0	29506	0	0	0	44806	0	0	4	63970
22-28695135-G-A	22	28695135	rs876659827	G	A	gnomAD Genomes	NA	PASS	ENST00000404276.6	p.Ser456Leu	p.Ser456Leu	c.1367C>T	missense_variant	Uncertain significance	232538		3	1603748	1.87e-06	0	0	PASS			27.9	0.647	0	-0.02	8.76	0	0.99	0	74684	0	0	1	59968	0	0	0	29516	0	0	0	44808	0	0	1	63944
22-28695139-C-G	22	28695139	rs2052514206	C	G	gnomAD Exomes	PASS	NA	ENST00000404276.6	p.Val455Leu	p.Val455Leu	c.1363G>C	missense_variant				1	1607584	6.22e-07	0	0	PASS			22.4	0.2	0	-0.01	5.04	0.01	0.615	0	74896	0	0	0	60000	0	0	0	29538	0	0	0	44810	0	0	0	63998
22-28695140-T-G	22	28695140		T	G	gnomAD Exomes	PASS	NA	ENST00000404276.6	p.Glu454Asp	p.Glu454Asp	c.1362A>C	missense_variant				1	1607802	6.22e-07	0	0	PASS			8.48	0.089	0	0.02	1.1	0.66	0	0	74902	0	0	0	59994	0	0	0	29544	0	0	0	44822	0	0	0	63984
22-28695141-T-C	22	28695141	rs1233346197	T	C	gnomAD Exomes,gnomAD Genomes	PASS	PASS	ENST00000404276.6	p.Glu454Gly	p.Glu454Gly	c.1361A>G	missense_variant	Uncertain significance	933408		3	1607920	1.87e-06	0	0	PASS	nfe	2.8e-07	22.4	0.108	0.01	-0.02	4.7	0.42	0.001	0	74784	0	0	0	59978	0	0	0	29540	0	0	0	44830	0	0	0	63986
22-28695145-C-G	22	28695145	rs763395924	C	G	gnomAD Exomes	PASS	NA	ENST00000404276.6	p.Ala453Pro	p.Ala453Pro	c.1357G>C	missense_variant	Conflicting interpretations of pathogenicity	232008		15	1609314	9.32e-06	0	0	PASS	eas	0.00020596	15.2	0.016	0	0.01	4.03	0.22	0.075	0	74894	0	0	0	59984	0	0	0	29554	0	0	15	44842	0	0	0	63982
22-28695147-C-T	22	28695147	rs1601719186	C	T	gnomAD Exomes	PASS	NA	ENST00000404276.6	p.Trp452Ter	p.Trp452Ter	c.1355G>A	stop_gained	Pathogenic	650644		2	1609880	1.24e-06	0	0	PASS	nfe	2.8e-07	41		0.04	-0.31	8.87			0	74960	0	0	0	59986	0	0	0	29558	0	0	0	44838	0	0	0	64000
22-28695148-A-G	22	28695148	rs764449869	A	G	gnomAD Exomes	PASS	NA	ENST00000404276.6	p.Trp452Arg	p.Trp452Arg	c.1354T>C	missense_variant	Uncertain significance	633174		1	1609394	6.21e-07	0	0	PASS			27.5	0.728	0	0.05	6.31	0	0.999	0	74946	0	0	0	60000	0	0	0	29552	0	0	1	44838	0	0	0	64004
22-28695150-A-G	22	28695150	rs139088611	A	G	gnomAD Genomes	NA	PASS	ENST00000404276.6	p.Val451Ala	p.Val451Ala	c.1352T>C	missense_variant	Uncertain significance	233510		3	1611546	1.86e-06	0	0	PASS	nfe	2.8e-07	19.1	0.113	0	0.01	4.7	0.48	0.013	0	74846	0	0	1	59972	0	0	0	29556	0	0	0	44872	0	0	0	63992
22-28695150-A-T	22	28695150	rs139088611	A	T	gnomAD Exomes	PASS	NA	ENST00000404276.6	p.Val451Asp	p.Val451Asp	c.1352T>A	missense_variant	Uncertain significance	530063		2	1611664	1.24e-06	0	0	PASS	sas	3.65e-06	22	0.191	0	0.04	4.7	0.19	0.15	0	74968	0	0	0	59992	0	0	0	29556	0	0	0	44860	0	0	0	63992
22-28695151-C-T	22	28695151	rs548796284	C	T	gnomAD Exomes,gnomAD Genomes	PASS	PASS	ENST00000404276.6	p.Val451Ile	p.Val451Ile	c.1351G>A	missense_variant	Uncertain significance	232867		11	1612156	6.82e-06	0	0	PASS	sas	5.14e-05	16.8	0.068	0	-0.01	4.96	0.37	0.014	0	75002	0	0	0	60014	0	0	0	29568	0	0	0	44860	0	0	0	63994
22-28695154-C-G	22	28695154	rs1555913429	C	G	gnomAD Exomes	PASS	NA	ENST00000404276.6	p.Glu450Gln	p.Glu450Gln	c.1348G>C	missense_variant	Uncertain significance	2035690		1	1612652	6.2e-07	0	0	PASS			18.9	0.084	0.01	-0.04	5.86	0.41	0.018	0	75002	0	0	0	60006	0	0	0	29578	0	0	1	44860	0	0	0	64008
22-28695154-C-A	22	28695154	rs1555913429	C	A	gnomAD Exomes	PASS	NA	ENST00000404276.6	p.Glu450Ter	p.Glu450Ter	c.1348G>T	stop_gained	Pathogenic	954385		1	1612652	6.2e-07	0	0	PASS			41		0.12	-0.36	5.86			0	75002	0	0	0	60006	0	0	0	29578	0	0	1	44860	0	0	0	64008
22-28695157-G-T	22	28695157	rs1555913437	G	T	gnomAD Exomes	PASS	NA	ENST00000404276.6	p.Pro449Thr	p.Pro449Thr	c.1345C>A	missense_variant	Uncertain significance	489879		1	1611894	6.2e-07	0	0	PASS			20.7	0.21	0	-0.01	4.68	0.1	0.045	0	74958	0	0	0	59974	0	0	0	29576	0	0	0	44850	0	0	0	63996
22-28695158-A-G	22	28695158	rs786201687	A	G	gnomAD Exomes	PASS	NA	ENST00000404276.6	p.Ile448Ile	p.Ile448Ile	c.1344T>C	synonymous_variant	Likely benign	184780		1	1612118	6.2e-07	0	0	PASS			11.3		0	0.02	2.26			0	74988	0	0	0	60000	0	0	0	29578	0	0	0	44852	0	0	0	64012
22-28695159-A-C	22	28695159	rs17886163	A	C	gnomAD Exomes,gnomAD Genomes	PASS	PASS	ENST00000404276.6	p.Ile448Ser	p.Ile448Ser	c.1343T>G	missense_variant	Benign/Likely benign	133892		1550	1612248	0.000961391	11	0	PASS	afr	0.0180972	22.3	0.142	0	0.01	6.31	0.13	0.165	1418	74962	11	0	42	60006	0	0	0	29584	0	0	0	44852	0	0	0	64012
22-28695160-TG-T	22	28695160	rs2145793726	TG	T	gnomAD Exomes	PASS	NA	ENST00000404276.6	p.Phe447LeufsTer22	p.Phe447LeufsTer22	c.1341del	frameshift_variant	Pathogenic	1357489		1	1613244	6.2e-07	0	0	PASS			33		0	-0.04	2.98			0	75022	0	0	0	60008	0	0	0	29592	0	0	0	44868	0	0	0	64022
22-28695160-T-C	22	28695160	rs750012749	T	C	gnomAD Exomes	PASS	NA	ENST00000404276.6	p.Ile448Val	p.Ile448Val	c.1342A>G	missense_variant	Uncertain significance	496342		5	1613244	3.1e-06	0	0	PASS	amr	2.255e-05	18.7	0.061	0.01	0.02	2.98	0.25	0.019	0	75022	0	0	4	60008	0	0	0	29592	0	0	0	44868	0	0	0	64022
22-28695166-T-C	22	28695166	rs121908705	T	C	gnomAD Exomes,gnomAD Genomes	PASS	PASS	ENST00000404276.6	p.Asn446Asp	p.Asn446Asp	c.1336A>G	missense_variant	Conflicting interpretations of pathogenicity	126909		80	1613372	4.96e-05	0	0	PASS	sas	0.00019909	19.1	0.067	0.01	0.03	3.71	0.46	0.011	0	74910	0	0	1	59988	0	0	1	29588	0	0	0	44874	0	0	0	64020
22-28695168-T-C	22	28695168	rs778246892	T	C	gnomAD Exomes	PASS	NA	ENST00000404276.6	p.Tyr445Cys	p.Tyr445Cys	c.1334A>G	missense_variant	Uncertain significance	855582		4	1613496	2.48e-06	0	0	PASS	nfe	7.9e-07	25.2	0.383	0.01	-0.01	1.82	0	0.678	0	75028	0	0	0	60004	0	0	0	29590	0	0	0	44870	0	0	0	64026
22-28695174-C-T	22	28695174	rs2145794064	C	T	gnomAD Exomes	PASS	NA	ENST00000404276.6	p.Gly443Glu	p.Gly443Glu	c.1328G>A	missense_variant	Uncertain significance	1378560		1	1613544	6.2e-07	0	0	PASS			26.3	0.656	0	0.01	8.87	0	1	0	75010	0	0	0	59994	0	0	0	29596	0	0	0	44864	0	0	0	64026
22-28695177-C-T	22	28695177	rs779383555	C	T	gnomAD Exomes,gnomAD Genomes	PASS	PASS	ENST00000404276.6	p.Ser442Asn	p.Ser442Asn	c.1325G>A	missense_variant	Uncertain significance	972370		2	1613450	1.24e-06	0	0	PASS			17.7	0.046	0	0.01	5.88	0.28	0.015	1	74904	0	0	0	59974	0	0	0	29590	0	0	1	44876	0	0	0	64012
22-28695179-G-A	22	28695179	rs753839004	G	A	gnomAD Exomes	PASS	NA	ENST00000404276.6	p.Thr441Thr	p.Thr441Thr	c.1323C>T	synonymous_variant	Likely benign	184614		7	1613460	4.34e-06	0	0	PASS	amr	4.28e-05	11.7		0	-0.08	8.76			0	74998	0	0	6	59988	0	0	0	29590	0	0	0	44866	0	0	0	63994
22-28695180-G-A	22	28695180	rs2145794276	G	A	gnomAD Exomes	PASS	NA	ENST00000404276.6	p.Thr441Ile	p.Thr441Ile	c.1322C>T	missense_variant				2	1613502	1.24e-06	0	0	PASS	nfe	2.8e-07	19.6	0.063	0	0.01	8.76	0.7	0.006	0	74994	0	0	0	59992	0	0	0	29594	0	0	0	44866	0	0	0	63998
22-28695181-T-C	22	28695181	rs876660046	T	C	gnomAD Exomes,gnomAD Genomes	PASS	PASS	ENST00000404276.6	p.Thr441Ala	p.Thr441Ala	c.1321A>G	missense_variant	Uncertain significance	232878		4	1613470	2.48e-06	0	0	PASS	amr	2.256e-05	18.7	0.035	0.01	0.02	3.63	0.5	0	0	74904	0	0	4	59974	0	0	0	29592	0	0	0	44882	0	0	0	64006
22-28695184-T-C	22	28695184	rs587780176	T	C	gnomAD Exomes,gnomAD Genomes	PASS	PASS	ENST00000404276.6	p.Ile440Val	p.Ile440Val	c.1318A>G	missense_variant				2	1613538	1.24e-06	0	0	PASS			23.4	0.231	0.01	-0.03	6.34	0.02	0.54	0	74916	0	0	0	59982	0	0	0	29596	0	0	1	44888	0	0	0	64024
22-28695184-T-G	22	28695184	rs587780176	T	G	gnomAD Exomes,gnomAD Genomes	PASS	PASS	ENST00000404276.6	p.Ile440Leu	p.Ile440Leu	c.1318A>C	missense_variant	Uncertain significance	128057		7	1613538	4.34e-06	0	0	PASS	nfe	1.83e-06	26	0.359	0	0.01	6.34	0	0.953	0	74916	0	0	0	59982	0	0	0	29596	0	0	1	44888	0	0	0	64024
22-28695185-C-A	22	28695185	rs878854915	C	A	gnomAD Exomes,gnomAD Genomes	PASS	PASS	ENST00000404276.6	p.Gln439His	p.Gln439His	c.1317G>T	missense_variant	Uncertain significance	240737		2	1613468	1.24e-06	0	0	PASS	afr	4.43e-06	22.9	0.543	0	0.01	4.96	0	0.995	2	74884	0	0	0	59970	0	0	0	29594	0	0	0	44892	0	0	0	64016
22-28695185-C-G	22	28695185	rs878854915	C	G	gnomAD Exomes	PASS	NA	ENST00000404276.6	p.Gln439His	p.Gln439His	c.1317G>C	missense_variant	Uncertain significance	410006		2	1613586	1.24e-06	0	0	PASS			22.9	0.537	0	0	4.96	0	0.995	0	75006	0	0	1	59990	0	0	0	29594	0	0	0	44880	0	0	0	64016
22-28695186-T-C	22	28695186	rs1467664274	T	C	gnomAD Genomes	NA	PASS	ENST00000404276.6	p.Gln439Arg	p.Gln439Arg	c.1316A>G	missense_variant	Uncertain significance	664899		1	1613464	6.2e-07	0	0	PASS			26	0.589	0.02	0.04	6.34	0	0.982	0	74910	0	0	0	59982	0	0	0	29596	0	0	1	44892	0	0	0	64022
22-28695187-G-C	22	28695187	rs778989252	G	C	gnomAD Exomes	PASS	NA	ENST00000404276.6	p.Gln439Glu	p.Gln439Glu	c.1315C>G	missense_variant	Uncertain significance	460800		1	1613456	6.2e-07	0	0	PASS			25.1	0.452	0	-0.02	8.76	0	0.967	0	75004	0	0	0	59998	0	0	0	29592	0	0	0	44876	0	0	0	64006
22-28695189-T-A	22	28695189	rs1569112074	T	A	gnomAD Exomes	PASS	NA	ENST00000404276.6	p.Asp438Val	p.Asp438Val	c.1313A>T	missense_variant	Uncertain significance	584520		1	1613582	6.2e-07	0	0	PASS			27.4	0.486	0	-0.07	6.34	0	0.788	0	75026	0	0	0	60002	0	0	0	29596	0	0	0	44878	0	0	0	64010
22-28695190-C-G	22	28695190	rs200050883	C	G	gnomAD Exomes	PASS	NA	ENST00000404276.6	p.Asp438His	p.Asp438His	c.1312G>C	missense_variant	Uncertain significance	489878		2	1613506	1.24e-06	0	0	PASS	nfe	2.8e-07	23.6	0.295	0.01	-0.02	8.87	0	0.35	0	75008	0	0	0	59992	0	0	0	29592	0	0	0	44874	0	0	0	64006
22-28695190-C-T	22	28695190	rs200050883	C	T	gnomAD Exomes	PASS	NA	ENST00000404276.6	p.Asp438Asn	p.Asp438Asn	c.1312G>A	missense_variant	Uncertain significance	479594		2	1613506	1.24e-06	0	0	PASS	nfe	2.8e-07	22.6	0.056	0.01	0.02	8.87	0.06	0.072	0	75008	0	0	0	59992	0	0	0	29592	0	0	0	44874	0	0	0	64006
22-28695190-C-A	22	28695190	rs200050883	C	A	gnomAD Exomes,gnomAD Genomes	PASS	PASS	ENST00000404276.6	p.Asp438Tyr	p.Asp438Tyr	c.1312G>T	missense_variant	Conflicting interpretations of pathogenicity	128056		606	1613498	0.000375582	3	0	PASS	mid	0.00232412	25.9	0.337	0.02	-0.03	8.87	0	0.954	5	75008	0	0	6	59992	0	0	0	29592	0	0	0	44874	0	0	78	64006
22-28695191-C-A	22	28695191		C	A	gnomAD Exomes	PASS	NA	ENST00000404276.6	p.Lys437Asn	p.Lys437Asn	c.1311G>T	missense_variant				1	1613482	6.2e-07	0	0	PASS			22.5	0.145	0.01	-0.03	8.87	0.16	0.105	0	74992	0	0	0	59986	0	0	0	29598	0	0	0	44878	0	0	0	64002
22-28695195-A-C	22	28695195	rs878854914	A	C	gnomAD Exomes	PASS	NA	ENST00000404276.6	p.Leu436Arg	p.Leu436Arg	c.1307T>G	missense_variant	Uncertain significance	240736		1	1613480	6.2e-07	0	0	PASS			27.5	0.791	0	0.04	6.31	0	0.99	0	75040	0	0	0	60006	0	0	0	29594	0	0	1	44880	0	0	0	64026
22-28695202-C-A	22	28695202		C	A	gnomAD Exomes	PASS	NA	ENST00000404276.6	p.Val434Leu	p.Val434Leu	c.1300G>T	missense_variant				1	1613210	6.2e-07	0	0	PASS			15.9	0.062	0.05	-0.04	5.77	0.5	0	0	75002	0	0	0	60008	0	0	0	29590	0	0	0	44876	0	0	0	64000
22-28695209-C-A	22	28695209	rs587780175	C	A	gnomAD Exomes	PASS	NA	ENST00000404276.6	p.Arg431Ser	p.Arg431Ser	c.1293G>T	missense_variant	Uncertain significance	128055		1	1612836	6.2e-07	0	0	PASS			22.8	0.084	0.07	0.05	7.1	0.41	0.001	0	74964	0	0	0	59998	0	0	0	29580	0	0	0	44868	0	0	0	63992
22-28695211-T-C	22	28695211	rs1064793470	T	C	gnomAD Exomes,gnomAD Genomes	PASS	PASS	ENST00000434810.5	c.491-2A>G		c.491-2A>G	splice_acceptor_variant	Uncertain significance	418842		2	1612532	1.24e-06	0	0	PASS	nfe	2.8e-07	23.5	0.075	0	0.04	4.7	0.32	0.003	0	74894	0	0	0	59990	0	0	0	29584	0	0	0	44884	0	0	0	64010
22-28695212-A-G	22	28695212	rs373864492	A	G	gnomAD Genomes	NA	PASS	ENST00000434810.5	c.491-3T>C		c.491-3T>C	splice_region_variant	Likely benign	184094		3	1612424	1.86e-06	0	0	PASS			9.04		0.02	0.03	2.9			1	74896	0	0	0	59982	0	0	0	29580	0	0	1	44878	0	0	0	64014
22-28695213-T-C	22	28695213	rs2052522389	T	C	gnomAD Exomes	PASS	NA	ENST00000404276.6	p.His430Arg	p.His430Arg	c.1289A>G	missense_variant	Uncertain significance	2680752		2	1612578	1.24e-06	0	0	PASS			20.5	0.085	0	0.01	2.35	0.1	0.164	0	75012	0	0	0	60010	0	0	0	29580	0	0	0	44864	0	0	0	64014
22-28695213-T-A	22	28695213	rs2052522389	T	A	gnomAD Exomes	PASS	NA	ENST00000404276.6	p.His430Leu	p.His430Leu	c.1289A>T	missense_variant				2	1612578	1.24e-06	0	0	PASS	nfe	2.8e-07	22.2	0.161	0.02	-0.04	2.35	0.05	0.164	0	75012	0	0	0	60010	0	0	0	29580	0	0	0	44864	0	0	0	64014
22-28695215-C-T	22	28695215	rs758102180	C	T	gnomAD Exomes,gnomAD Genomes	PASS	PASS	ENST00000434810.5	c.491-6G>A		c.491-6G>A	splice_region_variant	Conflicting interpretations of pathogenicity	183930		30	1611950	1.86e-05	0	0	PASS	nfe	1.535e-05	8.55		0.12	0.43	5.87			0	74846	0	0	0	59968	0	0	0	29580	0	0	0	44874	0	0	2	63978
22-28695216-T-C	22	28695216	rs587782299	T	C	gnomAD Exomes	PASS	NA	ENST00000404276.6	p.Glu429Gly	p.Glu429Gly	c.1286A>G	missense_variant	Uncertain significance	142195		1	1612024	6.2e-07	0	0	PASS			25.1	0.311	0.09	0.25	6.34	0.07	0.159	0	74962	0	0	0	59986	0	0	0	29578	0	0	0	44862	0	0	1	64008
22-28695217-C-T	22	28695217	rs1064795041	C	T	gnomAD Exomes	PASS	NA	ENST00000404276.6	p.Glu429Lys	p.Glu429Lys	c.1285G>A	missense_variant	Uncertain significance	421299		3	1611556	1.86e-06	0	0	PASS	nfe	6.8e-07	24.1	0.238	0.68	0.42	8.87	0.23	0.358	0	74932	0	0	0	59984	0	0	0	29578	0	0	0	44858	0	0	0	63980
22-28695218-A-G	22	28695218	rs781514295	A	G	gnomAD Exomes	PASS	NA	ENST00000404276.6	p.Ser428Ser	p.Ser428Ser	c.1284T>C	synonymous_variant	Likely benign	479547		6	1611464	3.72e-06	0	0	PASS	sas	2.865e-05	12.5		0	0.04	2.93			0	74986	0	0	0	59986	0	0	0	29572	0	0	0	44858	0	0	0	64014
22-28695219-G-A	22	28695219	rs137853011	G	A	gnomAD Exomes,gnomAD Genomes	PASS	PASS	ENST00000404276.6	p.Ser428Phe	p.Ser428Phe	c.1283C>T	missense_variant	Conflicting interpretations of pathogenicity	5603		444	1610148	0.000275751	3	0	PASS	nfe	5.809e-05	27.9	0.323	0.13	0.21	8.76	0	0.471	1	74842	0	0	0	59966	0	0	315	29574	3	0	0	44870	0	0	0	63998
22-28695220-A-G	22	28695220	rs1182200321	A	G	gnomAD Genomes	NA	PASS	ENST00000404276.6	p.Ser428Pro	p.Ser428Pro	c.1282T>C	missense_variant	Uncertain significance	653464		1	1610400	6.21e-07	0	0	PASS			27.6	0.345	0.04	0.03	6.31	0.01	0.849	1	74846	0	0	0	59978	0	0	0	29572	0	0	0	44870	0	0	0	64018
22-28695223-A-C	22	28695223		A	C	gnomAD Exomes	PASS	NA	ENST00000404276.6	p.Phe427Val	p.Phe427Val	c.1279T>G	missense_variant				1	1608822	6.22e-07	0	0	PASS			29.5	0.775	0	0.02	6.31	0	1	0	74942	0	0	0	59984	0	0	0	29564	0	0	0	44854	0	0	0	64010
22-28695225-G-T	22	28695225	rs769933461	G	T	gnomAD Exomes	PASS	NA	ENST00000404276.6	p.Pro426His	p.Pro426His	c.1277C>A	missense_variant	Uncertain significance	233376		5	1606960	3.11e-06	0	0	PASS	nfe	8e-07	29.2	0.793	0.03	0.03	8.76	0	1	0	74872	0	0	0	59974	0	0	0	29554	0	0	0	44832	0	0	0	63998
22-28695226-G-A	22	28695226	rs1555913523	G	A	gnomAD Exomes	PASS	NA	ENST00000404276.6	p.Pro426Ser	p.Pro426Ser	c.1276C>T	missense_variant	Uncertain significance	548774		1	1606182	6.23e-07	0	0	PASS			28.7	0.805	0.11	0.22	8.76	0	1	0	74870	0	0	0	59980	0	0	0	29538	0	0	0	44842	0	0	0	64000
22-28695229-G-A	22	28695229	rs1423670346	G	A	gnomAD Exomes,gnomAD Genomes	PASS	PASS	ENST00000404276.6	p.Pro425Ser	p.Pro425Ser	c.1273C>T	missense_variant	Uncertain significance	663553		2	1601872	1.25e-06	0	0	PASS			26	0.373	0.08	0.17	8.76	0.01	0.786	1	74648	0	0	0	59942	0	0	0	29510	0	0	0	44832	0	0	0	64000
22-28695230-A-G	22	28695230	rs1257494163	A	G	gnomAD Genomes	NA	PASS	ENST00000404276.6	p.Tyr424Tyr	p.Tyr424Tyr	c.1272T>C	synonymous_variant	Likely benign	481718		2	1597846	1.25e-06	0	0	PASS			8.16		0.03	0.04	0.761			0	74556	0	0	0	59952	0	0	0	29480	0	0	0	44822	0	0	0	64006
22-28695232-A-G	22	28695232	rs139366548	A	G	gnomAD Exomes,gnomAD Genomes	PASS	PASS	ENST00000404276.6	p.Tyr424His	p.Tyr424His	c.1270T>C	missense_variant	Conflicting interpretations of pathogenicity	128054		245	1593488	0.000153751	1	0	PASS	nfe	1.477e-05	27.5	0.623	0	0	6.31	0.01	0.885	1	74444	0	0	0	59948	0	0	191	29450	1	0	0	44806	0	0	0	63992
22-28695233-C-A	22	28695233	rs749368980	C	A	gnomAD Genomes	NA	PASS	ENST00000404276.6	p.Gly423Gly	p.Gly423Gly	c.1269G>T	synonymous_variant	Likely benign	240735		1	1582506	6.32e-07	0	0	PASS			8.81		0.06	0.16	5.03			1	74188	0	0	0	59904	0	0	0	29378	0	0	0	44756	0	0	0	63970
22-28695236-A-C	22	28695236	rs1483964791	A	C	gnomAD Exomes	PASS	NA	ENST00000404276.6	p.Ser422Arg	p.Ser422Arg	c.1266T>G	missense_variant	Uncertain significance	2039824		1	1575438	6.35e-07	0	0	PASS			24.9	0.311	0.18	0.08	1.83	0.06	0.998	0	74192	0	0	0	59924	0	0	0	29332	0	0	0	44700	0	0	0	63982
22-28695237-C-G	22	28695237	rs549755590	C	G	gnomAD Exomes,gnomAD Genomes	PASS	PASS	ENST00000404276.6	p.Ser422Thr	p.Ser422Thr	c.1265G>C	missense_variant	Uncertain significance	142901		12	1575974	7.61e-06	0	0	PASS	eas	0.00015456	23.7	0.161	0.11	0.21	8.87	0.14	0.757	0	74208	0	0	0	59920	0	0	0	29340	0	0	12	44690	0	0	0	63958
22-28695237-C-T	22	28695237	rs549755590	C	T	gnomAD Exomes,gnomAD Genomes	PASS	PASS	ENST00000404276.6	p.Ser422Asn	p.Ser422Asn	c.1265G>A	missense_variant	Uncertain significance	182436		29	1575856	1.84e-05	0	0	PASS	nfe	1.614e-05	25.3	0.178	0.13	0.46	8.87	0.05	0.885	0	74086	0	0	1	59900	0	0	0	29340	0	0	0	44702	0	0	0	63958
22-28695238-TA-T	22	28695238	rs587780174	TA	T	gnomAD Genomes	NA	PASS	ENST00000404276.6	p.Ser422ValfsTer15	p.Ser422ValfsTer15	c.1263del	frameshift_variant	Pathogenic/Likely pathogenic	128053		355	1555580	0.000228211	2	0	PASS	nfe	0.00028152	27.6		0.48	0.16	6.34			2	73712	0	0	0	59898	0	0	0	29216	0	0	0	44616	0	0	0	63952
22-28695241-G-A	22	28695241	rs1060502699	G	A	gnomAD Genomes	NA	PASS	ENST00000404276.6	p.Leu421Phe	p.Leu421Phe	c.1261C>T	missense_variant	Uncertain significance	410027		1	1548186	6.46e-07	0	0	PASS			32	0.502	0.21	0.05	8.76	0	1	0	73518	0	0	0	59868	0	0	0	29176	0	0	0	44578	0	0	0	63932
22-28695243-C-T	22	28695243	rs786201906	C	T	gnomAD Genomes	NA	PASS	ENST00000404276.6	c.1260-1G>A		c.1260-1G>A	splice_acceptor_variant	Conflicting interpretations of pathogenicity	185068		1	1536824	6.51e-07	0	0	AC0			33		0.94	-0.68	8.87			0	73310	0	0	0	59836	0	0	0	29092	0	0	0	44544	0	0	0	63918
22-28695250-T-C	22	28695250	rs863224747	T	C	gnomAD Exomes,gnomAD Genomes	PASS	PASS	ENST00000404276.6	c.1260-8A>G		c.1260-8A>G	splice_region_variant	Conflicting interpretations of pathogenicity	216641		8	1486622	5.38e-06	0	0	PASS	nfe	1.38e-06	24.5		0.99	0.84	0.237			1	72230	0	0	0	59760	0	0	0	28760	0	0	1	44322	0	0	0	63904
22-28695252-G-A	22	28695252	rs730881706	G	A	gnomAD Exomes	PASS	NA	ENST00000404276.6	c.1260-10C>T		c.1260-10C>T	intron_variant	Likely benign	1958940		2	1456974	1.37e-06	0	0	PASS			20.5		0.19	-0.11	2.45			1	71780	0	0	1	59732	0	0	0	28570	0	0	0	44192	0	0	0	63848
22-28695252-G-C	22	28695252	rs730881706	G	C	gnomAD Exomes,gnomAD Genomes	PASS	PASS	ENST00000404276.6	c.1260-10C>G		c.1260-10C>G	intron_variant	Conflicting interpretations of pathogenicity	182459		104	1456854	7.14e-05	0	0	PASS	nfe	8.239e-05	18.8		0.01	-0.15	2.45			0	71658	0	0	1	59712	0	0	0	28570	0	0	0	44204	0	0	0	63848
22-28695254-TAGAG-T	22	28695254	rs760037989	TAGAG	T	gnomAD Genomes	NA	PASS	ENST00000404276.6	c.1260-16_1260-13del		c.1260-16_1260-13del	intron_variant				2	1453988	1.38e-06	0	0	PASS	sas	3.78e-06	18.6		0.12	0.24	-1.65			0	71704	0	0	0	59722	0	0	0	28558	0	0	0	44168	0	0	0	63846
22-28695254-TAG-T	22	28695254	rs760037989	TAG	T	gnomAD Genomes	NA	PASS	ENST00000404276.6	c.1260-14_1260-13del		c.1260-14_1260-13del	intron_variant	Conflicting interpretations of pathogenicity	491595		5	1453870	3.44e-06	0	0	PASS	nfe	9.1e-07	17.5		0.05	0.08	-1.65			1	71582	0	0	0	59702	0	0	0	28558	0	0	0	44180	0	0	0	63846
22-28695258-G-C	22	28695258	rs2052528493	G	C	gnomAD Genomes	NA	PASS	ENST00000404276.6	c.1260-16C>G		c.1260-16C>G	intron_variant				1	1412086	7.08e-07	0	0	PASS			16.1		0.08	0.21	1.83			0	70750	0	0	1	59608	0	0	0	28276	0	0	0	44018	0	0	0	63834
22-28695260-G-C	22	28695260	rs1057521375	G	C	gnomAD Exomes	PASS	NA	ENST00000404276.6	c.1260-18C>G		c.1260-18C>G	intron_variant	Likely benign	491596		1	1415292	7.07e-07	0	0	PASS			10.7		0.01	0.17	0.368			0	70964	0	0	0	59628	0	0	0	28294	0	0	0	44018	0	0	0	63824
22-28695260-G-A	22	28695260	rs1057521375	G	A	gnomAD Exomes,gnomAD Genomes	PASS	PASS	ENST00000404276.6	c.1260-18C>T		c.1260-18C>T	intron_variant	Likely benign	382525		11	1415174	7.77e-06	0	0	PASS	amr	5.47e-05	10.2		0	0.05	0.368			0	70842	0	0	7	59608	0	0	0	28294	0	0	0	44030	0	0	1	63824
22-28695261-A-G	22	28695261	rs2145796574	A	G	gnomAD Genomes	NA	PASS	ENST00000404276.6	c.1260-19T>C		c.1260-19T>C	intron_variant	Likely benign	1612618		1	1343936	7.44e-07	0	0	AC0			21		0.07	0.17	4.63			1	69664	0	0	0	59508	0	0	0	27786	0	0	0	43680	0	0	0	63778
22-28695272-G-T	22	28695272	rs1237085596	G	T	gnomAD Exomes,gnomAD Genomes	PASS	PASS	ENST00000404276.6	c.1260-30C>A		c.1260-30C>A	intron_variant				7	1234254	5.67e-06	0	0	PASS	nfe	1.12e-06	16.1		0.02	0.01	1.65			0	67556	0	0	1	59230	0	0	0	27120	0	0	1	43148	0	0	0	63632
22-28695272-G-C	22	28695272	rs1237085596	G	C	gnomAD Exomes	PASS	NA	ENST00000404276.6	c.1260-30C>G		c.1260-30C>G	intron_variant				1	1234376	8.1e-07	0	0	PASS			15.9		0	0.01	1.65			0	67678	0	0	1	59250	0	0	0	27120	0	0	0	43136	0	0	0	63632
22-28695273-A-C	22	28695273	rs765916432	A	C	gnomAD Genomes	NA	PASS	ENST00000404276.6	c.1260-31T>G		c.1260-31T>G	intron_variant				2	1237912	1.62e-06	0	0	PASS	afr	4.91e-06	21.3		0	0.08	2.81			2	67632	0	0	0	59258	0	0	0	27142	0	0	0	43166	0	0	0	63666
22-28695274-A-G	22	28695274	rs571578266	A	G	gnomAD Genomes	NA	PASS	ENST00000404276.6	c.1260-32T>C		c.1260-32T>C	intron_variant				1	1215754	8.23e-07	0	0	PASS			18.4		0.01	0.01	0.27			1	67332	0	0	0	59204	0	0	0	26986	0	0	0	43050	0	0	0	63614
22-28695277-CAAGTGGCATTCT-C	22	28695277	rs765926901	CAAGTGGCATTCT	C	gnomAD Exomes,gnomAD Genomes	PASS	PASS	ENST00000404276.6	c.1260-47_1260-36del		c.1260-47_1260-36del	intron_variant				39	1179208	3.31e-05	1	0	PASS	nfe	3.478e-05	18		0.23	0.25	3.55			1	66574	0	0	0	59022	0	0	0	26750	0	0	0	42864	0	0	0	63532
22-28695277-C-A	22	28695277	rs2145796765	C	A	gnomAD Exomes	PASS	NA	ENST00000404276.6	c.1260-35G>T		c.1260-35G>T	intron_variant				2	1179326	1.7e-06	0	0	PASS			17.2		0.03	0.1	3.55			0	66696	0	0	0	59042	0	0	0	26750	0	0	0	42852	0	0	0	63532
22-28695287-T-C	22	28695287	rs1164608708	T	C	gnomAD Exomes	PASS	NA	ENST00000404276.6	c.1260-45A>G		c.1260-45A>G	intron_variant				10	1023758	9.77e-06	0	0	PASS	nfe	6.58e-06	19.6		0.02	0.02	4.59			0	63722	0	0	0	58348	0	0	0	25676	0	0	0	42150	0	0	0	63302
22-28695292-G-A	22	28695292	rs375832920	G	A	gnomAD Exomes	PASS	NA	ENST00000404276.6	c.1260-50C>T		c.1260-50C>T	intron_variant				2	978378	2.04e-06	0	0	PASS			17.1		0	-0.01	3.78			0	62874	0	0	0	57480	0	0	0	25290	0	0	0	41954	0	0	0	62988
22-28695292-G-T	22	28695292	rs375832920	G	T	gnomAD Exomes,gnomAD Genomes	PASS	PASS	ENST00000404276.6	c.1260-50C>A		c.1260-50C>A	intron_variant				3	978258	3.07e-06	0	0	PASS	nfe	1.32e-06	16.9		0.01	-0.02	3.78			0	62752	0	0	0	57460	0	0	0	25290	0	0	0	41966	0	0	0	62988
22-28695297-A-T	22	28695297		A	T	gnomAD Exomes	PASS	NA	ENST00000404276.6	c.1260-55T>A		c.1260-55T>A	intron_variant				1	941024	1.06e-06	0	0	PASS			14.3		0	0.02	1.63			0	62092	0	0	0	56266	0	0	0	24942	0	0	0	41728	0	0	0	62578
22-28695301-A-G	22	28695301	rs908703196	A	G	gnomAD Exomes,gnomAD Genomes	PASS	PASS	ENST00000404276.6	c.1260-59T>C		c.1260-59T>C	intron_variant				8	900404	8.88e-06	1	0	PASS	nfe	5.36e-06	0.149		0	0.03	-1.76			0	60760	0	0	1	52942	0	0	0	24254	0	0	0	41428	0	0	0	62112
22-28695302-G-C	22	28695302	rs2052529951	G	C	gnomAD Exomes	PASS	NA	ENST00000404276.6	c.1260-60C>G		c.1260-60C>G	intron_variant				7	905254	7.73e-06	0	0	PASS	eas	7.9e-05	10.7		0	0	0.127			0	61144	0	0	0	54388	0	0	0	24474	0	0	7	41422	0	0	0	62168
22-28695303-A-G	22	28695303		A	G	gnomAD Exomes	PASS	NA	ENST00000404276.6	c.1260-61T>C		c.1260-61T>C	intron_variant				2	906392	2.21e-06	0	0	PASS	sas	4.51e-06	15.5		0	0.03	2.74			0	61194	0	0	0	54450	0	0	0	24514	0	0	0	41446	0	0	0	62186
22-28695304-T-A	22	28695304	rs2052530053	T	A	gnomAD Exomes	PASS	NA	ENST00000404276.6	c.1260-62A>T		c.1260-62A>T	intron_variant				6	899416	6.67e-06	0	0	PASS	nfe	1.74e-06	12.1		0	0	-0.801			0	61064	0	0	0	54170	0	0	0	24454	0	0	0	41334	0	0	0	62016
22-28695305-A-G	22	28695305		A	G	gnomAD Exomes	PASS	NA	ENST00000404276.6	c.1260-63T>C		c.1260-63T>C	intron_variant				2	900454	2.22e-06	0	0	PASS	nfe	6.2e-07	6.33		0	0.02	1.19			0	61094	0	0	0	54142	0	0	0	24440	0	0	0	41372	0	0	0	62072
22-28695310-G-A	22	28695310		G	A	gnomAD Exomes	PASS	NA	ENST00000404276.6	c.1260-68C>T		c.1260-68C>T	intron_variant				6	884500	6.78e-06	0	0	PASS	sas	3.57e-05	1.71		0	0	0.61			0	60684	0	0	0	53062	0	0	0	24294	0	0	0	41052	0	0	0	61580
22-28695312-T-C	22	28695312	rs2052530149	T	C	gnomAD Exomes	PASS	NA	ENST00000404276.6	c.1260-70A>G		c.1260-70A>G	intron_variant				2	877686	2.28e-06	0	0	PASS	amr	6.32e-06	5.16		0	0.02	0.509			0	60526	0	0	2	52474	0	0	0	24222	0	0	0	40920	0	0	0	61354
22-28695317-T-C	22	28695317		T	C	gnomAD Exomes	PASS	NA	ENST00000404276.6	c.1260-75A>G		c.1260-75A>G	intron_variant				1	849718	1.18e-06	0	0	PASS			9.28		0	-0.02	1.86			0	59900	0	0	0	50998	0	0	0	23954	0	0	1	40388	0	0	0	60856
22-28695638-A-G	22	28695638		A	G	gnomAD Exomes	PASS	NA	ENST00000404276.6	c.1259+72T>C		c.1259+72T>C	intron_variant				1	1332954	7.5e-07	0	0	PASS			1.41		0	-0.01	-0.948			0	68970	0	0	0	55842	0	0	0	27666	0	0	0	41684	0	0	0	62766
22-28695639-G-A	22	28695639	rs2052543448	G	A	gnomAD Exomes	PASS	NA	ENST00000404276.6	c.1259+71C>T		c.1259+71C>T	intron_variant				2	1346536	1.49e-06	0	0	PASS	sas	4e-06	0.181		0	0.01	-1.96			0	69190	0	0	0	56022	0	0	0	27732	0	0	0	41840	0	0	0	62804
22-28695639-G-C	22	28695639	rs2052543448	G	C	gnomAD Exomes	PASS	NA	ENST00000404276.6	c.1259+71C>G		c.1259+71C>G	intron_variant				2	1346536	1.49e-06	0	0	PASS	nfe	3.5e-07	0.152		0	0	-1.96			0	69190	0	0	0	56022	0	0	0	27732	0	0	0	41840	0	0	0	62804
22-28695640-A-G	22	28695640	rs1377854843	A	G	gnomAD Exomes,gnomAD Genomes	PASS	PASS	ENST00000404276.6	c.1259+70T>C		c.1259+70T>C	intron_variant				30	1349212	2.22e-05	0	0	PASS	nfe	2.245e-05	2.97		0	-0.01	0.459			0	69186	0	0	0	56234	0	0	0	27750	0	0	0	41970	0	0	0	62890
22-28695640-A-T	22	28695640		A	T	gnomAD Exomes	PASS	NA	ENST00000404276.6	c.1259+70T>A		c.1259+70T>A	intron_variant				1	1349330	7.41e-07	0	0	PASS			2.38		0	-0.01	0.459			0	69308	0	0	0	56254	0	0	0	27750	0	0	0	41958	0	0	0	62890
22-28695642-C-T	22	28695642	rs1258236780	C	T	gnomAD Exomes,gnomAD Genomes	PASS	PASS	ENST00000404276.6	c.1259+68G>A		c.1259+68G>A	intron_variant				23	1353432	1.7e-05	0	0	PASS	nfe	1.52e-05	4.94		0	0	0.586			0	69254	0	0	0	56690	0	0	0	27810	0	0	0	42134	0	0	0	63004
22-28695645-G-A	22	28695645		G	A	gnomAD Exomes	PASS	NA	ENST00000404276.6	c.1259+65C>T		c.1259+65C>T	intron_variant				1	1393214	7.18e-07	0	0	PASS			8.84		0	0.01	0.28			0	70222	0	0	0	57508	0	0	0	28058	0	0	0	42614	0	0	0	63242
22-28695649-C-T	22	28695649	rs1003902645	C	T	gnomAD Exomes,gnomAD Genomes	PASS	PASS	ENST00000404276.6	c.1259+61G>A		c.1259+61G>A	intron_variant				12	1431314	8.38e-06	0	0	PASS	afr	1.122e-05	2.99		0	0	-2.09			3	70984	0	0	1	58148	0	0	0	28314	0	0	0	43096	0	0	0	63458
22-28695651-T-C	22	28695651	rs2145799621	T	C	gnomAD Exomes	PASS	NA	ENST00000404276.6	c.1259+59A>G		c.1259+59A>G	intron_variant				1	1441814	6.94e-07	0	0	PASS			11		0	-0.01	-0.073			0	71376	0	0	0	58412	0	0	0	28410	0	0	0	43362	0	0	0	63528
22-28695654-G-C	22	28695654	rs1247226763	G	C	gnomAD Exomes,gnomAD Genomes	PASS	PASS	ENST00000404276.6	c.1259+56C>G		c.1259+56C>G	intron_variant				3	1480062	2.03e-06	0	0	PASS	afr	1.105e-05	2.59		0	0	0.291			3	72086	0	0	0	58726	0	0	0	28642	0	0	0	43648	0	0	0	63610
22-28695656-G-A	22	28695656	rs573757563	G	A	gnomAD Exomes,gnomAD Genomes	PASS	PASS	ENST00000404276.6	c.1259+54C>T		c.1259+54C>T	intron_variant				7	1493266	4.69e-06	0	0	PASS	nfe	2.71e-06	7.69		0	0	1.02			0	72342	0	0	0	58976	0	0	0	28720	0	0	0	43830	0	0	0	63670
22-28695656-G-T	22	28695656	rs573757563	G	T	gnomAD Exomes,gnomAD Genomes	PASS	PASS	ENST00000404276.6	c.1259+54C>A		c.1259+54C>A	intron_variant				15	1493384	1e-05	0	0	PASS	afr	8.42e-05	7.22		0	0.02	1.02			11	72464	0	0	0	58996	0	0	0	28720	0	0	0	43818	0	0	0	63670
22-28695657-A-G	22	28695657	rs2052544536	A	G	gnomAD Exomes,gnomAD Genomes	PASS	PASS	ENST00000404276.6	c.1259+53T>C		c.1259+53T>C	intron_variant				3	1484558	2.02e-06	0	0	PASS	afr	1.103e-05	7.86		0	-0.01	0.064			3	72202	0	0	0	59090	0	0	0	28704	0	0	0	43838	0	0	0	63696
22-28695658-C-T	22	28695658	rs1334927345	C	T	gnomAD Exomes,gnomAD Genomes	PASS	PASS	ENST00000404276.6	c.1259+52G>A		c.1259+52G>A	intron_variant				66	1519548	4.34e-05	0	0	PASS	nfe	3.596e-05	3.71		0	0	0.116			2	72884	0	0	1	59210	0	0	0	28942	0	0	0	44004	0	0	3	63734
22-28695662-A-C	22	28695662		A	C	gnomAD Exomes	PASS	NA	ENST00000404276.6	c.1259+48T>G		c.1259+48T>G	intron_variant				1	1547962	6.46e-07	0	0	PASS			9.18		0	-0.01	-0.268			0	73588	0	0	0	59542	0	0	0	29164	0	0	0	44306	0	0	0	63858
22-28695662-A-G	22	28695662		A	G	gnomAD Exomes	PASS	NA	ENST00000404276.6	c.1259+48T>C		c.1259+48T>C	intron_variant				1	1547962	6.46e-07	0	0	PASS			9.79		0.01	-0.01	-0.268			0	73588	0	0	0	59542	0	0	0	29164	0	0	0	44306	0	0	0	63858
22-28695663-T-A	22	28695663		T	A	gnomAD Exomes	PASS	NA	ENST00000404276.6	c.1259+47A>T		c.1259+47A>T	intron_variant				1	1553724	6.44e-07	0	0	PASS			6		0	0	-0.781			0	73678	0	0	0	59580	0	0	0	29184	0	0	0	44360	0	0	1	63878
22-28695664-C-T	22	28695664	rs1467428319	C	T	gnomAD Exomes	PASS	NA	ENST00000404276.6	c.1259+46G>A		c.1259+46G>A	intron_variant				3	1559708	1.92e-06	0	0	PASS	sas	3.71e-06	3.95		0	0	1.88			0	73812	0	0	0	59608	0	0	0	29232	0	0	0	44396	0	0	0	63882
22-28695667-A-T	22	28695667	rs544216895	A	T	gnomAD Genomes	NA	PASS	ENST00000404276.6	c.1259+43T>A		c.1259+43T>A	intron_variant				1	1575122	6.35e-07	0	0	PASS			10.3		0.01	0	0.944			0	74154	0	0	0	59736	0	0	0	29342	0	0	0	44542	0	0	0	63946
22-28695668-T-C	22	28695668		T	C	gnomAD Exomes	PASS	NA	ENST00000404276.6	c.1259+42A>G		c.1259+42A>G	intron_variant				1	1576550	6.34e-07	0	0	PASS			6.68		0	0	0.649			0	74152	0	0	0	59740	0	0	0	29350	0	0	0	44562	0	0	0	63946
22-28695669-C-G	22	28695669	rs2145799982	C	G	gnomAD Exomes	PASS	NA	ENST00000404276.6	c.1259+41G>C		c.1259+41G>C	intron_variant				1	1578218	6.34e-07	0	0	PASS			7.5		0	0	0.429			0	74234	0	0	0	59716	0	0	0	29346	0	0	0	44566	0	0	0	63962
22-28695672-C-A	22	28695672	rs2145800062	C	A	gnomAD Exomes	PASS	NA	ENST00000404276.6	c.1259+38G>T		c.1259+38G>T	intron_variant				1	1590806	6.29e-07	0	0	PASS			4.92		0	0	0.07			0	74492	0	0	0	59842	0	0	0	29444	0	0	0	44670	0	0	0	63970
22-28695678-C-T	22	28695678	rs758241816	C	T	gnomAD Genomes	NA	PASS	ENST00000404276.6	c.1259+32G>A		c.1259+32G>A	intron_variant				1	1601882	6.24e-07	0	0	AC0			11.2		0	-0.01	3.46			0	74632	0	0	0	59896	0	0	0	29508	0	0	1	44782	0	0	0	63994
22-28695681-G-C	22	28695681	rs2145800233	G	C	gnomAD Exomes	PASS	NA	ENST00000404276.6	c.1259+29C>G		c.1259+29C>G	intron_variant				1	1605080	6.23e-07	0	0	PASS			7.61		0	-0.01	1.9			0	74854	0	0	0	59970	0	0	0	29534	0	0	0	44798	0	0	0	64012
22-28695687-G-A	22	28695687	rs1440097641	G	A	gnomAD Exomes	PASS	NA	ENST00000404276.6	c.1259+23C>T		c.1259+23C>T	intron_variant				5	1608964	3.11e-06	0	0	PASS	sas	3.65e-06	8.98		0	0	1.42			0	74908	0	0	0	59994	0	0	0	29568	0	0	0	44842	0	0	0	64022
22-28695689-A-C	22	28695689	rs1199949280	A	C	gnomAD Genomes	NA	PASS	ENST00000404276.6	c.1259+21T>G		c.1259+21T>G	intron_variant				1	1610096	6.21e-07	0	0	PASS			6.54		0	-0.01	0.294			0	74848	0	0	0	59974	0	0	0	29578	0	0	0	44856	0	0	0	64038
22-28695690-G-A	22	28695690	rs777379343	G	A	gnomAD Exomes	PASS	NA	ENST00000404276.6	c.1259+20C>T		c.1259+20C>T	intron_variant	Likely benign	388294		2	1609656	1.24e-06	0	0	PASS			2.8		0	0	0.184			0	74920	0	0	0	59978	0	0	0	29576	0	0	0	44848	0	0	0	64016
22-28695690-G-T	22	28695690		G	T	gnomAD Exomes	PASS	NA	ENST00000404276.6	c.1259+20C>A		c.1259+20C>A	intron_variant				1	1609656	6.21e-07	0	0	PASS			2.29		0	0	0.184			0	74920	0	0	0	59978	0	0	0	29576	0	0	0	44848	0	0	0	64016
22-28695693-A-G	22	28695693	rs746109434	A	G	gnomAD Exomes,gnomAD Genomes	PASS	PASS	ENST00000404276.6	c.1259+17T>C		c.1259+17T>C	intron_variant	Benign/Likely benign	491594		36	1611074	2.23e-05	0	0	PASS	amr	0.00043112	11		0.01	-0.03	1.73			0	74858	0	0	35	59978	0	0	0	29588	0	0	0	44878	0	0	0	64026
22-28695694-T-C	22	28695694	rs756361647	T	C	gnomAD Exomes	PASS	NA	ENST00000404276.6	c.1259+16A>G		c.1259+16A>G	intron_variant	Likely benign	631438		3	1611456	1.86e-06	0	0	PASS	nfe	6.8e-07	8.66		0.01	-0.01	-0.003			0	74978	0	0	0	59994	0	0	0	29588	0	0	0	44872	0	0	0	64028
22-28695696-A-T	22	28695696	rs780245762	A	T	gnomAD Exomes,gnomAD Genomes	PASS	PASS	ENST00000404276.6	c.1259+14T>A		c.1259+14T>A	intron_variant	Likely benign	491593		51	1611786	3.16e-05	0	0	PASS	nfe	3.074e-05	14.2		0	-0.02	1.36			1	74868	0	0	0	59984	0	0	0	29590	0	0	0	44878	0	0	0	64040
22-28695700-T-C	22	28695700	rs2145800586	T	C	gnomAD Exomes	PASS	NA	ENST00000404276.6	c.1259+10A>G		c.1259+10A>G	intron_variant	Likely benign	1080629		3	1612170	1.86e-06	0	0	PASS	nfe	2.8e-07	5.15		0.01	-0.02	0.047			0	74942	0	0	0	59976	0	0	0	29590	0	0	0	44868	0	0	1	64014
22-28695702-T-C	22	28695702	rs368388249	T	C	gnomAD Exomes,gnomAD Genomes	PASS	PASS	ENST00000404276.6	c.1259+8A>G		c.1259+8A>G	splice_region_variant	Conflicting interpretations of pathogenicity	439090		40	1612434	2.48e-05	0	0	PASS	amr	0.00019377	5.56		0.02	-0.06	0.448			1	74988	0	0	18	60008	0	0	0	29594	0	0	0	44880	0	0	0	64034
22-28695703-T-C	22	28695703	rs1057523752	T	C	gnomAD Exomes	PASS	NA	ENST00000404276.6	c.1259+7A>G		c.1259+7A>G	splice_region_variant	Likely benign	390385		1	1612500	6.2e-07	0	0	PASS			9.29		0	-0.04	1.12			0	75012	0	0	0	59990	0	0	0	29596	0	0	0	44878	0	0	0	64026
22-28695708-A-G	22	28695708	rs1555913631	A	G	gnomAD Exomes	PASS	NA	ENST00000404276.6	c.1259+2T>C		c.1259+2T>C	splice_donor_variant	Likely pathogenic	530142		4	1612462	2.48e-06	0	0	PASS	nfe	7.9e-07	33		0.95	-0.84	6.11			0	75004	0	0	0	59988	0	0	0	29588	0	0	0	44872	0	0	0	64034
22-28695709-C-G	22	28695709	rs121908707	C	G	gnomAD Exomes	PASS	NA	ENST00000404276.6	c.1259+1G>C		c.1259+1G>C	splice_donor_variant	Pathogenic/Likely pathogenic	126911		2	1612592	1.24e-06	0	0	PASS	nfe	2.8e-07	34		0.96	-0.84	8.58			0	75000	0	0	0	59982	0	0	0	29594	0	0	0	44860	0	0	0	64012
22-28695710-C-T	22	28695710	rs578218280	C	T	gnomAD Exomes,gnomAD Genomes	PASS	PASS	ENST00000434810.5	p.Trp164Ter	p.Trp164Ter	c.491G>A	stop_gained	Conflicting interpretations of pathogenicity	233743		6	1612692	3.72e-06	1	0	PASS	sas	1.426e-05	34	0.601	0.52	-0.74	8.58	0	0.997	0	74998	0	0	0	59990	0	0	0	29590	0	0	0	44868	0	0	0	64004
22-28695712-G-C	22	28695712	rs2145800877	G	C	gnomAD Exomes	PASS	NA	ENST00000404276.6	p.Ile419Met	p.Ile419Met	c.1257C>G	missense_variant				1	1612888	6.2e-07	0	0	PASS			24.4	0.302	0.06	-0.09	2.38	0.02	0.919	0	75004	0	0	0	59988	0	0	0	29588	0	0	0	44872	0	0	0	64010
22-28695713-A-C	22	28695713	rs1601721712	A	C	gnomAD Exomes	PASS	NA	ENST00000404276.6	p.Ile419Ser	p.Ile419Ser	c.1256T>G	missense_variant	Uncertain significance	1000202		1	1613164	6.2e-07	0	0	PASS			29.2	0.434	0.04	-0.04	6.11	0	0.847	0	75014	0	0	0	60002	0	0	0	29596	0	0	0	44878	0	0	0	64030
22-28695713-A-G	22	28695713	rs1601721712	A	G	gnomAD Exomes	PASS	NA	ENST00000404276.6	p.Ile419Thr	p.Ile419Thr	c.1256T>C	missense_variant	Uncertain significance	657713		1	1613164	6.2e-07	0	0	PASS			23	0.236	0	0	6.11	0.05	0.246	0	75014	0	0	0	60002	0	0	0	29596	0	0	0	44878	0	0	1	64030
22-28695715-A-T	22	28695715	rs774870353	A	T	gnomAD Exomes	PASS	NA	ENST00000404276.6	p.Phe418Leu	p.Phe418Leu	c.1254T>A	missense_variant	Uncertain significance	921419		1	1613100	6.2e-07	0	0	PASS			23.3	0.471	0	0	0.18	0.02	0.967	0	75038	0	0	0	60004	0	0	1	29600	0	0	0	44874	0	0	0	64036
22-28695716-A-C	22	28695716	rs2052547427	A	C	gnomAD Exomes	PASS	NA	ENST00000404276.6	p.Phe418Cys	p.Phe418Cys	c.1253T>G	missense_variant	Uncertain significance	1350050		7	1613456	4.34e-06	0	0	PASS	nfe	2.47e-06	30	0.77	0	-0.01	6.11	0	0.999	0	75028	0	0	0	60000	0	0	0	29598	0	0	0	44874	0	0	0	64028
22-28695722-A-G	22	28695722	rs1555913642	A	G	gnomAD Exomes	PASS	NA	ENST00000404276.6	p.Ile416Thr	p.Ile416Thr	c.1247T>C	missense_variant	Uncertain significance	449933		1	1613712	6.2e-07	0	0	PASS			28	0.643	0	0	6.11	0	1	0	75030	0	0	0	59990	0	0	0	29602	0	0	0	44886	0	0	0	64042
22-28695725-A-T	22	28695725	rs748555394	A	T	gnomAD Exomes	PASS	NA	ENST00000404276.6	p.Val415Asp	p.Val415Asp	c.1244T>A	missense_variant	Uncertain significance	419937		2	1613580	1.24e-06	0	0	PASS			29.9	0.772	0	0	6.11	0	0.999	0	74982	0	0	0	59976	0	0	1	29602	0	0	0	44876	0	0	0	64024
22-28695726-C-T	22	28695726	rs1601721900	C	T	gnomAD Exomes	PASS	NA	ENST00000404276.6	p.Val415Ile	p.Val415Ile	c.1243G>A	missense_variant	Uncertain significance	818682		3	1613708	1.86e-06	0	0	PASS	sas	3.65e-06	26	0.296	0.01	-0.05	8.58	0	0.989	0	75030	0	0	0	59990	0	0	0	29602	0	0	0	44884	0	0	0	64022
22-28695730-T-C	22	28695730	rs867238570	T	C	gnomAD Exomes	PASS	NA	ENST00000404276.6	p.Leu413Leu	p.Leu413Leu	c.1239A>G	synonymous_variant	Likely benign	1757568		1	1613782	6.2e-07	0	0	PASS			9.51		0	0	1.37			0	75006	0	0	0	59998	0	0	0	29604	0	0	1	44882	0	0	0	64032
22-28695731-A-T	22	28695731	rs1248967885	A	T	gnomAD Exomes	PASS	NA	ENST00000404276.6	p.Leu413Ter	p.Leu413Ter	c.1238T>A	stop_gained	Pathogenic	1801559		1	1613728	6.2e-07	0	0	PASS			40		0	-0.02	6.11			0	75044	0	0	0	60004	0	0	0	29598	0	0	1	44876	0	0	0	64044
22-28695731-A-G	22	28695731	rs1248967885	A	G	gnomAD Exomes	PASS	NA	ENST00000404276.6	p.Leu413Ser	p.Leu413Ser	c.1238T>C	missense_variant	Uncertain significance	571447		1	1613728	6.2e-07	0	0	PASS			28.6	0.737	0	0	6.11	0	0.997	1	75044	0	0	0	60004	0	0	0	29598	0	0	0	44876	0	0	0	64044
22-28695735-T-G	22	28695735	rs2052550972	T	G	gnomAD Exomes	PASS	NA	ENST00000404276.6	p.Ser412Arg	p.Ser412Arg	c.1234A>C	missense_variant	Uncertain significance	954575		8	1613572	4.96e-06	0	0	PASS	nfe	2.47e-06	29.4	0.757	0	0	6.13	0	1	0	74842	0	0	0	59972	0	0	0	29602	0	0	0	44890	0	0	0	64000
22-28695736-C-G	22	28695736	rs1064796572	C	G	gnomAD Genomes	NA	PASS	ENST00000404276.6	p.Trp411Cys	p.Trp411Cys	c.1233G>C	missense_variant	Uncertain significance	423679		1	1613756	6.2e-07	0	0	PASS			31	0.637	0.01	-0.04	8.57			0	74922	0	0	0	59990	0	0	0	29602	0	0	0	44896	0	0	0	64032
22-28695737-C-T	22	28695737	rs371418985	C	T	gnomAD Exomes	PASS	NA	ENST00000404276.6	p.Trp411Ter	p.Trp411Ter	c.1232G>A	stop_gained	Pathogenic/Likely pathogenic	234505		5	1613818	3.1e-06	0	0	PASS	nfe	6.8e-07	44		0.11	-0.38	8.57			0	75050	0	0	0	60000	0	0	0	29602	0	0	0	44878	0	0	0	64024
22-28695738-A-T	22	28695738	rs587780172	A	T	gnomAD Exomes	PASS	NA	ENST00000404276.6	p.Trp411Arg	p.Trp411Arg	c.1231T>A	missense_variant	Uncertain significance	128051		1	1613876	6.2e-07	0	0	PASS			32	0.783	0.01	-0.05	6.11	0	1	0	75052	0	0	0	60014	0	0	0	29602	0	0	0	44886	0	0	0	64038
22-28695741-A-C	22	28695741	rs1555913689	A	C	gnomAD Exomes	PASS	NA	ENST00000404276.6	p.Cys410Gly	p.Cys410Gly	c.1228T>G	missense_variant	Uncertain significance	460793		1	1613920	6.2e-07	0	0	PASS			28.6	0.367	0	0	6.11	0	0.973	0	75056	0	0	0	60016	0	0	0	29604	0	0	0	44888	0	0	0	64040
22-28695742-G-A	22	28695742	rs2145802224	G	A	gnomAD Exomes	PASS	NA	ENST00000404276.6	p.Asp409Asp	p.Asp409Asp	c.1227C>T	synonymous_variant	Likely benign	1572574		2	1613788	1.24e-06	0	0	PASS			11		0.02	-0.04	2.57			0	75036	0	0	0	59994	0	0	0	29604	0	0	0	44888	0	0	0	64024
22-28695743-T-A	22	28695743	rs761095543	T	A	gnomAD Exomes,gnomAD Genomes	PASS	PASS	ENST00000404276.6	p.Asp409Val	p.Asp409Val	c.1226A>T	missense_variant	Uncertain significance	1406384		2	1613664	1.24e-06	0	0	PASS			31	0.926	0.05	-0.13	6.13	0	1	0	74886	0	0	1	59976	0	0	0	29602	0	0	0	44900	0	0	0	64028
22-28695744-C-G	22	28695744	rs766191039	C	G	gnomAD Exomes	PASS	NA	ENST00000404276.6	p.Asp409His	p.Asp409His	c.1225G>C	missense_variant	Uncertain significance	530163		3	1613840	1.86e-06	0	0	PASS	sas	8.75e-06	28.2	0.911	0.04	-0.14	8.57	0	1	0	75038	0	0	0	60002	0	0	0	29604	0	0	0	44894	0	0	0	64026
22-28695751-A-T	22	28695751	rs2052553322	A	T	gnomAD Exomes	PASS	NA	ENST00000404276.6	p.Arg406Arg	p.Arg406Arg	c.1218T>A	synonymous_variant				1	1613866	6.2e-07	0	0	PASS			3.4		0	0	-2.43			0	75050	0	0	0	60016	0	0	0	29604	0	0	0	44892	0	0	0	64036
22-28695751-A-C	22	28695751	rs2052553322	A	C	gnomAD Exomes	PASS	NA	ENST00000404276.6	p.Arg406Arg	p.Arg406Arg	c.1218T>G	synonymous_variant	Likely benign	926509		1	1613866	6.2e-07	0	0	PASS			4.03		0.01	-0.02	-2.43			0	75050	0	0	0	60016	0	0	0	29604	0	0	0	44892	0	0	0	64036
22-28695752-C-T	22	28695752	rs200649225	C	T	gnomAD Exomes,gnomAD Genomes	PASS	PASS	ENST00000404276.6	p.Arg406His	p.Arg406His	c.1217G>A	missense_variant	Conflicting interpretations of pathogenicity	142760		319	1613724	0.000197679	1	0	PASS	sas	0.00137055	24.8	0.146	0.01	-0.01	5.68	0.03	0.713	5	75026	0	0	3	60020	0	0	1	29600	0	0	2	44884	0	0	0	64030
22-28695752-C-G	22	28695752	rs200649225	C	G	gnomAD Exomes	PASS	NA	ENST00000404276.6	p.Arg406Pro	p.Arg406Pro	c.1217G>C	missense_variant				3	1613724	1.86e-06	0	0	PASS	nfe	6.8e-07	22	0.296	0	-0.01	5.68	0.07	0.035	0	75026	0	0	0	60020	0	0	0	29600	0	0	0	44884	0	0	0	64030
22-28695753-G-A	22	28695753	rs587782527	G	A	gnomAD Exomes,gnomAD Genomes	PASS	PASS	ENST00000404276.6	p.Arg406Cys	p.Arg406Cys	c.1216C>T	missense_variant	Conflicting interpretations of pathogenicity	142533		103	1613698	6.38e-05	0	0	PASS	mid	0.00054214	24.8	0.281	0.02	-0.05	4.71	0.07	0.136	2	75016	0	0	12	59998	0	0	0	29604	0	0	0	44884	0	0	0	64026
22-28695753-G-T	22	28695753	rs587782527	G	T	gnomAD Exomes,gnomAD Genomes	PASS	PASS	ENST00000404276.6	p.Arg406Ser	p.Arg406Ser	c.1216C>A	missense_variant	Uncertain significance	479574		14	1613578	8.68e-06	0	0	PASS	amr	3.234e-05	22.6	0.15	0.02	-0.05	4.71	0.23	0.029	0	74894	0	0	5	59978	0	0	0	29604	0	0	0	44896	0	0	0	64026
22-28695754-G-T	22	28695754	rs587780171	G	T	gnomAD Exomes,gnomAD Genomes	PASS	PASS	ENST00000404276.6	p.Asn405Lys	p.Asn405Lys	c.1215C>A	missense_variant	Conflicting interpretations of pathogenicity	128050		128	1613668	7.93e-05	0	0	PASS	nfe	8.426e-05	16.2	0.009	0.01	-0.02	0.964	0.06	0.021	0	74912	0	0	7	59986	0	0	0	29602	0	0	0	44900	0	0	0	64034
22-28695755-T-C	22	28695755	rs369070738	T	C	gnomAD Exomes,gnomAD Genomes	PASS	PASS	ENST00000404276.6	p.Asn405Ser	p.Asn405Ser	c.1214A>G	missense_variant	Uncertain significance	186080		20	1613720	1.24e-05	0	0	PASS	nfe	9.54e-06	16.2	0.055	0.02	-0.03	1.05	0.69	0	1	74912	0	0	0	59994	0	0	0	29602	0	0	0	44900	0	0	0	64016
22-28695756-T-A	22	28695756	rs2145802765	T	A	gnomAD Exomes	PASS	NA	ENST00000404276.6	p.Asn405Tyr	p.Asn405Tyr	c.1213A>T	missense_variant	Uncertain significance	1489997		1	1613786	6.2e-07	0	0	PASS			25.6	0.204	0.01	-0.01	4.54	0.01	0.702	0	75038	0	0	0	60002	0	0	0	29604	0	0	0	44884	0	0	0	64022
22-28695760-C-T	22	28695760	rs1350419049	C	T	gnomAD Exomes	PASS	NA	ENST00000404276.6	p.Gly403Gly	p.Gly403Gly	c.1209G>A	synonymous_variant	Likely benign	483380		2	1613784	1.24e-06	0	0	PASS	amr	5.53e-06	4.52		0	0	-0.619			0	75020	0	0	2	60018	0	0	0	29604	0	0	0	44884	0	0	0	64036
22-28695763-A-G	22	28695763	rs1402419782	A	G	gnomAD Exomes	PASS	NA	ENST00000404276.6	p.Ala402Ala	p.Ala402Ala	c.1206T>C	synonymous_variant	Likely benign	1748954		1	1613854	6.2e-07	0	0	PASS			3.48		0	0	-7.56			0	75046	0	0	0	60020	0	0	0	29602	0	0	0	44886	0	0	0	64042
22-28695764-G-A	22	28695764	rs1175088679	G	A	gnomAD Exomes	PASS	NA	ENST00000404276.6	p.Ala402Val	p.Ala402Val	c.1205C>T	missense_variant	Uncertain significance	643349		1	1613716	6.2e-07	0	0	PASS			21.3	0.064	0	-0.07	2.65	0.16	0.007	0	75022	0	0	0	60016	0	0	0	29604	0	0	0	44884	0	0	0	64024
22-28695765-C-T	22	28695765	rs758206293	C	T	gnomAD Exomes	PASS	NA	ENST00000404276.6	p.Ala402Thr	p.Ala402Thr	c.1204G>A	missense_variant	Uncertain significance	240732		1	1613718	6.2e-07	0	0	PASS			17.3	0.028	0	-0.01	-0.021	0.47	0.003	0	75038	0	0	0	60020	0	0	0	29604	0	0	0	44888	0	0	0	64040
22-28695766-A-G	22	28695766	rs560781587	A	G	gnomAD Exomes,gnomAD Genomes	PASS	PASS	ENST00000404276.6	p.Thr401Thr	p.Thr401Thr	c.1203T>C	synonymous_variant	Likely benign	233596		20	1613848	1.24e-05	0	0	PASS	eas	0.00027651	10.4		0	0	-0.17			0	75040	0	0	0	60020	0	0	0	29604	0	0	19	44888	0	0	0	64044
22-28695768-T-C	22	28695768	rs121908704	T	C	gnomAD Exomes,gnomAD Genomes	PASS	PASS	ENST00000404276.6	p.Thr401Ala	p.Thr401Ala	c.1201A>G	missense_variant	Uncertain significance	126908		10	1613718	6.2e-06	0	0	PASS	nfe	3.59e-06	22.5	0.181	0	-0.04	4.49	0.07	0.024	0	74910	0	0	0	60004	0	0	0	29602	0	0	0	44890	0	0	0	64038
22-28695769-C-G	22	28695769	rs876659590	C	G	gnomAD Genomes	NA	PASS	ENST00000404276.6	p.Gly400Gly	p.Gly400Gly	c.1200G>C	synonymous_variant	Likely benign	460791		1	1613724	6.2e-07	0	0	PASS			5.27		0	-0.01	0.361			1	74928	0	0	0	60004	0	0	0	29600	0	0	0	44898	0	0	0	64032
22-28695771-C-A	22	28695771	rs1342820782	C	A	gnomAD Genomes	NA	PASS	ENST00000404276.6	p.Gly400Trp	p.Gly400Trp	c.1198G>T	missense_variant	Uncertain significance	449214		2	1613742	1.24e-06	0	0	PASS	afr	4.43e-06	26.3	0.424	0	-0.02	8.57	0	0.999	2	74928	0	0	0	60000	0	0	0	29598	0	0	0	44898	0	0	0	64032
22-28695772-A-G	22	28695772	rs1057520268	A	G	gnomAD Exomes,gnomAD Genomes	PASS	PASS	ENST00000404276.6	p.Val399Val	p.Val399Val	c.1197T>C	synonymous_variant	Likely benign	377660		26	1613788	1.61e-05	0	0	PASS	nfe	1.454e-05	7.36		0	0	-0.636			0	74932	0	0	0	59998	0	0	0	29604	0	0	0	44892	0	0	0	64042
22-28695773-A-T	22	28695773	rs527878975	A	T	gnomAD Exomes,gnomAD Genomes	PASS	PASS	ENST00000404276.6	p.Val399Asp	p.Val399Asp	c.1196T>A	missense_variant	Uncertain significance	410023		7	1613894	4.34e-06	0	0	PASS	eas	7.26e-05	22.3	0.172	0	0	2.14	0.21	0.047	0	75058	0	0	0	60030	0	0	0	29602	0	0	7	44882	0	0	0	64044
22-28695774-C-T	22	28695774	rs876658682	C	T	gnomAD Exomes,gnomAD Genomes	PASS	PASS	ENST00000404276.6	p.Val399Ile	p.Val399Ile	c.1195G>A	missense_variant	Uncertain significance	230645		14	1613768	8.68e-06	0	0	PASS	eas	0.0001539	11.8	0.131	0	-0.01	-0.44	0.42	0	0	74934	0	0	0	59992	0	0	0	29602	0	0	12	44896	0	0	0	64026
22-28695776-G-C	22	28695776	rs1555913751	G	C	gnomAD Exomes	PASS	NA	ENST00000404276.6	p.Ser398Cys	p.Ser398Cys	c.1193C>G	missense_variant				1	1613788	6.2e-07	0	0	PASS			26.5	0.269	0	-0.06	8.47	0	0.943	0	75030	0	0	0	60014	0	0	0	29604	0	0	0	44880	0	0	0	64032
22-28695783-G-C	22	28695783	rs886041172	G	C	gnomAD Exomes,gnomAD Genomes	PASS	PASS	ENST00000404276.6	p.Leu396Val	p.Leu396Val	c.1186C>G	missense_variant	Uncertain significance	279767		9	1613772	5.58e-06	0	0	PASS	nfe	3.59e-06	23.2	0.235	0	0	8.47	0.01	0.112	0	74906	0	0	0	59998	0	0	0	29600	0	0	0	44892	0	0	0	64024
22-28695786-C-T	22	28695786	rs587780170	C	T	gnomAD Genomes	NA	PASS	ENST00000404276.6	p.Val395Ile	p.Val395Ile	c.1183G>A	missense_variant	Uncertain significance	410061		3	1613826	1.86e-06	0	0	PASS	nfe	2.8e-07	19	0.221	0	-0.05	6.77	0.37	0.318	0	74930	0	0	1	59986	0	0	0	29602	0	0	0	44898	0	0	0	64036
22-28695786-C-G	22	28695786	rs587780170	C	G	gnomAD Exomes,gnomAD Genomes	PASS	PASS	ENST00000404276.6	p.Val395Leu	p.Val395Leu	c.1183G>C	missense_variant	Uncertain significance	128049		34	1613826	2.11e-05	0	0	PASS	nfe	1.995e-05	22.7	0.478	0	-0.02	6.77	0.01	0.746	1	74930	0	0	0	59986	0	0	0	29602	0	0	0	44898	0	0	0	64036
22-28695787-T-A	22	28695787	rs786202164	T	A	gnomAD Exomes,gnomAD Genomes	PASS	PASS	ENST00000404276.6	p.Glu394Asp	p.Glu394Asp	c.1182A>T	missense_variant	Uncertain significance	185427		3	1613750	1.86e-06	0	0	PASS	afr	1.063e-05	23.8	0.745	0	-0.02	0.603	0	0.996	3	74908	0	0	0	59988	0	0	0	29604	0	0	0	44894	0	0	0	64026
22-28695789-C-T	22	28695789	rs587780169	C	T	gnomAD Exomes,gnomAD Genomes	PASS	PASS	ENST00000404276.6	p.Glu394Lys	p.Glu394Lys	c.1180G>A	missense_variant	Uncertain significance	128048		12	1613826	7.44e-06	0	0	PASS	nfe	2.8e-07	28.1	0.864	0	-0.09	8.57	0	0.999	1	74928	0	0	0	60000	0	0	8	29604	0	0	0	44900	0	0	0	64042
22-28695791-G-A	22	28695791	rs730881690	G	A	gnomAD Genomes	NA	PASS	ENST00000404276.6	p.Pro393Leu	p.Pro393Leu	c.1178C>T	missense_variant	Uncertain significance	182435		1	1613796	6.2e-07	0	0	PASS			28.8	0.961	0	-0.05	8.47	0	1	0	74918	0	0	1	59994	0	0	0	29602	0	0	0	44900	0	0	0	64036
22-28695791-G-C	22	28695791	rs730881690	G	C	gnomAD Exomes	PASS	NA	ENST00000404276.6	p.Pro393Arg	p.Pro393Arg	c.1178C>G	missense_variant	Uncertain significance	489873		7	1613914	4.34e-06	0	0	PASS	nfe	1.83e-06	27.8	0.955	0	-0.02	8.47	0	0.999	0	75040	0	0	0	60014	0	0	0	29602	0	0	0	44888	0	0	0	64036
22-28695793-C-T	22	28695793	rs142692907	C	T	gnomAD Exomes,gnomAD Genomes	PASS	PASS	ENST00000404276.6	p.Ala392Ala	p.Ala392Ala	c.1176G>A	synonymous_variant	Benign/Likely benign	183985		107	1613730	6.63e-05	0	0	PASS	afr	0.0009155	6.73		0	-0.02	-0.463			83	74914	0	0	6	59978	0	0	0	29602	0	0	8	44892	0	0	0	64040
22-28695794-G-T	22	28695794	rs373073383	G	T	gnomAD Exomes	PASS	NA	ENST00000404276.6	p.Ala392Glu	p.Ala392Glu	c.1175C>A	missense_variant	Uncertain significance	818496		1	1613708	6.2e-07	0	0	PASS			27.2	0.834	0	0	8.47	0	0.989	0	75016	0	0	0	60016	0	0	0	29602	0	0	0	44884	0	0	0	64040
22-28695794-G-A	22	28695794	rs373073383	G	A	gnomAD Exomes,gnomAD Genomes	PASS	PASS	ENST00000404276.6	p.Ala392Val	p.Ala392Val	c.1175C>T	missense_variant	Uncertain significance	141136		78	1613584	4.83e-05	0	0	PASS	nfe	4.865e-05	28.1	0.825	0	-0.05	8.47	0	0.985	2	74894	0	0	1	59996	0	0	0	29602	0	0	0	44896	0	0	2	64040
22-28695796-C-T	22	28695796	rs2145804298	C	T	gnomAD Exomes	PASS	NA	ENST00000404276.6	p.Leu391Leu	p.Leu391Leu	c.1173G>A	synonymous_variant	Conflicting interpretations of pathogenicity	1400113		1	1613892	6.2e-07	0	0	PASS			9.68		0	-0.1	4.74			0	75046	0	0	0	60008	0	0	0	29602	0	0	0	44880	0	0	0	64038
22-28695799-G-T	22	28695799	rs886039631	G	T	gnomAD Exomes	PASS	NA	ENST00000404276.6	p.Tyr390Ter	p.Tyr390Ter	c.1170C>A	stop_gained	Pathogenic/Likely pathogenic	265567		2	1613918	1.24e-06	0	0	PASS	nfe	2.8e-07	36		0	-0.35	0.241			0	75054	0	0	0	60022	0	0	0	29602	0	0	0	44886	0	0	0	64034
22-28695800-T-G	22	28695800	rs200928781	T	G	gnomAD Exomes,gnomAD Genomes	PASS	PASS	ENST00000404276.6	p.Tyr390Ser	p.Tyr390Ser	c.1169A>C	missense_variant	Pathogenic/Likely pathogenic	141818		21	1613294	1.3e-05	0	0	PASS	nfe	1.03e-05	28.3	0.87	0	-0.03	4.53	0	0.999	0	74912	0	0	0	59984	0	0	0	29596	0	0	0	44894	0	0	0	64036
22-28695800-T-A	22	28695800	rs200928781	T	A	gnomAD Genomes	NA	PASS	ENST00000404276.6	p.Tyr390Phe	p.Tyr390Phe	c.1169A>T	missense_variant	Uncertain significance	841211		1	1613294	6.2e-07	0	0	PASS			26.5	0.663	0	-0.02	4.53			0	74912	0	0	0	59984	0	0	0	29596	0	0	0	44894	0	0	0	64036
22-28695800-T-C	22	28695800	rs200928781	T	C	gnomAD Exomes,gnomAD Genomes	PASS	PASS	ENST00000404276.6	p.Tyr390Cys	p.Tyr390Cys	c.1169A>G	missense_variant	Conflicting interpretations of pathogenicity	410015		5	1613294	3.1e-06	0	0	PASS	nfe	1.24e-06	28.9	0.879	0	-0.05	4.53	0	1	0	74912	0	0	0	59984	0	0	0	29596	0	0	0	44894	0	0	0	64036
22-28695804-TG-T	22	28695804	rs758677815	TG	T	gnomAD Exomes	PASS	NA	ENST00000404276.6	p.Thr389ProfsTer25	p.Thr389ProfsTer25	c.1164del	frameshift_variant	Pathogenic/Likely pathogenic	584467		2	1613816	1.24e-06	0	0	PASS	nfe	2.8e-07	23.9		0	-0.02	6.13			0	75014	0	0	0	60008	0	0	0	29602	0	0	0	44872	0	0	0	64022
22-28695809-G-C	22	28695809	rs587780168	G	C	gnomAD Genomes	NA	PASS	ENST00000404276.6	p.Thr387Ser	p.Thr387Ser	c.1160C>G	missense_variant	Uncertain significance	230220		1	1613644	6.2e-07	0	0	PASS			25.5	0.639	0	0	8.47	0	0.633	0	74916	0	0	0	60002	0	0	0	29598	0	0	0	44892	0	0	0	64034
22-28695810-T-G	22	28695810	rs771387164	T	G	gnomAD Exomes	PASS	NA	ENST00000404276.6	p.Thr387Pro	p.Thr387Pro	c.1159A>C	missense_variant	Uncertain significance	818448		1	1613770	6.2e-07	0	0	PASS			27.7	0.883	0	-0.01	6.13	0	0.997	0	75010	0	0	0	60000	0	0	0	29594	0	0	0	44878	0	0	0	64016
22-28695815-C-T	22	28695815	rs145324174	C	T	gnomAD Exomes,gnomAD Genomes	PASS	PASS	ENST00000404276.6	p.Cys385Tyr	p.Cys385Tyr	c.1154G>A	missense_variant	Uncertain significance	220179		7	1613896	4.34e-06	0	0	PASS	afr	4.42e-06	26.5	0.615	0	0	8.57	0	0.997	2	75054	0	0	0	60016	0	0	0	29604	0	0	0	44884	0	0	0	64032
22-28695816-A-G	22	28695816	rs587782817	A	G	gnomAD Exomes,gnomAD Genomes	PASS	PASS	ENST00000404276.6	p.Cys385Arg	p.Cys385Arg	c.1153T>C	missense_variant	Uncertain significance	142917		7	1613800	4.34e-06	0	0	PASS	sas	3.65e-06	28.7	0.808	0	0	6.11	0	0.998	1	74936	0	0	0	60004	0	0	0	29596	0	0	0	44892	0	0	0	64050
22-28695818-A-G	22	28695818		A	G	gnomAD Exomes	PASS	NA	ENST00000404276.6	p.Leu384Ser	p.Leu384Ser	c.1151T>C	missense_variant				2	1613874	1.24e-06	0	0	PASS	nfe	2.8e-07	26.9	0.675	0.01	-0.01	6.11	0	0.752	0	75050	0	0	0	60018	0	0	0	29602	0	0	0	44884	0	0	0	64048
22-28695822-T-C	22	28695822	rs769439021	T	C	gnomAD Exomes	PASS	NA	ENST00000404276.6	p.Thr383Ala	p.Thr383Ala	c.1147A>G	missense_variant	Conflicting interpretations of pathogenicity	822253		5	1613830	3.1e-06	0	0	PASS	nfe	1.24e-06	26.2	0.641	0	-0.02	6.13	0	0.878	0	75046	0	0	0	60010	0	0	0	29596	0	0	0	44882	0	0	0	64038
22-28695826-C-T	22	28695826	rs1601723143	C	T	gnomAD Exomes	PASS	NA	ENST00000404276.6	p.Met381Ile	p.Met381Ile	c.1143G>A	missense_variant	Uncertain significance	822235		2	1613816	1.24e-06	0	0	PASS	nfe	2.8e-07	25.3	0.389	0	-0.06	8.57	0	0.798	0	75046	0	0	0	60010	0	0	0	29602	0	0	0	44886	0	0	0	64032
22-28695827-A-G	22	28695827	rs1569114039	A	G	gnomAD Exomes	PASS	NA	ENST00000404276.6	p.Met381Thr	p.Met381Thr	c.1142T>C	missense_variant	Uncertain significance	921159		5	1612868	3.1e-06	0	0	PASS	nfe	1.24e-06	25.7	0.571	0	-0.01	6.11	0	0.989	0	75046	0	0	0	60020	0	0	0	29598	0	0	0	44878	0	0	0	64046
22-28695828-T-C	22	28695828	rs375130261	T	C	gnomAD Exomes,gnomAD Genomes	PASS	PASS	ENST00000404276.6	p.Met381Val	p.Met381Val	c.1141A>G	missense_variant	Uncertain significance	140959		193	1613746	0.000119598	0	0	PASS	nfe	0.00013806	24.9	0.439	0	0.01	6.13	0	0.844	1	74928	0	0	2	59994	0	0	0	29602	0	0	0	44896	0	0	0	64036
22-28695828-T-A	22	28695828	rs375130261	T	A	gnomAD Exomes	PASS	NA	ENST00000404276.6	p.Met381Leu	p.Met381Leu	c.1141A>T	missense_variant	Uncertain significance	1403177		1	1613874	6.2e-07	0	0	PASS			22.6	0.257	0.01	-0.04	6.13	0.15	0.152	0	75050	0	0	0	60014	0	0	0	29602	0	0	0	44884	0	0	0	64036
22-28695828-TGA-T	22	28695828	rs1060502684	TGA	T	gnomAD Exomes	PASS	NA	ENST00000404276.6	p.Leu380HisfsTer14	p.Leu380HisfsTer14	c.1139_1140del	frameshift_variant	Pathogenic	409999		2	1613874	1.24e-06	0	0	PASS	nfe	2.8e-07	32		0	-0.04	6.13			0	75050	0	0	0	60014	0	0	0	29602	0	0	0	44884	0	0	0	64036
22-28695834-A-G	22	28695834	rs2052562867	A	G	gnomAD Exomes	PASS	NA	ENST00000404276.6	p.Ser379Pro	p.Ser379Pro	c.1135T>C	missense_variant	Uncertain significance	1015524		1	1613820	6.2e-07	0	0	PASS			26.7	0.385	0	0	6.11	0	0.471	0	75058	0	0	0	60008	0	0	0	29604	0	0	0	44882	0	0	0	64040
22-28695835-G-C	22	28695835	rs876658880	G	C	gnomAD Exomes	PASS	NA	ENST00000404276.6	p.Thr378Thr	p.Thr378Thr	c.1134C>G	synonymous_variant	Likely benign	818403		1	1613722	6.2e-07	0	0	PASS			4.37		0.01	0	-0.234			0	75040	0	0	1	60004	0	0	0	29600	0	0	0	44878	0	0	0	64026
22-28695836-G-A	22	28695836	rs587780167	G	A	gnomAD Exomes,gnomAD Genomes	PASS	PASS	ENST00000404276.6	p.Thr378Ile	p.Thr378Ile	c.1133C>T	missense_variant	Conflicting interpretations of pathogenicity	128046		33	1613512	2.05e-05	0	0	PASS	amr	5.43e-05	22.3	0.123	0	-0.02	6.71	0.04	0.095	0	74910	0	0	7	59996	0	0	0	29600	0	0	0	44892	0	0	0	64026
22-28695837-T-A	22	28695837	rs1601723329	T	A	gnomAD Exomes	PASS	NA	ENST00000404276.6	p.Thr378Ser	p.Thr378Ser	c.1132A>T	missense_variant	Uncertain significance	818397		5	1613194	3.1e-06	0	0	PASS	nfe	1.24e-06	19.6	0.081	0.01	-0.02	6.13	0.28	0.003	0	74940	0	0	0	59976	0	0	0	29602	0	0	0	44864	0	0	0	63972
22-28695839-T-C	22	28695839	rs560973106	T	C	gnomAD Exomes,gnomAD Genomes	PASS	PASS	ENST00000404276.6	p.Glu377Gly	p.Glu377Gly	c.1130A>G	missense_variant	Uncertain significance	128045		16	1613730	9.91e-06	0	0	PASS	afr	4.37e-05	23.7	0.391	0.03	-0.13	6.13	0.1	0.891	7	75032	0	0	6	60006	0	0	0	29602	0	0	0	44884	0	0	0	64016
22-28695840-C-G	22	28695840	rs2145806011	C	G	gnomAD Exomes	PASS	NA	ENST00000404276.6	p.Glu377Gln	p.Glu377Gln	c.1129G>C	missense_variant				1	1613802	6.2e-07	0	0	PASS			23.5	0.225	0.02	-0.01	8.57	0.05	0.353	0	75052	0	0	0	60006	0	0	0	29600	0	0	0	44884	0	0	0	64028
22-28695841-T-C	22	28695841	rs1555913880	T	C	gnomAD Exomes	PASS	NA	ENST00000404276.6	p.Gly376Gly	p.Gly376Gly	c.1128A>G	synonymous_variant	Likely benign	481053		3	1613780	1.86e-06	0	0	PASS	nfe	6.8e-07	11.2		0	-0.05	2.18			0	75044	0	0	0	60004	0	0	0	29602	0	0	0	44884	0	0	0	64032
22-28695850-C-G	22	28695850	rs2145806422	C	G	gnomAD Exomes	PASS	NA	ENST00000404276.6	p.Lys373Asn	p.Lys373Asn	c.1119G>C	missense_variant				1	1613470	6.2e-07	0	0	PASS			23.7	0.307	0	-0.02	4.72	0	0.633	0	75028	0	0	0	59998	0	0	0	29598	0	0	0	44882	0	0	0	64024
22-28695850-C-T	22	28695850	rs2145806422	C	T	gnomAD Exomes	PASS	NA	ENST00000404276.6	p.Lys373Lys	p.Lys373Lys	c.1119G>A	synonymous_variant				1	1613470	6.2e-07	0	0	PASS			8.7		0	-0.08	4.72			0	75028	0	0	0	59998	0	0	0	29598	0	0	0	44882	0	0	0	64024
22-28695851-T-C	22	28695851	rs786202446	T	C	gnomAD Exomes,gnomAD Genomes	PASS	PASS	ENST00000404276.6	p.Lys373Arg	p.Lys373Arg	c.1118A>G	missense_variant	Uncertain significance	185775		2	1613500	1.24e-06	0	0	PASS			22.9	0.153	0.11	-0.08	6.13	0.13	0.213	0	75028	0	0	0	60006	0	0	0	29600	0	0	0	44880	0	0	0	64032
22-28695854-G-C	22	28695854	rs147877722	G	C	gnomAD Exomes	PASS	NA	ENST00000404276.6	p.Ser372Cys	p.Ser372Cys	c.1115C>G	missense_variant	Uncertain significance	418130		1	1613300	6.2e-07	0	0	PASS			28.9	0.761	0	0	8.47	0	1	0	75010	0	0	0	60000	0	0	0	29600	0	0	0	44874	0	0	0	64004
22-28695854-G-A	22	28695854	rs147877722	G	A	gnomAD Exomes	PASS	NA	ENST00000404276.6	p.Ser372Phe	p.Ser372Phe	c.1115C>T	missense_variant	Uncertain significance	182458		2	1613300	1.24e-06	0	0	PASS			29.7	0.849	0	0	8.47	0	1	0	75010	0	0	0	60000	0	0	1	29600	0	0	0	44874	0	0	0	64004
22-28695856-G-A	22	28695856	rs876659094	G	A	gnomAD Exomes	PASS	NA	ENST00000404276.6	p.His371His	p.His371His	c.1113C>T	synonymous_variant	Likely benign	231327		5	1613126	3.1e-06	0	0	PASS			8.03		0.04	-0.04	3.99			0	75008	0	0	0	59992	0	0	0	29596	0	0	1	44878	0	0	0	64030
22-28695858-G-A	22	28695858	rs531398630	G	A	gnomAD Exomes,gnomAD Genomes	PASS	PASS	ENST00000404276.6	p.His371Tyr	p.His371Tyr	c.1111C>T	missense_variant	Conflicting interpretations of pathogenicity	128044		229	1612708	0.000141997	3	0	PASS	eas	0.00187487	24.1	0.271	0.02	-0.05	8.47	0.02	0.009	0	75000	0	0	2	59992	0	0	0	29590	0	0	100	44870	0	0	0	63996
22-28695860-C-T	22	28695860	rs587780166	C	T	gnomAD Exomes	PASS	NA	ENST00000404276.6	p.Gly370Glu	p.Gly370Glu	c.1109G>A	missense_variant	Uncertain significance	128043		1	1612390	6.2e-07	0	0	PASS			26	0.856	0	0	8.57	0	1	0	74934	0	0	0	59994	0	0	0	29596	0	0	1	44878	0	0	0	63964
22-28695867-C-T	22	28695867	rs755127902	C	T	gnomAD Exomes	PASS	NA	ENST00000404276.6	p.Asp368Asn	p.Asp368Asn	c.1102G>A	missense_variant	Conflicting interpretations of pathogenicity	1493079		2	1611660	1.24e-06	0	0	PASS	nfe	2.8e-07	28.7	0.875	0.07	-0.14	8.57	0	1	0	74958	0	0	0	59986	0	0	0	29586	0	0	0	44872	0	0	0	63994
22-28695868-AG-A	22	28695868	rs555607708	AG	A	gnomAD Genomes	NA	PASS	ENST00000404276.6	p.Thr367MetfsTer15	p.Thr367MetfsTer15	c.1100del	frameshift_variant	Conflicting interpretations of pathogenicity	128042		3467	1611346	0.00215162	5	0	PASS	nfe	0.00227667	33		0.01	-0.02	0.925			16	74994	0	0	1	60012	0	0	43	29582	0	0	0	44870	0	0	549	64042
22-28695871-A-C	22	28695871	rs876659635	A	C	gnomAD Exomes,gnomAD Genomes	PASS	PASS	ENST00000404276.6	p.Ile366Met	p.Ile366Met	c.1098T>G	missense_variant	Uncertain significance	483382		5	1610420	3.1e-06	0	0	PASS	nfe	2.8e-07	23.1	0.422	0	0	0.086	0	0.996	0	74848	0	0	0	59986	0	0	0	29574	0	0	0	44886	0	0	0	64040
22-28695871-A-G	22	28695871	rs876659635	A	G	gnomAD Exomes	PASS	NA	ENST00000404276.6	p.Ile366Ile	p.Ile366Ile	c.1098T>C	splice_region_variant	Likely benign	232228		5	1610534	3.1e-06	0	0	PASS	nfe	1.25e-06	10.5		0	0	0.086			0	74970	0	0	0	60006	0	0	0	29574	0	0	0	44874	0	0	0	64040
22-28695872-A-C	22	28695872	rs786202147	A	C	gnomAD Exomes	PASS	NA	ENST00000404276.6	p.Ile366Ser	p.Ile366Ser	c.1097T>G	missense_variant	Uncertain significance	1000641		2	1610480	1.24e-06	0	0	PASS	nfe	2.8e-07	33	0.832	0.06	-0.11	6.11	0	1	0	74978	0	0	0	59994	0	0	0	29580	0	0	0	44870	0	0	0	64036
22-28695873-T-C	22	28695873	rs1601723767	T	C	gnomAD Exomes	PASS	NA	ENST00000404276.6	p.Ile366Val	p.Ile366Val	c.1096A>G	missense_variant	Uncertain significance	644378		1	1609986	6.21e-07	0	0	PASS			18.2	0.141	0	0	6.13	0.77	0.242	0	74946	0	0	1	59992	0	0	0	29572	0	0	0	44866	0	0	0	64012
22-28695877-A-G	22	28695877	rs587782840	A	G	gnomAD Exomes,gnomAD Genomes	PASS	PASS	ENST00000404276.6	c.1096-4T>C		c.1096-4T>C	splice_region_variant	Conflicting interpretations of pathogenicity	142945		32	1607532	1.99e-05	0	0	PASS	nfe	1.812e-05	13.2		0	0	1.73			0	74822	0	0	0	59978	0	0	0	29556	0	0	0	44866	0	0	0	64040
22-28695879-A-C	22	28695879	rs1180195480	A	C	gnomAD Exomes,gnomAD Genomes	PASS	PASS	ENST00000404276.6	c.1096-6T>G		c.1096-6T>G	splice_region_variant	Uncertain significance	647204		3	1606552	1.87e-06	0	0	PASS	nfe	6.8e-07	23.9		0.54	-0.7	3.02			0	74794	0	0	0	59974	0	0	0	29552	0	0	0	44848	0	0	0	64040
22-28695882-C-A	22	28695882	rs752775778	C	A	gnomAD Exomes	PASS	NA	ENST00000404276.6	c.1096-9G>T		c.1096-9G>T	intron_variant				1	1605494	6.23e-07	0	0	PASS			16		0	0	2.89			0	74858	0	0	0	59972	0	0	0	29550	0	0	0	44840	0	0	0	64008
22-28695883-A-C	22	28695883	rs1555913946	A	C	gnomAD Exomes	PASS	NA	ENST00000404276.6	c.1096-10T>G		c.1096-10T>G	intron_variant	Uncertain significance	857305		1	1603338	6.24e-07	0	0	PASS			23.1		0.11	-0.29	1.23			0	74846	0	0	0	59986	0	0	0	29542	0	0	0	44834	0	0	0	64038
22-28695883-A-G	22	28695883	rs1555913946	A	G	gnomAD Exomes	PASS	NA	ENST00000404276.6	c.1096-10T>C		c.1096-10T>C	intron_variant	Conflicting interpretations of pathogenicity	491590		15	1603336	9.36e-06	0	0	PASS	nfe	5.47e-06	20.1		0	-0.12	1.23			0	74846	0	0	0	59986	0	0	0	29542	0	0	0	44834	0	0	0	64038
22-28695888-A-C	22	28695888	rs758481541	A	C	gnomAD Exomes	PASS	NA	ENST00000404276.6	c.1096-15T>G		c.1096-15T>G	intron_variant				7	1597382	4.38e-06	0	0	PASS	sas	3.6e-05	20.3		0.08	-0.3	2.13			0	74706	0	0	0	59982	0	0	0	29498	0	0	0	44792	0	0	0	64022
22-28695889-A-G	22	28695889	rs1377212608	A	G	gnomAD Exomes,gnomAD Genomes	PASS	PASS	ENST00000404276.6	c.1096-16T>C		c.1096-16T>C	intron_variant	Likely benign	491591		5	1596842	3.13e-06	0	0	PASS	eas	2.98e-05	15.1		0.02	-0.04	1.51			1	74602	0	0	0	59958	0	0	0	29508	0	0	4	44816	0	0	0	64016
22-28695890-A-G	22	28695890		A	G	gnomAD Exomes	PASS	NA	ENST00000404276.6	c.1096-17T>C		c.1096-17T>C	intron_variant	Likely benign	2157322		4	1595776	2.51e-06	0	0	PASS	nfe	8.1e-07	17.7		0.01	-0.04	1.62			0	74696	0	0	0	59970	0	0	0	29486	0	0	0	44796	0	0	0	64014
22-28695892-G-A	22	28695892	rs2145807698	G	A	gnomAD Exomes	PASS	NA	ENST00000404276.6	c.1096-19C>T		c.1096-19C>T	intron_variant				1	1594192	6.27e-07	0	0	PASS			3.58		0	0	-0.178			0	74618	0	0	0	59966	0	0	0	29478	0	0	0	44786	0	0	0	64008
22-28695894-G-A	22	28695894	rs1482815565	G	A	gnomAD Exomes	PASS	NA	ENST00000404276.6	c.1096-21C>T		c.1096-21C>T	intron_variant				1	1586134	6.3e-07	0	0	PASS			7.91		0	0	0.431			0	74446	0	0	0	59952	0	0	0	29438	0	0	0	44730	0	0	0	63988
22-28695897-T-A	22	28695897	rs1212589493	T	A	gnomAD Exomes	PASS	NA	ENST00000404276.6	c.1096-24A>T		c.1096-24A>T	intron_variant				1	1586710	6.3e-07	0	0	PASS			7.82		0	0	0.615			0	74496	0	0	0	59970	0	0	0	29436	0	0	0	44752	0	0	0	64024
22-28695898-A-G	22	28695898	rs932569368	A	G	gnomAD Exomes	PASS	NA	ENST00000404276.6	c.1096-25T>C		c.1096-25T>C	intron_variant				1	1583816	6.31e-07	0	0	PASS			7.38		0.01	-0.05	-0.501			1	74458	0	0	0	59968	0	0	0	29416	0	0	0	44732	0	0	0	64020
22-28695901-G-A	22	28695901	rs778183112	G	A	gnomAD Exomes	PASS	NA	ENST00000404276.6	c.1096-28C>T		c.1096-28C>T	intron_variant				2	1577388	1.27e-06	0	0	PASS	eas	7.42e-06	1.76		0	-0.02	0.253			0	74288	0	0	0	59956	0	0	0	29380	0	0	2	44686	0	0	0	64002
22-28695907-C-A	22	28695907		C	A	gnomAD Exomes	PASS	NA	ENST00000404276.6	c.1096-34G>T		c.1096-34G>T	intron_variant				2	1566896	1.28e-06	0	0	PASS	nfe	2.9e-07	1.15		0	0	-0.433			0	74110	0	0	0	59932	0	0	0	29336	0	0	0	44596	0	0	0	63968
22-28695907-C-T	22	28695907	rs1181757974	C	T	gnomAD Exomes	PASS	NA	ENST00000404276.6	c.1096-34G>A		c.1096-34G>A	intron_variant				4	1566896	2.55e-06	0	0	PASS	nfe	8.2e-07	1.52		0	0	-0.433			0	74110	0	0	0	59932	0	0	0	29336	0	0	0	44596	0	0	0	63968
22-28695910-G-A	22	28695910	rs1207012806	G	A	gnomAD Genomes	NA	PASS	ENST00000404276.6	c.1096-37C>T		c.1096-37C>T	intron_variant				2	1550052	1.29e-06	0	0	AC0	nfe	3e-07	0.037		0.03	0.07	-1.71			0	73712	0	0	0	59872	0	0	0	29230	0	0	0	44532	0	0	0	63986
22-28695911-C-T	22	28695911	rs201688553	C	T	gnomAD Exomes	PASS	NA	ENST00000404276.6	c.1096-38G>A		c.1096-38G>A	intron_variant				1	1548268	6.46e-07	0	0	PASS			0.763		0	0	-0.406			0	73772	0	0	0	59882	0	0	0	29224	0	0	0	44518	0	0	0	63956
22-28695914-TAAAATAAA-T	22	28695914	rs1320254529	TAAAATAAA	T	gnomAD Exomes	PASS	NA	ENST00000404276.6	c.1096-49_1096-42del		c.1096-49_1096-42del	intron_variant				2	1542002	1.3e-06	0	0	PASS			10.5		0	-0.03	0.829			0	73634	0	0	0	59870	0	0	0	29188	0	0	0	44492	0	0	0	63978
22-28695920-A-G	22	28695920		A	G	gnomAD Exomes	PASS	NA	ENST00000404276.6	c.1096-47T>C		c.1096-47T>C	intron_variant				4	1493166	2.68e-06	0	0	PASS	nfe	3.1e-07	3.31		0	0	-0.334			0	72744	0	0	0	59808	0	0	0	28892	0	0	0	44256	0	0	0	63968
22-28695924-A-G	22	28695924		A	G	gnomAD Exomes	PASS	NA	ENST00000404276.6	c.1096-51T>C		c.1096-51T>C	intron_variant				2	1438530	1.39e-06	0	0	PASS	nfe	3.3e-07	8.67		0	-0.01	0.687			0	71652	0	0	0	59674	0	0	0	28530	0	0	0	43958	0	0	0	63912
22-28695924-A-C	22	28695924		A	C	gnomAD Exomes	PASS	NA	ENST00000404276.6	c.1096-51T>G		c.1096-51T>G	intron_variant				1	1438530	6.95e-07	0	0	PASS			8.29		0	0	0.687			0	71652	0	0	0	59674	0	0	0	28530	0	0	0	43958	0	0	0	63912
22-28695925-G-A	22	28695925	rs2052569591	G	A	gnomAD Exomes	PASS	NA	ENST00000404276.6	c.1096-52C>T		c.1096-52C>T	intron_variant				20	1436028	1.39e-05	0	0	PASS	nfe	1.193e-05	7.87		0	-0.01	0.187			0	71544	0	0	0	59640	0	0	0	28502	0	0	1	43936	0	0	0	63874
22-28695925-G-C	22	28695925	rs2052569591	G	C	gnomAD Genomes	NA	PASS	ENST00000404276.6	c.1096-52C>G		c.1096-52C>G	intron_variant				1	1435910	6.96e-07	0	0	PASS			7.52		0	0	0.187			0	71422	0	0	0	59620	0	0	0	28502	0	0	0	43948	0	0	0	63874
22-28695926-A-T	22	28695926		A	T	gnomAD Exomes	PASS	NA	ENST00000404276.6	c.1096-53T>A		c.1096-53T>A	intron_variant				1	1437196	6.96e-07	0	0	PASS			10.2		0	0	0.976			0	71634	0	0	0	59672	0	0	0	28524	0	0	0	43958	0	0	0	63914
22-28695926-A-G	22	28695926		A	G	gnomAD Exomes	PASS	NA	ENST00000404276.6	c.1096-53T>C		c.1096-53T>C	intron_variant				2	1437196	1.39e-06	0	0	PASS			10.5		0	-0.01	0.976			1	71634	0	0	0	59672	0	0	0	28524	0	0	0	43958	0	0	1	63914
22-28695931-C-T	22	28695931	rs2145808262	C	T	gnomAD Exomes	PASS	NA	ENST00000404276.6	c.1096-58G>A		c.1096-58G>A	intron_variant				1	1379412	7.25e-07	0	0	PASS			5.07		0	-0.01	0.049			0	70416	0	0	0	59366	0	0	0	28110	0	0	0	43590	0	0	0	63800
22-28695932-A-G	22	28695932		A	G	gnomAD Exomes	PASS	NA	ENST00000404276.6	c.1096-59T>C		c.1096-59T>C	intron_variant				18	1380006	1.3e-05	0	0	PASS	nfe	1.162e-05	10.5		0	-0.03	0.243			0	70478	0	0	0	59396	0	0	0	28130	0	0	0	43608	0	0	0	63818
22-28695936-T-G	22	28695936		T	G	gnomAD Exomes	PASS	NA	ENST00000404276.6	c.1096-63A>C		c.1096-63A>C	intron_variant				2	1346468	1.49e-06	0	0	PASS	nfe	3.6e-07	5.62		0	-0.01	-0.987			0	69746	0	0	0	59200	0	0	0	27932	0	0	0	43378	0	0	0	63744
22-28695936-T-C	22	28695936	rs549820833	T	C	gnomAD Exomes,gnomAD Genomes	PASS	PASS	ENST00000404276.6	c.1096-63A>G		c.1096-63A>G	intron_variant				2	1346468	1.49e-06	0	0	PASS	sas	3.9e-06	6.18		0	0	-0.987			0	69746	0	0	0	59200	0	0	0	27932	0	0	0	43378	0	0	0	63744
22-28695939-G-C	22	28695939		G	C	gnomAD Exomes	PASS	NA	ENST00000404276.6	c.1096-66C>G		c.1096-66C>G	intron_variant				1	1313550	7.61e-07	0	0	PASS			1.98		0	0	0.17			0	69074	0	0	0	58914	0	0	0	27702	0	0	0	43110	0	0	0	63630
22-28695942-A-G	22	28695942		A	G	gnomAD Exomes	PASS	NA	ENST00000404276.6	c.1096-69T>C		c.1096-69T>C	intron_variant				2	1273984	1.57e-06	0	0	PASS	eas	7.73e-06	7.97		0	-0.02	-0.006			0	68272	0	0	0	58758	0	0	0	27452	0	0	2	42862	0	0	0	63614
22-28695944-T-G	22	28695944		T	G	gnomAD Exomes	PASS	NA	ENST00000404276.6	c.1096-71A>C		c.1096-71A>C	intron_variant				1	1259026	7.94e-07	0	0	PASS			8.57		0	-0.01	-0.062			0	67966	0	0	0	58666	0	0	0	27336	0	0	0	42764	0	0	0	63590
22-28695946-CAAG-C	22	28695946		CAAG	C	gnomAD Exomes	PASS	NA	ENST00000404276.6	c.1096-76_1096-74del		c.1096-76_1096-74del	intron_variant				2	1192612	1.68e-06	0	0	PASS	sas	4.08e-06	8.02		0	0	3.46			0	66516	0	0	0	58126	0	0	0	26928	0	0	0	42250	0	0	0	63446
22-28695946-C-T	22	28695946	rs571132307	C	T	gnomAD Exomes,gnomAD Genomes	PASS	PASS	ENST00000404276.6	c.1096-73G>A		c.1096-73G>A	intron_variant				33	1192612	2.77e-05	0	0	PASS	amr	0.00032691	9.03		0	0	3.46			0	66516	0	0	27	58126	0	0	0	26928	0	0	0	42250	0	0	0	63446
22-28696826-T-A	22	28696826		T	A	gnomAD Exomes	PASS	NA	ENST00000404276.6	c.1095+75A>T		c.1095+75A>T	intron_variant				2	1000492	2e-06	0	0	PASS	sas	4.34e-06	14.2		0	0	0.63			0	63076	0	0	0	56380	0	0	0	25436	0	0	0	41444	0	0	0	58884
22-28696826-T-G	22	28696826	rs2052602453	T	G	gnomAD Exomes	PASS	NA	ENST00000404276.6	c.1095+75A>C		c.1095+75A>C	intron_variant				4	1000492	4e-06	0	0	PASS	eas	3.249e-05	14.3		0	0	0.63			0	63076	0	0	0	56380	0	0	0	25436	0	0	4	41444	0	0	0	58884
22-28696828-T-C	22	28696828		T	C	gnomAD Exomes	PASS	NA	ENST00000404276.6	c.1095+73A>G		c.1095+73A>G	intron_variant				1	1012266	9.88e-07	0	0	PASS			15.9		0	-0.01	1.63			1	63336	0	0	0	56710	0	0	0	25564	0	0	0	41630	0	0	0	59448
22-28696833-T-C	22	28696833		T	C	gnomAD Exomes	PASS	NA	ENST00000404276.6	c.1095+68A>G		c.1095+68A>G	intron_variant				2	1034524	1.93e-06	0	0	PASS			5.34		0	0.01	-1.86			0	63838	0	0	1	57484	0	0	0	25724	0	0	0	41948	0	0	0	60456
22-28696835-G-A	22	28696835		G	A	gnomAD Exomes	PASS	NA	ENST00000404276.6	c.1095+66C>T		c.1095+66C>T	intron_variant				2	1041532	1.92e-06	0	0	PASS	nfe	5e-07	14.5		0	0.01	1.97			0	63940	0	0	0	57680	0	0	0	25794	0	0	0	42012	0	0	0	60664
22-28696838-G-A	22	28696838	rs2052602699	G	A	gnomAD Genomes	NA	PASS	ENST00000404276.6	c.1095+63C>T		c.1095+63C>T	intron_variant				1	1058478	9.45e-07	0	0	PASS			7.72		0	0.01	0.286			1	64188	0	0	0	57968	0	0	0	25902	0	0	0	42184	0	0	0	61168
22-28696838-G-T	22	28696838	rs2052602699	G	T	gnomAD Exomes	PASS	NA	ENST00000404276.6	c.1095+63C>A		c.1095+63C>A	intron_variant				2	1058596	1.89e-06	0	0	PASS	sas	4.22e-06	7.25		0	0.01	0.286			0	64310	0	0	0	57988	0	0	0	25902	0	0	0	42172	0	0	0	61168
22-28696842-TAA-T	22	28696842	rs1276647859	TAA	T	gnomAD Exomes,gnomAD Genomes	PASS	PASS	ENST00000404276.6	c.1095+57_1095+58del		c.1095+57_1095+58del	intron_variant				9	1128486	7.98e-06	0	0	PASS	nfe	3.93e-06	8.25		0	0.01	0.113			0	65550	0	0	0	58444	0	0	2	26368	0	0	0	42590	0	0	0	61756
22-28696843-A-T	22	28696843	rs2052602935	A	T	gnomAD Exomes,gnomAD Genomes	PASS	PASS	ENST00000404276.6	c.1095+58T>A		c.1095+58T>A	intron_variant				3	1149480	2.61e-06	0	0	PASS	afr	1.207e-05	8.72		0	0	-1.25			3	66002	0	0	0	58568	0	0	0	26512	0	0	0	42674	0	0	0	61894
22-28696844-A-G	22	28696844		A	G	gnomAD Exomes	PASS	NA	ENST00000404276.6	c.1095+57T>C		c.1095+57T>C	intron_variant				2	1159448	1.72e-06	0	0	PASS	sas	4.09e-06	12		0	-0.01	0.386			0	66240	0	0	0	58676	0	0	0	26578	0	0	0	42714	0	0	0	62016
22-28696847-G-T	22	28696847		G	T	gnomAD Exomes	PASS	NA	ENST00000404276.6	c.1095+54C>A		c.1095+54C>A	intron_variant				1	1195618	8.36e-07	0	0	PASS			14		0	0	1.41			0	66904	0	0	0	58860	0	0	0	26836	0	0	0	42924	0	0	0	62226
22-28696852-T-C	22	28696852	rs1210424726	T	C	gnomAD Genomes	NA	PASS	ENST00000404276.6	c.1095+49A>G		c.1095+49A>G	intron_variant				1	1253846	7.98e-07	0	0	PASS			8.75		0	0	-0.171			0	67920	0	0	0	59174	0	0	0	27228	0	0	0	43242	0	0	0	62702
22-28696853-G-T	22	28696853		G	T	gnomAD Exomes	PASS	NA	ENST00000404276.6	c.1095+48C>A		c.1095+48C>A	intron_variant				2	1266366	1.58e-06	0	0	PASS			1.78		0	0.01	0.585			0	68290	0	0	0	59188	0	0	0	27306	0	0	0	43274	0	0	0	62664
22-28696855-A-G	22	28696855		A	G	gnomAD Exomes	PASS	NA	ENST00000404276.6	c.1095+46T>C		c.1095+46T>C	intron_variant				1	1276574	7.83e-07	0	0	PASS			9.82		0	-0.01	0.806			0	68470	0	0	0	59302	0	0	0	27396	0	0	0	43332	0	0	0	62950
22-28696856-C-A	22	28696856	rs1382600520	C	A	gnomAD Exomes	PASS	NA	ENST00000404276.6	c.1095+45G>T		c.1095+45G>T	intron_variant				2	1287174	1.55e-06	0	0	PASS			3.87		0	0.01	0.44			0	68644	0	0	0	59298	0	0	0	27472	0	0	1	43352	0	0	0	62962
22-28696856-C-T	22	28696856	rs1382600520	C	T	gnomAD Exomes	PASS	NA	ENST00000404276.6	c.1095+45G>A		c.1095+45G>A	intron_variant				2	1287174	1.55e-06	0	0	PASS			4.57		0	0.01	0.44			0	68644	0	0	0	59298	0	0	0	27472	0	0	1	43352	0	0	1	62962
22-28696862-T-G	22	28696862		T	G	gnomAD Exomes	PASS	NA	ENST00000404276.6	c.1095+39A>C		c.1095+39A>C	intron_variant				2	1316636	1.52e-06	0	0	PASS	nfe	3.7e-07	3.43		0	-0.01	0.193			0	69232	0	0	0	59500	0	0	0	27714	0	0	0	43482	0	0	0	63342
22-28696863-C-A	22	28696863		C	A	gnomAD Exomes	PASS	NA	ENST00000404276.6	c.1095+38G>T		c.1095+38G>T	intron_variant				1	1335324	7.49e-07	0	0	PASS			0.562		0	0.02	0.646			0	69602	0	0	0	59540	0	0	0	27836	0	0	0	43558	0	0	0	63320
22-28696866-C-T	22	28696866	rs781640725	C	T	gnomAD Exomes,gnomAD Genomes	PASS	PASS	ENST00000404276.6	c.1095+35G>A		c.1095+35G>A	intron_variant				13	1354810	9.6e-06	0	0	PASS	nfe	6.78e-06	0.135		0	0.01	-0.24			1	69822	0	0	0	59574	0	0	0	27940	0	0	0	43656	0	0	0	63388
22-28696866-C-G	22	28696866	rs781640725	C	G	gnomAD Exomes	PASS	NA	ENST00000404276.6	c.1095+35G>C		c.1095+35G>C	intron_variant				1	1354928	7.38e-07	0	0	PASS			0.11		0	0	-0.24			0	69944	0	0	1	59594	0	0	0	27940	0	0	0	43644	0	0	0	63388
22-28696869-G-T	22	28696869		G	T	gnomAD Exomes	PASS	NA	ENST00000404276.6	c.1095+32C>A		c.1095+32C>A	intron_variant				2	1370894	1.46e-06	0	0	PASS	nfe	3.5e-07	1.1		0	0.02	0.279			0	70194	0	0	0	59640	0	0	0	28048	0	0	0	43734	0	0	0	63456
22-28696871-A-G	22	28696871	rs1282833081	A	G	gnomAD Genomes	NA	PASS	ENST00000404276.6	c.1095+30T>C		c.1095+30T>C	intron_variant				1	1389382	7.2e-07	0	0	PASS			0.971		0	-0.02	-0.02			0	70502	0	0	0	59682	0	0	0	28146	0	0	0	43840	0	0	0	63594
22-28696878-C-T	22	28696878	rs769631429	C	T	gnomAD Exomes	PASS	NA	ENST00000404276.6	c.1095+23G>A		c.1095+23G>A	intron_variant				3	1473534	2.04e-06	1	0	PASS	sas	9.03e-06	5.46		0	0.01	1.16			0	72248	0	0	0	59816	0	0	0	28698	0	0	0	44222	0	0	0	63726
22-28696879-A-G	22	28696879		A	G	gnomAD Exomes	PASS	NA	ENST00000404276.6	c.1095+22T>C		c.1095+22T>C	intron_variant				4	1509098	2.65e-06	0	0	PASS	nfe	8.6e-07	6.93		0	-0.01	0.379			0	72928	0	0	0	59856	0	0	0	28914	0	0	0	44372	0	0	0	63762
22-28696880-T-C	22	28696880		T	C	gnomAD Exomes	PASS	NA	ENST00000404276.6	c.1095+21A>G		c.1095+21A>G	intron_variant				3	1525720	1.97e-06	0	0	PASS	nfe	7.3e-07	0.167		0	0	-3.2			0	73258	0	0	0	59880	0	0	0	29032	0	0	0	44448	0	0	0	63792
22-28696882-C-G	22	28696882	rs200020484	C	G	gnomAD Exomes	PASS	NA	ENST00000404276.6	c.1095+19G>C		c.1095+19G>C	intron_variant	Likely benign	924350		1	1542484	6.48e-07	0	0	PASS			0.271		0	-0.01	-1.4			0	73590	0	0	0	59900	0	0	0	29130	0	0	0	44546	0	0	0	63790
22-28696882-C-T	22	28696882	rs200020484	C	T	gnomAD Exomes,gnomAD Genomes	PASS	PASS	ENST00000404276.6	c.1095+19G>A		c.1095+19G>A	intron_variant	Benign/Likely benign	371849		186	1542484	0.000120585	1	0	PASS	mid	0.0014315	0.316		0	-0.01	-1.4			7	73590	0	0	2	59900	0	0	0	29130	0	0	0	44546	0	0	0	63790
22-28696883-A-G	22	28696883		A	G	gnomAD Exomes	PASS	NA	ENST00000404276.6	c.1095+18T>C		c.1095+18T>C	intron_variant				1	1546730	6.47e-07	0	0	PASS			8.5		0	0	3.41			1	73642	0	0	0	59904	0	0	0	29168	0	0	0	44564	0	0	0	63830
22-28696889-C-A	22	28696889	rs762414562	C	A	gnomAD Exomes	PASS	NA	ENST00000404276.6	c.1095+12G>T		c.1095+12G>T	intron_variant	Likely benign	1587508		8	1578116	5.07e-06	0	0	PASS	eas	7.28e-05	0.372		0	0.02	-1.88			0	74264	0	0	0	59946	0	0	0	29366	0	0	7	44708	0	0	0	63836
22-28696889-C-T	22	28696889	rs762414562	C	T	gnomAD Exomes	PASS	NA	ENST00000404276.6	c.1095+12G>A		c.1095+12G>A	intron_variant	Likely benign	1596759		1	1578116	6.34e-07	0	0	PASS			0.646		0	0.01	-1.88			0	74264	0	0	0	59946	0	0	0	29366	0	0	1	44708	0	0	0	63836
22-28696892-A-G	22	28696892	rs1175582301	A	G	gnomAD Genomes	NA	PASS	ENST00000404276.6	c.1095+9T>C		c.1095+9T>C	intron_variant				1	1591910	6.28e-07	0	0	PASS			8.61		0	0	0.79			0	74458	0	0	0	59956	0	0	0	29460	0	0	0	44776	0	0	0	63916
22-28696893-T-C	22	28696893	rs1057522814	T	C	gnomAD Exomes	PASS	NA	ENST00000404276.6	c.1095+8A>G		c.1095+8A>G	splice_region_variant	Likely benign	387525		6	1593098	3.77e-06	0	0	PASS	nfe	1.86e-06	1.81		0	-0.02	-0.406			0	74610	0	0	0	59976	0	0	0	29484	0	0	0	44780	0	0	0	63916
22-28696894-T-A	22	28696894		T	A	gnomAD Exomes	PASS	NA	ENST00000404276.6	c.1095+7A>T		c.1095+7A>T	splice_region_variant				1	1595364	6.27e-07	0	0	PASS			3.23		0	0.01	-0.199			0	74658	0	0	0	59992	0	0	0	29490	0	0	0	44778	0	0	0	63940
22-28696900-C-T	22	28696900	rs768172525	C	T	gnomAD Exomes	PASS	NA	ENST00000404276.6	c.1095+1G>A		c.1095+1G>A	splice_donor_variant	Likely pathogenic	231770		1	1602188	6.24e-07	0	0	PASS			33		0.97	-0.88	8.85			0	74754	0	0	0	59994	0	0	0	29532	0	0	0	44834	0	0	0	63940
22-28696901-C-G	22	28696901	rs1601726502	C	G	gnomAD Genomes	NA	PASS	ENST00000404276.6	p.Lys365Asn	p.Lys365Asn	c.1095G>C	missense_variant	Uncertain significance	948601		1	1603410	6.24e-07	0	0	PASS			34	0.518	0.24	-0.65	7.1			0	74650	0	0	0	59976	0	0	0	29546	0	0	0	44850	0	0	0	63930
22-28696902-T-C	22	28696902		T	C	gnomAD Exomes	PASS	NA	ENST00000404276.6	p.Lys365Arg	p.Lys365Arg	c.1094A>G	missense_variant	Uncertain significance	1982687		2	1604210	1.25e-06	0	0	PASS	nfe	2.8e-07	33	0.546	0.04	-0.37	6.33	0.01	0.998	0	74834	0	0	0	59990	0	0	0	29544	0	0	0	44848	0	0	0	63954
22-28696905-A-G	22	28696905	rs774179198	A	G	gnomAD Exomes	PASS	NA	ENST00000404276.6	p.Ile364Thr	p.Ile364Thr	c.1091T>C	missense_variant	Uncertain significance	185975		34	1606482	2.12e-05	0	0	PASS	nfe	1.814e-05	26.9	0.705	0	0	6.3	0.03	0.969	0	74876	0	0	2	59998	0	0	0	29564	0	0	0	44840	0	0	1	63964
22-28696906-T-G	22	28696906		T	G	gnomAD Exomes	PASS	NA	ENST00000404276.6	p.Ile364Leu	p.Ile364Leu	c.1090A>C	missense_variant				1	1607548	6.22e-07	0	0	PASS			22.1	0.169	0	0	4.61	0.06	0.115	0	74890	0	0	0	60000	0	0	0	29572	0	0	0	44854	0	0	0	63976
22-28696907-A-T	22	28696907		A	T	gnomAD Exomes	PASS	NA	ENST00000404276.6	p.Leu363Leu	p.Leu363Leu	c.1089T>A	synonymous_variant				2	1606402	1.25e-06	0	0	PASS	nfe	2.8e-07	7.5		0	0.01	-0.364			0	74898	0	0	0	60002	0	0	0	29564	0	0	0	44848	0	0	0	63974
22-28696907-A-G	22	28696907	rs761681864	A	G	gnomAD Exomes,gnomAD Genomes	PASS	PASS	ENST00000404276.6	p.Leu363Leu	p.Leu363Leu	c.1089T>C	synonymous_variant	Likely benign	231064		32	1606284	1.99e-05	0	0	PASS	amr	0.00037401	7.52		0	0	-0.364			0	74776	0	0	31	59982	0	0	0	29564	0	0	0	44860	0	0	0	63974
22-28696908-A-G	22	28696908		A	G	gnomAD Exomes	PASS	NA	ENST00000404276.6	p.Leu363Pro	p.Leu363Pro	c.1088T>C	missense_variant				1	1607146	6.22e-07	0	0	PASS			28.7	0.373	0	0	6.3	0	1	0	74914	0	0	0	60000	0	0	0	29568	0	0	0	44856	0	0	0	63976
22-28696911-C-T	22	28696911	rs767306337	C	T	gnomAD Exomes	PASS	NA	ENST00000404276.6	p.Cys362Tyr	p.Cys362Tyr	c.1085G>A	missense_variant	Uncertain significance	218157		3	1609646	1.86e-06	0	0	PASS			26.9	0.433	0	0	8.85	0	0.984	0	74942	0	0	0	60002	0	0	0	29580	0	0	0	44866	0	0	0	63974
22-28696912-A-G	22	28696912	rs1064793339	A	G	gnomAD Exomes,gnomAD Genomes	PASS	PASS	ENST00000404276.6	p.Cys362Arg	p.Cys362Arg	c.1084T>C	missense_variant	Uncertain significance	418646		3	1608370	1.87e-06	0	0	PASS	nfe	2.8e-07	27.6	0.49	0	0	6.3	0.02	0.519	0	74800	0	0	0	59982	0	0	0	29578	0	0	0	44868	0	0	0	63988
22-28696913-G-A	22	28696913	rs572668197	G	A	gnomAD Genomes	NA	PASS	ENST00000404276.6	p.Asp361Asp	p.Asp361Asp	c.1083C>T	synonymous_variant	Conflicting interpretations of pathogenicity	415920		3	1610264	1.86e-06	0	0	PASS	afr	1.063e-05	8.2		0	-0.02	1.22			3	74966	0	0	0	59994	0	0	0	29592	0	0	0	44870	0	0	0	63952
22-28696915-C-G	22	28696915	rs199859140	C	G	gnomAD Exomes,gnomAD Genomes	PASS	PASS	ENST00000404276.6	p.Asp361His	p.Asp361His	c.1081G>C	missense_variant	Uncertain significance	410030		2	1610882	1.24e-06	0	0	PASS	nfe	2.8e-07	24.4	0.076	0.02	-0.18	7.05	0.08	0.709	0	74840	0	0	0	59984	0	0	0	29594	0	0	0	44874	0	0	0	63970
22-28696916-C-T	22	28696916	rs1601726685	C	T	gnomAD Exomes	PASS	NA	ENST00000404276.6	p.Glu360Glu	p.Glu360Glu	c.1080G>A	synonymous_variant	Likely benign	755241		11	1610460	6.83e-06	0	0	PASS	nfe	5.02e-06	8.17		0	0.03	1.25			0	74950	0	0	0	59988	0	0	0	29588	0	0	0	44868	0	0	0	63980
22-28696918-C-T	22	28696918	rs876658337	C	T	gnomAD Exomes	PASS	NA	ENST00000404276.6	p.Glu360Lys	p.Glu360Lys	c.1078G>A	missense_variant	Uncertain significance	230025		15	1611892	9.31e-06	0	0	PASS	nfe	7.65e-06	23.6	0.098	0.02	-0.21	8.85	0.08	0.039	0	74988	0	0	0	59998	0	0	0	29594	0	0	0	44872	0	0	0	63984
22-28696918-CT-C	22	28696918	rs2145816035	CT	C	gnomAD Exomes	PASS	NA	ENST00000404276.6	p.Glu360ArgfsTer5	p.Glu360ArgfsTer5	c.1077del	frameshift_variant	Pathogenic	1172108		1	1611894	6.2e-07	0	0	PASS			25.8		0.04	-0.55	8.85			0	74988	0	0	0	59998	0	0	0	29594	0	0	0	44872	0	0	0	63984
22-28696920-T-C	22	28696920	rs760449049	T	C	gnomAD Exomes	PASS	NA	ENST00000404276.6	p.Glu359Gly	p.Glu359Gly	c.1076A>G	missense_variant	Uncertain significance	233678		5	1611390	3.1e-06	0	0	PASS	nfe	8e-07	24.7	0.056	0.02	-0.17	3.67	0.03	0.023	0	75006	0	0	0	59996	0	0	0	29594	0	0	0	44862	0	0	0	63994
22-28696924-G-C	22	28696924	rs878854909	G	C	gnomAD Genomes	NA	PASS	ENST00000404276.6	p.Gln358Glu	p.Gln358Glu	c.1072C>G	missense_variant				1	1611746	6.2e-07	0	0	PASS			18.9	0.056	0	0	8.75			1	74840	0	0	0	59976	0	0	0	29588	0	0	0	44878	0	0	0	63966
22-28696926-G-A	22	28696926	rs765425451	G	A	gnomAD Exomes	PASS	NA	ENST00000404276.6	p.Ser357Phe	p.Ser357Phe	c.1070C>T	missense_variant	Uncertain significance	220097		8	1612794	4.96e-06	0	0	PASS	nfe	2.92e-06	29.8	0.695	0.01	-0.11	8.75	0	0.993	0	75010	0	0	0	59982	0	0	0	29602	0	0	0	44866	0	0	0	63984
22-28696928-T-C	22	28696928	rs1375690221	T	C	gnomAD Genomes	NA	PASS	ENST00000404276.6	p.Ser356Ser	p.Ser356Ser	c.1068A>G	synonymous_variant				1	1612574	6.2e-07	0	0	PASS			9.46		0	0	-0.37			1	74922	0	0	0	59974	0	0	0	29602	0	0	0	44892	0	0	0	64008
22-28696929-G-T	22	28696929		G	T	gnomAD Exomes	PASS	NA	ENST00000404276.6	p.Ser356Ter	p.Ser356Ter	c.1067C>A	stop_gained	Pathogenic	1801560		1	1612914	6.2e-07	0	0	PASS			41		0.05	-0.5	6.99			0	75022	0	0	0	59994	0	0	0	29598	0	0	1	44870	0	0	0	63966
22-28696929-G-A	22	28696929	rs121908703	G	A	gnomAD Exomes,gnomAD Genomes	PASS	PASS	ENST00000404276.6	p.Ser356Leu	p.Ser356Leu	c.1067C>T	missense_variant	Uncertain significance	126907		7	1612796	4.34e-06	0	0	PASS	nfe	7.9e-07	29.7	0.214	0.01	-0.15	6.99	0.01	0.832	0	74900	0	0	1	59974	0	0	0	29598	0	0	0	44882	0	0	0	63966
22-28696931-C-T	22	28696931	rs938389349	C	T	gnomAD Exomes,gnomAD Genomes	PASS	PASS	ENST00000404276.6	p.Leu355Leu	p.Leu355Leu	c.1065G>A	synonymous_variant	Benign/Likely benign	460772		6	1613128	3.72e-06	0	0	PASS	afr	3.47e-05	1.09		0	-0.13	-0.644			6	74898	0	0	0	59982	0	0	0	29598	0	0	0	44880	0	0	0	63990
22-28696933-G-A	22	28696933	rs786201130	G	A	gnomAD Exomes	PASS	NA	ENST00000404276.6	p.Leu355Leu	p.Leu355Leu	c.1063C>T	synonymous_variant	Likely benign	183874		2	1613262	1.24e-06	0	0	PASS			4.05		0.01	-0.14	1.53			0	75036	0	0	0	59988	0	0	0	29604	0	0	0	44876	0	0	0	63978
22-28696933-G-C	22	28696933	rs786201130	G	C	gnomAD Exomes	PASS	NA	ENST00000404276.6	p.Leu355Val	p.Leu355Val	c.1063C>G	missense_variant	Uncertain significance	410042		5	1613262	3.1e-06	0	0	PASS	nfe	1.24e-06	22.4	0.478	0.01	-0.13	1.53	0	0.972	0	75036	0	0	0	59988	0	0	0	29604	0	0	0	44876	0	0	0	63978
22-28696934-T-A	22	28696934	rs1427613188	T	A	gnomAD Genomes	NA	PASS	ENST00000404276.6	p.Leu354Phe	p.Leu354Phe	c.1062A>T	missense_variant				1	1613320	6.2e-07	0	0	PASS			8.74	0.543	0.01	-0.06	-1.99			1	74918	0	0	0	59978	0	0	0	29604	0	0	0	44878	0	0	0	64006
22-28696938-A-T	22	28696938	rs758434121	A	T	gnomAD Exomes	PASS	NA	ENST00000404276.6	p.Val353Asp	p.Val353Asp	c.1058T>A	missense_variant	Uncertain significance	955269		1	1613596	6.2e-07	0	0	PASS			26.5	0.747	0.01	0	6.3	0	0.999	0	75032	0	0	0	59994	0	0	0	29604	0	0	0	44872	0	0	0	63996
22-28696938-A-G	22	28696938	rs758434121	A	G	gnomAD Exomes	PASS	NA	ENST00000404276.6	p.Val353Ala	p.Val353Ala	c.1058T>C	missense_variant	Uncertain significance	460778		1	1613596	6.2e-07	0	0	PASS			25.6	0.573	0.01	0	6.3	0	0.985	0	75032	0	0	0	59994	0	0	0	29604	0	0	0	44872	0	0	0	63996
22-28696940-A-G	22	28696940	rs1060502709	A	G	gnomAD Exomes	PASS	NA	ENST00000404276.6	p.Asn352Asn	p.Asn352Asn	c.1056T>C	synonymous_variant	Likely benign	822091		2	1613662	1.24e-06	0	0	PASS	nfe	2.8e-07	10		0.01	0	1.36			0	75056	0	0	0	60006	0	0	0	29606	0	0	0	44880	0	0	0	63998
22-28696941-T-C	22	28696941	rs764181318	T	C	gnomAD Exomes	PASS	NA	ENST00000404276.6	p.Asn352Ser	p.Asn352Ser	c.1055A>G	missense_variant	Uncertain significance	489871		2	1613612	1.24e-06	0	0	PASS	nfe	2.8e-07	25.4	0.89	0.01	-0.09	6.33	0	1	0	75034	0	0	0	60002	0	0	0	29606	0	0	0	44872	0	0	0	64000
22-28696941-T-G	22	28696941		T	G	gnomAD Exomes	PASS	NA	ENST00000404276.6	p.Asn352Thr	p.Asn352Thr	c.1055A>C	missense_variant	Uncertain significance	2123727		1	1613612	6.2e-07	0	0	PASS			25.9	0.914	0	-0.02	6.33	0	1	0	75034	0	0	0	60002	0	0	0	29606	0	0	0	44872	0	0	0	64000
22-28696942-T-A	22	28696942	rs1361935182	T	A	gnomAD Exomes	PASS	NA	ENST00000404276.6	p.Asn352Tyr	p.Asn352Tyr	c.1054A>T	missense_variant	Uncertain significance	822086		1	1613578	6.2e-07	0	0	PASS			28.8	0.934	0.02	-0.17	6.33	0	1	0	74996	0	0	0	59994	0	0	0	29606	0	0	0	44874	0	0	0	64002
22-28696942-T-G	22	28696942	rs1361935182	T	G	gnomAD Exomes	PASS	NA	ENST00000404276.6	p.Asn352His	p.Asn352His	c.1054A>C	missense_variant	Uncertain significance	479546		2	1613578	1.24e-06	0	0	PASS			26.1	0.899	0.01	-0.08	6.33	0	1	0	74996	0	0	1	59994	0	0	1	29606	0	0	0	44874	0	0	0	64002
22-28696942-T-C	22	28696942	rs1361935182	T	C	gnomAD Genomes	NA	PASS	ENST00000404276.6	p.Asn352Asp	p.Asn352Asp	c.1054A>G	missense_variant	Uncertain significance	658105		1	1613460	6.2e-07	0	0	PASS			26.3	0.89	0.02	0	6.33	0	1	0	74874	0	0	1	59974	0	0	0	29606	0	0	0	44886	0	0	0	64002
22-28696943-C-A	22	28696943	rs587782268	C	A	gnomAD Exomes,gnomAD Genomes	PASS	PASS	ENST00000404276.6	p.Glu351Asp	p.Glu351Asp	c.1053G>T	missense_variant	Conflicting interpretations of pathogenicity	142151		105	1613522	6.51e-05	0	0	PASS	sas	0.00046625	23.1	0.289	0.01	-0.16	4.22	0	0.505	0	74918	0	0	2	59974	0	0	0	29604	0	0	0	44884	0	0	0	63982
22-28696944-T-G	22	28696944	rs786202893	T	G	gnomAD Exomes,gnomAD Genomes	PASS	PASS	ENST00000404276.6	p.Glu351Ala	p.Glu351Ala	c.1052A>C	missense_variant	Uncertain significance	186366		2	1613538	1.24e-06	0	0	PASS	nfe	2.8e-07	27.1	0.625	0.01	0.02	6.33	0	0.996	0	74916	0	0	0	59984	0	0	0	29606	0	0	0	44890	0	0	0	64004
22-28696944-T-C	22	28696944	rs786202893	T	C	gnomAD Exomes	PASS	NA	ENST00000404276.6	p.Glu351Gly	p.Glu351Gly	c.1052A>G	missense_variant	Uncertain significance	187393		1	1613654	6.2e-07	0	0	PASS			28.5	0.523	0.02	-0.19	6.33	0	0.938	0	75038	0	0	0	60004	0	0	0	29606	0	0	0	44878	0	0	0	64004
22-28696945-C-T	22	28696945	rs1555914308	C	T	gnomAD Exomes	PASS	NA	ENST00000404276.6	p.Glu351Lys	p.Glu351Lys	c.1051G>A	missense_variant	Uncertain significance	567241		1	1613646	6.2e-07	0	0	PASS			28.3	0.518	0.01	-0.11	8.85	0	0.996	0	75044	0	0	0	60002	0	0	0	29604	0	0	0	44870	0	0	0	63992
22-28696950-T-C	22	28696950	rs1235802399	T	C	gnomAD Exomes,gnomAD Genomes	PASS	PASS	ENST00000404276.6	p.Lys349Arg	p.Lys349Arg	c.1046A>G	missense_variant	Uncertain significance	460776		2	1613478	1.24e-06	0	0	PASS			27.1	0.91	0.01	-0.07	6.33	0	0.999	0	74924	0	0	1	59990	0	0	0	29602	0	0	1	44880	0	0	0	63980
22-28696951-T-G	22	28696951	rs730881689	T	G	gnomAD Exomes,gnomAD Genomes	PASS	PASS	ENST00000404276.6	p.Lys349Gln	p.Lys349Gln	c.1045A>C	missense_variant				2	1613476	1.24e-06	0	0	PASS			26.9	0.93	0.06	0.09	6.33	0	0.998	0	74914	0	0	1	59968	0	0	1	29604	0	0	0	44880	0	0	0	63990
22-28696953-A-G	22	28696953	rs878854908	A	G	gnomAD Exomes,gnomAD Genomes	PASS	PASS	ENST00000404276.6	p.Leu348Ser	p.Leu348Ser	c.1043T>C	missense_variant	Uncertain significance	240726		2	1613468	1.24e-06	0	0	PASS	afr	4.43e-06	27.8	0.783	0	0.03	6.3	0	1	2	74932	0	0	0	59980	0	0	0	29600	0	0	0	44886	0	0	0	63996
22-28696954-A-C	22	28696954	rs2052611352	A	C	gnomAD Genomes	NA	PASS	ENST00000404276.6	p.Leu348Val	p.Leu348Val	c.1042T>G	missense_variant	Uncertain significance	1468599		1	1613460	6.2e-07	0	0	PASS			23.1	0.411	0	0	0.522			0	74940	0	0	0	59986	0	0	0	29604	0	0	0	44882	0	0	0	63998
22-28696956-T-C	22	28696956		T	C	gnomAD Exomes	PASS	NA	ENST00000404276.6	p.Asp347Gly	p.Asp347Gly	c.1040A>G	missense_variant	Uncertain significance	2096220		1	1613424	6.2e-07	0	0	PASS			28.1	0.834	0	-0.03	6.33	0	1	0	75046	0	0	0	60020	0	0	0	29602	0	0	0	44860	0	0	0	63986
22-28696957-C-A	22	28696957		C	A	gnomAD Exomes	PASS	NA	ENST00000404276.6	p.Asp347Tyr	p.Asp347Tyr	c.1039G>T	missense_variant				2	1613368	1.24e-06	0	0	PASS	sas	3.65e-06	31	0.869	0.1	-0.22	8.85	0	1	0	75020	0	0	0	60006	0	0	0	29600	0	0	0	44862	0	0	0	63984
22-28696957-C-T	22	28696957	rs28909980	C	T	gnomAD Exomes	PASS	NA	ENST00000404276.6	p.Asp347Asn	p.Asp347Asn	c.1039G>A	missense_variant	Conflicting interpretations of pathogenicity	182432		40	1613368	2.48e-05	0	0	PASS	nfe	2.556e-05	31	0.715	0.07	-0.23	8.85	0	1	0	75020	0	0	0	60006	0	0	0	29600	0	0	0	44862	0	0	0	63984
22-28696959-C-T	22	28696959	rs730881688	C	T	gnomAD Exomes,gnomAD Genomes	PASS	PASS	ENST00000404276.6	p.Arg346His	p.Arg346His	c.1037G>A	missense_variant	Conflicting interpretations of pathogenicity	182431		11	1613002	6.82e-06	0	0	PASS	nfe	4.29e-06	29.7	0.719	0.04	-0.16	8.85	0	1	0	74896	0	0	0	59982	0	0	0	29598	0	0	0	44876	0	0	0	63952
22-28696960-G-C	22	28696960	rs201206424	G	C	gnomAD Exomes	PASS	NA	ENST00000404276.6	p.Arg346Gly	p.Arg346Gly	c.1036C>G	missense_variant	Uncertain significance	479557		1	1612872	6.2e-07	0	0	PASS			26.3	0.762	0.02	-0.07	4.9	0	1	0	74990	0	0	0	59990	0	0	0	29594	0	0	0	44852	0	0	0	63922
22-28696960-G-A	22	28696960	rs201206424	G	A	gnomAD Exomes,gnomAD Genomes	PASS	PASS	ENST00000404276.6	p.Arg346Cys	p.Arg346Cys	c.1036C>T	missense_variant	Uncertain significance	142222		72	1612746	4.46e-05	0	0	PASS	nfe	4.104e-05	32	0.78	0.11	-0.3	4.9	0	1	0	74868	0	0	1	59970	0	0	0	29594	0	0	2	44862	0	0	2	63920
22-28696960-G-T	22	28696960	rs201206424	G	T	gnomAD Exomes	PASS	NA	ENST00000404276.6	p.Arg346Ser	p.Arg346Ser	c.1036C>A	missense_variant	Uncertain significance	645557		1	1612756	6.2e-07	0	0	PASS			29.6	0.754	0.11	-0.3	4.9	0	1	0	74868	0	0	0	59970	0	0	0	29594	0	0	0	44864	0	0	0	63922
22-28696961-G-A	22	28696961	rs756520206	G	A	gnomAD Exomes	PASS	NA	ENST00000404276.6	p.His345His	p.His345His	c.1035C>T	synonymous_variant	Likely benign	491587		2	1613096	1.24e-06	0	0	PASS	eas	7.39e-06	6.16		0.01	0.03	0.306			0	75000	0	0	0	60000	0	0	0	29600	0	0	2	44860	0	0	0	63964
22-28696962-T-C	22	28696962	rs1555914342	T	C	gnomAD Exomes	PASS	NA	ENST00000404276.6	p.His345Arg	p.His345Arg	c.1034A>G	missense_variant	Uncertain significance	856168		1	1612960	6.2e-07	0	0	PASS			25.6	0.932	0	0	6.33	0	0.998	0	75024	0	0	0	60012	0	0	0	29602	0	0	0	44864	0	0	0	63986
22-28696963-G-A	22	28696963	rs864622537	G	A	gnomAD Exomes	PASS	NA	ENST00000404276.6	p.His345Tyr	p.His345Tyr	c.1033C>T	missense_variant	Uncertain significance	220465		23	1612416	1.43e-05	0	0	PASS	nfe	1.3e-05	28.3	0.914	0.04	-0.13	8.75	0	0.999	0	74994	0	0	0	59998	0	0	0	29592	0	0	0	44870	0	0	0	63958
22-28696964-T-C	22	28696964	rs202051128	T	C	gnomAD Exomes,gnomAD Genomes	PASS	PASS	ENST00000404276.6	p.Ile344Met	p.Ile344Met	c.1032A>G	missense_variant	Uncertain significance	232564		11	1612690	6.82e-06	0	0	PASS	eas	8.84e-05	23.3	0.319	0	0	0.286	0.01	0.979	2	75014	0	0	1	60000	0	0	0	29602	0	0	8	44864	0	0	0	63988
22-28696968-A-C	22	28696968	rs863224746	A	C	gnomAD Exomes	PASS	NA	ENST00000404276.6	p.Ile343Ser	p.Ile343Ser	c.1028T>G	missense_variant	Uncertain significance	234873		1	1612654	6.2e-07	0	0	PASS			29.9	0.907	0.02	-0.07	6.3	0	0.999	0	75018	0	0	0	60016	0	0	0	29596	0	0	0	44864	0	0	0	63976
22-28696968-A-AG	22	28696968		A	AG	gnomAD Exomes	PASS	NA	ENST00000404276.6	p.Ile343ThrfsTer5	p.Ile343ThrfsTer5	c.1027_1028insC	frameshift_variant				1	1612654	6.2e-07	0	0	PASS			33		0.04	-0.1	6.3			0	75018	0	0	0	60016	0	0	0	29596	0	0	0	44864	0	0	0	63976
22-28696968-A-G	22	28696968	rs863224746	A	G	gnomAD Exomes	PASS	NA	ENST00000404276.6	p.Ile343Thr	p.Ile343Thr	c.1028T>C	missense_variant	Uncertain significance	216640		3	1612654	1.86e-06	0	0	PASS	nfe	6.8e-07	27.7	0.892	0	0	6.3	0	0.999	0	75018	0	0	0	60016	0	0	0	29596	0	0	0	44864	0	0	0	63976
22-28696969-T-C	22	28696969	rs141502354	T	C	gnomAD Exomes,gnomAD Genomes	PASS	PASS	ENST00000404276.6	p.Ile343Val	p.Ile343Val	c.1027A>G	missense_variant	Uncertain significance	530054		4	1611390	2.48e-06	0	0	PASS	nfe	6.8e-07	24.9	0.289	0	0	6.33	0.04	0.595	1	74892	0	0	0	59992	0	0	0	29586	0	0	0	44866	0	0	0	63962
22-28696970-A-C	22	28696970		A	C	gnomAD Exomes	PASS	NA	ENST00000404276.6	p.Gly342Gly	p.Gly342Gly	c.1026T>G	synonymous_variant				1	1612358	6.2e-07	0	0	PASS			8.24		0	0	0.248			0	74982	0	0	0	60002	0	0	0	29594	0	0	0	44848	0	0	0	63974
22-28696971-C-A	22	28696971	rs1555914358	C	A	gnomAD Exomes	PASS	NA	ENST00000404276.6	p.Gly342Val	p.Gly342Val	c.1025G>T	missense_variant	Uncertain significance	489869		1	1612138	6.2e-07	0	0	PASS			26.3	0.713	0.04	-0.11	8.85	0	0.998	0	74962	0	0	0	59996	0	0	0	29592	0	0	0	44862	0	0	0	63948
22-28696972-C-T	22	28696972	rs730881705	C	T	gnomAD Exomes,gnomAD Genomes	PASS	PASS	ENST00000404276.6	p.Gly342Ser	p.Gly342Ser	c.1024G>A	missense_variant	Uncertain significance	182457		27	1611586	1.68e-05	0	0	PASS	amr	7.74e-05	28.1	0.496	0.04	-0.11	8.85	0.01	0.927	0	74830	0	0	9	59966	0	0	0	29582	0	0	1	44864	0	0	0	63902
22-28696973-G-A	22	28696973	rs377668478	G	A	gnomAD Exomes,gnomAD Genomes	PASS	PASS	ENST00000404276.6	p.Asn341Asn	p.Asn341Asn	c.1023C>T	synonymous_variant	Benign/Likely benign	183963		33	1611370	2.05e-05	0	0	PASS	afr	4.38e-05	7.21		0.02	-0.12	-0.338			7	74854	0	0	1	59976	0	0	0	29584	0	0	0	44868	0	0	0	63938
22-28696974-T-C	22	28696974	rs773846607	T	C	gnomAD Exomes	PASS	NA	ENST00000404276.6	p.Asn341Ser	p.Asn341Ser	c.1022A>G	missense_variant	Uncertain significance	1379623		16	1611930	9.93e-06	0	0	PASS	nfe	8.04e-06	23.7	0.306	0	-0.01	6.33	0.01	0.467	0	74968	0	0	0	59988	0	0	0	29584	0	0	0	44848	0	0	0	63946
22-28696974-T-G	22	28696974	rs773846607	T	G	gnomAD Exomes,gnomAD Genomes	PASS	PASS	ENST00000404276.6	p.Asn341Thr	p.Asn341Thr	c.1022A>C	missense_variant	Uncertain significance	410044		42	1611812	2.61e-05	0	0	PASS	nfe	2.317e-05	26.1	0.424	0	0	6.33	0.01	0.832	1	74846	0	0	0	59968	0	0	0	29584	0	0	0	44860	0	0	4	63946
22-28696977-T-C	22	28696977	rs747655283	T	C	gnomAD Genomes	NA	PASS	ENST00000404276.6	p.Glu340Gly	p.Glu340Gly	c.1019A>G	missense_variant	Uncertain significance	410068		1	1610510	6.21e-07	0	0	PASS			24	0.118	0	0	4.73	0.02	0.035	1	74852	0	0	0	59988	0	0	0	29580	0	0	0	44874	0	0	0	63960
22-28696979-A-T	22	28696979		A	T	gnomAD Exomes	PASS	NA	ENST00000404276.6	p.His339Gln	p.His339Gln	c.1017T>A	missense_variant				1	1610476	6.21e-07	0	0	PASS			12.9	0.711	0	0.01	-6.11	0	1	0	74998	0	0	0	59998	0	0	0	29586	0	0	0	44856	0	0	1	63944
22-28696981-G-A	22	28696981	rs371207635	G	A	gnomAD Exomes	PASS	NA	ENST00000404276.6	p.His339Tyr	p.His339Tyr	c.1015C>T	missense_variant	Uncertain significance	240725		1	1609290	6.21e-07	0	0	PASS			33	0.97	0.06	-0.19	8.75	0	1	0	74946	0	0	0	59988	0	0	0	29578	0	0	0	44860	0	0	0	63922
22-28696983-A-T	22	28696983	rs374660293	A	T	gnomAD Exomes,gnomAD Genomes	PASS	PASS	ENST00000404276.6	p.Leu338His	p.Leu338His	c.1013T>A	missense_variant	Uncertain significance	187290		6	1608666	3.73e-06	0	0	PASS	nfe	1.84e-06	28.5	0.813	0.02	-0.1	6.3	0	1	0	74840	0	0	0	59974	0	0	0	29572	0	0	0	44854	0	0	0	63940
22-28696983-A-C	22	28696983	rs374660293	A	C	gnomAD Exomes	PASS	NA	ENST00000404276.6	p.Leu338Arg	p.Leu338Arg	c.1013T>G	missense_variant	Uncertain significance	142584		2	1608784	1.24e-06	0	0	PASS	amr	5.53e-06	28.5	0.766	0	0.02	6.3	0	1	0	74962	0	0	2	59994	0	0	0	29572	0	0	0	44842	0	0	0	63940
22-28696984-G-C	22	28696984	rs587782441	G	C	gnomAD Exomes	PASS	NA	ENST00000404276.6	p.Leu338Val	p.Leu338Val	c.1012C>G	missense_variant	Uncertain significance	1377353		1	1608212	6.22e-07	0	0	PASS			30	0.624	0.03	-0.05	8.75	0.01	0.986	0	74920	0	0	0	59984	0	0	0	29564	0	0	0	44840	0	0	0	63918
22-28696984-G-T	22	28696984		G	T	gnomAD Exomes	PASS	NA	ENST00000404276.6	p.Leu338Ile	p.Leu338Ile	c.1012C>A	missense_variant				1	1608212	6.22e-07	0	0	PASS			32	0.431	0.06	-0.18	8.75	0	0.984	0	74920	0	0	0	59984	0	0	0	29564	0	0	0	44840	0	0	0	63918
22-28696984-G-A	22	28696984	rs587782441	G	A	gnomAD Exomes	PASS	NA	ENST00000404276.6	p.Leu338Phe	p.Leu338Phe	c.1012C>T	missense_variant	Uncertain significance	142406		2	1608212	1.24e-06	0	0	PASS	nfe	2.8e-07	33	0.807	0.08	-0.18	8.75	0	0.999	0	74920	0	0	0	59984	0	0	0	29564	0	0	0	44840	0	0	0	63918
22-28696985-G-T	22	28696985	rs760502479	G	T	gnomAD Exomes	PASS	NA	ENST00000404276.6	p.Tyr337Ter	p.Tyr337Ter	c.1011C>A	stop_gained	Pathogenic/Likely pathogenic	185370		13	1606338	8.09e-06	0	0	PASS	nfe	5.03e-06	38		0.02	-0.4	0.691			1	74896	0	0	0	59972	0	0	0	29570	0	0	0	44822	0	0	0	63884
22-28696989-T-C	22	28696989	rs766158073	T	C	gnomAD Exomes	PASS	NA	ENST00000404276.6	c.1009-2A>G		c.1009-2A>G	splice_acceptor_variant	Likely pathogenic	428913		2	1603580	1.25e-06	0	0	PASS	nfe	2.8e-07	34		0.96	-0.79	6.33			0	74854	0	0	0	59984	0	0	0	29546	0	0	0	44824	0	0	0	63892
22-28696991-C-T	22	28696991	rs1057521735	C	T	gnomAD Exomes	PASS	NA	ENST00000404276.6	c.1009-4G>A		c.1009-4G>A	splice_region_variant	Likely benign	383801		1	1596144	6.27e-07	0	0	PASS			8.34		0.03	-0.23	0.085			0	74644	0	0	0	59952	0	0	0	29502	0	0	0	44794	0	0	0	63894
22-28696993-C-T	22	28696993	rs775593362	C	T	gnomAD Exomes,gnomAD Genomes	PASS	PASS	ENST00000404276.6	c.1009-6G>A		c.1009-6G>A	splice_region_variant	Likely benign	759719		8	1592086	5.02e-06	0	0	PASS	nfe	2.51e-06	7.69		0.01	-0.11	0.653			0	74434	0	0	0	59940	0	0	0	29486	0	0	0	44774	0	0	0	63858
22-28696994-A-C	22	28696994	rs763174055	A	C	gnomAD Exomes,gnomAD Genomes	PASS	PASS	ENST00000404276.6	c.1009-7T>G		c.1009-7T>G	splice_region_variant	Conflicting interpretations of pathogenicity	631439		5	1592440	3.14e-06	0	0	PASS	eas	1.777e-05	18.5		0.3	-0.63	1.85			0	74490	0	0	0	59944	0	0	0	29486	0	0	3	44782	0	0	0	63874
22-28696995-G-A	22	28696995	rs2145818551	G	A	gnomAD Exomes	PASS	NA	ENST00000404276.6	c.1009-8C>T		c.1009-8C>T	splice_region_variant				1	1588808	6.29e-07	0	0	PASS			7.85		0	0	-0.099			0	74532	0	0	0	59956	0	0	0	29472	0	0	0	44742	0	0	0	63824
22-28696995-G-T	22	28696995		G	T	gnomAD Exomes	PASS	NA	ENST00000404276.6	c.1009-8C>A		c.1009-8C>A	splice_region_variant				1	1588808	6.29e-07	0	0	PASS			10.6		0.15	-0.37	-0.099			1	74532	0	0	0	59956	0	0	0	29472	0	0	0	44742	0	0	0	63824
22-28696997-A-C	22	28696997	rs1569116466	A	C	gnomAD Exomes	PASS	NA	ENST00000404276.6	c.1009-10T>G		c.1009-10T>G	intron_variant	Likely benign	1127351		1	1582368	6.32e-07	0	0	PASS			22.5		0.27	-0.56	1.04			0	74396	0	0	0	59936	0	0	0	29428	0	0	0	44702	0	0	0	63866
22-28696998-A-G	22	28696998	rs764083004	A	G	gnomAD Exomes	PASS	NA	ENST00000404276.6	c.1009-11T>C		c.1009-11T>C	intron_variant				1	1578270	6.34e-07	0	0	PASS			22.2		0.13	-0.42	2.17			0	74328	0	0	1	59940	0	0	0	29400	0	0	0	44686	0	0	0	63862
22-28697001-C-T	22	28697001	rs1172442364	C	T	gnomAD Exomes	PASS	NA	ENST00000404276.6	c.1009-14G>A		c.1009-14G>A	intron_variant	Likely benign	2045303		2	1544130	1.3e-06	0	0	PASS			3.89		0	0.04	-0.332			0	73584	0	0	0	59902	0	0	0	29220	0	0	1	44554	0	0	0	63806
22-28697005-C-T	22	28697005	rs757393834	C	T	gnomAD Exomes	PASS	NA	ENST00000404276.6	c.1009-18G>A		c.1009-18G>A	intron_variant	Likely benign	920390		1	1520174	6.58e-07	0	0	PASS			4.93		0	0	-0.5			0	73136	0	0	0	59848	0	0	0	29064	0	0	0	44414	0	0	0	63764
22-28697005-C-A	22	28697005		C	A	gnomAD Exomes	PASS	NA	ENST00000404276.6	c.1009-18G>T		c.1009-18G>T	intron_variant				1	1520174	6.58e-07	0	0	PASS			3.58		0	0	-0.5			0	73136	0	0	0	59848	0	0	0	29064	0	0	0	44414	0	0	0	63764
22-28697005-C-G	22	28697005	rs757393834	C	G	gnomAD Exomes	PASS	NA	ENST00000404276.6	c.1009-18G>C		c.1009-18G>C	intron_variant				1	1520174	6.58e-07	0	0	PASS			4.13		0	0	-0.5			0	73136	0	0	0	59848	0	0	0	29064	0	0	0	44414	0	0	0	63764
22-28697006-A-G	22	28697006		A	G	gnomAD Exomes	PASS	NA	ENST00000404276.6	c.1009-19T>C		c.1009-19T>C	intron_variant				1	1522420	6.57e-07	0	0	PASS			8.58		0.02	0.09	-0.568			0	73182	0	0	0	59864	0	0	0	29080	0	0	0	44438	0	0	0	63816
22-28697007-T-C	22	28697007	rs946179247	T	C	gnomAD Exomes,gnomAD Genomes	PASS	PASS	ENST00000404276.6	c.1009-20A>G		c.1009-20A>G	intron_variant	Likely benign	491585		6	1510436	3.97e-06	0	0	PASS	nfe	1.99e-06	8.35		0.02	-0.13	-0.147			0	72836	0	0	0	59826	0	0	0	28990	0	0	0	44398	0	0	0	63786
22-28697009-A-ACCCTCAGATTCATGCAGTAGATACTT	22	28697009	rs757222003	A	ACCCTCAGATTCATGCAGTAGATACTT	gnomAD Exomes	PASS	NA	ENST00000404276.6	c.1009-48_1009-23dup		c.1009-48_1009-23dup	intron_variant				14	1490142	9.4e-06	0	0	PASS			1.86		0.06	-0.11	0.036			0	72564	0	0	0	59814	0	0	0	28918	0	0	0	44276	0	0	13	63768
22-28697009-A-G	22	28697009	rs555234460	A	G	gnomAD Exomes,gnomAD Genomes	PASS	PASS	ENST00000404276.6	c.1009-22T>C		c.1009-22T>C	intron_variant				207	1490142	0.000138913	4	0	PASS	sas	0.00193865	7.84		0.02	0.18	0.036			0	72564	0	0	0	59814	0	0	0	28918	0	0	0	44276	0	0	0	63768
22-28697011-C-T	22	28697011	rs1394994881	C	T	gnomAD Exomes	PASS	NA	ENST00000404276.6	c.1009-24G>A		c.1009-24G>A	intron_variant				1	1458896	6.85e-07	0	0	PASS			9.49		0	0.03	1.78			0	71954	0	0	0	59778	0	0	0	28702	0	0	1	44116	0	0	0	63712
22-28697012-C-G	22	28697012		C	G	gnomAD Exomes	PASS	NA	ENST00000404276.6	c.1009-25G>C		c.1009-25G>C	intron_variant				1	1458226	6.86e-07	0	0	PASS			6.21		0	0	1.46			0	71970	0	0	0	59782	0	0	0	28698	0	0	0	44124	0	0	0	63700
22-28697012-C-A	22	28697012	rs1389081875	C	A	gnomAD Exomes	PASS	NA	ENST00000404276.6	c.1009-25G>T		c.1009-25G>T	intron_variant				1	1458226	6.86e-07	0	0	PASS			6.15		0	0	1.46			0	71970	0	0	0	59782	0	0	0	28698	0	0	0	44124	0	0	0	63700
22-28697016-G-A	22	28697016	rs377730816	G	A	gnomAD Exomes,gnomAD Genomes	PASS	PASS	ENST00000404276.6	c.1009-29C>T		c.1009-29C>T	intron_variant				27	1363488	1.98e-05	0	0	PASS	nfe	1.802e-05	12.1		0.07	-0.22	0.922			1	69934	0	0	0	59608	0	0	0	28124	0	0	0	43720	0	0	0	63576
22-28697016-G-T	22	28697016	rs377730816	G	T	gnomAD Exomes	PASS	NA	ENST00000404276.6	c.1009-29C>A		c.1009-29C>A	intron_variant				5	1363600	3.67e-06	0	0	PASS	sas	3.87e-06	11.5		0.09	-0.26	0.922			0	70056	0	0	0	59628	0	0	0	28124	0	0	0	43708	0	0	0	63574
22-28697017-A-G	22	28697017	rs780408916	A	G	gnomAD Exomes,gnomAD Genomes	PASS	PASS	ENST00000404276.6	c.1009-30T>C		c.1009-30T>C	intron_variant				11	1350970	8.14e-06	0	0	PASS	nfe	4.5e-06	8.59		0.05	-0.17	1			1	69742	0	0	0	59610	0	0	0	28070	0	0	0	43680	0	0	0	63622
22-28697017-A-T	22	28697017		A	T	gnomAD Exomes	PASS	NA	ENST00000404276.6	c.1009-30T>A		c.1009-30T>A	intron_variant				1	1351088	7.4e-07	0	0	PASS			7.58		0	0	1			0	69864	0	0	0	59630	0	0	0	28070	0	0	0	43668	0	0	0	63622
22-28697018-T-G	22	28697018		T	G	gnomAD Exomes	PASS	NA	ENST00000404276.6	c.1009-31A>C		c.1009-31A>C	intron_variant				1	1337382	7.48e-07	0	0	PASS			7.33		0.01	-0.03	-0.419			0	69582	0	0	0	59596	0	0	0	27958	0	0	0	43602	0	0	0	63570
22-28697019-T-A	22	28697019		T	A	gnomAD Exomes	PASS	NA	ENST00000404276.6	c.1009-32A>T		c.1009-32A>T	intron_variant				1	1346132	7.43e-07	0	0	PASS			6.69		0.01	-0.03	0.088			0	69708	0	0	0	59596	0	0	0	27988	0	0	1	43638	0	0	0	63552
22-28697023-G-A	22	28697023	rs748898751	G	A	gnomAD Exomes	PASS	NA	ENST00000404276.6	c.1009-36C>T		c.1009-36C>T	intron_variant				4	1305732	3.06e-06	0	0	PASS	sas	9.41e-06	1.84		0.02	0	-0.051			0	68934	0	0	0	59478	0	0	0	27684	0	0	0	43456	0	0	0	63382
22-28697023-G-T	22	28697023		G	T	gnomAD Exomes	PASS	NA	ENST00000404276.6	c.1009-36C>A		c.1009-36C>A	intron_variant				1	1305730	7.66e-07	0	0	PASS			1.15		0	-0.03	-0.051			0	68934	0	0	0	59478	0	0	0	27684	0	0	0	43456	0	0	0	63382
22-28697025-AG-A	22	28697025		AG	A	gnomAD Exomes	PASS	NA	ENST00000404276.6	c.1009-39del		c.1009-39del	intron_variant				1	1269088	7.88e-07	0	0	PASS			0.563		0	0.01	-0.101			0	68306	0	0	0	59418	0	0	0	27448	0	0	0	43326	0	0	0	63370
22-28697026-G-T	22	28697026		G	T	gnomAD Exomes	PASS	NA	ENST00000404276.6	c.1009-39C>A		c.1009-39C>A	intron_variant				2	1267610	1.58e-06	0	0	PASS			0.98		0	0.01	0.04			0	68248	0	0	0	59376	0	0	1	27448	0	0	0	43294	0	0	0	63284
22-28697026-G-A	22	28697026	rs2052617753	G	A	gnomAD Exomes	PASS	NA	ENST00000404276.6	c.1009-39C>T		c.1009-39C>T	intron_variant				2	1267614	1.58e-06	0	0	PASS			1.24		0	0	0.04			1	68248	0	0	0	59376	0	0	0	27448	0	0	0	43294	0	0	0	63284
22-28697027-T-A	22	28697027	rs576700526	T	A	gnomAD Genomes	NA	PASS	ENST00000404276.6	c.1009-40A>T		c.1009-40A>T	intron_variant				1	1261900	7.92e-07	0	0	PASS			0.01		0.02	-0.01	-1.59			1	68140	0	0	0	59366	0	0	0	27390	0	0	0	43286	0	0	0	63290
22-28697027-T-C	22	28697027	rs576700526	T	C	gnomAD Exomes,gnomAD Genomes	PASS	PASS	ENST00000404276.6	c.1009-40A>G		c.1009-40A>G	intron_variant				9	1261782	7.13e-06	0	0	PASS	nfe	3.39e-06	0.015		0.02	0.05	-1.59			1	68018	0	0	0	59346	0	0	0	27390	0	0	0	43298	0	0	0	63290
22-28697029-G-A	22	28697029	rs1341322777	G	A	gnomAD Exomes	PASS	NA	ENST00000404276.6	c.1009-42C>T		c.1009-42C>T	intron_variant				1	1248340	8.01e-07	0	0	PASS			2.02		0	0	0.342			0	67850	0	0	0	59292	0	0	0	27306	0	0	0	43230	0	0	0	63104
22-28697029-G-T	22	28697029		G	T	gnomAD Exomes	PASS	NA	ENST00000404276.6	c.1009-42C>A		c.1009-42C>A	intron_variant				2	1248340	1.6e-06	0	0	PASS	nfe	3.9e-07	1.65		0	0	0.342			0	67850	0	0	0	59292	0	0	0	27306	0	0	0	43230	0	0	0	63104
22-28697031-T-C	22	28697031		T	C	gnomAD Exomes	PASS	NA	ENST00000404276.6	c.1009-44A>G		c.1009-44A>G	intron_variant				1	1237306	8.08e-07	0	0	PASS			0.994		0.02	0	0.135			0	67640	0	0	0	59230	0	0	0	27210	0	0	0	43180	0	0	0	63020
22-28697032-A-C	22	28697032		A	C	gnomAD Exomes	PASS	NA	ENST00000404276.6	c.1009-45T>G		c.1009-45T>G	intron_variant				1	1222930	8.18e-07	0	0	PASS			7.66		0.34	0.21	0.109			0	67396	0	0	0	59164	0	0	0	27110	0	0	0	43106	0	0	0	62926
22-28697032-A-G	22	28697032	rs1030239691	A	G	gnomAD Exomes,gnomAD Genomes	PASS	PASS	ENST00000404276.6	c.1009-45T>C		c.1009-45T>C	intron_variant				9	1222812	7.36e-06	0	0	PASS	nfe	5.13e-06	5		0.04	0.18	0.109			0	67274	0	0	0	59144	0	0	0	27110	0	0	0	43118	0	0	0	62926
22-28697033-CT-C	22	28697033	rs781368998	CT	C	gnomAD Exomes	PASS	NA	ENST00000404276.6	c.1009-47del		c.1009-47del	intron_variant				1	1222654	8.18e-07	0	0	PASS			0.013		0.18	0.04	0.134			0	67364	0	0	0	59146	0	0	0	27092	0	0	0	43102	0	0	0	62910
22-28697036-A-C	22	28697036		A	C	gnomAD Exomes	PASS	NA	ENST00000404276.6	c.1009-49T>G		c.1009-49T>G	intron_variant				1	1184874	8.44e-07	0	0	PASS			0.698		0.06	0.29	-0.106			0	66648	0	0	0	58922	0	0	0	26870	0	0	0	42914	0	0	0	62562
22-28697038-G-A	22	28697038	rs1249742926	G	A	gnomAD Exomes	PASS	NA	ENST00000404276.6	c.1009-51C>T		c.1009-51C>T	intron_variant				4	1184852	3.38e-06	0	0	PASS	nfe	1.18e-06	3.08		0.12	0.07	0.797			0	66624	0	0	0	58922	0	0	0	26868	0	0	0	42898	0	0	0	62474
22-28697039-T-C	22	28697039	rs755664409	T	C	gnomAD Exomes	PASS	NA	ENST00000404276.6	c.1009-52A>G		c.1009-52A>G	intron_variant				1	1174304	8.52e-07	0	0	PASS			0.071		0	0	-1.72			0	66396	0	0	0	58878	0	0	0	26780	0	0	0	42830	0	0	0	62454
22-28697040-A-G	22	28697040	rs1273074548	A	G	gnomAD Exomes,gnomAD Genomes	PASS	PASS	ENST00000404276.6	c.1009-53T>C		c.1009-53T>C	intron_variant				2	1125388	1.78e-06	0	0	PASS	nfe	4.5e-07	7.32		0.01	-0.05	0			0	65496	0	0	0	58792	0	0	0	26492	0	0	0	42632	0	0	0	62346
22-28697045-C-A	22	28697045	rs2145819406	C	A	gnomAD Exomes	PASS	NA	ENST00000404276.6	c.1009-58G>T		c.1009-58G>T	intron_variant				2	1042500	1.92e-06	0	0	PASS	sas	4.23e-06	2.05		0.08	0.01	-0.118			0	63994	0	0	0	58272	0	0	0	25876	0	0	0	42118	0	0	0	61676
22-28697045-C-CA	22	28697045		C	CA	gnomAD Exomes	PASS	NA	ENST00000404276.6	c.1009-59dup		c.1009-59dup	intron_variant				1	1042504	9.59e-07	0	0	PASS			6.93		0.15	0.01	-0.118			0	63994	0	0	0	58272	0	0	0	25876	0	0	0	42118	0	0	0	61676
22-28697046-A-G	22	28697046	rs2052618703	A	G	gnomAD Genomes	NA	PASS	ENST00000404276.6	c.1009-59T>C		c.1009-59T>C	intron_variant				1	1044880	9.57e-07	0	0	AC0			9.15		0.02	0.35	0.441			0	63942	0	0	0	58296	0	0	0	25890	0	0	0	42148	0	0	0	61730
22-28697049-G-A	22	28697049		G	A	gnomAD Exomes	PASS	NA	ENST00000404276.6	c.1009-62C>T		c.1009-62C>T	intron_variant				1	1002812	9.97e-07	0	0	PASS			0.813		0	0.01	0.43			0	63254	0	0	0	58094	0	0	0	25594	0	0	0	41980	0	0	0	61488
22-28697053-C-T	22	28697053	rs2145819503	C	T	gnomAD Exomes	PASS	NA	ENST00000404276.6	c.1009-66G>A		c.1009-66G>A	intron_variant				1	944618	1.06e-06	0	0	PASS			0.52		0.04	0.07	0.264			0	62212	0	0	0	57634	0	0	0	25242	0	0	0	41596	0	0	0	60904
22-28697054-C-A	22	28697054	rs2145819524	C	A	gnomAD Exomes	PASS	NA	ENST00000404276.6	c.1009-67G>T		c.1009-67G>T	intron_variant				1	926990	1.08e-06	0	0	PASS			3.32		0.03	0.03	1.26			0	61840	0	0	0	57526	0	0	0	25090	0	0	0	41468	0	0	0	60764
22-28697055-A-G	22	28697055		A	G	gnomAD Exomes	PASS	NA	ENST00000404276.6	c.1009-68T>C		c.1009-68T>C	intron_variant				2	932596	2.14e-06	0	0	PASS	sas	4.36e-06	3.71		0.01	0.22	0.97			0	61990	0	0	0	57544	0	0	0	25134	0	0	0	41544	0	0	0	60884
22-28697059-C-G	22	28697059		C	G	gnomAD Exomes	PASS	NA	ENST00000404276.6	c.1009-72G>C		c.1009-72G>C	intron_variant				1	880114	1.14e-06	0	0	PASS			4.25		0.02	0.11	1.64			0	60976	0	0	0	56672	0	0	0	24704	0	0	0	41016	0	0	0	59836
22-28699763-C-T	22	28699763	rs952369157	C	T	gnomAD Exomes,gnomAD Genomes	PASS	PASS	ENST00000404276.6	c.1008+75G>A		c.1008+75G>A	intron_variant				5	1044286	4.79e-06	0	0	PASS	afr	1.244e-05	0.027		0	0	-2.02			3	64000	0	0	0	59160	0	0	0	26058	0	0	0	42314	0	0	0	62774
22-28699764-G-T	22	28699764	rs1282278226	G	T	gnomAD Exomes	PASS	NA	ENST00000404276.6	c.1008+74C>A		c.1008+74C>A	intron_variant				1	1051808	9.51e-07	0	0	PASS			0.008		0	0	-1.94			0	64278	0	0	0	59212	0	0	0	26124	0	0	0	42332	0	0	0	62898
22-28699764-G-A	22	28699764	rs1282278226	G	A	gnomAD Exomes,gnomAD Genomes	PASS	PASS	ENST00000404276.6	c.1008+74C>T		c.1008+74C>T	intron_variant				7	1051690	6.66e-06	0	0	PASS	eas	7.83e-06	0.007		0	0	-1.94			0	64156	0	0	1	59192	0	0	0	26124	0	0	2	42344	0	0	0	62898
22-28699767-T-C	22	28699767	rs121908713	T	C	gnomAD Exomes,gnomAD Genomes	PASS	PASS	ENST00000404276.6	c.1008+71A>G		c.1008+71A>G	intron_variant	not provided	126901		260	1067014	0.000243671	0	0	PASS	nfe	0.00031315	4.81		0	0	0.193			6	64472	0	0	0	59264	0	0	1	26236	0	0	1	42388	0	0	6	63216
22-28699767-T-G	22	28699767		T	G	gnomAD Exomes	PASS	NA	ENST00000404276.6	c.1008+71A>C		c.1008+71A>C	intron_variant				3	1067138	2.81e-06	0	0	PASS	sas	9.93e-06	4.66		0	0	0.193			0	64594	0	0	0	59284	0	0	0	26236	0	0	0	42376	0	0	0	63216
22-28699771-G-T	22	28699771		G	T	gnomAD Exomes	PASS	NA	ENST00000404276.6	c.1008+67C>A		c.1008+67C>A	intron_variant				1	1085606	9.21e-07	0	0	PASS			0.793		0	-0.01	-1.19			0	64896	0	0	0	59338	0	0	0	26396	0	0	0	42498	0	0	1	63240
22-28699771-G-C	22	28699771	rs1160590472	G	C	gnomAD Exomes,gnomAD Genomes	PASS	PASS	ENST00000404276.6	c.1008+67C>G		c.1008+67C>G	intron_variant				15	1085490	1.38e-05	0	0	PASS	nfe	1.04e-05	0.841		0	0	-1.19			1	64774	0	0	0	59318	0	0	0	26396	0	0	0	42510	0	0	0	63240
22-28699773-CTAATTCAGGGAG-C	22	28699773	rs1338657242	CTAATTCAGGGAG	C	gnomAD Exomes,gnomAD Genomes	PASS	PASS	ENST00000404276.6	c.1008+53_1008+64del		c.1008+53_1008+64del	intron_variant				33	1107578	2.98e-05	0	0	PASS	amr	0.0001164	3.54		0	0.01	0.976			0	65106	0	0	12	59360	0	0	2	26542	0	0	0	42608	0	0	0	63438
22-28699774-T-A	22	28699774	rs1444595685	T	A	gnomAD Genomes	NA	PASS	ENST00000404276.6	c.1008+64A>T		c.1008+64A>T	intron_variant				2	1111430	1.8e-06	0	0	PASS			2.76		0	0.01	0.02			0	65348	0	0	0	59370	0	0	0	26558	0	0	1	42610	0	0	0	63496
22-28699777-T-C	22	28699777	rs772722262	T	C	gnomAD Exomes,gnomAD Genomes	PASS	PASS	ENST00000404276.6	c.1008+61A>G		c.1008+61A>G	intron_variant				231	1136534	0.00020325	0	0	PASS	nfe	0.0002637	0.549		0	0	0.527			5	65686	0	0	0	59392	0	0	0	26698	0	0	0	42724	0	0	0	63552
22-28699780-A-G	22	28699780	rs2145840148	A	G	gnomAD Exomes	PASS	NA	ENST00000404276.6	c.1008+58T>C		c.1008+58T>C	intron_variant				1	1145944	8.73e-07	0	0	PASS			1.04		0	0	-0.666			0	65958	0	0	0	59442	0	0	0	26756	0	0	0	42742	0	0	0	63626
22-28699783-G-C	22	28699783	rs571141836	G	C	gnomAD Exomes,gnomAD Genomes	PASS	PASS	ENST00000404276.6	c.1008+55C>G		c.1008+55C>G	intron_variant				5	1160224	4.31e-06	0	0	PASS	eas	3.177e-05	0.4		0	0	-0.034			0	66186	0	0	0	59466	0	0	0	26864	0	0	4	42818	0	0	0	63654
22-28699783-G-T	22	28699783	rs571141836	G	T	gnomAD Exomes	PASS	NA	ENST00000404276.6	c.1008+55C>A		c.1008+55C>A	intron_variant				1	1160222	8.62e-07	0	0	PASS			0.377		0	0	-0.034			0	66186	0	0	0	59466	0	0	0	26864	0	0	0	42818	0	0	0	63654
22-28699783-G-A	22	28699783	rs571141836	G	A	gnomAD Exomes	PASS	NA	ENST00000404276.6	c.1008+55C>T		c.1008+55C>T	intron_variant				1	1160224	8.62e-07	0	0	PASS			0.48		0	0	-0.034			0	66186	0	0	0	59466	0	0	0	26864	0	0	0	42818	0	0	0	63654
22-28699785-G-T	22	28699785	rs2145840237	G	T	gnomAD Exomes	PASS	NA	ENST00000404276.6	c.1008+53C>A		c.1008+53C>A	intron_variant				1	1177544	8.49e-07	0	0	PASS			0.297		0	0	-0.361			0	66544	0	0	0	59492	0	0	0	26966	0	0	0	42906	0	0	0	63708
22-28699793-ACT-A	22	28699793	rs1210425254	ACT	A	gnomAD Exomes,gnomAD Genomes	PASS	PASS	ENST00000404276.6	c.1008+43_1008+44del		c.1008+43_1008+44del	intron_variant				3	1296184	2.31e-06	0	0	PASS	afr	1.159e-05	0.377		0	0.02	0.446			3	68738	0	0	0	59630	0	0	0	27658	0	0	0	43422	0	0	0	63844
22-28699795-TA-T	22	28699795	rs2145840467	TA	T	gnomAD Exomes	PASS	NA	ENST00000404276.6	c.1008+42del		c.1008+42del	intron_variant				1	1347292	7.42e-07	0	0	PASS			0.99		0	0	-1.4			0	69812	0	0	0	59716	0	0	0	27996	0	0	0	43616	0	0	0	63864
22-28699796-A-G	22	28699796	rs1046991530	A	G	gnomAD Exomes	PASS	NA	ENST00000404276.6	c.1008+42T>C		c.1008+42T>C	intron_variant				4	1355786	2.95e-06	0	0	PASS	amr	1.333e-05	3.47		0	0	-1.53			0	69984	0	0	3	59730	0	0	0	28054	0	0	0	43638	0	0	0	63866
22-28699804-G-C	22	28699804	rs1569120706	G	C	gnomAD Exomes	PASS	NA	ENST00000404276.6	c.1008+34C>G		c.1008+34C>G	intron_variant				1	1403870	7.12e-07	0	0	PASS			0.368		0	0	0.272			0	70886	0	0	0	59784	0	0	0	28360	0	0	1	43848	0	0	0	63898
22-28699805-G-C	22	28699805	rs747703995	G	C	gnomAD Exomes	PASS	NA	ENST00000404276.6	c.1008+33C>G		c.1008+33C>G	intron_variant				1	1408132	7.1e-07	0	0	PASS			0.029		0	0	-2.66			0	70934	0	0	0	59750	0	0	0	28402	0	0	0	43878	0	0	0	63890
22-28699806-C-T	22	28699806	rs1473392228	C	T	gnomAD Genomes	NA	PASS	ENST00000404276.6	c.1008+32G>A		c.1008+32G>A	intron_variant				1	1418646	7.05e-07	0	0	PASS			3.77		0	0	-0.511			0	71066	0	0	0	59760	0	0	0	28468	0	0	0	43928	0	0	0	63922
22-28699808-G-A	22	28699808	rs2052753603	G	A	gnomAD Exomes,gnomAD Genomes	PASS	PASS	ENST00000404276.6	c.1008+30C>T		c.1008+30C>T	intron_variant				2	1434048	1.39e-06	0	0	PASS	afr	4.65e-06	0.559		0	0	-0.288			2	71386	0	0	0	59758	0	0	0	28532	0	0	0	44008	0	0	0	63930
22-28699808-G-C	22	28699808	rs2052753603	G	C	gnomAD Exomes	PASS	NA	ENST00000404276.6	c.1008+30C>G		c.1008+30C>G	intron_variant				2	1434166	1.39e-06	0	0	PASS	nfe	3.3e-07	0.514		0.04	0.03	-0.288			0	71508	0	0	0	59778	0	0	0	28532	0	0	0	43996	0	0	0	63930
22-28699810-T-C	22	28699810	rs771538985	T	C	gnomAD Exomes	PASS	NA	ENST00000404276.6	c.1008+28A>G		c.1008+28A>G	intron_variant				1	1452132	6.89e-07	0	0	PASS			6.46		0	0	-0.245			0	71906	0	0	0	59806	0	0	0	28642	0	0	0	44068	0	0	0	63958
22-28699813-C-A	22	28699813	rs773164077	C	A	gnomAD Exomes,gnomAD Genomes	PASS	PASS	ENST00000404276.6	c.1008+25G>T		c.1008+25G>T	intron_variant	Likely benign	2575325		49	1506322	3.25e-05	0	0	PASS	nfe	3.347e-05	3.17		0	0.01	4.47			2	72772	0	0	0	59870	0	0	0	28948	0	0	0	44412	0	0	0	63956
22-28699815-A-G	22	28699815		A	G	gnomAD Exomes	PASS	NA	ENST00000404276.6	c.1008+23T>C		c.1008+23T>C	intron_variant				1	1543492	6.48e-07	0	0	PASS			1.25		0	-0.01	-1.29			0	73676	0	0	0	59930	0	0	0	29158	0	0	0	44542	0	0	0	63984
22-28699818-G-T	22	28699818	rs2145840862	G	T	gnomAD Exomes	PASS	NA	ENST00000404276.6	c.1008+20C>A		c.1008+20C>A	intron_variant				1	1557594	6.42e-07	0	0	PASS			0.17		0	0	-0.244			0	73890	0	0	0	59940	0	0	0	29230	0	0	0	44620	0	0	0	63972
22-28699821-T-C	22	28699821	rs1190548447	T	C	gnomAD Exomes	PASS	NA	ENST00000404276.6	c.1008+17A>G		c.1008+17A>G	intron_variant	Likely benign	1571202		3	1559328	1.92e-06	0	0	PASS	nfe	7.1e-07	0.532		0	0	-1.8			0	73960	0	0	0	59950	0	0	0	29252	0	0	0	44640	0	0	0	63980
22-28699821-T-G	22	28699821	rs1190548447	T	G	gnomAD Exomes	PASS	NA	ENST00000404276.6	c.1008+17A>C		c.1008+17A>C	intron_variant	Likely benign	2078590		1	1559328	6.41e-07	0	0	PASS			0.402		0	0	-1.8			0	73960	0	0	0	59950	0	0	0	29252	0	0	0	44640	0	0	0	63980
22-28699821-T-A	22	28699821		T	A	gnomAD Exomes	PASS	NA	ENST00000404276.6	c.1008+17A>T		c.1008+17A>T	intron_variant				1	1559328	6.41e-07	0	0	PASS			0.447		0	0	-1.8			0	73960	0	0	0	59950	0	0	0	29252	0	0	0	44640	0	0	0	63980
22-28699822-T-G	22	28699822		T	G	gnomAD Exomes	PASS	NA	ENST00000404276.6	c.1008+16A>C		c.1008+16A>C	intron_variant				1	1562442	6.4e-07	0	0	PASS			0.069		0	0	-5.51			0	74028	0	0	0	59940	0	0	0	29268	0	0	0	44672	0	0	0	63998
22-28699823-G-C	22	28699823	rs1555915284	G	C	gnomAD Exomes	PASS	NA	ENST00000404276.6	c.1008+15C>G		c.1008+15C>G	intron_variant	Likely benign	510656		10	1564392	6.39e-06	0	0	PASS	nfe	4.46e-06	1.05		0	0	-0.201			0	74090	0	0	0	59948	0	0	0	29286	0	0	0	44678	0	0	0	64006
22-28699823-G-A	22	28699823		G	A	gnomAD Exomes	PASS	NA	ENST00000404276.6	c.1008+15C>T		c.1008+15C>T	intron_variant				1	1564392	6.39e-07	0	0	PASS			2.15		0	0	-0.201			0	74090	0	0	0	59948	0	0	0	29286	0	0	0	44678	0	0	0	64006
22-28699825-G-A	22	28699825	rs193264230	G	A	gnomAD Exomes,gnomAD Genomes	PASS	PASS	ENST00000404276.6	c.1008+13C>T		c.1008+13C>T	intron_variant	Benign/Likely benign	371935		28	1575176	1.78e-05	1	0	PASS	amr	0.00026152	0.809		0	0	0.318			0	74222	0	0	23	59952	1	0	0	29360	0	0	0	44730	0	0	0	63996
22-28699827-G-C	22	28699827	rs2145841047	G	C	gnomAD Exomes	PASS	NA	ENST00000404276.6	c.1008+11C>G		c.1008+11C>G	intron_variant				1	1581240	6.32e-07	0	0	PASS			1.8		0	0	1.1			0	74392	0	0	0	59952	0	0	0	29400	0	0	0	44730	0	0	0	64002
22-28699828-C-T	22	28699828	rs1457958792	C	T	gnomAD Exomes	PASS	NA	ENST00000404276.6	c.1008+10G>A		c.1008+10G>A	intron_variant				1	1589526	6.29e-07	0	0	PASS			2.5		0	0	0.156			0	74518	0	0	0	59974	0	0	0	29434	0	0	0	44770	0	0	0	64024
22-28699830-T-C	22	28699830	rs139986197	T	C	gnomAD Exomes,gnomAD Genomes	PASS	PASS	ENST00000404276.6	c.1008+8A>G		c.1008+8A>G	splice_region_variant	Benign/Likely benign	415930		68	1602940	4.24e-05	0	0	PASS	eas	0.00118715	3.99		0	0	0.261			0	74806	0	0	0	59998	0	0	0	29522	0	0	66	44822	0	0	0	64018
22-28699830-T-G	22	28699830	rs139986197	T	G	gnomAD Exomes	PASS	NA	ENST00000404276.6	c.1008+8A>C		c.1008+8A>C	splice_region_variant				2	1602940	1.25e-06	0	0	PASS			3.53		0	0	0.261			0	74806	0	0	0	59998	0	0	0	29522	0	0	1	44822	0	0	0	64018
22-28699831-C-T	22	28699831	rs1365428441	C	T	gnomAD Exomes	PASS	NA	ENST00000404276.6	c.1008+7G>A		c.1008+7G>A	splice_region_variant	Likely benign	1131209		1	1605756	6.23e-07	0	0	PASS			2.4		0	-0.01	2.96			0	74874	0	0	0	59986	0	0	0	29550	0	0	0	44836	0	0	0	64004
22-28699832-T-C	22	28699832	rs2145841162	T	C	gnomAD Exomes	PASS	NA	ENST00000404276.6	c.1008+6A>G		c.1008+6A>G	intron_variant				1	1606924	6.22e-07	0	0	PASS			1.22		0	0	0.165			0	74904	0	0	0	60002	0	0	0	29552	0	0	0	44848	0	0	0	64036
22-28699836-A-C	22	28699836	rs1555915295	A	C	gnomAD Exomes	PASS	NA	ENST00000404276.6	c.1008+2T>G		c.1008+2T>G	splice_donor_variant	Likely pathogenic	479579		3	1608494	1.87e-06	0	0	PASS			32		1	-0.88	6.28			0	74918	0	0	1	60008	0	0	0	29572	0	0	0	44846	0	0	1	64024
22-28699837-C-T	22	28699837	rs1555915298	C	T	gnomAD Exomes	PASS	NA	ENST00000404276.6	c.1008+1G>A		c.1008+1G>A	splice_donor_variant	Likely pathogenic	479580		1	1608774	6.22e-07	0	0	PASS			32		1	-0.88	8.83			0	74932	0	0	0	59996	0	0	0	29578	0	0	0	44846	0	0	0	64010
22-28699838-C-T	22	28699838	rs201544715	C	T	gnomAD Exomes,gnomAD Genomes	PASS	PASS	ENST00000404276.6	p.Gln336Gln	p.Gln336Gln	c.1008G>A	splice_region_variant	Conflicting interpretations of pathogenicity	279766		20	1609806	1.24e-05	0	0	PASS	amr	0.00022087	22.4		0.37	-0.72	4.13			0	74950	0	0	20	60002	0	0	0	29590	0	0	0	44852	0	0	0	63996
22-28699839-T-C	22	28699839	rs1300388084	T	C	gnomAD Exomes	PASS	NA	ENST00000404276.6	p.Gln336Arg	p.Gln336Arg	c.1007A>G	missense_variant	Uncertain significance	964251		1	1609912	6.21e-07	0	0	PASS			24.3	0.204	0.05	-0.21	6.31	0.03	0.084	0	74964	0	0	0	60016	0	0	0	29588	0	0	0	44854	0	0	0	64022
22-28699839-T-G	22	28699839	rs1300388084	T	G	gnomAD Exomes	PASS	NA	ENST00000404276.6	p.Gln336Pro	p.Gln336Pro	c.1007A>C	missense_variant	Uncertain significance	479536		1	1609912	6.21e-07	0	0	PASS			26.6	0.363	0.03	-0.2	6.31	0.01	0.691	0	74964	0	0	0	60016	0	0	0	29588	0	0	0	44854	0	0	0	64022
22-28699841-C-T	22	28699841	rs2052756490	C	T	gnomAD Exomes,gnomAD Genomes	PASS	PASS	ENST00000404276.6	p.Val335Val	p.Val335Val	c.1005G>A	synonymous_variant	Likely benign	1951343		4	1610818	2.48e-06	0	0	PASS	afr	1.065e-05	0.031		0	0	-3.96			3	74832	0	0	0	59984	0	0	0	29598	0	0	0	44876	0	0	0	64012
22-28699843-C-G	22	28699843	rs563752762	C	G	gnomAD Exomes	PASS	NA	ENST00000404276.6	p.Val335Leu	p.Val335Leu	c.1003G>C	missense_variant	Uncertain significance	216639		28	1611192	1.74e-05	0	0	PASS	nfe	1.57e-05	23.4	0.333	0	0	8.83	0	0.951	0	74968	0	0	0	60002	0	0	0	29592	0	0	0	44864	0	0	0	64024
22-28699843-C-A	22	28699843	rs563752762	C	A	gnomAD Exomes	PASS	NA	ENST00000404276.6	p.Val335Leu	p.Val335Leu	c.1003G>T	missense_variant	Uncertain significance	656556		1	1611192	6.21e-07	0	0	PASS			23.6	0.333	0.01	-0.01	8.83	0	0.951	0	74968	0	0	1	60002	0	0	0	29592	0	0	0	44864	0	0	0	64024
22-28699843-C-T	22	28699843	rs563752762	C	T	gnomAD Exomes	PASS	NA	ENST00000404276.6	p.Val335Met	p.Val335Met	c.1003G>A	missense_variant	Uncertain significance	142375		3	1611186	1.86e-06	0	0	PASS	nfe	2.8e-07	24.1	0.425	0	0	8.83	0	0.999	0	74968	0	0	0	60000	0	0	0	29592	0	0	0	44864	0	0	0	64024
22-28699846-C-T	22	28699846	rs864622371	C	T	gnomAD Exomes	PASS	NA	ENST00000404276.6	p.Ala334Thr	p.Ala334Thr	c.1000G>A	missense_variant	Uncertain significance	220075		1	1612754	6.2e-07	0	0	PASS			24.4	0.51	0	0	8.83	0	0.993	0	74994	0	0	0	60008	0	0	0	29602	0	0	0	44860	0	0	0	64006
22-28699849-A-G	22	28699849	rs1352758126	A	G	gnomAD Exomes,gnomAD Genomes	PASS	PASS	ENST00000404276.6	p.Leu333Leu	p.Leu333Leu	c.997T>C	synonymous_variant	Likely benign	460868		6	1613090	3.72e-06	0	0	PASS	nfe	7.9e-07	6.84		0	0	1.04			1	74894	0	0	0	60000	0	0	0	29602	0	0	0	44890	0	0	0	64034
22-28699850-G-A	22	28699850	rs1053994833	G	A	gnomAD Exomes,gnomAD Genomes	PASS	PASS	ENST00000404276.6	p.Leu332Leu	p.Leu332Leu	c.996C>T	synonymous_variant	Likely benign	491660		4	1612994	2.48e-06	0	0	PASS	afr	4.43e-06	4.6		0	-0.01	0.884			2	74888	0	0	0	59982	0	0	0	29604	0	0	0	44890	0	0	0	64032
22-28699852-G-A	22	28699852	rs1555915348	G	A	gnomAD Exomes	PASS	NA	ENST00000404276.6	p.Leu332Phe	p.Leu332Phe	c.994C>T	missense_variant	Uncertain significance	647008		1	1612934	6.2e-07	0	0	PASS			25.5	0.333	0	-0.01	8.72	0	0.995	0	74998	0	0	0	60010	0	0	0	29600	0	0	0	44874	0	0	0	64014
22-28699854-A-G	22	28699854	rs1555915352	A	G	gnomAD Exomes	PASS	NA	ENST00000404276.6	p.Met331Thr	p.Met331Thr	c.992T>C	missense_variant	Uncertain significance	491659		1	1613466	6.2e-07	0	0	PASS			25.5	0.682	0	0	6.28	0.01	0.999	0	75036	0	0	0	60014	0	0	0	29602	0	0	0	44880	0	0	0	64032
22-28699855-T-A	22	28699855	rs1555915357	T	A	gnomAD Exomes	PASS	NA	ENST00000404276.6	p.Met331Leu	p.Met331Leu	c.991A>T	missense_variant				1	1613462	6.2e-07	0	0	PASS			23.9	0.218	0	0	6.31	0.01	0.251	0	75008	0	0	0	60006	0	0	0	29600	0	0	0	44872	0	0	0	64010
22-28699855-T-C	22	28699855	rs1555915357	T	C	gnomAD Exomes	PASS	NA	ENST00000404276.6	p.Met331Val	p.Met331Val	c.991A>G	missense_variant	Uncertain significance	483395		1	1613462	6.2e-07	0	0	PASS			23.6	0.329	0.03	0.05	6.31	0.17	0.431	0	75008	0	0	0	60006	0	0	0	29600	0	0	0	44872	0	0	0	64010
22-28699856-C-A	22	28699856	rs9625537	C	A	gnomAD Exomes	PASS	NA	ENST00000404276.6	p.Gln330His	p.Gln330His	c.990G>T	missense_variant	Uncertain significance	483377		2	1613692	1.24e-06	0	0	PASS	eas	7.39e-06	25	0.743	0	-0.02	3.01	0.02	0.999	0	75020	0	0	0	60010	0	0	0	29604	0	0	2	44880	0	0	0	64026
22-28699856-C-T	22	28699856	rs9625537	C	T	gnomAD Exomes,gnomAD Genomes	PASS	PASS	ENST00000404276.6	p.Gln330Gln	p.Gln330Gln	c.990G>A	synonymous_variant	Likely benign	184784		19	1613574	1.18e-05	0	0	PASS	nfe	8.78e-06	8.87		0	-0.01	3.01			1	74898	0	0	0	59990	0	0	0	29604	0	0	1	44892	0	0	0	64026
22-28699860-T-A	22	28699860		T	A	gnomAD Exomes	PASS	NA	ENST00000404276.6	p.Tyr329Phe	p.Tyr329Phe	c.986A>T	missense_variant				1	1613864	6.2e-07	0	0	PASS			22.7	0.193	0	0.01	6.31	0.06	0.536	0	75032	0	0	0	60020	0	0	0	29606	0	0	0	44874	0	0	0	64024
22-28699860-T-C	22	28699860	rs774685647	T	C	gnomAD Exomes	PASS	NA	ENST00000404276.6	p.Tyr329Cys	p.Tyr329Cys	c.986A>G	missense_variant	Uncertain significance	460867		1	1613864	6.2e-07	0	0	PASS			27.8	0.563	0	-0.01	6.31	0.01	0.992	0	75032	0	0	0	60020	0	0	0	29606	0	0	0	44874	0	0	0	64024
22-28699861-A-T	22	28699861	rs866542645	A	T	gnomAD Exomes	PASS	NA	ENST00000404276.6	p.Tyr329Asn	p.Tyr329Asn	c.985T>A	missense_variant	Uncertain significance	628141		1	1613742	6.2e-07	0	0	PASS			27.4	0.496	0	-0.01	6.28	0	0.814	0	75046	0	0	0	60016	0	0	0	29602	0	0	0	44876	0	0	0	64026
22-28699863-A-G	22	28699863	rs1555915377	A	G	gnomAD Exomes	PASS	NA	ENST00000404276.6	p.Phe328Ser	p.Phe328Ser	c.983T>C	missense_variant	Uncertain significance	1328201		1	1613928	6.2e-07	0	0	PASS			28.7	0.804	0	0	6.28	0.02	1	0	75012	0	0	0	60014	0	0	0	29606	0	0	0	44880	0	0	0	64024
22-28699864-AAT-A	22	28699864		AAT	A	gnomAD Exomes	PASS	NA	ENST00000404276.6	p.Tyr327PhefsTer13	p.Tyr327PhefsTer13	c.980_981del	frameshift_variant				1	1613988	6.2e-07	0	0	PASS			32		0	-0.02	6.28			0	75036	0	0	0	60014	0	0	0	29608	0	0	1	44870	0	0	0	64028
22-28699865-A-AC	22	28699865		A	AC	gnomAD Exomes	PASS	NA	ENST00000404276.6	p.Tyr327Ter	p.Tyr327Ter	c.980_981insG	stop_gained				1	1614028	6.2e-07	0	0	PASS			34		0.01	-0.13	0.024			0	75044	0	0	0	60012	0	0	0	29608	0	0	0	44878	0	0	0	64042
22-28699865-A-G	22	28699865	rs1601738446	A	G	gnomAD Exomes	PASS	NA	ENST00000404276.6	p.Tyr327Tyr	p.Tyr327Tyr	c.981T>C	synonymous_variant	Likely benign	700364		1	1614028	6.2e-07	0	0	PASS			6.86		0	0	0.024			0	75044	0	0	0	60012	0	0	0	29608	0	0	0	44878	0	0	0	64042
22-28699866-T-C	22	28699866	rs587780194	T	C	gnomAD Exomes,gnomAD Genomes	PASS	PASS	ENST00000404276.6	p.Tyr327Cys	p.Tyr327Cys	c.980A>G	missense_variant	Uncertain significance	128092		29	1613830	1.8e-05	0	0	PASS	nfe	1.107e-05	28.4	0.684	0	-0.01	6.31	0	0.997	1	74880	0	0	2	59976	0	0	0	29608	0	0	2	44884	0	0	0	64020
22-28699866-T-A	22	28699866	rs587780194	T	A	gnomAD Exomes	PASS	NA	ENST00000404276.6	p.Tyr327Phe	p.Tyr327Phe	c.980A>T	missense_variant	Uncertain significance	1329295		1	1613952	6.2e-07	0	0	PASS			22.7	0.138	0	-0.01	6.31	0.14	0.431	0	75002	0	0	0	59996	0	0	0	29608	0	0	0	44872	0	0	0	64020
22-28699866-T-TA	22	28699866	rs1555915392	T	TA	gnomAD Exomes	PASS	NA	ENST00000404276.6	p.Tyr327LeufsTer14	p.Tyr327LeufsTer14	c.979dup	frameshift_variant	Pathogenic	530043		1	1613952	6.2e-07	0	0	PASS			32		0	-0.04	6.31			0	75002	0	0	0	59996	0	0	0	29608	0	0	0	44872	0	0	0	64020
22-28699868-G-A	22	28699868	rs1057521868	G	A	gnomAD Exomes	PASS	NA	ENST00000404276.6	p.Leu326Leu	p.Leu326Leu	c.978C>T	synonymous_variant	Likely benign	384120		2	1614014	1.24e-06	0	0	PASS	nfe	2.8e-07	7.85		0	-0.01	-0.291			0	75022	0	0	0	59996	0	0	0	29608	0	0	0	44878	0	0	0	64034
22-28699872-T-C	22	28699872	rs767656411	T	C	gnomAD Exomes	PASS	NA	ENST00000404276.6	p.Lys325Arg	p.Lys325Arg	c.974A>G	missense_variant	Uncertain significance	1360231		1	1614036	6.2e-07	0	0	PASS			26.6	0.249	0	-0.02	6.31	0	0.842	0	75026	0	0	0	60008	0	0	0	29608	0	0	1	44886	0	0	0	64020
22-28699872-T-A	22	28699872	rs767656411	T	A	gnomAD Exomes	PASS	NA	ENST00000404276.6	p.Lys325Met	p.Lys325Met	c.974A>T	missense_variant	Uncertain significance	232071		4	1614036	2.48e-06	0	0	PASS	nfe	7.9e-07	28.4	0.544	0	-0.01	6.31	0	0.998	0	75026	0	0	0	60008	0	0	0	29608	0	0	0	44886	0	0	0	64020
22-28699873-T-C	22	28699873	rs587780193	T	C	gnomAD Exomes	PASS	NA	ENST00000404276.6	p.Lys325Glu	p.Lys325Glu	c.973A>G	missense_variant	Uncertain significance	420222		11	1613984	6.82e-06	0	0	PASS	nfe	5e-06	27	0.53	0	0	6.31	0	0.933	0	74912	0	0	0	59994	0	0	0	29608	0	0	0	44896	0	0	0	64022
22-28699874-G-T	22	28699874	rs1060502712	G	T	gnomAD Exomes	PASS	NA	ENST00000404276.6	p.Cys324Ter	p.Cys324Ter	c.972C>A	stop_gained				1	1614026	6.2e-07	0	0	PASS			37		0	-0.06	2.87			0	75044	0	0	0	60010	0	0	0	29606	0	0	0	44880	0	0	0	64022
22-28699874-G-C	22	28699874	rs1060502712	G	C	gnomAD Exomes	PASS	NA	ENST00000404276.6	p.Cys324Trp	p.Cys324Trp	c.972C>G	missense_variant	Uncertain significance	410050		3	1614026	1.86e-06	0	0	PASS	nfe	2.8e-07	25.2	0.448	0	0	2.87	0	0.995	0	75044	0	0	0	60010	0	0	0	29606	0	0	1	44880	0	0	0	64022
22-28699876-A-G	22	28699876		A	G	gnomAD Exomes	PASS	NA	ENST00000404276.6	p.Cys324Arg	p.Cys324Arg	c.970T>C	missense_variant				1	1614092	6.2e-07	0	0	PASS			27.4	0.451	0	0	6.28	0.01	0.987	0	75034	0	0	0	60018	0	0	0	29604	0	0	0	44882	0	0	0	64034
22-28699878-G-A	22	28699878	rs2052761923	G	A	gnomAD Exomes	PASS	NA	ENST00000404276.6	p.Thr323Ile	p.Thr323Ile	c.968C>T	missense_variant	Uncertain significance	1016649		1	1614022	6.2e-07	0	0	PASS			23.4	0.101	0	0	8.72	0.26	0.499	0	74996	0	0	0	60012	0	0	0	29608	0	0	0	44874	0	0	0	64008
22-28699879-T-G	22	28699879	rs750984976	T	G	gnomAD Exomes	PASS	NA	ENST00000404276.6	p.Thr323Pro	p.Thr323Pro	c.967A>C	missense_variant	Uncertain significance	420003		2	1614090	1.24e-06	0	0	PASS	nfe	2.8e-07	26.5	0.494	0	-0.01	6.31	0.06	0.944	0	75026	0	0	0	60010	0	0	0	29606	0	0	0	44884	0	0	0	64020
22-28699879-T-C	22	28699879	rs750984976	T	C	gnomAD Exomes	PASS	NA	ENST00000404276.6	p.Thr323Ala	p.Thr323Ala	c.967A>G	missense_variant				1	1614090	6.2e-07	0	0	PASS			22.4	0.169	0	0	6.31	0.14	0.214	0	75026	0	0	0	60010	0	0	0	29606	0	0	0	44884	0	0	0	64020
22-28699880-A-G	22	28699880	rs1286531890	A	G	gnomAD Exomes	PASS	NA	ENST00000404276.6	p.Ala322Ala	p.Ala322Ala	c.966T>C	synonymous_variant				1	1614142	6.2e-07	0	0	PASS			8.27		0	0	-0.563			0	75052	0	0	0	60016	0	0	0	29606	0	0	1	44880	0	0	0	64032
22-28699882-C-G	22	28699882	rs2145843089	C	G	gnomAD Exomes	PASS	NA	ENST00000404276.6	p.Ala322Pro	p.Ala322Pro	c.964G>C	missense_variant				1	1614096	6.2e-07	0	0	PASS			16.9	0.257	0	-0.01	3.4	0.29	0.001	1	75042	0	0	0	60010	0	0	0	29608	0	0	0	44876	0	0	0	64018
22-28699884-T-G	22	28699884	rs374395284	T	G	gnomAD Exomes,gnomAD Genomes	PASS	PASS	ENST00000404276.6	p.Glu321Ala	p.Glu321Ala	c.962A>C	missense_variant	Uncertain significance	232111		13	1613966	8.05e-06	0	0	PASS	amr	9e-05	27.7	0.634	0	-0.01	6.31	0	0.999	0	74900	0	0	10	59974	0	0	0	29606	0	0	0	44886	0	0	0	64014
22-28699886-T-A	22	28699886	rs1237880782	T	A	gnomAD Exomes	PASS	NA	ENST00000404276.6	p.Lys320Asn	p.Lys320Asn	c.960A>T	missense_variant	Uncertain significance	479539		1	1614140	6.2e-07	0	0	PASS			14.4	0.055	0	0	0.133	0.31	0.003	0	75044	0	0	0	60002	0	0	0	29606	0	0	0	44880	0	0	0	64030
22-28699888-T-C	22	28699888	rs587782480	T	C	gnomAD Exomes	PASS	NA	ENST00000404276.6	p.Lys320Glu	p.Lys320Glu	c.958A>G	missense_variant	Uncertain significance	142463		4	1614162	2.48e-06	0	0	PASS	nfe	7.9e-07	21.7	0.075	0	0	3.68	0.3	0.005	0	75054	0	0	0	60016	0	0	0	29606	0	0	0	44878	0	0	0	64036
22-28699890-A-G	22	28699890	rs766794072	A	G	gnomAD Exomes	PASS	NA	ENST00000404276.6	p.Leu319Pro	p.Leu319Pro	c.956T>C	missense_variant				1	1614122	6.2e-07	0	0	PASS			27.8	0.872	0	-0.01	6.28	0	0.996	0	75046	0	0	0	60016	0	0	0	29606	0	0	0	44876	0	0	0	64038
22-28699891-G-A	22	28699891	rs1057524600	G	A	gnomAD Exomes	PASS	NA	ENST00000404276.6	p.Leu319Leu	p.Leu319Leu	c.955C>T	synonymous_variant	Likely benign	392711		1	1614026	6.2e-07	0	0	PASS			9.31		0	-0.01	4.89			0	74984	0	0	0	59998	0	0	0	29608	0	0	0	44868	0	0	0	64002
22-28699892-G-A	22	28699892	rs1601738778	G	A	gnomAD Genomes	NA	PASS	ENST00000404276.6	p.Arg318Arg	p.Arg318Arg	c.954C>T	synonymous_variant	Likely benign	823327		1	1613930	6.2e-07	0	0	PASS			5.6		0	0	0.464			1	74902	0	0	0	59976	0	0	0	29608	0	0	0	44876	0	0	0	64014
22-28699893-C-G	22	28699893	rs143611747	C	G	gnomAD Exomes	PASS	NA	ENST00000404276.6	p.Arg318Pro	p.Arg318Pro	c.953G>C	missense_variant	Uncertain significance	530137		2	1614054	1.24e-06	0	0	PASS	nfe	2.8e-07	22.5	0.215	0	-0.01	4.93	0.04	0.101	0	75020	0	0	0	59986	0	0	0	29606	0	0	0	44874	0	0	0	64020
22-28699893-C-T	22	28699893	rs143611747	C	T	gnomAD Exomes,gnomAD Genomes	PASS	PASS	ENST00000404276.6	p.Arg318His	p.Arg318His	c.953G>A	missense_variant	Uncertain significance	133890		73	1613934	4.52e-05	0	0	PASS	amr	5.44e-05	21.7	0.18	0	-0.01	4.93	0.06	0.013	1	74898	0	0	7	59966	0	0	0	29606	0	0	1	44886	0	0	0	64020
22-28699893-C-A	22	28699893	rs143611747	C	A	gnomAD Exomes,gnomAD Genomes	PASS	PASS	ENST00000404276.6	p.Arg318Leu	p.Arg318Leu	c.953G>T	missense_variant	Uncertain significance	216653		12	1614052	7.43e-06	0	0	PASS	nfe	4.29e-06	21.4	0.173	0	-0.01	4.93	0.02	0.029	0	75020	0	0	0	59986	0	0	0	29606	0	0	0	44874	0	0	0	64020
22-28699894-G-A	22	28699894	rs148053495	G	A	gnomAD Exomes,gnomAD Genomes	PASS	PASS	ENST00000404276.6	p.Arg318Cys	p.Arg318Cys	c.952C>T	missense_variant	Uncertain significance	128090		24	1613918	1.49e-05	0	0	PASS	sas	8.75e-06	26.5	0.309	0	-0.01	5.77	0	0.882	2	74902	0	0	2	59976	0	0	0	29608	0	0	1	44884	0	0	0	64014
22-28699897-T-C	22	28699897	rs587782416	T	C	gnomAD Exomes,gnomAD Genomes	PASS	PASS	ENST00000404276.6	p.Lys317Glu	p.Lys317Glu	c.949A>G	missense_variant	Uncertain significance	142376		8	1614020	4.96e-06	0	0	PASS	nfe	2.47e-06	18.1	0.101	0	0	2.91	0.38	0.074	0	74914	0	0	0	59986	0	0	0	29606	0	0	0	44880	0	0	0	64036
22-28699898-A-T	22	28699898	rs1569121419	A	T	gnomAD Exomes	PASS	NA	ENST00000404276.6	p.Asn316Lys	p.Asn316Lys	c.948T>A	missense_variant	Uncertain significance	629342		1	1614086	6.2e-07	0	0	PASS			10.7	0.059	0	0	-0.069	0.57	0.007	0	75042	0	0	0	59988	0	0	0	29608	0	0	0	44868	0	0	0	64028
22-28699899-T-C	22	28699899		T	C	gnomAD Exomes	PASS	NA	ENST00000404276.6	p.Asn316Ser	p.Asn316Ser	c.947A>G	missense_variant				1	1614156	6.2e-07	0	0	PASS			16.1	0.152	0	0	0.314	0.68	0.003	0	75044	0	0	0	60012	0	0	0	29608	0	0	0	44874	0	0	0	64040
22-28699900-TC-T	22	28699900	rs2052765649	TC	T	gnomAD Exomes	PASS	NA	ENST00000404276.6	p.Asn316IlefsTer4	p.Asn316IlefsTer4	c.945del	frameshift_variant	Pathogenic	961262		1	1614054	6.2e-07	0	0	PASS			21.8		0	-0.07	3.92			0	75014	0	0	0	59998	0	0	0	29608	0	0	0	44862	0	0	0	64022
22-28699901-C-A	22	28699901	rs876659711	C	A	gnomAD Exomes	PASS	NA	ENST00000404276.6	p.Gly315Gly	p.Gly315Gly	c.945G>T	synonymous_variant	Likely benign	232348		1	1614008	6.2e-07	0	0	PASS			5.18		0.01	0.02	0.658			0	75026	0	0	0	59996	0	0	0	29602	0	0	0	44866	0	0	0	64030
22-28699903-C-T	22	28699903	rs1569121455	C	T	gnomAD Exomes	PASS	NA	ENST00000404276.6	p.Gly315Arg	p.Gly315Arg	c.943G>A	missense_variant	Uncertain significance	572120		1	1613986	6.2e-07	0	0	PASS			16.7	0.03	0	0.01	2.58	0.51	0.012	0	75008	0	0	0	59980	0	0	0	29604	0	0	0	44868	0	0	0	64008
22-28699904-C-T	22	28699904	rs1057520467	C	T	gnomAD Exomes	PASS	NA	ENST00000404276.6	p.Val314Val	p.Val314Val	c.942G>A	synonymous_variant	Likely benign	379019		1	1614052	6.2e-07	0	0	PASS			6.39		0.01	-0.01	0.428			0	75030	0	0	0	60000	0	0	0	29606	0	0	0	44872	0	0	0	64010
22-28699904-C-A	22	28699904	rs1057520467	C	A	gnomAD Exomes	PASS	NA	ENST00000404276.6	p.Val314Val	p.Val314Val	c.942G>T	synonymous_variant	Likely benign	628198		1	1614052	6.2e-07	0	0	PASS			4.58		0	0	0.428			0	75030	0	0	0	60000	0	0	0	29606	0	0	0	44872	0	0	0	64010
22-28699905-A-G	22	28699905		A	G	gnomAD Exomes	PASS	NA	ENST00000404276.6	p.Val314Ala	p.Val314Ala	c.941T>C	missense_variant				1	1614080	6.2e-07	0	0	PASS			19.6	0.052	0	0	2.29	0.42	0.012	0	75044	0	0	0	60006	0	0	0	29608	0	0	0	44866	0	0	0	64026
22-28699907-C-G	22	28699907		C	G	gnomAD Exomes	PASS	NA	ENST00000404276.6	p.Val313Val	p.Val313Val	c.939G>C	synonymous_variant				1	1614062	6.2e-07	0	0	PASS			6.86		0	0	-0.515			0	75014	0	0	0	60008	0	0	0	29604	0	0	0	44866	0	0	0	64032
22-28699908-A-C	22	28699908	rs1039682955	A	C	gnomAD Exomes	PASS	NA	ENST00000404276.6	p.Val313Gly	p.Val313Gly	c.938T>G	missense_variant				1	1613966	6.2e-07	0	0	PASS			28.4	0.919	0.02	-0.02	6.28	0.02	0.997	0	74994	0	0	0	59996	0	0	0	29608	0	0	0	44872	0	0	0	64020
22-28699909-C-T	22	28699909	rs752302543	C	T	gnomAD Exomes	PASS	NA	ENST00000404276.6	p.Val313Met	p.Val313Met	c.937G>A	missense_variant	Uncertain significance	410041		32	1614074	1.98e-05	1	0	PASS	sas	0.00023702	24.5	0.491	0	0	8.83	0	0.99	0	75032	0	0	0	60022	0	0	0	29608	0	0	0	44872	0	0	0	64026
22-28699911-T-G	22	28699911	rs1157311218	T	G	gnomAD Exomes	PASS	NA	ENST00000404276.6	p.Lys312Thr	p.Lys312Thr	c.935A>C	missense_variant	Uncertain significance	957042		1	1613974	6.2e-07	0	0	PASS			22.7	0.245	0	0	3.76	0	0.328	1	75020	0	0	0	59996	0	0	0	29600	0	0	0	44870	0	0	0	64012
22-28699912-T-C	22	28699912	rs1064795532	T	C	gnomAD Exomes,gnomAD Genomes	PASS	PASS	ENST00000404276.6	p.Lys312Glu	p.Lys312Glu	c.934A>G	missense_variant	Uncertain significance	422065		7	1613896	4.34e-06	0	0	PASS	amr	2.256e-05	22.7	0.127	0	0	1.45	0.02	0.073	0	74908	0	0	4	59984	0	0	0	29608	0	0	0	44888	0	0	0	64014
22-28699913-G-A	22	28699913	rs757921503	G	A	gnomAD Exomes	PASS	NA	ENST00000404276.6	p.Asp311Asp	p.Asp311Asp	c.933C>T	synonymous_variant				3	1613952	1.86e-06	0	0	PASS	nfe	2.8e-07	8.34		0	-0.01	1.78			0	75044	0	0	0	59998	0	0	0	29608	0	0	0	44868	0	0	0	64008
22-28699915-C-T	22	28699915	rs587782347	C	T	gnomAD Exomes,gnomAD Genomes	PASS	PASS	ENST00000404276.6	p.Asp311Asn	p.Asp311Asn	c.931G>A	missense_variant	Uncertain significance	142266		21	1613922	1.3e-05	0	0	PASS	mid	0.00032311	22.1	0.112	0	-0.01	8.83	0.08	0.04	0	74926	0	0	0	59998	0	0	0	29608	0	0	0	44884	0	0	0	64022
22-28699918-A-G	22	28699918	rs2052767851	A	G	gnomAD Exomes	PASS	NA	ENST00000404276.6	p.Phe310Leu	p.Phe310Leu	c.928T>C	missense_variant				1	1613932	6.2e-07	0	0	PASS			23.1	0.401	0	0	6.28	0	0.314	0	75022	0	0	0	59996	0	0	0	29606	0	0	0	44870	0	0	0	64012
22-28699919-C-G	22	28699919	rs746952353	C	G	gnomAD Exomes	PASS	NA	ENST00000404276.6	p.Leu309Leu	p.Leu309Leu	c.927G>C	synonymous_variant	Likely benign	2452067		2	1613910	1.24e-06	0	0	PASS			0.971		0	0	0.199			0	75030	0	0	0	60006	0	0	0	29606	0	0	0	44876	0	0	0	64014
22-28699922-C-CT	22	28699922		C	CT	gnomAD Exomes	PASS	NA	ENST00000404276.6	p.Leu309AlafsTer3	p.Leu309AlafsTer3	c.923dup	frameshift_variant				1	1613822	6.2e-07	0	0	PASS			32		0	-0.01	1.99			0	75012	0	0	0	59996	0	0	0	29604	0	0	0	44864	0	0	0	64014
22-28699923-T-C	22	28699923	rs2145844660	T	C	gnomAD Exomes	PASS	NA	ENST00000404276.6	p.Glu308Gly	p.Glu308Gly	c.923A>G	missense_variant	Uncertain significance	1508839		2	1613576	1.24e-06	0	0	PASS	nfe	2.8e-07	31	0.714	0.04	-0.05	6.31	0	0.999	0	74936	0	0	0	59988	0	0	0	29596	0	0	0	44858	0	0	0	63992
22-28699925-T-TC	22	28699925	rs786203053	T	TC	gnomAD Exomes	PASS	NA	ENST00000404276.6	p.Glu308ArgfsTer4	p.Glu308ArgfsTer4	c.920dup	frameshift_variant	Pathogenic	186573		21	1613246	1.3e-05	0	0	PASS	nfe	1.144e-05	32		0.01	-0.03	-0.542			0	74936	0	0	0	59966	0	0	0	29598	0	0	0	44862	0	0	0	64000
22-28699925-TC-T	22	28699925	rs786203053	TC	T	gnomAD Genomes	NA	PASS	ENST00000404276.6	p.Gly307GlufsTer13	p.Gly307GlufsTer13	c.920del	frameshift_variant	Pathogenic	233191		1	1613122	6.2e-07	0	0	PASS			30		0	-0.01	-0.542			0	74814	0	0	0	59946	0	0	0	29598	0	0	0	44874	0	0	0	64000
22-28699926-C-T	22	28699926	rs876661053	C	T	gnomAD Exomes	PASS	NA	ENST00000404276.6	p.Gly307Glu	p.Gly307Glu	c.920G>A	missense_variant	Uncertain significance	234497		3	1613582	1.86e-06	0	0	PASS	nfe	6.8e-07	25.1	0.76	0	0	8.83	0	1	0	75014	0	0	0	60004	0	0	0	29604	0	0	0	44870	0	0	0	64020
22-28699927-C-T	22	28699927	rs1555915533	C	T	gnomAD Exomes	PASS	NA	ENST00000404276.6	p.Gly307Arg	p.Gly307Arg	c.919G>A	missense_variant	Uncertain significance	530077		2	1613252	1.24e-06	0	0	PASS			25.6	0.736	0	0	8.83	0	1	1	74976	0	0	0	59970	0	0	0	29586	0	0	0	44862	0	0	0	64012
22-28699928-C-G	22	28699928	rs1057523756	C	G	gnomAD Exomes	PASS	NA	ENST00000404276.6	p.Gly306Gly	p.Gly306Gly	c.918G>C	synonymous_variant	Likely benign	390390		2	1613326	1.24e-06	0	0	PASS	nfe	2.8e-07	6.07		0	0	0.358			0	74984	0	0	0	59966	0	0	0	29592	0	0	0	44870	0	0	0	64018
22-28699929-C-A	22	28699929	rs587780192	C	A	gnomAD Exomes	PASS	NA	ENST00000404276.6	p.Gly306Val	p.Gly306Val	c.917G>T	missense_variant	Uncertain significance	823069		4	1613330	2.48e-06	0	0	PASS	nfe	7.9e-07	24.7	0.632	0	0	8.83	0	1	0	74990	0	0	0	59962	0	0	0	29592	0	0	0	44874	0	0	0	64020
22-28699929-C-T	22	28699929	rs587780192	C	T	gnomAD Exomes	PASS	NA	ENST00000404276.6	p.Gly306Glu	p.Gly306Glu	c.917G>A	missense_variant	Uncertain significance	232728		3	1613328	1.86e-06	0	0	PASS	eas	7.39e-06	24.8	0.54	0	0	8.83	0	1	0	74990	0	0	0	59962	0	0	0	29592	0	0	2	44874	0	0	0	64020
22-28699929-C-G	22	28699929	rs587780192	C	G	gnomAD Exomes,gnomAD Genomes	PASS	PASS	ENST00000404276.6	p.Gly306Ala	p.Gly306Ala	c.917G>C	missense_variant	Conflicting interpretations of pathogenicity	128089		39	1613212	2.42e-05	0	0	PASS	eas	2.977e-05	24.4	0.536	0	0	8.83	0.01	0.996	2	74868	0	0	1	59942	0	0	0	29592	0	0	4	44886	0	0	0	64020
22-28699930-C-T	22	28699930	rs587783051	C	T	gnomAD Exomes	PASS	NA	ENST00000404276.6	p.Gly306Arg	p.Gly306Arg	c.916G>A	missense_variant	Uncertain significance	156500		1	1613272	6.2e-07	0	0	PASS			25.4	0.641	0	0	8.83	0	1	0	75002	0	0	0	59964	0	0	0	29590	0	0	0	44866	0	0	0	64020
22-28699930-C-A	22	28699930	rs587783051	C	A	gnomAD Exomes	PASS	NA	ENST00000404276.6	p.Gly306Trp	p.Gly306Trp	c.916G>T	missense_variant	Uncertain significance	234670		5	1613272	3.1e-06	0	0	PASS	nfe	1.24e-06	26.1	0.646	0	0	8.83	0	1	0	75002	0	0	0	59964	0	0	0	29590	0	0	0	44866	0	0	0	64020
22-28699930-C-G	22	28699930	rs587783051	C	G	gnomAD Exomes	PASS	NA	ENST00000404276.6	p.Gly306Arg	p.Gly306Arg	c.916G>C	missense_variant	Uncertain significance	1015249		2	1613272	1.24e-06	0	0	PASS			25.3	0.641	0	0	8.83	0	1	0	75002	0	0	0	59964	0	0	0	29590	0	0	0	44866	0	0	1	64020
22-28699931-T-C	22	28699931	rs587780191	T	C	gnomAD Exomes	PASS	NA	ENST00000404276.6	p.Glu305Glu	p.Glu305Glu	c.915A>G	synonymous_variant	Likely benign	1765987		2	1612948	1.24e-06	0	0	PASS			10.2		0.01	-0.01	3.69			0	74988	0	0	0	59944	0	0	0	29584	0	0	0	44862	0	0	1	64006
22-28699931-T-G	22	28699931	rs587780191	T	G	gnomAD Exomes,gnomAD Genomes	PASS	PASS	ENST00000404276.6	p.Glu305Asp	p.Glu305Asp	c.915A>C	missense_variant	Uncertain significance	128088		31	1612830	1.92e-05	0	0	PASS	nfe	1.884e-05	23.2	0.197	0	0	3.69	0.03	0.671	0	74866	0	0	0	59924	0	0	0	29584	0	0	0	44874	0	0	0	64006
22-28699932-T-A	22	28699932		T	A	gnomAD Exomes	PASS	NA	ENST00000404276.6	p.Glu305Val	p.Glu305Val	c.914A>T	missense_variant				1	1612856	6.2e-07	0	0	PASS			25.2	0.487	0.03	0.01	6.31	0	0.576	0	74958	0	0	0	59936	0	0	0	29574	0	0	0	44860	0	0	0	63968
22-28699934-C-T	22	28699934	rs1156943614	C	T	gnomAD Genomes	NA	PASS	ENST00000404276.6	p.Met304Ile	p.Met304Ile	c.912G>A	missense_variant	Uncertain significance	530181		1	1612314	6.2e-07	0	0	PASS			23.8	0.123	0.56	0.13	8.83	0.06	0.638	1	74856	0	0	0	59928	0	0	0	29588	0	0	0	44884	0	0	0	64018
22-28699935-A-G	22	28699935	rs587782033	A	G	gnomAD Exomes,gnomAD Genomes	PASS	PASS	ENST00000404276.6	p.Met304Thr	p.Met304Thr	c.911T>C	missense_variant	Uncertain significance	141817		5	1611956	3.1e-06	0	0	PASS	nfe	7.9e-07	24.7	0.427	0	0	6.28	0.01	0.994	1	74866	0	0	0	59912	0	0	0	29564	0	0	0	44878	0	0	0	64010
22-28699936-T-C	22	28699936	rs769436449	T	C	gnomAD Exomes,gnomAD Genomes	PASS	PASS	ENST00000404276.6	p.Met304Val	p.Met304Val	c.910A>G	missense_variant	Uncertain significance	186170		20	1612008	1.24e-05	0	0	PASS	amr	0.00011543	22.2	0.209	0.01	-0.01	6.31	0.37	0.511	0	74802	0	0	12	59902	0	0	0	29578	0	0	0	44864	0	0	0	63976
22-28699936-T-A	22	28699936	rs769436449	T	A	gnomAD Exomes	PASS	NA	ENST00000404276.6	p.Met304Leu	p.Met304Leu	c.910A>T	missense_variant	Uncertain significance	229861		2	1612130	1.24e-06	0	0	PASS			26.5	0.158	0	0	6.31	0.01	0.879	0	74924	0	0	0	59922	0	0	0	29578	0	0	0	44852	0	0	0	63976
22-28699937-C-G	22	28699937	rs786202256	C	G	gnomAD Genomes	NA	PASS	ENST00000404276.6	p.Leu303Phe	p.Leu303Phe	c.909G>C	missense_variant	Uncertain significance	185534		1	1611974	6.2e-07	0	0	PASS			21.9	0.182	0.05	0.09	3.51			0	74846	0	0	0	59930	0	0	0	29576	0	0	0	44874	0	0	0	64014
22-28699938-C-T	22	28699938	rs886039721	C	T	gnomAD Exomes	PASS	NA	ENST00000404276.6	c.909-1G>A		c.909-1G>A	splice_acceptor_variant	Likely pathogenic	479573		1	1611910	6.2e-07	0	0	PASS			34		0.99	-0.88	8.83			0	74966	0	0	0	59940	0	0	0	29564	0	0	0	44854	0	0	0	63998
22-28699946-C-T	22	28699946	rs2145845472	C	T	gnomAD Genomes	NA	PASS	ENST00000404276.6	c.909-9G>A		c.909-9G>A	intron_variant				1	1607780	6.22e-07	0	0	PASS			7.88		0	-0.01	0.267			0	74864	0	0	0	59872	0	0	0	29554	0	0	0	44840	0	0	0	64008
22-28699947-A-AAAGGC	22	28699947		A	AAAGGC	gnomAD Exomes	PASS	NA	ENST00000404276.6	c.909-15_909-11dup		c.909-15_909-11dup	intron_variant				1	1605608	6.23e-07	0	0	PASS			7.48		0	-0.02	3.77			0	74840	0	0	0	59874	0	0	0	29528	0	0	0	44842	0	0	0	64012
22-28699948-A-G	22	28699948		A	G	gnomAD Exomes	PASS	NA	ENST00000404276.6	c.909-11T>C		c.909-11T>C	intron_variant				2	1590832	1.26e-06	0	0	PASS	nfe	2.9e-07	2.52		0.03	0.09	0.226			0	74536	0	0	0	59758	0	0	0	29438	0	0	0	44768	0	0	0	64000
22-28699949-A-G	22	28699949		A	G	gnomAD Exomes	PASS	NA	ENST00000404276.6	c.909-12T>C		c.909-12T>C	intron_variant				1	1591794	6.28e-07	0	0	PASS			7.08		0.02	0.06	-0.149			0	74560	0	0	0	59758	0	0	0	29444	0	0	0	44766	0	0	0	64020
22-28699949-AG-A	22	28699949		AG	A	gnomAD Exomes	PASS	NA	ENST00000404276.6	c.909-13del		c.909-13del	intron_variant				1	1591794	6.28e-07	0	0	PASS			7.68		0	0.01	-0.149			0	74560	0	0	0	59758	0	0	0	29444	0	0	1	44766	0	0	0	64020
22-28699951-G-T	22	28699951		G	T	gnomAD Exomes	PASS	NA	ENST00000404276.6	c.909-14C>A		c.909-14C>A	intron_variant				1	1590750	6.29e-07	0	0	PASS			5.52		0	0.02	0.594			0	74500	0	0	0	59756	0	0	1	29438	0	0	0	44760	0	0	0	63990
22-28699955-G-A	22	28699955	rs1009670975	G	A	gnomAD Exomes,gnomAD Genomes	PASS	PASS	ENST00000404276.6	c.909-18C>T		c.909-18C>T	intron_variant	Likely benign	379018		15	1581312	9.49e-06	0	0	PASS	nfe	7.82e-06	5.61		0	0	0.962			0	74190	0	0	0	59438	0	0	0	29322	0	0	0	44710	0	0	0	63994
22-28699957-C-T	22	28699957	rs2145845675	C	T	gnomAD Exomes	PASS	NA	ENST00000404276.6	c.909-20G>A		c.909-20G>A	intron_variant	Likely benign	1581778		4	1572382	2.54e-06	0	0	PASS	nfe	8.2e-07	0.016		0	0	-0.161			0	74134	0	0	0	59436	0	0	0	29238	0	0	0	44632	0	0	0	63998
22-28699958-A-T	22	28699958		A	T	gnomAD Exomes	PASS	NA	ENST00000404276.6	c.909-21T>A		c.909-21T>A	intron_variant				1	1573878	6.35e-07	0	0	PASS			7.9		0.04	0.03	-0.133			0	74172	0	0	0	59454	0	0	0	29252	0	0	0	44658	0	0	0	64012
22-28699960-G-C	22	28699960		G	C	gnomAD Exomes	PASS	NA	ENST00000404276.6	c.909-23C>G		c.909-23C>G	intron_variant				1	1563868	6.39e-07	0	0	PASS			2.72		0.01	0.01	0.509			0	73928	0	0	0	59344	0	0	0	29188	0	0	0	44594	0	0	0	63970
22-28699960-G-A	22	28699960	rs774736943	G	A	gnomAD Exomes,gnomAD Genomes	PASS	PASS	ENST00000404276.6	c.909-23C>T		c.909-23C>T	intron_variant				3	1563750	1.92e-06	0	0	PASS	nfe	7e-07	2.53		0	0	0.509			0	73806	0	0	0	59324	0	0	0	29188	0	0	0	44606	0	0	0	63970
22-28699960-G-T	22	28699960		G	T	gnomAD Exomes	PASS	NA	ENST00000404276.6	c.909-23C>A		c.909-23C>A	intron_variant				1	1563868	6.39e-07	0	0	PASS			2.69		0	0	0.509			0	73928	0	0	0	59344	0	0	0	29188	0	0	0	44594	0	0	0	63970
22-28699961-G-T	22	28699961		G	T	gnomAD Exomes	PASS	NA	ENST00000404276.6	c.909-24C>A		c.909-24C>A	intron_variant				1	1559070	6.41e-07	0	0	PASS			2.83		0	0	-0.215			0	73784	0	0	0	59144	0	0	0	29088	0	0	0	44558	0	0	0	63922
22-28699961-G-C	22	28699961		G	C	gnomAD Exomes	PASS	NA	ENST00000404276.6	c.909-24C>G		c.909-24C>G	intron_variant				1	1559070	6.41e-07	0	0	PASS			3.26		0.01	0.02	-0.215			0	73784	0	0	0	59144	0	0	0	29088	0	0	0	44558	0	0	0	63922
22-28699962-G-C	22	28699962	rs1257426273	G	C	gnomAD Exomes	PASS	NA	ENST00000404276.6	c.909-25C>G		c.909-25C>G	intron_variant				14	1549888	9.03e-06	0	0	PASS	nfe	6.45e-06	0.088		0.01	0.02	-0.334			0	73428	0	0	0	58522	0	0	0	28950	0	0	0	44446	0	0	0	63894
22-28699965-TC-T	22	28699965		TC	T	gnomAD Exomes	PASS	NA	ENST00000404276.6	c.909-29del		c.909-29del	intron_variant				1	1537412	6.5e-07	0	0	PASS			1.63		0	0	3.83			0	73246	0	0	0	58562	0	0	0	28934	0	0	0	44386	0	0	0	63926
22-28699967-A-C	22	28699967	rs2145845883	A	C	gnomAD Exomes	PASS	NA	ENST00000404276.6	c.909-30T>G		c.909-30T>G	intron_variant				1	1518152	6.59e-07	0	0	PASS			6.99		0.11	0.15	-0.962			0	72774	0	0	0	57926	0	0	0	28682	0	0	0	44286	0	0	0	63908
22-28699968-T-C	22	28699968	rs762073761	T	C	gnomAD Exomes,gnomAD Genomes	PASS	PASS	ENST00000404276.6	c.909-31A>G		c.909-31A>G	intron_variant				8	1507648	5.31e-06	0	0	PASS	amr	1.386e-05	1.92		0.01	0	-1.94			1	72402	0	0	3	57450	0	0	0	28540	0	0	1	44250	0	0	0	63850
22-28699970-C-T	22	28699970	rs2145845930	C	T	gnomAD Exomes	PASS	NA	ENST00000404276.6	c.909-33G>A		c.909-33G>A	intron_variant				1	1503676	6.65e-07	0	0	PASS			1.96		0	0	0.49			0	72412	0	0	0	57408	0	0	0	28488	0	0	0	44186	0	0	0	63824
22-28699972-T-TG	22	28699972		T	TG	gnomAD Exomes	PASS	NA	ENST00000404276.6	c.909-36dup		c.909-36dup	intron_variant				1	1477464	6.77e-07	0	0	PASS			0.45		0.01	0.01	-1.36			0	71902	0	0	0	57306	0	0	0	28300	0	0	0	44080	0	0	0	63802
22-28699972-T-C	22	28699972		T	C	gnomAD Exomes	PASS	NA	ENST00000404276.6	c.909-35A>G		c.909-35A>G	intron_variant				1	1477464	6.77e-07	0	0	PASS			1.68		0	-0.01	-1.36			0	71902	0	0	0	57306	0	0	0	28300	0	0	0	44080	0	0	0	63802
22-28699974-G-A	22	28699974	rs1458713020	G	A	gnomAD Exomes	PASS	NA	ENST00000404276.6	c.909-37C>T		c.909-37C>T	intron_variant				1	1419842	7.04e-07	0	0	PASS			0.623		0	0	-0.34			1	70666	0	0	0	56966	0	0	0	27828	0	0	0	43772	0	0	0	63730
22-28699975-G-C	22	28699975		G	C	gnomAD Exomes	PASS	NA	ENST00000404276.6	c.909-38C>G		c.909-38C>G	intron_variant				2	1401716	1.43e-06	0	0	PASS	nfe	3.4e-07	0.487		0.01	0.01	0.084			0	70298	0	0	0	56716	0	0	0	27670	0	0	0	43628	0	0	0	63718
22-28699975-G-T	22	28699975		G	T	gnomAD Exomes	PASS	NA	ENST00000404276.6	c.909-38C>A		c.909-38C>A	intron_variant				1	1401716	7.13e-07	0	0	PASS			0.614		0	0.01	0.084			0	70298	0	0	0	56716	0	0	0	27670	0	0	0	43628	0	0	0	63718
22-28699976-G-C	22	28699976		G	C	gnomAD Exomes	PASS	NA	ENST00000404276.6	c.909-39C>G		c.909-39C>G	intron_variant				9	1399480	6.43e-06	0	0	PASS	nfe	4.27e-06	1.76		0.01	0.01	0.511			0	70246	0	0	0	56658	0	0	0	27670	0	0	0	43614	0	0	0	63668
22-28699977-G-A	22	28699977		G	A	gnomAD Exomes	PASS	NA	ENST00000404276.6	c.909-40C>T		c.909-40C>T	intron_variant				1	1377790	7.26e-07	0	0	PASS			4.15		0	0	0.548			0	69872	0	0	0	56548	0	0	0	27566	0	0	0	43552	0	0	0	63672
22-28699978-A-G	22	28699978	rs2145846035	A	G	gnomAD Exomes	PASS	NA	ENST00000404276.6	c.909-41T>C		c.909-41T>C	intron_variant				5	1361974	3.67e-06	0	0	PASS	nfe	9.8e-07	0.633		0	0.01	-0.207			0	69612	0	0	0	56472	0	0	0	27454	0	0	0	43532	0	0	0	63692
22-28699982-C-T	22	28699982	rs772286634	C	T	gnomAD Exomes,gnomAD Genomes	PASS	PASS	ENST00000404276.6	c.909-45G>A		c.909-45G>A	intron_variant				17	1286324	1.32e-05	0	0	PASS	nfe	9.1e-06	0.146		0	0	-0.159			2	67646	0	0	0	54258	0	0	0	26584	0	0	1	43160	0	0	0	63458
22-28699983-G-A	22	28699983	rs200362381	G	A	gnomAD Exomes,gnomAD Genomes	PASS	PASS	ENST00000404276.6	c.909-46C>T		c.909-46C>T	intron_variant				150	1283154	0.000116899	0	0	PASS	eas	0.002013	0.185		0	0	-0.214			0	67672	0	0	1	54264	0	0	0	26548	0	0	103	43148	0	0	0	63444
22-28699984-C-A	22	28699984		C	A	gnomAD Exomes	PASS	NA	ENST00000404276.6	c.909-47G>T		c.909-47G>T	intron_variant				1	1273824	7.85e-07	0	0	PASS			0.064		0	0	0.008			0	67532	0	0	0	54234	0	0	1	26486	0	0	0	43076	0	0	0	63442
22-28699984-C-T	22	28699984	rs1418861895	C	T	gnomAD Exomes	PASS	NA	ENST00000404276.6	c.909-47G>A		c.909-47G>A	intron_variant				2	1273824	1.57e-06	0	0	PASS			0.102		0.01	0.01	0.008			0	67532	0	0	1	54234	0	0	0	26486	0	0	0	43076	0	0	0	63442
22-28699985-A-G	22	28699985	rs1365605852	A	G	gnomAD Exomes	PASS	NA	ENST00000404276.6	c.909-48T>C		c.909-48T>C	intron_variant				1	1257734	7.95e-07	0	0	PASS			3.47		0	0.01	0.582			0	67280	0	0	0	54166	0	0	0	26392	0	0	0	42994	0	0	0	63454
22-28699986-C-T	22	28699986	rs760661215	C	T	gnomAD Exomes	PASS	NA	ENST00000404276.6	c.909-49G>A		c.909-49G>A	intron_variant				8	1259280	6.35e-06	0	0	PASS	nfe	3.35e-06	9.02		0.14	0.14	2.68			0	67242	0	0	0	54102	0	0	0	26338	0	0	0	43000	0	0	0	63402
22-28699988-TG-T	22	28699988	rs768632125	TG	T	gnomAD Exomes	PASS	NA	ENST00000404276.6	c.909-52del		c.909-52del	intron_variant				3	1218734	2.46e-06	0	0	PASS	amr	1.544e-05	7.98		0.01	0	-0.865			0	66126	0	0	3	51542	0	0	0	25724	0	0	0	42804	0	0	0	63140
22-28699988-T-C	22	28699988		T	C	gnomAD Exomes	PASS	NA	ENST00000404276.6	c.909-51A>G		c.909-51A>G	intron_variant				3	1218734	2.46e-06	0	0	PASS	nfe	9.6e-07	4.78		0.01	0.03	-0.865			0	66126	0	0	0	51542	0	0	0	25724	0	0	0	42804	0	0	0	63140
22-28699990-G-T	22	28699990		G	T	gnomAD Exomes	PASS	NA	ENST00000404276.6	c.909-53C>A		c.909-53C>A	intron_variant				1	1191544	8.39e-07	0	0	PASS			8.21		0	0	1.94			0	65626	0	0	0	51904	0	0	0	25524	0	0	0	42684	0	0	0	63066
22-28699991-A-G	22	28699991		A	G	gnomAD Exomes	PASS	NA	ENST00000404276.6	c.909-54T>C		c.909-54T>C	intron_variant				3	1185640	2.53e-06	0	0	PASS	mid	0.00015861	6.78		0	0	-0.671			0	65560	0	0	0	51916	0	0	0	25486	0	0	0	42648	0	0	0	63086
22-28699993-A-G	22	28699993	rs1274425611	A	G	gnomAD Genomes	NA	PASS	ENST00000404276.6	c.909-56T>C		c.909-56T>C	intron_variant				1	1168636	8.56e-07	0	0	PASS			6.92		0	0.01	0.613			0	65004	0	0	1	50874	0	0	0	25174	0	0	0	42610	0	0	0	62864
22-28699994-G-A	22	28699994	rs1405784906	G	A	gnomAD Exomes,gnomAD Genomes	PASS	PASS	ENST00000404276.6	c.909-57C>T		c.909-57C>T	intron_variant				3	1167092	2.57e-06	0	0	PASS	nfe	1.01e-06	2.37		0	0.01	0.206			0	64932	0	0	0	50810	0	0	0	25124	0	0	0	42524	0	0	0	62748
22-28699995-A-G	22	28699995	rs1008137076	A	G	gnomAD Exomes	PASS	NA	ENST00000404276.6	c.909-58T>C		c.909-58T>C	intron_variant				1	1140778	8.77e-07	0	0	PASS			11.2		0	0	0.368			0	64640	0	0	1	50568	0	0	0	24870	0	0	0	42488	0	0	0	62718
22-28699998-A-T	22	28699998	rs143467815	A	T	gnomAD Exomes,gnomAD Genomes	PASS	PASS	ENST00000404276.6	c.909-61T>A		c.909-61T>A	intron_variant	Likely benign	223668		352	1082170	0.000325272	2	0	PASS	eas	0.00641079	5.84		0	0	-0.882			0	63326	0	0	3	48456	0	0	0	24036	0	0	298	42140	2	0	1	62290
22-28699999-C-T	22	28699999	rs556633256	C	T	gnomAD Exomes	PASS	NA	ENST00000404276.6	c.909-62G>A		c.909-62G>A	intron_variant				5	1079986	4.63e-06	0	0	PASS	sas	2.581e-05	0.025		0	0	-5.81			0	63258	0	0	0	48306	0	0	0	23950	0	0	0	42026	0	0	0	62160
22-28700000-A-G	22	28700000	rs2052775819	A	G	gnomAD Genomes	NA	PASS	ENST00000404276.6	c.909-63T>C		c.909-63T>C	intron_variant				1	1084858	9.22e-07	0	0	PASS			5.17		0	0	1.41			0	63230	0	0	0	48378	0	0	0	24048	0	0	1	42136	0	0	0	62260
22-28700003-A-G	22	28700003	rs749720722	A	G	gnomAD Exomes,gnomAD Genomes	PASS	PASS	ENST00000404276.6	c.909-66T>C		c.909-66T>C	intron_variant				26	999030	2.6e-05	0	0	PASS	nfe	2.374e-05	2.2		0	0	0.01			0	61752	0	0	0	47422	0	0	0	23136	0	0	0	41722	0	0	2	61778
22-28700003-A-T	22	28700003		A	T	gnomAD Exomes	PASS	NA	ENST00000404276.6	c.909-66T>A		c.909-66T>A	intron_variant				2	999030	2e-06	0	0	PASS	nfe	5.2e-07	1.75		0	0	0.01			0	61752	0	0	0	47422	0	0	0	23136	0	0	0	41722	0	0	0	61778
22-28700006-A-T	22	28700006		A	T	gnomAD Exomes	PASS	NA	ENST00000404276.6	c.909-69T>A		c.909-69T>A	intron_variant				1	1000168	1e-06	0	0	PASS			9.48		0	0	0.022			0	61750	0	0	0	47242	0	0	0	23148	0	0	1	41692	0	0	0	61726
22-28700010-C-A	22	28700010		C	A	gnomAD Exomes	PASS	NA	ENST00000404276.6	c.909-73G>T		c.909-73G>T	intron_variant				2	974262	2.05e-06	0	0	PASS	nfe	5.3e-07	3.01		0.01	0.03	-0.432			0	61280	0	0	0	47034	0	0	0	22864	0	0	0	41522	0	0	0	61528
22-28700011-A-G	22	28700011	rs568812233	A	G	gnomAD Exomes,gnomAD Genomes	PASS	PASS	ENST00000404276.6	c.909-74T>C		c.909-74T>C	intron_variant	Likely benign	223673		257	971146	0.000264636	0	0	PASS	mid	0.00042202	5.07		0	0	0.325			5	61228	0	0	20	47116	0	0	36	22870	0	0	0	41508	0	0	1	61532
22-28700012-A-C	22	28700012		A	C	gnomAD Exomes	PASS	NA	ENST00000404276.6	c.909-75T>G		c.909-75T>G	intron_variant				1	948014	1.05e-06	0	0	PASS			9.16		0	0	-0.048			0	60848	0	0	0	46914	0	0	0	22558	0	0	0	41388	0	0	0	61344
22-28703430-C-T	22	28703430	rs2052968560	C	T	gnomAD Genomes	NA	PASS	ENST00000404276.6	c.908+75G>A		c.908+75G>A	intron_variant				1	827624	1.21e-06	0	0	PASS			10.2		0	0	0.024			0	58694	0	0	0	48374	0	0	0	23756	0	0	0	37596	0	0	1	58186
22-28703430-C-A	22	28703430	rs2052968560	C	A	gnomAD Exomes	PASS	NA	ENST00000404276.6	c.908+75G>T		c.908+75G>T	intron_variant				3	827742	3.62e-06	0	0	PASS	nfe	1.62e-06	9.54		0	0	0.024			0	58816	0	0	0	48394	0	0	0	23756	0	0	0	37584	0	0	0	58186
22-28703434-C-A	22	28703434	rs769444120	C	A	gnomAD Exomes,gnomAD Genomes	PASS	PASS	ENST00000404276.6	c.908+71G>T		c.908+71G>T	intron_variant				4	844978	4.73e-06	0	0	PASS	afr	2.277e-05	13.2		0	0	0.57			4	59158	0	0	0	48762	0	0	0	23964	0	0	0	37764	0	0	0	58450
22-28703434-C-T	22	28703434	rs769444120	C	T	gnomAD Exomes,gnomAD Genomes	PASS	PASS	ENST00000404276.6	c.908+71G>A		c.908+71G>A	intron_variant				19	844978	2.25e-05	0	0	PASS	nfe	2.393e-05	13.7		0	0	0.57			0	59158	0	0	0	48762	0	0	0	23964	0	0	0	37764	0	0	0	58450
22-28703435-A-G	22	28703435	rs1461558151	A	G	gnomAD Exomes	PASS	NA	ENST00000404276.6	c.908+70T>C		c.908+70T>C	intron_variant				17	857796	1.98e-05	0	0	PASS	nfe	1.924e-05	12.1		0	0	-0.234			0	59540	0	0	0	48812	0	0	0	24038	0	0	0	37838	0	0	0	58560
22-28703435-A-C	22	28703435		A	C	gnomAD Exomes	PASS	NA	ENST00000404276.6	c.908+70T>G		c.908+70T>G	intron_variant				2	857796	2.33e-06	0	0	PASS	sas	4.79e-06	11.8		0.03	0.11	-0.234			0	59540	0	0	0	48812	0	0	0	24038	0	0	0	37838	0	0	0	58560
22-28703440-A-G	22	28703440	rs2145875668	A	G	gnomAD Exomes	PASS	NA	ENST00000404276.6	c.908+65T>C		c.908+65T>C	intron_variant				1	888882	1.13e-06	0	0	PASS			11.9		0	0	0.741			0	60148	0	0	0	48968	0	0	0	24278	0	0	0	38022	0	0	0	58772
22-28703442-T-G	22	28703442	rs1034459489	T	G	gnomAD Genomes	NA	PASS	ENST00000404276.6	c.908+63A>C		c.908+63A>C	intron_variant				1	898586	1.11e-06	0	0	PASS			12.3		0	0	0.784			0	60200	0	0	0	49020	0	0	0	24330	0	0	0	38096	0	0	0	58828
22-28703443-C-A	22	28703443	rs1172897357	C	A	gnomAD Exomes	PASS	NA	ENST00000404276.6	c.908+62G>T		c.908+62G>T	intron_variant				5	904752	5.53e-06	0	0	PASS	eas	3.55e-05	12.1		0	0.01	1.19			0	60452	0	0	0	49156	0	0	0	24374	0	0	4	38116	0	0	0	58842
22-28703443-C-G	22	28703443	rs1172897357	C	G	gnomAD Exomes,gnomAD Genomes	PASS	PASS	ENST00000404276.6	c.908+62G>C		c.908+62G>C	intron_variant				13	904634	1.44e-05	0	0	PASS	nfe	1.14e-05	12.3		0	0	1.19			1	60330	0	0	0	49136	0	0	0	24374	0	0	0	38128	0	0	0	58842
22-28703445-T-C	22	28703445		T	C	gnomAD Exomes	PASS	NA	ENST00000404276.6	c.908+60A>G		c.908+60A>G	intron_variant				1	911552	1.1e-06	0	0	PASS			11.5		0	-0.01	0.013			0	60622	0	0	1	49262	0	0	0	24450	0	0	0	38214	0	0	0	58952
22-28703447-G-T	22	28703447	rs2145875736	G	T	gnomAD Exomes	PASS	NA	ENST00000404276.6	c.908+58C>A		c.908+58C>A	intron_variant				1	919198	1.09e-06	0	0	PASS			8.78		0	0	-0.028			0	60704	0	0	0	49278	0	0	0	24526	0	0	0	38274	0	0	0	59004
22-28703449-T-G	22	28703449		T	G	gnomAD Exomes	PASS	NA	ENST00000404276.6	c.908+56A>C		c.908+56A>C	intron_variant				4	932850	4.29e-06	0	0	PASS	nfe	1.6e-06	11.6		0	0	0.036			0	61044	0	0	0	49382	0	0	0	24642	0	0	0	38402	0	0	0	59108
22-28703450-G-A	22	28703450	rs959798639	G	A	gnomAD Genomes	NA	PASS	ENST00000404276.6	c.908+55C>T		c.908+55C>T	intron_variant				1	937604	1.07e-06	0	0	AC0			11.3		0	0	1.29			1	61010	0	0	0	49378	0	0	0	24694	0	0	0	38430	0	0	0	59064
22-28703450-G-T	22	28703450		G	T	gnomAD Exomes	PASS	NA	ENST00000404276.6	c.908+55C>A		c.908+55C>A	intron_variant				1	937720	1.07e-06	0	0	PASS			10.7		0	0	1.29			0	61132	0	0	0	49398	0	0	0	24694	0	0	0	38418	0	0	0	59064
22-28703451-G-T	22	28703451		G	T	gnomAD Exomes	PASS	NA	ENST00000404276.6	c.908+54C>A		c.908+54C>A	intron_variant				1	944674	1.06e-06	0	0	PASS			7.28		0	0	0.046			0	61322	0	0	0	49402	0	0	0	24734	0	0	0	38466	0	0	0	59108
22-28703452-CT-C	22	28703452		CT	C	gnomAD Exomes	PASS	NA	ENST00000404276.6	c.908+52del		c.908+52del	intron_variant				1	963232	1.04e-06	0	0	PASS			3.49		0	-0.01	-0.042			0	61660	0	0	0	49604	0	0	0	24852	0	0	0	38594	0	0	0	59162
22-28703454-T-A	22	28703454	rs2052969488	T	A	gnomAD Exomes,gnomAD Genomes	PASS	PASS	ENST00000404276.6	c.908+51A>T		c.908+51A>T	intron_variant				2	981984	2.04e-06	0	0	PASS			13		0	0	0.455			0	61982	0	0	1	49720	0	0	0	24978	0	0	0	38724	0	0	0	59282
22-28703457-T-C	22	28703457	rs1569127801	T	C	gnomAD Exomes	PASS	NA	ENST00000404276.6	c.908+48A>G		c.908+48A>G	intron_variant				3	998934	3e-06	0	0	PASS	nfe	5.2e-07	8.69		0	0	-0.56			0	62422	0	0	0	49862	0	0	0	25108	0	0	0	38924	0	0	0	59398
22-28703457-T-TA	22	28703457	rs1569127809	T	TA	gnomAD Exomes	PASS	NA	ENST00000404276.6	c.908+47dup		c.908+47dup	intron_variant				2	998934	2e-06	0	0	PASS	sas	4.57e-06	5.81		0.02	0.01	-0.56			0	62422	0	0	0	49862	0	0	0	25108	0	0	0	38924	0	0	0	59398
22-28703458-A-T	22	28703458	rs1470453329	A	T	gnomAD Exomes	PASS	NA	ENST00000404276.6	c.908+47T>A		c.908+47T>A	intron_variant				1	1001660	9.98e-07	0	0	PASS			6.36		0	0	0.403			0	62498	0	0	0	49880	0	0	0	25124	0	0	0	38994	0	0	0	59454
22-28703461-G-T	22	28703461	rs2145875934	G	T	gnomAD Exomes	PASS	NA	ENST00000404276.6	c.908+44C>A		c.908+44C>A	intron_variant				1	1012440	9.88e-07	0	0	PASS			7.53		0	0	-0.304			0	62672	0	0	0	50014	0	0	0	25204	0	0	0	39082	0	0	0	59526
22-28703462-C-CATTT	22	28703462		C	CATTT	gnomAD Exomes	PASS	NA	ENST00000404276.6	c.908+39_908+42dup		c.908+39_908+42dup	intron_variant				1	1020704	9.8e-07	0	0	PASS			6.79		0	0.01	1.31			0	62808	0	0	0	50096	0	0	0	25270	0	0	0	39182	0	0	0	59582
22-28703462-C-CA	22	28703462	rs1175933813	C	CA	gnomAD Exomes	PASS	NA	ENST00000404276.6	c.908+42dup		c.908+42dup	intron_variant				1	1020704	9.8e-07	0	0	PASS			6.92		0.03	0.01	1.31			0	62808	0	0	0	50096	0	0	0	25270	0	0	0	39182	0	0	0	59582
22-28703466-T-G	22	28703466		T	G	gnomAD Exomes	PASS	NA	ENST00000404276.6	c.908+39A>C		c.908+39A>C	intron_variant				1	1081508	9.25e-07	0	0	PASS			6.63		0	-0.01	0.177			0	64042	0	0	0	50348	0	0	0	25688	0	0	0	39672	0	0	0	59804
22-28703467-G-A	22	28703467	rs766956065	G	A	gnomAD Exomes,gnomAD Genomes	PASS	PASS	ENST00000404276.6	c.908+38C>T		c.908+38C>T	intron_variant				8	1084604	7.38e-06	0	0	PASS	eas	9.93e-05	6.69		0	0	0.28			0	64048	0	0	0	50396	0	0	0	25724	0	0	8	39702	0	0	0	59816
22-28703467-G-T	22	28703467		G	T	gnomAD Exomes	PASS	NA	ENST00000404276.6	c.908+38C>A		c.908+38C>A	intron_variant				3	1084600	2.77e-06	0	0	PASS	sas	4.45e-06	6.17		0	0	0.28			0	64048	0	0	0	50396	0	0	0	25724	0	0	0	39702	0	0	0	59816
22-28703468-A-T	22	28703468	rs2145876017	A	T	gnomAD Exomes	PASS	NA	ENST00000404276.6	c.908+37T>A		c.908+37T>A	intron_variant				1	1093768	9.14e-07	0	0	PASS			6.01		0	0	0.017			0	64270	0	0	0	50480	0	0	0	25772	0	0	1	39838	0	0	0	59898
22-28703469-A-G	22	28703469	rs1449015495	A	G	gnomAD Exomes,gnomAD Genomes	PASS	PASS	ENST00000404276.6	c.908+36T>C		c.908+36T>C	intron_variant				3	1107646	2.71e-06	0	0	PASS	nfe	1.08e-06	8.16		0.02	-0.01	0.968			0	64350	0	0	0	50528	0	0	0	25884	0	0	0	39966	0	0	0	59950
22-28703470-T-C	22	28703470	rs1298686464	T	C	gnomAD Exomes	PASS	NA	ENST00000404276.6	c.908+35A>G		c.908+35A>G	intron_variant				10	1124414	8.89e-06	0	0	PASS	sas	6.18e-05	0.302		0	0	-0.846			0	64776	0	0	0	50602	0	0	0	25990	0	0	0	40066	0	0	0	59988
22-28703471-G-A	22	28703471	rs2145876058	G	A	gnomAD Exomes,gnomAD Genomes	PASS	PASS	ENST00000404276.6	c.908+34C>T		c.908+34C>T	intron_variant				3	1127780	2.66e-06	0	0	PASS	nfe	4.4e-07	1.42		0	0	0.139			1	64750	0	0	0	50616	0	0	0	25978	0	0	0	40104	0	0	0	59972
22-28703472-G-A	22	28703472	rs2145876071	G	A	gnomAD Exomes	PASS	NA	ENST00000404276.6	c.908+33C>T		c.908+33C>T	intron_variant				1	1141748	8.76e-07	0	0	PASS			5.4		0	0	0.954			0	65056	0	0	0	50740	0	0	0	26110	0	0	0	40262	0	0	0	60062
22-28703472-G-T	22	28703472	rs2145876071	G	T	gnomAD Exomes	PASS	NA	ENST00000404276.6	c.908+33C>A		c.908+33C>A	intron_variant				1	1141748	8.76e-07	0	0	PASS			4.83		0	0	0.954			0	65056	0	0	0	50740	0	0	0	26110	0	0	0	40262	0	0	0	60062
22-28703473-A-C	22	28703473	rs754266496	A	C	gnomAD Exomes	PASS	NA	ENST00000404276.6	c.908+32T>G		c.908+32T>G	intron_variant				1	1148602	8.71e-07	0	0	PASS			2.04		0.03	-0.02	0.3			0	65214	0	0	0	50820	0	0	0	26158	0	0	0	40384	0	0	0	60160
22-28703473-A-G	22	28703473	rs754266496	A	G	gnomAD Exomes,gnomAD Genomes	PASS	PASS	ENST00000404276.6	c.908+32T>C		c.908+32T>C	intron_variant				11	1148484	9.58e-06	0	0	PASS	eas	0.00015244	2.32		0.02	-0.01	0.3			0	65092	0	0	0	50800	0	0	0	26158	0	0	11	40396	0	0	0	60160
22-28703473-A-T	22	28703473		A	T	gnomAD Exomes	PASS	NA	ENST00000404276.6	c.908+32T>A		c.908+32T>A	intron_variant				4	1148602	3.48e-06	0	0	PASS	nfe	1.2e-06	1.84		0.02	-0.01	0.3			0	65214	0	0	0	50820	0	0	0	26158	0	0	0	40384	0	0	0	60160
22-28703476-C-A	22	28703476		C	A	gnomAD Exomes	PASS	NA	ENST00000404276.6	c.908+29G>T		c.908+29G>T	intron_variant				1	1169530	8.55e-07	0	0	PASS			0.554		0	0	-0.025			0	65568	0	0	0	51078	0	0	0	26302	0	0	0	40662	0	0	0	60274
22-28703476-CAG-C	22	28703476	rs2052970696	CAG	C	gnomAD Exomes	PASS	NA	ENST00000404276.6	c.908+27_908+28del		c.908+27_908+28del	intron_variant				1	1169530	8.55e-07	0	0	PASS			1.02		0	0.01	-0.025			0	65568	0	0	0	51078	0	0	0	26302	0	0	0	40662	0	0	0	60274
22-28703477-A-G	22	28703477	rs2145876183	A	G	gnomAD Exomes	PASS	NA	ENST00000404276.6	c.908+28T>C		c.908+28T>C	intron_variant				2	1176388	1.7e-06	0	0	PASS	nfe	4.2e-07	4.42		0.01	-0.01	0.934			0	65778	0	0	0	51268	0	0	0	26350	0	0	0	40794	0	0	0	60402
22-28703478-G-A	22	28703478	rs1389484885	G	A	gnomAD Exomes	PASS	NA	ENST00000404276.6	c.908+27C>T		c.908+27C>T	intron_variant				2	1196936	1.67e-06	0	0	PASS	sas	4.29e-06	0.351		0	0	-1.06			0	66150	0	0	0	51322	0	0	0	26458	0	0	0	40940	0	0	0	60394
22-28703479-A-G	22	28703479	rs1303207520	A	G	gnomAD Exomes,gnomAD Genomes	PASS	PASS	ENST00000404276.6	c.908+26T>C		c.908+26T>C	intron_variant				9	1199764	7.5e-06	0	0	PASS	nfe	4.18e-06	2.16		0.05	-0.04	0.413			0	66126	0	0	0	51418	0	0	0	26486	0	0	0	41046	0	0	0	60510
22-28703480-A-C	22	28703480		A	C	gnomAD Exomes	PASS	NA	ENST00000404276.6	c.908+25T>G		c.908+25T>G	intron_variant				1	1210326	8.26e-07	0	0	PASS			6.59		0.03	-0.03	0.386			0	66456	0	0	0	51536	0	0	0	26540	0	0	0	41134	0	0	0	60556
22-28703481-A-G	22	28703481	rs1222597818	A	G	gnomAD Exomes	PASS	NA	ENST00000404276.6	c.908+24T>C		c.908+24T>C	intron_variant				1	1223490	8.17e-07	0	0	PASS			6.68		0.03	-0.02	1.77			0	66704	0	0	0	51612	0	0	0	26626	0	0	1	41256	0	0	0	60626
22-28703483-T-C	22	28703483	rs1260854523	T	C	gnomAD Exomes,gnomAD Genomes	PASS	PASS	ENST00000404276.6	c.908+22A>G		c.908+22A>G	intron_variant				2	1230860	1.62e-06	0	0	PASS			2.66		0.06	-0.04	0.707			1	66728	0	0	0	51760	0	0	0	26702	0	0	1	41430	0	0	0	60734
22-28703484-T-C	22	28703484		T	C	gnomAD Exomes	PASS	NA	ENST00000404276.6	c.908+21A>G		c.908+21A>G	intron_variant				1	1238470	8.07e-07	0	0	PASS			5.5		0.03	-0.03	-2.05			0	67010	0	0	0	51836	0	0	0	26754	0	0	0	41524	0	0	0	60770
22-28703486-T-A	22	28703486	rs759973493	T	A	gnomAD Exomes,gnomAD Genomes	PASS	PASS	ENST00000404276.6	c.908+19A>T		c.908+19A>T	intron_variant	Likely benign	380543		29	1256760	2.31e-05	0	0	PASS	sas	6.78e-05	4.9		0	0	-0.524			0	67208	0	0	6	51946	0	0	0	26870	0	0	1	41740	0	0	0	60894
22-28703486-T-C	22	28703486	rs759973493	T	C	gnomAD Exomes	PASS	NA	ENST00000404276.6	c.908+19A>G		c.908+19A>G	intron_variant	Likely benign	511188		1	1256878	7.96e-07	0	0	PASS			5.44		0.03	-0.03	-0.524			0	67330	0	0	0	51966	0	0	0	26870	0	0	1	41728	0	0	0	60894
22-28703486-TA-T	22	28703486	rs778668907	TA	T	gnomAD Exomes,gnomAD Genomes	PASS	PASS	ENST00000404276.6	c.908+18del		c.908+18del	intron_variant	Benign/Likely benign	491656		26	1256760	2.07e-05	0	0	PASS	nfe	1.965e-05	0.644		0.02	-0.03	-0.524			1	67208	0	0	0	51946	0	0	0	26870	0	0	0	41740	0	0	0	60894
22-28703487-A-G	22	28703487	rs755416802	A	G	gnomAD Exomes	PASS	NA	ENST00000404276.6	c.908+18T>C		c.908+18T>C	intron_variant	Likely benign	388237		13	1263050	1.03e-05	0	0	PASS	nfe	7.29e-06	2.93		0.04	-0.03	-1.41			0	67494	0	0	0	52102	0	0	0	26934	0	0	0	41826	0	0	0	60962
22-28703487-A-T	22	28703487	rs755416802	A	T	gnomAD Exomes,gnomAD Genomes	PASS	PASS	ENST00000404276.6	c.908+18T>A		c.908+18T>A	intron_variant	Likely benign	491657		18	1262932	1.43e-05	0	0	PASS	nfe	1.078e-05	2.47		0.03	-0.02	-1.41			0	67372	0	0	2	52082	0	0	0	26934	0	0	0	41838	0	0	0	60962
22-28703488-A-C	22	28703488	rs2052972175	A	C	gnomAD Exomes	PASS	NA	ENST00000404276.6	c.908+17T>G		c.908+17T>G	intron_variant	Likely benign	925838		1	1269930	7.87e-07	0	0	PASS			7.46		0.05	-0.05	0.745			1	67666	0	0	0	52288	0	0	0	26962	0	0	0	41914	0	0	0	61010
22-28703489-A-C	22	28703489	rs1198651411	A	C	gnomAD Exomes,gnomAD Genomes	PASS	PASS	ENST00000404276.6	c.908+16T>G		c.908+16T>G	intron_variant	Likely benign	507607		2	1276364	1.57e-06	0	0	PASS	eas	7.89e-06	8.34		0.07	-0.04	0.612			0	67706	0	0	0	52286	0	0	0	27000	0	0	2	41998	0	0	0	61070
22-28703489-A-G	22	28703489	rs1198651411	A	G	gnomAD Exomes,gnomAD Genomes	PASS	PASS	ENST00000404276.6	c.908+16T>C		c.908+16T>C	intron_variant	Likely benign	926149		2	1276364	1.57e-06	0	0	PASS			8.62		0.04	-0.03	0.612			1	67706	0	0	0	52286	0	0	0	27000	0	0	1	41998	0	0	0	61070
22-28703491-A-T	22	28703491	rs538313507	A	T	gnomAD Exomes,gnomAD Genomes	PASS	PASS	ENST00000404276.6	c.908+14T>A		c.908+14T>A	intron_variant	Likely benign	2002161		2	1284976	1.56e-06	0	0	PASS	afr	4.88e-06	2.08		0.04	-0.02	0.016			2	68026	0	0	0	52482	0	0	0	27048	0	0	0	42108	0	0	0	61176
22-28703492-G-T	22	28703492		G	T	gnomAD Exomes	PASS	NA	ENST00000404276.6	c.908+13C>A		c.908+13C>A	intron_variant				2	1295264	1.54e-06	0	0	PASS			2.07		0.03	-0.01	0.085			0	68308	0	0	0	52856	0	0	0	27172	0	0	0	42194	0	0	0	61214
22-28703494-T-C	22	28703494		T	C	gnomAD Exomes	PASS	NA	ENST00000404276.6	c.908+11A>G		c.908+11A>G	intron_variant				1	1305790	7.66e-07	0	0	PASS			4.61		0.05	-0.09	0.024			0	68590	0	0	0	53134	0	0	0	27238	0	0	0	42342	0	0	0	61308
22-28703495-T-C	22	28703495	rs774973319	T	C	gnomAD Exomes,gnomAD Genomes	PASS	PASS	ENST00000404276.6	c.908+10A>G		c.908+10A>G	intron_variant	Conflicting interpretations of pathogenicity	377659		37	1309170	2.83e-05	0	0	PASS	nfe	2.975e-05	6.55		0.01	-0.02	-0.056			0	68552	0	0	0	53210	0	0	0	27254	0	0	0	42438	0	0	0	61382
22-28703496-A-T	22	28703496	rs2145876552	A	T	gnomAD Exomes	PASS	NA	ENST00000404276.6	c.908+9T>A		c.908+9T>A	intron_variant				1	1310980	7.63e-07	0	0	PASS			5.8		0	0	0.127			0	68700	0	0	0	53260	0	0	0	27262	0	0	0	42416	0	0	0	61420
22-28703496-ACTACTT-A	22	28703496		ACTACTT	A	gnomAD Exomes	PASS	NA	ENST00000404276.6	c.908+3_908+8del		c.908+3_908+8del	intron_variant				1	1310982	7.63e-07	0	0	PASS			13.5		0.88	-0.81	0.127			0	68700	0	0	0	53260	0	0	0	27262	0	0	0	42416	0	0	0	61420
22-28703499-A-G	22	28703499	rs748988275	A	G	gnomAD Exomes	PASS	NA	ENST00000404276.6	c.908+6T>C		c.908+6T>C	intron_variant	Uncertain significance	219655		19	1343458	1.41e-05	0	0	PASS	nfe	1.282e-05	23.2		0.85	-0.76	6.31			0	69298	0	0	0	53700	0	0	0	27484	0	0	0	42724	0	0	0	61616
22-28703504-C-T	22	28703504	rs587781699	C	T	gnomAD Exomes	PASS	NA	ENST00000404276.6	c.908+1G>A		c.908+1G>A	splice_donor_variant	Likely pathogenic	141374		5	1413272	3.54e-06	0	0	PASS	nfe	1.45e-06	33		0.88	-0.81	8.87			0	70812	0	0	0	54282	0	0	0	27908	0	0	0	43208	0	0	0	61808
22-28703504-C-A	22	28703504	rs587781699	C	A	gnomAD Exomes	PASS	NA	ENST00000404276.6	c.908+1G>T		c.908+1G>T	splice_donor_variant	Likely pathogenic	234715		2	1413272	1.42e-06	0	0	PASS			33		0.88	-0.81	8.87			0	70812	0	0	0	54282	0	0	0	27908	0	0	0	43208	0	0	0	61808
22-28703505-A-T	22	28703505	rs1233699096	A	T	gnomAD Exomes	PASS	NA	ENST00000404276.6	p.Leu303Ter	p.Leu303Ter	c.908T>A	stop_gained	Pathogenic	479545		1	1420474	7.04e-07	0	0	PASS			42		0.1	-0.08	6.31			0	70994	0	0	0	54442	0	0	0	27968	0	0	0	43304	0	0	0	61880
22-28703505-A-G	22	28703505	rs1233699096	A	G	gnomAD Genomes	NA	PASS	ENST00000404276.6	p.Leu303Ser	p.Leu303Ser	c.908T>C	missense_variant	Uncertain significance	1471629		1	1420356	7.04e-07	0	0	AC0			32	0.4	0	0	6.31	0	0.973	0	70872	0	0	0	54422	0	0	0	27968	0	0	1	43316	0	0	0	61880
22-28703506-A-G	22	28703506	rs752359705	A	G	gnomAD Exomes,gnomAD Genomes	PASS	PASS	ENST00000404276.6	p.Leu303Leu	p.Leu303Leu	c.907T>C	splice_region_variant	Benign/Likely benign	184170		66	1430628	4.61e-05	3	0	PASS	sas	0.00062298	12.9		0	0	2.26			0	71094	0	0	0	54532	0	0	0	28024	0	0	0	43376	0	0	0	61898
22-28703507-T-G	22	28703507	rs587780190	T	G	gnomAD Exomes,gnomAD Genomes	PASS	PASS	ENST00000404276.6	p.Glu302Asp	p.Glu302Asp	c.906A>C	missense_variant	Uncertain significance	128087		14	1437854	9.74e-06	1	0	PASS	mid	6.1e-05	23.9	0.41	0.01	-0.02	2.02	0.01	0.872	0	71236	0	0	2	54660	0	0	0	28092	0	0	0	43424	0	0	0	61908
22-28703509-C-A	22	28703509	rs587782460	C	A	gnomAD Exomes	PASS	NA	ENST00000404276.6	p.Glu302Ter	p.Glu302Ter	c.904G>T	stop_gained	Pathogenic	2583565		1	1450494	6.89e-07	0	0	PASS			48		0.41	-0.39	8.87			0	71592	0	0	0	54818	0	0	0	28174	0	0	0	43516	0	0	0	62000
22-28703509-C-T	22	28703509	rs587782460	C	T	gnomAD Exomes,gnomAD Genomes	PASS	PASS	ENST00000404276.6	p.Glu302Lys	p.Glu302Lys	c.904G>A	missense_variant	Conflicting interpretations of pathogenicity	142430		19	1450374	1.31e-05	0	0	PASS	amr	1.45e-05	31	0.663	0.07	-0.06	8.87	0	0.978	0	71470	0	0	3	54798	0	0	0	28174	0	0	0	43528	0	0	0	62000
22-28703510-CA-C	22	28703510	rs748005072	CA	C	gnomAD Exomes	PASS	NA	ENST00000404276.6	p.Leu301TrpfsTer3	p.Leu301TrpfsTer3	c.902del	frameshift_variant	Conflicting interpretations of pathogenicity	185097		7	1456024	4.81e-06	0	0	PASS	nfe	2.78e-06	32		0	-0.06	4.19			0	71680	0	0	0	54906	0	0	0	28194	0	0	0	43588	0	0	0	62012
22-28703511-A-G	22	28703511	rs886039739	A	G	gnomAD Exomes	PASS	NA	ENST00000404276.6	p.Leu301Ser	p.Leu301Ser	c.902T>C	missense_variant	Uncertain significance	937131		2	1459504	1.37e-06	0	0	PASS	nfe	3.2e-07	27.8	0.617	0	0	6.31	0	0.996	0	71836	0	0	0	55024	0	0	0	28202	0	0	0	43648	0	0	0	62116
22-28703512-A-T	22	28703512	rs2052975543	A	T	gnomAD Exomes	PASS	NA	ENST00000404276.6	p.Leu301Met	p.Leu301Met	c.901T>A	missense_variant				1	1464784	6.83e-07	0	0	PASS			24.9	0.26	0	0	3.07	0.02	0.914	0	71930	0	0	0	55090	0	0	0	28252	0	0	0	43708	0	0	0	62132
22-28703515-CAATAT-C	22	28703515	rs1390889028	CAATAT	C	gnomAD Exomes,gnomAD Genomes	PASS	PASS	ENST00000404276.6	p.Tyr298CysfsTer12	p.Tyr298CysfsTer12	c.893_897del	frameshift_variant	Pathogenic	491651		2	1494380	1.34e-06	0	0	PASS	nfe	3.1e-07	32		0	0.01	8.84			0	72298	0	0	0	55308	0	0	0	28422	0	0	0	43896	0	0	0	62206
22-28703515-C-G	22	28703515	rs1171168822	C	G	gnomAD Genomes	NA	PASS	ENST00000404276.6	p.Val300Leu	p.Val300Leu	c.898G>C	missense_variant				1	1494382	6.69e-07	0	0	PASS			24.5	0.33	0	0	8.84			1	72298	0	0	0	55308	0	0	0	28422	0	0	0	43896	0	0	0	62206
22-28703517-A-G	22	28703517	rs876659870	A	G	gnomAD Exomes	PASS	NA	ENST00000404276.6	p.Ile299Thr	p.Ile299Thr	c.896T>C	missense_variant	Uncertain significance	491652		2	1501996	1.33e-06	0	0	PASS	sas	3.86e-06	26.8	0.717	0.09	0	6.29	0	0.843	0	72674	0	0	0	55576	0	0	0	28482	0	0	0	43950	0	0	0	62324
22-28703518-T-A	22	28703518	rs1555916906	T	A	gnomAD Exomes	PASS	NA	ENST00000404276.6	p.Ile299Phe	p.Ile299Phe	c.895A>T	missense_variant	Uncertain significance	2011229		1	1502942	6.65e-07	0	0	PASS			25	0.547	0.08	-0.04	2.93	0	0.288	0	72656	0	0	0	55602	0	0	0	28494	0	0	0	43954	0	0	0	62304
22-28703523-TA-T	22	28703523		TA	T	gnomAD Exomes	PASS	NA	ENST00000404276.6	p.Tyr297IlefsTer7	p.Tyr297IlefsTer7	c.889del	frameshift_variant				1	1526106	6.55e-07	0	0	PASS			33		0.01	-0.14	2.9			0	73230	0	0	0	56094	0	0	0	28668	0	0	0	44166	0	0	0	62484
22-28703525-A-C	22	28703525	rs876660742	A	C	gnomAD Exomes,gnomAD Genomes	PASS	PASS	ENST00000404276.6	p.Asp296Glu	p.Asp296Glu	c.888T>G	missense_variant	Uncertain significance	233937		5	1533270	3.26e-06	0	0	PASS	nfe	1.31e-06	20.3	0.212	0.06	-0.03	1.39	0.14	0.042	0	73264	0	0	0	56218	0	0	0	28716	0	0	0	44268	0	0	0	62568
22-28703525-ATCT-A	22	28703525	rs771860071	ATCT	A	gnomAD Genomes	NA	PASS	ENST00000404276.6	p.Glu295del	p.Glu295del	c.885_887del	inframe_deletion	Uncertain significance	240759		1	1533268	6.52e-07	0	0	AC0			22.7		0.55	-0.34	1.39			0	73264	0	0	0	56216	0	0	0	28716	0	0	1	44268	0	0	0	62568
22-28703526-T-A	22	28703526	rs777397542	T	A	gnomAD Exomes	PASS	NA	ENST00000404276.6	p.Asp296Val	p.Asp296Val	c.887A>T	missense_variant	Uncertain significance	491650		2	1536360	1.3e-06	0	0	PASS			27.3	0.557	0.29	-0.24	6.32	0.05	0.903	0	73454	0	0	1	56278	0	0	0	28744	0	0	0	44292	0	0	0	62582
22-28703527-C-A	22	28703527	rs876659553	C	A	gnomAD Exomes,gnomAD Genomes	PASS	PASS	ENST00000404276.6	p.Asp296Tyr	p.Asp296Tyr	c.886G>T	missense_variant	Uncertain significance	232099		11	1541370	7.14e-06	0	0	PASS	eas	0.00012159	33	0.58	0.63	-0.35	8.84	0	0.977	1	73384	0	0	0	56316	0	0	0	28796	0	0	10	44324	0	0	0	62580
22-28703530-C-G	22	28703530	rs1345979642	C	G	gnomAD Exomes	PASS	NA	ENST00000404276.6	p.Glu295Gln	p.Glu295Gln	c.883G>C	missense_variant	Uncertain significance	839173		2	1546974	1.29e-06	0	0	PASS	nfe	3e-07	22.9	0.138	0.27	-0.18	5.75	0.09	0.247	0	73626	0	0	0	56522	0	0	0	28838	0	0	0	44378	0	0	0	62694
22-28703531-T-C	22	28703531	rs2052978138	T	C	gnomAD Exomes	PASS	NA	ENST00000404276.6	p.Ala294Ala	p.Ala294Ala	c.882A>G	synonymous_variant	Likely benign	1552265		1	1550912	6.45e-07	0	0	PASS			5.79		0.05	0	-5.41			0	73700	0	0	0	56586	0	0	0	28858	0	0	0	44414	0	0	0	62730
22-28703532-G-T	22	28703532	rs1555916963	G	T	gnomAD Exomes	PASS	NA	ENST00000404276.6	p.Ala294Glu	p.Ala294Glu	c.881C>A	missense_variant				1	1550876	6.45e-07	0	0	PASS			23.3	0.191	0.1	0	5.83	0.01	0.25	0	73698	0	0	0	56600	0	0	0	28872	0	0	0	44420	0	0	0	62704
22-28703532-G-C	22	28703532	rs1555916963	G	C	gnomAD Exomes	PASS	NA	ENST00000404276.6	p.Ala294Gly	p.Ala294Gly	c.881C>G	missense_variant	Uncertain significance	483385		1	1550876	6.45e-07	0	0	PASS			22.2	0.129	0.07	0	5.83	0.07	0.054	0	73698	0	0	1	56600	0	0	0	28872	0	0	0	44420	0	0	0	62704
22-28703535-TC-T	22	28703535		TC	T	gnomAD Exomes	PASS	NA	ENST00000404276.6	p.Asp293MetfsTer11	p.Asp293MetfsTer11	c.877del	frameshift_variant	Pathogenic	2099185		1	1554596	6.43e-07	0	0	PASS			33		0.3	-0.37	4.69			0	73830	0	0	0	56792	0	0	0	28896	0	0	0	44454	0	0	0	62792
22-28703535-T-C	22	28703535	rs932236548	T	C	gnomAD Exomes	PASS	NA	ENST00000404276.6	p.Asp293Gly	p.Asp293Gly	c.878A>G	missense_variant	Uncertain significance	822731		1	1554596	6.43e-07	0	0	PASS			26.2	0.499	0.03	-0.02	4.69	0.01	0.568	0	73830	0	0	0	56792	0	0	0	28896	0	0	0	44454	0	0	0	62792
22-28703536-CAA-C	22	28703536	rs772683219	CAA	C	gnomAD Exomes	PASS	NA	ENST00000404276.6	p.Phe292Ter	p.Phe292Ter	c.875_876del	frameshift_variant	Pathogenic	231395		1	1555872	6.43e-07	0	0	PASS			32		0.09	0.01	7.06			0	73774	0	0	0	56774	0	0	0	28898	0	0	0	44464	0	0	0	62764
22-28703536-CA-C	22	28703536	rs772683219	CA	C	gnomAD Exomes	PASS	NA	ENST00000404276.6	p.Phe292LeufsTer12	p.Phe292LeufsTer12	c.876del	frameshift_variant	Pathogenic	234765		15	1555814	9.64e-06	0	0	PASS	nfe	6.4e-06	26.8		0.11	-0.15	7.06			2	73772	0	0	0	56770	0	0	0	28898	0	0	0	44464	0	0	0	62764
22-28703537-A-G	22	28703537	rs1555916979	A	G	gnomAD Exomes	PASS	NA	ENST00000404276.6	p.Phe292Phe	p.Phe292Phe	c.876T>C	synonymous_variant	Likely benign	479566		1	1554960	6.43e-07	0	0	PASS			11.9		0.08	0	2.85			0	73834	0	0	0	56888	0	0	0	28902	0	0	0	44480	0	0	0	62840
22-28703538-A-G	22	28703538	rs2052979739	A	G	gnomAD Exomes,gnomAD Genomes	PASS	PASS	ENST00000404276.6	p.Phe292Ser	p.Phe292Ser	c.875T>C	missense_variant	Uncertain significance	938460		4	1558158	2.57e-06	0	0	PASS	sas	3.78e-06	27.9	0.574	0.06	0	3.63	0.02	0.976	1	73800	0	0	0	56978	0	0	0	28930	0	0	0	44532	0	0	1	62904
22-28703540-A-G	22	28703540		A	G	gnomAD Exomes	PASS	NA	ENST00000404276.6	p.Phe291Phe	p.Phe291Phe	c.873T>C	synonymous_variant	Likely benign	1764510		2	1559368	1.28e-06	0	0	PASS	nfe	2.9e-07	12.1		0.1	0	1.38			0	73960	0	0	0	57034	0	0	0	28928	0	0	0	44506	0	0	0	62926
22-28703542-A-T	22	28703542	rs2052980010	A	T	gnomAD Exomes	PASS	NA	ENST00000404276.6	p.Phe291Ile	p.Phe291Ile	c.871T>A	missense_variant	Uncertain significance	922350		1	1559956	6.41e-07	0	0	PASS			18.6	0.267	0.04	0	3.04	0.58	0.011	0	73998	0	0	0	57066	0	0	0	28930	0	0	0	44530	0	0	0	62930
22-28703543-GT-G	22	28703543	rs1422634212	GT	G	gnomAD Exomes	PASS	NA	ENST00000404276.6	p.Asn290ThrfsTer14	p.Asn290ThrfsTer14	c.869del	frameshift_variant	Pathogenic	569149		2	1559000	1.28e-06	0	0	PASS			32		0.15	-0.22	2.68			0	73940	0	0	0	57050	0	0	0	28920	0	0	0	44516	0	0	0	62908
22-28703544-T-A	22	28703544	rs2145878133	T	A	gnomAD Exomes	PASS	NA	ENST00000404276.6	p.Asn290Ile	p.Asn290Ile	c.869A>T	missense_variant				1	1558770	6.42e-07	0	0	PASS			26.7	0.418	0.04	-0.03	4.69	0	0.705	0	73962	0	0	0	57066	0	0	0	28908	0	0	0	44520	0	0	0	62906
22-28703548-T-TA	22	28703548	rs1280976864	T	TA	gnomAD Exomes	PASS	NA	ENST00000404276.6	p.Lys289Ter	p.Lys289Ter	c.864dup	frameshift_variant				1	1560990	6.41e-07	0	0	PASS			33		0.18	-0.03	6.32			0	74074	0	0	1	57122	0	0	0	28938	0	0	0	44552	0	0	0	62952
22-28703551-T-C	22	28703551	rs1341939689	T	C	gnomAD Exomes	PASS	NA	ENST00000404276.6	p.Ile288Val	p.Ile288Val	c.862A>G	missense_variant	Uncertain significance	1764090		2	1561252	1.28e-06	0	0	PASS	amr	5.81e-06	22.9	0.103	0.15	-0.09	4.71	0.19	0.075	0	74078	0	0	2	57134	0	0	0	28940	0	0	0	44572	0	0	0	62948
22-28703552-C-G	22	28703552	rs2145878371	C	G	gnomAD Exomes	PASS	NA	ENST00000404276.6	p.Lys287Asn	p.Lys287Asn	c.861G>C	missense_variant				1	1560350	6.41e-07	0	0	PASS			23.7	0.142	0.17	-0.07	2.97	0.02	0.031	0	74082	0	0	0	57074	0	0	0	28916	0	0	0	44520	0	0	0	62948
22-28703553-T-A	22	28703553	rs876659184	T	A	gnomAD Exomes	PASS	NA	ENST00000404276.6	p.Lys287Met	p.Lys287Met	c.860A>T	missense_variant	Uncertain significance	231478		20	1560942	1.28e-05	0	0	PASS	nfe	1.148e-05	26.6	0.344	0.23	-0.09	6.32	0	0.774	0	74094	0	0	0	57142	0	0	0	28928	0	0	0	44550	0	0	0	62966
22-28703555-G-C	22	28703555	rs2145878513	G	C	gnomAD Exomes	PASS	NA	ENST00000404276.6	p.Ile286Met	p.Ile286Met	c.858C>G	missense_variant				1	1559322	6.41e-07	0	0	PASS			25.4	0.472	0.04	0	5.83	0.02	0.992	0	74066	0	0	0	57116	0	0	0	28902	0	0	0	44532	0	0	0	62958
22-28703556-A-G	22	28703556	rs1555917019	A	G	gnomAD Exomes	PASS	NA	ENST00000404276.6	p.Ile286Thr	p.Ile286Thr	c.857T>C	missense_variant	Uncertain significance	489884		4	1560346	2.56e-06	0	0	PASS	nfe	8.2e-07	27.8	0.681	0.08	-0.03	6.29	0	0.938	0	74080	0	0	0	57170	0	0	0	28922	0	0	0	44552	0	0	0	63008
22-28703557-T-C	22	28703557	rs986132746	T	C	gnomAD Exomes	PASS	NA	ENST00000404276.6	p.Ile286Val	p.Ile286Val	c.856A>G	missense_variant	Uncertain significance	419007		1	1560500	6.41e-07	0	0	PASS			21.9	0.116	0	0	6.32	0.08	0.161	0	74066	0	0	0	57194	0	0	0	28920	0	0	0	44558	0	0	0	62994
22-28703558-G-C	22	28703558	rs756692505	G	C	gnomAD Exomes,gnomAD Genomes	PASS	PASS	ENST00000404276.6	p.Ile285Met	p.Ile285Met	c.855C>G	missense_variant	Uncertain significance	230685		7	1558838	4.49e-06	0	0	PASS	nfe	2.56e-06	25.6	0.384	0.14	-0.07	4.11	0	0.94	0	73916	0	0	0	57156	0	0	0	28910	0	0	0	44536	0	0	0	62986
22-28703560-T-C	22	28703560	rs1555917027	T	C	gnomAD Exomes	PASS	NA	ENST00000404276.6	p.Ile285Val	p.Ile285Val	c.853A>G	missense_variant	Uncertain significance	577946		1	1560172	6.41e-07	0	0	PASS			21.6	0.132	0	0	4.68	0.01	0.394	0	74042	0	0	0	57212	0	0	0	28922	0	0	0	44548	0	0	0	62972
22-28703561-G-A	22	28703561	rs1555917031	G	A	gnomAD Exomes	PASS	NA	ENST00000404276.6	p.Cys284Cys	p.Cys284Cys	c.852C>T	synonymous_variant	Likely benign	479538		1	1557854	6.42e-07	0	0	PASS			11.8		0.12	-0.07	1.31			0	74030	0	0	0	57132	0	0	0	28918	0	0	0	44540	0	0	0	62934
22-28703562-C-T	22	28703562	rs876658150	C	T	gnomAD Exomes,gnomAD Genomes	PASS	PASS	ENST00000404276.6	p.Cys284Tyr	p.Cys284Tyr	c.851G>A	missense_variant	Uncertain significance	229700		2	1559112	1.28e-06	0	0	PASS	afr	4.49e-06	25.9	0.418	0.01	-0.01	8.84	0	0.981	2	73888	0	0	0	57110	0	0	0	28930	0	0	0	44546	0	0	0	62944
22-28703564-A-C	22	28703564	rs2052982778	A	C	gnomAD Exomes	PASS	NA	ENST00000404276.6	p.Pro283Pro	p.Pro283Pro	c.849T>G	splice_region_variant	Likely benign	1152025		4	1558220	2.57e-06	0	0	PASS	eas	2.995e-05	13.4		0	0	-0.005			0	74022	0	0	0	57072	0	0	0	28920	0	0	4	44510	0	0	0	62956
22-28703565-G-A	22	28703565	rs781222802	G	A	gnomAD Exomes	PASS	NA	ENST00000404276.6	p.Pro283Leu	p.Pro283Leu	c.848C>T	missense_variant	Uncertain significance	2115104		1	1558426	6.42e-07	0	0	PASS			32	0.472	0	0	8.74	0	0.991	0	73982	0	0	0	57084	0	0	0	28946	0	0	0	44518	0	0	0	62938
22-28703565-G-T	22	28703565	rs781222802	G	T	gnomAD Exomes	PASS	NA	ENST00000404276.6	p.Pro283His	p.Pro283His	c.848C>A	missense_variant	Uncertain significance	233219		1	1558426	6.42e-07	0	0	PASS			32	0.489	0.05	0	8.74	0	0.996	0	73982	0	0	0	57084	0	0	0	28946	0	0	0	44518	0	0	0	62938
22-28703566-G-A	22	28703566	rs1555917036	G	A	gnomAD Exomes	PASS	NA	ENST00000404276.6	p.Pro283Ser	p.Pro283Ser	c.847C>T	missense_variant	Uncertain significance	479584		1	1554814	6.43e-07	0	0	PASS			25.3	0.329	0.11	-0.1	8.74	0.02	0.896	0	73900	0	0	0	57014	0	0	0	28896	0	0	0	44478	0	0	0	62896
22-28703567-C-T	22	28703567	rs878854926	C	T	gnomAD Exomes	PASS	NA	ENST00000404276.6	c.847-1G>A		c.847-1G>A	splice_acceptor_variant	Likely pathogenic	240758		1	1555852	6.43e-07	0	0	PASS			33		0.88	-0.81	8.84			0	73906	0	0	0	57038	0	0	0	28892	0	0	0	44492	0	0	0	62874
22-28703567-C-G	22	28703567	rs878854926	C	G	gnomAD Genomes	NA	PASS	ENST00000404276.6	c.847-1G>C		c.847-1G>C	splice_acceptor_variant				1	1555728	6.43e-07	0	0	PASS			33		0.88	-0.82	8.84			0	73784	0	0	0	57018	0	0	0	28892	0	0	0	44502	0	0	0	62874
22-28703568-TA-T	22	28703568		TA	T	gnomAD Exomes	PASS	NA	ENST00000404276.6	c.847-3del		c.847-3del	splice_region_variant				1	1554630	6.43e-07	0	0	PASS			1.13		0	0.01	4.7			0	73890	0	0	0	57026	0	0	0	28894	0	0	0	44486	0	0	0	62912
22-28703569-A-G	22	28703569	rs1159089063	A	G	gnomAD Exomes	PASS	NA	ENST00000404276.6	c.847-3T>C		c.847-3T>C	splice_region_variant				1	1554186	6.43e-07	0	0	PASS			3.13		0	0	-0.653			0	73902	0	0	0	57018	0	0	0	28896	0	0	0	44482	0	0	0	62926
22-28703573-A-G	22	28703573	rs1057520267	A	G	gnomAD Exomes	PASS	NA	ENST00000404276.6	c.847-7T>C		c.847-7T>C	splice_region_variant	Conflicting interpretations of pathogenicity	747825		1	1546808	6.46e-07	0	0	PASS			5.37		0.05	-0.05	-0.037			0	73758	0	0	0	56816	0	0	0	28836	0	0	0	44426	0	0	0	62864
22-28703573-A-C	22	28703573	rs1057520267	A	C	gnomAD Exomes,gnomAD Genomes	PASS	PASS	ENST00000404276.6	c.847-7T>G		c.847-7T>G	splice_region_variant	Likely benign	377658		5	1546690	3.23e-06	0	0	PASS	nfe	1.3e-06	8.33		0.18	-0.11	-0.037			0	73636	0	0	0	56796	0	0	0	28836	0	0	0	44438	0	0	0	62864
22-28703574-GA-G	22	28703574	rs1569128536	GA	G	gnomAD Exomes	PASS	NA	ENST00000404276.6	c.847-9del		c.847-9del	intron_variant				1	1546814	6.46e-07	0	0	PASS			4.32		0	0.01	-0.481			0	73702	0	0	0	56728	0	0	0	28824	0	0	1	44404	0	0	0	62860
22-28703575-AGGGGG-A	22	28703575	rs1203115413	AGGGGG	A	gnomAD Exomes	PASS	NA	ENST00000404276.6	c.847-14_847-10del		c.847-14_847-10del	intron_variant				1	1544102	6.48e-07	0	0	PASS			8.16		0	0.01	0.426			1	73694	0	0	0	56722	0	0	0	28822	0	0	0	44390	0	0	0	62822
22-28703575-AG-A	22	28703575	rs1060504694	AG	A	gnomAD Exomes	PASS	NA	ENST00000404276.6	c.847-10del		c.847-10del	intron_variant	Likely benign	415928		2	1544108	1.3e-06	0	0	PASS			6.72		0	0.01	0.426			0	73694	0	0	0	56726	0	0	0	28824	0	0	0	44390	0	0	0	62822
22-28703575-AGG-A	22	28703575		AGG	A	gnomAD Exomes	PASS	NA	ENST00000404276.6	c.847-11_847-10del		c.847-11_847-10del	intron_variant				1	1544112	6.48e-07	0	0	PASS			6.7		0	0	0.426			0	73694	0	0	0	56726	0	0	0	28824	0	0	0	44390	0	0	0	62822
22-28703576-G-A	22	28703576	rs745745105	G	A	gnomAD Exomes	PASS	NA	ENST00000404276.6	c.847-10C>T		c.847-10C>T	intron_variant				1	1543114	6.48e-07	0	0	PASS			8.8		0	0	1.24			0	73606	0	0	0	56578	0	0	0	28804	0	0	0	44366	0	0	0	62818
22-28703576-G-GGGGGAGAAAAAAGGGAAAGT	22	28703576	rs760398606	G	GGGGGAGAAAAAAGGGAAAGT	gnomAD Exomes,gnomAD Genomes	PASS	PASS	ENST00000404276.6	c.847-30_847-11dup		c.847-30_847-11dup	intron_variant	Likely benign	491646		23	1543114	1.49e-05	0	0	PASS	sas	0.0001703	6.44		0.19	-0.15	1.24			0	73606	0	0	0	56578	0	0	0	28804	0	0	0	44366	0	0	0	62818
22-28703576-G-C	22	28703576	rs745745105	G	C	gnomAD Exomes,gnomAD Genomes	PASS	PASS	ENST00000404276.6	c.847-10C>G		c.847-10C>G	intron_variant	Benign/Likely benign	240757		75	1542996	4.86e-05	0	0	PASS	amr	0.00106805	8.43		0.15	-0.07	1.24			0	73484	0	0	74	56558	0	0	0	28804	0	0	0	44378	0	0	0	62818
22-28703576-G-T	22	28703576		G	T	gnomAD Exomes	PASS	NA	ENST00000404276.6	c.847-10C>A		c.847-10C>A	intron_variant				1	1543114	6.48e-07	0	0	PASS			8.51		0.14	-0.08	1.24			0	73606	0	0	0	56578	0	0	0	28804	0	0	0	44366	0	0	0	62818
22-28703578-G-C	22	28703578	rs769724628	G	C	gnomAD Exomes	PASS	NA	ENST00000404276.6	c.847-12C>G		c.847-12C>G	intron_variant	Conflicting interpretations of pathogenicity	1587096		2	1540470	1.3e-06	0	0	PASS	nfe	3e-07	8.23		0.21	-0.2	0.256			0	73544	0	0	0	56482	0	0	0	28774	0	0	0	44354	0	0	0	62772
22-28703578-G-A	22	28703578	rs769724628	G	A	gnomAD Exomes	PASS	NA	ENST00000404276.6	c.847-12C>T		c.847-12C>T	intron_variant				4	1540470	2.6e-06	0	0	PASS	eas	1.794e-05	8.34		0	-0.03	0.256			0	73544	0	0	0	56482	0	0	0	28774	0	0	3	44354	0	0	0	62772
22-28703581-AG-A	22	28703581		AG	A	gnomAD Exomes	PASS	NA	ENST00000404276.6	c.847-16del		c.847-16del	intron_variant				1	1517964	6.59e-07	0	0	PASS			8.01		0.04	0.01	0.938			0	73096	0	0	0	56428	0	0	0	28690	0	0	0	44250	0	0	0	62722
22-28703582-G-A	22	28703582	rs1487273676	G	A	gnomAD Exomes	PASS	NA	ENST00000404276.6	c.847-16C>T		c.847-16C>T	intron_variant	Likely benign	2018857		1	1500926	6.66e-07	0	0	PASS			9.89		0.01	0	0.368			1	72624	0	0	0	55552	0	0	0	28512	0	0	0	44108	0	0	0	62574
22-28703582-GA-G	22	28703582	rs2145879637	GA	G	gnomAD Exomes	PASS	NA	ENST00000404276.6	c.847-17del		c.847-17del	intron_variant				8	1500906	5.33e-06	0	0	PASS	nfe	2.68e-06	5.81		0.05	-0.02	0.368			0	72624	0	0	0	55558	0	0	0	28514	0	0	0	44108	0	0	1	62574
22-28703583-A-G	22	28703583	rs199780411	A	G	gnomAD Exomes,gnomAD Genomes	PASS	PASS	ENST00000404276.6	c.847-17T>C		c.847-17T>C	intron_variant	Benign/Likely benign	136743		148	1501914	9.85e-05	0	0	PASS	mid	0.00117423	9.33		0.16	-0.1	0.209			6	72840	0	0	13	56128	0	0	13	28588	0	0	0	44150	0	0	0	62592
22-28703583-A-C	22	28703583	rs199780411	A	C	gnomAD Exomes,gnomAD Genomes	PASS	PASS	ENST00000404276.6	c.847-17T>G		c.847-17T>G	intron_variant				3	1501804	2e-06	0	0	PASS	afr	4.56e-06	9.04		0.29	-0.21	0.209			2	72718	0	0	0	56108	0	0	0	28590	0	0	0	44162	0	0	0	62592
22-28703587-A-T	22	28703587		A	T	gnomAD Exomes	PASS	NA	ENST00000404276.6	c.847-21T>A		c.847-21T>A	intron_variant				1	1488830	6.72e-07	0	0	PASS			11.3		0.16	-0.13	0.017			0	72506	0	0	0	55924	0	0	0	28456	0	0	0	44088	0	0	0	62514
22-28703589-G-A	22	28703589	rs2145879703	G	A	gnomAD Exomes	PASS	NA	ENST00000404276.6	c.847-23C>T		c.847-23C>T	intron_variant				2	1477814	1.35e-06	0	0	PASS			10.2		0	0	-0.062			0	72268	0	0	0	55728	0	0	0	28382	0	0	1	43974	0	0	0	62446
22-28703590-G-A	22	28703590	rs1267065351	G	A	gnomAD Exomes	PASS	NA	ENST00000404276.6	c.847-24C>T		c.847-24C>T	intron_variant				1	1458252	6.86e-07	0	0	PASS			8.28		0	0	0.075			0	71930	0	0	0	55482	0	0	0	28308	0	0	0	43872	0	0	0	62346
22-28703591-G-A	22	28703591	rs571603637	G	A	gnomAD Genomes	NA	PASS	ENST00000404276.6	c.847-25C>T		c.847-25C>T	intron_variant				1	1449374	6.9e-07	0	0	AC0			5.79		0	0	-0.242			0	71726	0	0	0	55370	0	0	0	28240	0	0	1	43826	0	0	0	62284
22-28703595-G-A	22	28703595	rs375054921	G	A	gnomAD Exomes,gnomAD Genomes	PASS	PASS	ENST00000404276.6	c.847-29C>T		c.847-29C>T	intron_variant				25	1420174	1.76e-05	0	0	PASS	nfe	1.692e-05	7.96		0	0	-1.84			0	71058	0	0	0	54956	0	0	0	28040	0	0	0	43646	0	0	0	62144
22-28703597-A-C	22	28703597	rs539008188	A	C	gnomAD Exomes,gnomAD Genomes	PASS	PASS	ENST00000404276.6	c.847-31T>G		c.847-31T>G	intron_variant				2	1378470	1.45e-06	0	0	PASS	nfe	3.4e-07	12.7		0	0	0.116			0	70206	0	0	0	54676	0	0	0	27778	0	0	0	43398	0	0	0	62058
22-28703598-G-A	22	28703598	rs1426802456	G	A	gnomAD Exomes	PASS	NA	ENST00000404276.6	c.847-32C>T		c.847-32C>T	intron_variant				8	1370250	5.84e-06	0	0	PASS	sas	4.74e-05	12.1		0	-0.01	0.428			0	70144	0	0	0	54558	0	0	0	27726	0	0	0	43300	0	0	0	62016
22-28703599-T-C	22	28703599	rs2052986811	T	C	gnomAD Genomes	NA	PASS	ENST00000404276.6	c.847-33A>G		c.847-33A>G	intron_variant				1	1360786	7.35e-07	0	0	AC0			17.2		0.74	-0.47	2.3			0	69814	0	0	0	54378	0	0	0	27660	0	0	0	43206	0	0	1	61974
22-28703599-TGA-T	22	28703599		TGA	T	gnomAD Exomes	PASS	NA	ENST00000404276.6	c.847-35_847-34del		c.847-35_847-34del	intron_variant				1	1360902	7.35e-07	0	0	PASS			15.4		0.23	-0.08	2.3			0	69936	0	0	0	54398	0	0	0	27660	0	0	0	43194	0	0	0	61974
22-28703600-G-A	22	28703600	rs1166851412	G	A	gnomAD Exomes	PASS	NA	ENST00000404276.6	c.847-34C>T		c.847-34C>T	intron_variant				2	1347530	1.48e-06	0	0	PASS	nfe	3.5e-07	13.5		0	0	1.25			0	69734	0	0	0	54204	0	0	0	27568	0	0	0	43072	0	0	0	61910
22-28703602-G-A	22	28703602	rs747150488	G	A	gnomAD Exomes	PASS	NA	ENST00000404276.6	c.847-36C>T		c.847-36C>T	intron_variant				2	1332122	1.5e-06	0	0	PASS	nfe	3.6e-07	16.6		0.12	-0.05	4.13			0	69318	0	0	0	53922	0	0	0	27462	0	0	0	42942	0	0	0	61806
22-28703604-A-C	22	28703604		A	C	gnomAD Exomes	PASS	NA	ENST00000404276.6	c.847-38T>G		c.847-38T>G	intron_variant				1	1306342	7.65e-07	0	0	PASS			12.8		0.04	0	-0.476			0	68798	0	0	0	53490	0	0	0	27308	0	0	0	42750	0	0	0	61660
22-28703605-A-G	22	28703605	rs2145879982	A	G	gnomAD Exomes	PASS	NA	ENST00000404276.6	c.847-39T>C		c.847-39T>C	intron_variant				1	1306010	7.66e-07	0	0	PASS			10.4		0.06	-0.02	0.051			0	68784	0	0	0	53478	0	0	0	27288	0	0	0	42760	0	0	0	61644
22-28703606-C-T	22	28703606	rs1048271811	C	T	gnomAD Genomes	NA	PASS	ENST00000404276.6	c.847-40G>A		c.847-40G>A	intron_variant				1	1287646	7.77e-07	0	0	AC0			12.8		0	0	0.27			1	68350	0	0	0	53304	0	0	0	27192	0	0	0	42574	0	0	0	61574
22-28703608-C-T	22	28703608		C	T	gnomAD Exomes	PASS	NA	ENST00000404276.6	c.847-42G>A		c.847-42G>A	intron_variant				1	1269502	7.88e-07	0	0	PASS			8.7		0	0	0.915			0	68044	0	0	0	52972	0	0	0	27054	0	0	0	42388	0	0	0	61458
22-28703610-C-G	22	28703610		C	G	gnomAD Exomes	PASS	NA	ENST00000404276.6	c.847-44G>C		c.847-44G>C	intron_variant				1	1252546	7.98e-07	0	0	PASS			11.8		0	-0.01	0.689			0	67660	0	0	0	52726	0	0	0	26948	0	0	0	42200	0	0	0	61370
22-28703611-A-G	22	28703611	rs770873098	A	G	gnomAD Exomes	PASS	NA	ENST00000404276.6	c.847-45T>C		c.847-45T>C	intron_variant				10	1241618	8.05e-06	0	0	PASS	amr	8.9e-05	14.1		0	-0.01	0.683			0	67518	0	0	9	52714	0	0	0	26896	0	0	0	42160	0	0	0	61360
22-28703612-A-C	22	28703612	rs777214472	A	C	gnomAD Exomes,gnomAD Genomes	PASS	PASS	ENST00000404276.6	c.847-46T>G		c.847-46T>G	intron_variant				4	1209370	3.31e-06	0	0	PASS	afr	1.999e-05	9.77		0	0	0.149			4	66728	0	0	0	52560	0	0	0	26706	0	0	0	42020	0	0	0	61316
22-28703613-G-T	22	28703613		G	T	gnomAD Exomes	PASS	NA	ENST00000404276.6	c.847-47C>A		c.847-47C>A	intron_variant				1	1191092	8.4e-07	0	0	PASS			9.48		0	0	0.113			0	66476	0	0	0	52396	0	0	0	26584	0	0	0	41866	0	0	0	61226
22-28703616-G-A	22	28703616	rs1431063045	G	A	gnomAD Exomes	PASS	NA	ENST00000404276.6	c.847-50C>T		c.847-50C>T	intron_variant				1	1163970	8.59e-07	0	0	PASS			9.15		0	0	0.399			0	65962	0	0	0	51982	0	0	0	26394	0	0	0	41510	0	0	0	61102
22-28703619-A-C	22	28703619		A	C	gnomAD Exomes	PASS	NA	ENST00000404276.6	c.847-53T>G		c.847-53T>G	intron_variant				1	1132098	8.83e-07	0	0	PASS			12.9		0	-0.01	1.53			0	65232	0	0	0	51696	0	0	0	26160	0	0	1	41172	0	0	0	60906
22-28703621-C-A	22	28703621	rs1217557515	C	A	gnomAD Exomes,gnomAD Genomes	PASS	PASS	ENST00000404276.6	c.847-55G>T		c.847-55G>T	intron_variant				2	1111764	1.8e-06	0	0	PASS	nfe	4.5e-07	1.98		0	0	-1.21			0	64654	0	0	0	51296	0	0	0	26000	0	0	0	40946	0	0	0	60724
22-28703622-C-T	22	28703622	rs1370436578	C	T	gnomAD Exomes	PASS	NA	ENST00000404276.6	c.847-56G>A		c.847-56G>A	intron_variant				2	1106310	1.81e-06	0	0	PASS			4.9		0	-0.01	0.845			0	64606	0	0	0	51186	0	0	0	25968	0	0	1	40812	0	0	0	60662
22-28703624-C-A	22	28703624		C	A	gnomAD Exomes	PASS	NA	ENST00000404276.6	c.847-58G>T		c.847-58G>T	intron_variant				1	1096028	9.12e-07	0	0	PASS			3.66		0	-0.02	-0.535			0	64436	0	0	0	50966	0	0	0	25876	0	0	0	40638	0	0	0	60568
22-28703624-C-T	22	28703624	rs1191211056	C	T	gnomAD Exomes,gnomAD Genomes	PASS	PASS	ENST00000404276.6	c.847-58G>A		c.847-58G>A	intron_variant				6	1095908	5.47e-06	0	0	PASS	afr	5.16e-06	4.36		0	-0.01	-0.535			2	64314	0	0	0	50946	0	0	0	25876	0	0	0	40650	0	0	0	60568
22-28703625-A-G	22	28703625	rs963053726	A	G	gnomAD Exomes,gnomAD Genomes	PASS	PASS	ENST00000404276.6	c.847-59T>C		c.847-59T>C	intron_variant				4	1062532	3.76e-06	0	0	PASS	nfe	1.34e-06	2.34		0	-0.02	-0.044			0	63628	0	0	0	50562	0	0	0	25630	0	0	0	40272	0	0	0	60436
22-28703626-A-G	22	28703626		A	G	gnomAD Exomes	PASS	NA	ENST00000404276.6	c.847-60T>C		c.847-60T>C	intron_variant				2	1064718	1.88e-06	0	0	PASS	nfe	4.8e-07	9.6		0	-0.01	2.54			0	63780	0	0	0	50610	0	0	0	25648	0	0	0	40278	0	0	0	60450
22-28703628-A-C	22	28703628		A	C	gnomAD Exomes	PASS	NA	ENST00000404276.6	c.847-62T>G		c.847-62T>G	intron_variant				3	1034560	2.9e-06	0	0	PASS	nfe	4.9e-07	1.76		0	0	-0.834			0	63154	0	0	1	50306	0	0	0	25456	0	0	0	40030	0	0	0	60334
22-28703629-G-T	22	28703629		G	T	gnomAD Exomes	PASS	NA	ENST00000404276.6	c.847-63C>A		c.847-63C>A	intron_variant				1	1033442	9.68e-07	0	0	PASS			0.394		0	0	0.082			0	63126	0	0	0	50240	0	0	0	25440	0	0	0	40006	0	0	0	60298
22-28703630-C-T	22	28703630		C	T	gnomAD Exomes	PASS	NA	ENST00000404276.6	c.847-64G>A		c.847-64G>A	intron_variant				1	1002120	9.98e-07	0	0	PASS			1.18		0	-0.01	0.138			0	62424	0	0	0	49916	0	0	0	25212	0	0	0	39646	0	0	0	60166
22-28703638-A-G	22	28703638		A	G	gnomAD Exomes	PASS	NA	ENST00000404276.6	c.847-72T>C		c.847-72T>C	intron_variant				1	969758	1.03e-06	0	0	PASS			2.74		0	-0.01	-0.185			0	61608	0	0	0	49116	0	0	0	24842	0	0	0	39090	0	0	0	59906
22-28703639-T-A	22	28703639	rs2052988894	T	A	gnomAD Exomes	PASS	NA	ENST00000404276.6	c.847-73A>T		c.847-73A>T	intron_variant				1	970730	1.03e-06	0	0	PASS			1.39		0	0	-0.959			0	61604	0	0	0	49148	0	0	0	24876	0	0	1	39060	0	0	0	59884
22-28703639-T-C	22	28703639	rs2052988894	T	C	gnomAD Genomes	NA	PASS	ENST00000404276.6	c.847-73A>G		c.847-73A>G	intron_variant				1	970612	1.03e-06	0	0	PASS			1.73		0	-0.01	-0.959			0	61482	0	0	0	49128	0	0	0	24876	0	0	0	39072	0	0	0	59884
22-28709932-T-G	22	28709932	rs2053321155	T	G	gnomAD Exomes,gnomAD Genomes	PASS	PASS	ENST00000404276.6	c.846+74A>C		c.846+74A>C	intron_variant				4	912418	4.38e-06	0	0	PASS	amr	2.665e-05	0.387		0	0.01	-1.48			0	60114	0	0	4	50020	0	0	0	23670	0	0	0	38518	0	0	0	59000
22-28709935-T-C	22	28709935	rs1000274016	T	C	gnomAD Exomes	PASS	NA	ENST00000404276.6	c.846+71A>G		c.846+71A>G	intron_variant				1	940118	1.06e-06	0	0	PASS			5.8		0	0	0.253			0	60796	0	0	0	51126	0	0	0	24020	0	0	0	39026	0	0	0	59568
22-28709939-A-G	22	28709939		A	G	gnomAD Exomes	PASS	NA	ENST00000404276.6	c.846+67T>C		c.846+67T>C	intron_variant				1	952932	1.05e-06	0	0	PASS			7.98		0	0	1.64			0	61010	0	0	0	51968	0	0	0	24148	0	0	0	39512	0	0	0	60128
22-28709941-G-T	22	28709941	rs1033029279	G	T	gnomAD Exomes	PASS	NA	ENST00000404276.6	c.846+65C>A		c.846+65C>A	intron_variant				2	964182	2.07e-06	0	0	PASS	nfe	5.5e-07	2.7		0	0	0.053			0	61446	0	0	0	53578	0	0	0	24498	0	0	0	39770	0	0	0	60448
22-28709943-T-C	22	28709943	rs1227578781	T	C	gnomAD Exomes,gnomAD Genomes	PASS	PASS	ENST00000404276.6	c.846+63A>G		c.846+63A>G	intron_variant				15	988588	1.52e-05	0	0	PASS	nfe	1.44e-05	5.75		0	0	0.911			0	61868	0	0	0	54170	0	0	0	24676	0	0	0	40168	0	0	0	60782
22-28709945-T-A	22	28709945	rs951221411	T	A	gnomAD Exomes,gnomAD Genomes	PASS	PASS	ENST00000404276.6	c.846+61A>T		c.846+61A>T	intron_variant				24	1001420	2.4e-05	0	0	PASS	nfe	2.403e-05	2.4		0	0	0.414			0	62160	0	0	0	54474	0	0	0	24788	0	0	0	40386	0	0	0	60986
22-28709946-A-G	22	28709946		A	G	gnomAD Exomes	PASS	NA	ENST00000404276.6	c.846+60T>C		c.846+60T>C	intron_variant				1	1005468	9.95e-07	0	0	PASS			2.16		0	-0.01	-0.123			0	62378	0	0	0	54724	0	0	0	24842	0	0	1	40466	0	0	0	61072
22-28709948-A-G	22	28709948		A	G	gnomAD Exomes	PASS	NA	ENST00000404276.6	c.846+58T>C		c.846+58T>C	intron_variant				1	1012054	9.88e-07	0	0	PASS			1.66		0	0	-0.577			0	62462	0	0	0	54972	0	0	0	24906	0	0	0	40630	0	0	0	61230
22-28709949-C-T	22	28709949	rs2053321971	C	T	gnomAD Exomes	PASS	NA	ENST00000404276.6	c.846+57G>A		c.846+57G>A	intron_variant				1	1022986	9.78e-07	0	0	PASS			0.112		0	0	-0.83			0	62732	0	0	0	55142	0	0	0	24986	0	0	0	40746	0	0	0	61268
22-28709956-C-T	22	28709956	rs374478603	C	T	gnomAD Exomes	PASS	NA	ENST00000404276.6	c.846+50G>A		c.846+50G>A	intron_variant				2	1075854	1.86e-06	0	0	PASS	afr	5.19e-06	0.238		0	0	-0.567			2	63880	0	0	0	56040	0	0	0	25358	0	0	0	41352	0	0	0	61824
22-28709957-A-C	22	28709957	rs1226818879	A	C	gnomAD Genomes	NA	PASS	ENST00000404276.6	c.846+49T>G		c.846+49T>G	intron_variant				1	1078512	9.27e-07	0	0	PASS			7.69		0.01	0.01	-0.083			1	63872	0	0	0	56124	0	0	0	25406	0	0	0	41464	0	0	0	61954
22-28709958-T-C	22	28709958		T	C	gnomAD Exomes	PASS	NA	ENST00000404276.6	c.846+48A>G		c.846+48A>G	intron_variant				2	1082638	1.85e-06	0	0	PASS			10.8		0	0	0.093			0	64122	0	0	0	56308	0	0	0	25426	0	0	0	41506	0	0	0	62002
22-28709959-A-G	22	28709959	rs369672660	A	G	gnomAD Exomes,gnomAD Genomes	PASS	PASS	ENST00000404276.6	c.846+47T>C		c.846+47T>C	intron_variant				66	1107032	5.96e-05	0	0	PASS	amr	0.0001221	9.08		0	0	1.38			0	64522	0	0	12	56360	0	0	0	25584	0	0	0	41698	0	0	0	62132
22-28709959-AT-A	22	28709959	rs770665055	AT	A	gnomAD Exomes	PASS	NA	ENST00000404276.6	c.846+46del		c.846+46del	intron_variant				2	1107146	1.81e-06	0	0	PASS	nfe	4.6e-07	8.65		0	0.01	1.38			0	64644	0	0	0	56380	0	0	0	25584	0	0	0	41684	0	0	0	62132
22-28709960-T-G	22	28709960		T	G	gnomAD Exomes	PASS	NA	ENST00000404276.6	c.846+46A>C		c.846+46A>C	intron_variant				2	1106598	1.81e-06	0	0	PASS	nfe	4.6e-07	11.6		0	0	0.702			0	64634	0	0	0	56590	0	0	0	25548	0	0	0	41716	0	0	0	62118
22-28709961-T-A	22	28709961	rs1010155423	T	A	gnomAD Exomes,gnomAD Genomes	PASS	PASS	ENST00000404276.6	c.846+45A>T		c.846+45A>T	intron_variant				3	1119710	2.68e-06	0	0	PASS	afr	1.23e-05	10.4		0	0	1.22			3	64758	0	0	0	56664	0	0	0	25680	0	0	0	41866	0	0	0	62238
22-28709963-T-G	22	28709963		T	G	gnomAD Exomes	PASS	NA	ENST00000404276.6	c.846+43A>C		c.846+43A>C	intron_variant				1	1117750	8.95e-07	0	0	PASS			5.28		0.01	0	-0.378			0	64878	0	0	0	56794	0	0	0	25706	0	0	0	41938	0	0	0	62380
22-28709966-G-T	22	28709966		G	T	gnomAD Exomes	PASS	NA	ENST00000404276.6	c.846+40C>A		c.846+40C>A	intron_variant				1	1128856	8.86e-07	0	0	PASS			1.05		0	0	0.307			0	65030	0	0	0	56950	0	0	0	25818	0	0	0	42036	0	0	0	62512
22-28709966-G-A	22	28709966	rs1369135001	G	A	gnomAD Genomes	NA	PASS	ENST00000404276.6	c.846+40C>T		c.846+40C>T	intron_variant				1	1128738	8.86e-07	0	0	PASS			1.33		0	0	0.307			1	64908	0	0	0	56930	0	0	0	25818	0	0	0	42048	0	0	0	62512
22-28709966-G-C	22	28709966	rs1369135001	G	C	gnomAD Exomes	PASS	NA	ENST00000404276.6	c.846+40C>G		c.846+40C>G	intron_variant				1	1128860	8.86e-07	0	0	PASS			1.17		0	0	0.307			0	65030	0	0	0	56950	0	0	0	25818	0	0	1	42036	0	0	0	62512
22-28709968-T-C	22	28709968	rs771051697	T	C	gnomAD Exomes	PASS	NA	ENST00000404276.6	c.846+38A>G		c.846+38A>G	intron_variant				4	1131888	3.53e-06	0	0	PASS	nfe	4.4e-07	2.06		0	0	-0.15			0	65162	0	0	0	57068	0	0	0	25846	0	0	1	42174	0	0	0	62638
22-28709969-A-AGATAAATCTAAGTATGAGTCATATAATAATACTTACAT	22	28709969	rs1064794357	A	AGATAAATCTAAGTATGAGTCATATAATAATACTTACAT	gnomAD Exomes	PASS	NA	ENST00000404276.6	c.845_846+36dup		c.845_846+36dup	intron_variant	Likely benign	420220		1	1140184	8.77e-07	0	0	PASS			1.71		0.01	0.04	-0.067			0	65360	0	0	0	57240	0	0	0	25910	0	0	0	42220	0	0	0	62688
22-28709970-G-A	22	28709970	rs1199717200	G	A	gnomAD Exomes	PASS	NA	ENST00000404276.6	c.846+36C>T		c.846+36C>T	intron_variant				1	1165288	8.58e-07	0	0	PASS			3.75		0	0	0.507			0	65786	0	0	0	57422	0	0	0	26114	0	0	0	42316	0	0	0	62692
22-28709970-G-T	22	28709970		G	T	gnomAD Exomes	PASS	NA	ENST00000404276.6	c.846+36C>A		c.846+36C>A	intron_variant				1	1165288	8.58e-07	0	0	PASS			3.18		0	0	0.507			0	65786	0	0	0	57422	0	0	0	26114	0	0	0	42316	0	0	0	62692
22-28709971-A-G	22	28709971	rs17884483	A	G	gnomAD Exomes,gnomAD Genomes	PASS	PASS	ENST00000404276.6	c.846+35T>C		c.846+35T>C	intron_variant	Likely benign	2575327		449	1173042	0.000382765	1	0	PASS	afr	0.00429573	3.09		0	0	-0.362			312	65990	1	0	49	57538	0	0	0	26172	0	0	0	42402	0	0	1	62814
22-28709972-TAA-T	22	28709972	rs1467806563	TAA	T	gnomAD Exomes	PASS	NA	ENST00000404276.6	c.846+32_846+33del		c.846+32_846+33del	intron_variant				9	1175958	7.65e-06	0	0	PASS	nfe	5.37e-06	0.782		0	0.01	0.386			0	66104	0	0	0	57558	0	0	0	26186	0	0	0	42440	0	0	0	62844
22-28709974-A-C	22	28709974	rs1462959508	A	C	gnomAD Exomes,gnomAD Genomes	PASS	PASS	ENST00000404276.6	c.846+32T>G		c.846+32T>G	intron_variant				6	1184810	5.06e-06	0	0	PASS	nfe	2.71e-06	3.29		0.01	-0.01	1.61			0	66124	0	0	0	57620	0	0	0	26292	0	0	0	42534	0	0	0	62930
22-28709976-T-G	22	28709976	rs1172128911	T	G	gnomAD Exomes	PASS	NA	ENST00000404276.6	c.846+30A>C		c.846+30A>C	intron_variant				9	1200662	7.5e-06	0	0	PASS	nfe	5.23e-06	4.58		0	0	-0.759			0	66674	0	0	0	57944	0	0	0	26478	0	0	0	42586	0	0	0	63024
22-28709976-T-C	22	28709976	rs1172128911	T	C	gnomAD Exomes	PASS	NA	ENST00000404276.6	c.846+30A>G		c.846+30A>G	intron_variant				1	1200662	8.33e-07	0	0	PASS			5.32		0.01	-0.01	-0.759			0	66674	0	0	0	57944	0	0	0	26478	0	0	0	42586	0	0	0	63024
22-28709978-TAA-T	22	28709978		TAA	T	gnomAD Exomes	PASS	NA	ENST00000404276.6	c.846+26_846+27del		c.846+26_846+27del	intron_variant				2	1208256	1.66e-06	0	0	PASS	sas	4.09e-06	3.87		0.01	0.01	1.68			0	66850	0	0	0	58052	0	0	0	26578	0	0	0	42686	0	0	0	63116
22-28709980-A-C	22	28709980	rs745955625	A	C	gnomAD Exomes	PASS	NA	ENST00000404276.6	c.846+26T>G		c.846+26T>G	intron_variant	Likely benign	2575328		1	1218222	8.21e-07	0	0	PASS			7.36		0.01	-0.01	0.252			0	67054	0	0	0	58352	0	0	0	26646	0	0	0	42740	0	0	0	63232
22-28709981-G-A	22	28709981		G	A	gnomAD Exomes	PASS	NA	ENST00000404276.6	c.846+25C>T		c.846+25C>T	intron_variant				3	1221242	2.46e-06	0	0	PASS	nfe	9.7e-07	0.243		0	0	-0.073			0	67088	0	0	0	58468	0	0	0	26680	0	0	0	42750	0	0	0	63214
22-28709984-T-C	22	28709984	rs376417788	T	C	gnomAD Exomes,gnomAD Genomes	PASS	PASS	ENST00000404276.6	c.846+22A>G		c.846+22A>G	intron_variant				19	1246174	1.52e-05	0	0	PASS	afr	0.00018313	0.262		0	0	-2.01			19	67606	0	0	0	58760	0	0	0	26890	0	0	0	42962	0	0	0	63324
22-28709985-G-A	22	28709985	rs2145931759	G	A	gnomAD Exomes	PASS	NA	ENST00000404276.6	c.846+21C>T		c.846+21C>T	intron_variant				3	1235588	2.43e-06	0	0	PASS	nfe	4e-07	0.793		0	0	-0.082			0	67506	0	0	0	58808	0	0	0	26824	0	0	0	42894	0	0	0	63304
22-28709989-CATATAATAATACT-C	22	28709989		CATATAATAATACT	C	gnomAD Exomes	PASS	NA	ENST00000404276.6	c.846+4_846+16del		c.846+4_846+16del	intron_variant				1	1297252	7.71e-07	0	0	PASS			13.3		0.98	-0.88	0.358			0	68728	0	0	0	59040	0	0	0	27280	0	0	0	43198	0	0	0	63390
22-28709989-CAT-C	22	28709989	rs775989721	CAT	C	gnomAD Exomes,gnomAD Genomes	PASS	PASS	ENST00000404276.6	c.846+15_846+16del		c.846+15_846+16del	intron_variant	Likely benign	491645		3	1297252	2.31e-06	0	0	PASS	amr	1.349e-05	1.78		0	0.01	0.358			0	68728	0	0	3	59040	0	0	0	27280	0	0	0	43198	0	0	0	63390
22-28709989-C-CT	22	28709989		C	CT	gnomAD Exomes	PASS	NA	ENST00000404276.6	c.846+16_846+17insA		c.846+16_846+17insA	intron_variant				2	1297252	1.54e-06	0	0	PASS	nfe	3.7e-07	1.89		0.01	-0.02	0.358			0	68728	0	0	0	59040	0	0	0	27280	0	0	0	43198	0	0	0	63390
22-28709990-A-AAGTATGTAAGTATAATAATAAATCTAAGTATGTAAG	22	28709990		A	AAGTATGTAAGTATAATAATAAATCTAAGTATGTAAG	gnomAD Exomes	PASS	NA	ENST00000404276.6	c.846+15_846+16insCTTACATACTTAGATTTATTATTATACTTACATACT		c.846+15_846+16insCTTACATACTTAGATTTATTATTATACTTACATACT	intron_variant				2	1317224	1.52e-06	0	0	PASS	nfe	3.6e-07	1.15		0	0.01	0.313			0	69186	0	0	0	59112	0	0	0	27446	0	0	0	43322	0	0	0	63486
22-28709991-TATA-T	22	28709991	rs1555920076	TATA	T	gnomAD Exomes	PASS	NA	ENST00000404276.6	c.846+12_846+14del		c.846+12_846+14del	intron_variant	Likely benign	491644		2	1337134	1.5e-06	0	0	PASS	nfe	3.6e-07	4.54		0.01	-0.01	0.014			0	69524	0	0	0	59210	0	0	0	27590	0	0	0	43424	0	0	0	63506
22-28709994-A-G	22	28709994	rs1057524077	A	G	gnomAD Exomes,gnomAD Genomes	PASS	PASS	ENST00000404276.6	c.846+12T>C		c.846+12T>C	intron_variant	Likely benign	391425		3	1381806	2.17e-06	0	0	PASS	amr	5.6e-06	5.94		0.01	-0.01	0.271			0	70210	0	0	2	59286	0	0	0	27880	0	0	0	43660	0	0	0	63556
22-28709996-T-C	22	28709996	rs1345067762	T	C	gnomAD Exomes	PASS	NA	ENST00000404276.6	c.846+10A>G		c.846+10A>G	intron_variant	Likely benign	1108322		1	1401806	7.13e-07	0	0	PASS			1.77		0	0	-0.822			0	70618	0	0	0	59406	0	0	0	28030	0	0	0	43750	0	0	0	63598
22-28709996-T-G	22	28709996	rs1345067762	T	G	gnomAD Exomes	PASS	NA	ENST00000404276.6	c.846+10A>C		c.846+10A>C	intron_variant				1	1401806	7.13e-07	0	0	PASS			1.45		0	0	-0.822			0	70618	0	0	0	59406	0	0	0	28030	0	0	0	43750	0	0	0	63598
22-28709998-ATACT-A	22	28709998	rs764884641	ATACT	A	gnomAD Exomes,gnomAD Genomes	PASS	PASS	ENST00000404276.6	c.846+4_846+7del		c.846+4_846+7del	intron_variant	Pathogenic/Likely pathogenic	216652		41	1428834	2.87e-05	0	0	PASS	nfe	2.32e-05	23.8		0.98	-0.88	1.11			0	71060	0	0	3	59448	0	0	0	28234	0	0	2	43902	0	0	0	63664
22-28709999-T-C	22	28709999	rs763340730	T	C	gnomAD Exomes,gnomAD Genomes	PASS	PASS	ENST00000404276.6	c.846+7A>G		c.846+7A>G	splice_region_variant	Likely benign	460858		6	1434812	4.18e-06	0	0	PASS	sas	9.18e-06	15.3		0.1	-0.11	4.71			1	71228	0	0	0	59476	0	0	0	28274	0	0	0	43924	0	0	0	63676
22-28710000-A-G	22	28710000	rs1555920090	A	G	gnomAD Exomes	PASS	NA	ENST00000404276.6	c.846+6T>C		c.846+6T>C	intron_variant	Uncertain significance	530118		1	1431400	6.99e-07	0	0	PASS			22.6		0.5	-0.46	6.3			0	71288	0	0	0	59486	0	0	0	28252	0	0	0	43936	0	0	0	63680
22-28710001-C-T	22	28710001	rs764394796	C	T	gnomAD Exomes,gnomAD Genomes	PASS	PASS	ENST00000404276.6	c.846+5G>A		c.846+5G>A	intron_variant	Uncertain significance	496346		3	1444158	2.08e-06	0	0	PASS	nfe	3.2e-07	24.1		0.98	-0.86	8.85			0	71398	0	0	0	59480	0	0	0	28332	0	0	0	44002	0	0	0	63676
22-28710003-T-TA	22	28710003	rs1555920102	T	TA	gnomAD Exomes,gnomAD Genomes	PASS	PASS	ENST00000404276.6	c.846+2dup		c.846+2dup	splice_region_variant	Uncertain significance	530151		2	1468654	1.36e-06	0	0	PASS			23.5		0.98	-0.87	2.26			0	71878	0	0	0	59544	0	0	0	28498	0	0	1	44120	0	0	0	63734
22-28710003-T-C	22	28710003	rs1476026799	T	C	gnomAD Exomes,gnomAD Genomes	PASS	PASS	ENST00000404276.6	c.846+3A>G		c.846+3A>G	intron_variant	Uncertain significance	481707		2	1468656	1.36e-06	0	0	PASS	nfe	3.2e-07	15.2		0.02	-0.03	2.26			0	71878	0	0	0	59544	0	0	0	28498	0	0	0	44120	0	0	0	63734
22-28710003-TA-T	22	28710003		TA	T	gnomAD Exomes	PASS	NA	ENST00000404276.6	c.846+2del		c.846+2del	splice_donor_variant				1	1468772	6.81e-07	0	0	PASS			32		0.98	-0.87	2.26			0	72000	0	0	0	59564	0	0	0	28498	0	0	0	44108	0	0	0	63734
22-28710004-A-C	22	28710004		A	C	gnomAD Exomes	PASS	NA	ENST00000404276.6	c.846+2T>G		c.846+2T>G	splice_donor_variant				1	1475080	6.78e-07	0	0	PASS			33		0.98	-0.87	6.3			0	72144	0	0	0	59580	0	0	0	28576	0	0	0	44110	0	0	0	63756
22-28710005-C-T	22	28710005	rs864622149	C	T	gnomAD Exomes	PASS	NA	ENST00000404276.6	c.846+1G>A		c.846+1G>A	splice_donor_variant	Likely pathogenic	428910		2	1475224	1.36e-06	0	0	PASS			33		0.98	-0.88	8.85			0	72148	0	0	0	59586	0	0	0	28562	0	0	1	44114	0	0	0	63740
22-28710005-C-G	22	28710005	rs864622149	C	G	gnomAD Exomes,gnomAD Genomes	PASS	PASS	ENST00000404276.6	c.846+1G>C		c.846+1G>C	splice_donor_variant	Pathogenic/Likely pathogenic	219543		2	1475108	1.36e-06	0	0	PASS			33		0.98	-0.88	8.85			0	72026	0	0	1	59566	0	0	0	28562	0	0	0	44126	0	0	0	63740
22-28710005-CA-C	22	28710005		CA	C	gnomAD Exomes	PASS	NA	ENST00000404276.6	p.Pro283LeufsTer21	p.Pro283LeufsTer21	c.846del	frameshift_variant				1	1475226	6.78e-07	0	0	PASS			33		0.98	-0.91	8.85			1	72148	0	0	0	59586	0	0	0	28562	0	0	0	44114	0	0	0	63740
22-28710006-A-G	22	28710006	rs987815892	A	G	gnomAD Exomes	PASS	NA	ENST00000404276.6	p.His282His	p.His282His	c.846T>C	splice_region_variant	Conflicting interpretations of pathogenicity	822471		1	1490544	6.71e-07	0	0	PASS			9.9		0	-0.01	0.275			0	72442	0	0	0	59634	0	0	0	28670	0	0	0	44184	0	0	0	63776
22-28710006-A-C	22	28710006		A	C	gnomAD Exomes	PASS	NA	ENST00000404276.6	p.His282Gln	p.His282Gln	c.846T>G	missense_variant	Uncertain significance	2056212		1	1490544	6.71e-07	0	0	PASS			22.9	0.69	0.01	0.01	0.275	0.03	0.532	0	72442	0	0	0	59634	0	0	0	28670	0	0	0	44184	0	0	1	63776
22-28710008-G-A	22	28710008	rs774068238	G	A	gnomAD Exomes	PASS	NA	ENST00000404276.6	p.His282Tyr	p.His282Tyr	c.844C>T	missense_variant	Uncertain significance	822448		1	1503006	6.65e-07	0	0	PASS			32	0.886	0.03	-0.07	8.75	0.03	0.987	0	72666	0	0	0	59650	0	0	0	28756	0	0	0	44232	0	0	0	63742
22-28710010-T-C	22	28710010	rs587782196	T	C	gnomAD Exomes,gnomAD Genomes	PASS	PASS	ENST00000404276.6	p.Asn281Ser	p.Asn281Ser	c.842A>G	missense_variant	Uncertain significance	142049		9	1511266	5.96e-06	0	0	PASS	mid	7.52e-05	21.4	0.031	0.01	-0.03	6.33	0.15	0.001	0	72760	0	0	0	59656	0	0	0	28832	0	0	0	44296	0	0	0	63792
22-28710010-T-G	22	28710010	rs587782196	T	G	gnomAD Exomes	PASS	NA	ENST00000404276.6	p.Asn281Thr	p.Asn281Thr	c.842A>C	missense_variant	Uncertain significance	230234		1	1511384	6.62e-07	0	0	PASS			22.6	0.082	0	-0.02	6.33	0.02	0.018	0	72882	0	0	0	59676	0	0	0	28832	0	0	0	44284	0	0	0	63792
22-28710013-A-C	22	28710013	rs1490781911	A	C	gnomAD Exomes	PASS	NA	ENST00000404276.6	p.Leu280Arg	p.Leu280Arg	c.839T>G	missense_variant	Uncertain significance	481136		1	1524484	6.56e-07	0	0	PASS			27.1	0.582	0.01	0	6.3	0	0.997	0	73156	0	0	0	59700	0	0	0	28898	0	0	0	44344	0	0	0	63822
22-28710014-G-A	22	28710014	rs2145932680	G	A	gnomAD Exomes	PASS	NA	ENST00000404276.6	p.Leu280Leu	p.Leu280Leu	c.838C>T	synonymous_variant	Likely benign	1664029		3	1530650	1.96e-06	0	0	PASS	sas	3.73e-06	9.17		0.02	-0.03	4.66			0	73250	0	0	0	59708	0	0	0	28926	0	0	0	44378	0	0	0	63796
22-28710015-C-T	22	28710015	rs761306535	C	T	gnomAD Exomes	PASS	NA	ENST00000404276.6	p.Lys279Lys	p.Lys279Lys	c.837G>A	synonymous_variant				1	1540636	6.49e-07	0	0	PASS			4.89		0.01	-0.01	0.411			0	73376	0	0	0	59724	0	0	0	29002	0	0	0	44424	0	0	0	63792
22-28710015-CT-C	22	28710015	rs1555920142	CT	C	gnomAD Exomes	PASS	NA	ENST00000404276.6	p.Lys279SerfsTer2	p.Lys279SerfsTer2	c.836del	frameshift_variant	Pathogenic/Likely pathogenic	545765		1	1540628	6.49e-07	0	0	PASS			32		0.05	-0.11	0.411			0	73376	0	0	0	59724	0	0	0	29000	0	0	0	44424	0	0	0	63792
22-28710021-C-T	22	28710021		C	T	gnomAD Exomes	PASS	NA	ENST00000404276.6	p.Leu277Leu	p.Leu277Leu	c.831G>A	synonymous_variant				1	1549754	6.45e-07	0	0	PASS			11.9		0.04	-0.05	8.86			0	73570	0	0	0	59710	0	0	0	29040	0	0	0	44454	0	0	0	63824
22-28710021-C-G	22	28710021	rs876659698	C	G	gnomAD Exomes	PASS	NA	ENST00000404276.6	p.Leu277Phe	p.Leu277Phe	c.831G>C	missense_variant	Uncertain significance	232325		1	1549754	6.45e-07	0	0	PASS			25.1	0.419	0.01	-0.01	8.86	0	0.894	0	73570	0	0	0	59710	0	0	0	29040	0	0	0	44454	0	0	0	63824
22-28710023-A-G	22	28710023	rs767199070	A	G	gnomAD Exomes	PASS	NA	ENST00000404276.6	p.Leu277Leu	p.Leu277Leu	c.829T>C	synonymous_variant	Likely benign	2034617		2	1551882	1.29e-06	0	0	PASS	sas	3.71e-06	9.54		0.01	0	3.1			0	73694	0	0	0	59762	0	0	0	29046	0	0	0	44484	0	0	0	63840
22-28710026-T-C	22	28710026	rs1601777507	T	C	gnomAD Exomes	PASS	NA	ENST00000404276.6	p.Ile276Val	p.Ile276Val	c.826A>G	missense_variant	Uncertain significance	827544		1	1552950	6.44e-07	0	0	PASS			24.6	0.287	0.01	0	6.33	0.03	0.909	0	73724	0	0	0	59768	0	0	0	29070	0	0	0	44500	0	0	0	63842
22-28710028-T-C	22	28710028		T	C	gnomAD Exomes	PASS	NA	ENST00000404276.6	p.Glu275Gly	p.Glu275Gly	c.824A>G	missense_variant				1	1554828	6.43e-07	0	0	PASS			27.1	0.565	0	0	6.33	0.03	0.854	0	73734	0	0	0	59778	0	0	0	29088	0	0	0	44514	0	0	0	63848
22-28710028-TC-T	22	28710028	rs769430546	TC	T	gnomAD Exomes	PASS	NA	ENST00000404276.6	p.Glu275LysfsTer3	p.Glu275LysfsTer3	c.823del	frameshift_variant	Pathogenic/Likely pathogenic	410070		4	1554828	2.57e-06	0	0	PASS	nfe	7.1e-07	31		0.12	-0.23	6.33			0	73734	0	0	0	59778	0	0	0	29088	0	0	0	44514	0	0	0	63848
22-28710029-C-G	22	28710029	rs749963436	C	G	gnomAD Exomes,gnomAD Genomes	PASS	PASS	ENST00000404276.6	p.Glu275Gln	p.Glu275Gln	c.823G>C	missense_variant	Uncertain significance	483357		6	1555710	3.86e-06	0	0	PASS			21.1	0.197	0	-0.01	7.09	0.06	0.243	0	73612	0	0	0	59726	0	0	0	29092	0	0	0	44514	0	0	5	63814
22-28710031-A-C	22	28710031		A	C	gnomAD Exomes	PASS	NA	ENST00000404276.6	p.Ile274Arg	p.Ile274Arg	c.821T>G	missense_variant				2	1556180	1.29e-06	0	0	PASS	nfe	2.9e-07	26.4	0.696	0.01	0	6.3	0	0.976	0	73772	0	0	0	59774	0	0	0	29102	0	0	0	44518	0	0	0	63834
22-28710033-TTC-T	22	28710033	rs1474786480	TTC	T	gnomAD Exomes	PASS	NA	ENST00000404276.6	p.Glu273AsnfsTer16	p.Glu273AsnfsTer16	c.817_818del	frameshift_variant	Pathogenic	491643		15	1557046	9.63e-06	0	0	PASS	nfe	7.97e-06	33		0.02	-0.05	6.33			0	73814	0	0	0	59794	0	0	0	29116	0	0	0	44514	0	0	0	63850
22-28710034-T-G	22	28710034	rs755666375	T	G	gnomAD Genomes	NA	PASS	ENST00000404276.6	p.Glu273Ala	p.Glu273Ala	c.818A>C	missense_variant	Uncertain significance	481723		1	1556574	6.42e-07	0	0	PASS			26.7	0.853	0.01	0	6.33	0.01	1	1	73676	0	0	0	59778	0	0	0	29098	0	0	0	44528	0	0	0	63852
22-28710035-C-T	22	28710035	rs587782152	C	T	gnomAD Exomes	PASS	NA	ENST00000404276.6	p.Glu273Lys	p.Glu273Lys	c.817G>A	missense_variant	Uncertain significance	141973		1	1556756	6.42e-07	0	0	PASS			28.7	0.861	0.03	-0.03	8.86	0	1	1	73774	0	0	0	59752	0	0	0	29100	0	0	0	44520	0	0	0	63820
22-28710035-C-G	22	28710035	rs587782152	C	G	gnomAD Exomes,gnomAD Genomes	PASS	PASS	ENST00000404276.6	p.Glu273Gln	p.Glu273Gln	c.817G>C	missense_variant	Uncertain significance	460857		2	1556638	1.28e-06	0	0	PASS			26	0.818	0.02	-0.02	8.86	0	1	1	73652	0	0	0	59732	0	0	0	29100	0	0	0	44532	0	0	0	63820
22-28710036-T-C	22	28710036	rs2145933502	T	C	gnomAD Exomes	PASS	NA	ENST00000404276.6	p.Thr272Thr	p.Thr272Thr	c.816A>G	synonymous_variant	Likely benign	2133948		1	1555906	6.43e-07	0	0	PASS			11.3		0.01	0	1.8			0	73786	0	0	0	59788	0	0	0	29106	0	0	0	44516	0	0	0	63840
22-28710038-T-C	22	28710038	rs1426981647	T	C	gnomAD Exomes	PASS	NA	ENST00000404276.6	p.Thr272Ala	p.Thr272Ala	c.814A>G	missense_variant	Uncertain significance	481149		1	1556562	6.42e-07	0	0	PASS			22.1	0.184	0.01	0	6.33	0.12	0.031	0	73778	0	0	0	59792	0	0	0	29102	0	0	0	44524	0	0	0	63854
22-28710040-T-G	22	28710040	rs1555920220	T	G	gnomAD Genomes	NA	PASS	ENST00000404276.6	p.Glu271Ala	p.Glu271Ala	c.812A>C	missense_variant	Uncertain significance	481116		1	1556862	6.42e-07	0	0	PASS			22.6	0.181	0.01	0.01	6.33	0.41	0.096	0	73670	0	0	0	59750	0	0	0	29110	0	0	0	44552	0	0	0	63844
22-28710044-C-T	22	28710044	rs2053335680	C	T	gnomAD Exomes	PASS	NA	ENST00000404276.6	p.Val270Ile	p.Val270Ile	c.808G>A	missense_variant	Uncertain significance	839366		1	1558194	6.42e-07	0	0	PASS			21.2	0.04	0.01	-0.01	8.86	0.39	0.094	0	73802	0	0	0	59760	0	0	0	29112	0	0	0	44536	0	0	0	63808
22-28710047-TGA-T	22	28710047	rs2053336290	TGA	T	gnomAD Exomes	PASS	NA	ENST00000404276.6	p.Leu268GlnfsTer3	p.Leu268GlnfsTer3	c.803_804del	frameshift_variant	Pathogenic	943350		1	1559426	6.41e-07	0	0	PASS			27.5		0	-0.03	1.3			1	73822	0	0	0	59778	0	0	0	29140	0	0	0	44552	0	0	0	63848
22-28710050-G-A	22	28710050	rs766462610	G	A	gnomAD Exomes	PASS	NA	ENST00000404276.6	p.Leu268Phe	p.Leu268Phe	c.802C>T	missense_variant	Uncertain significance	449980		1	1560276	6.41e-07	0	0	PASS			22.3	0.107	0	-0.01	6.98	0.09	0.001	0	73780	0	0	0	59734	0	0	0	29136	0	0	0	44544	0	0	0	63786
22-28710059-C-G	22	28710059	rs1064793689	C	G	gnomAD Exomes,gnomAD Genomes	PASS	PASS	ENST00000404276.6	p.Asp265His	p.Asp265His	c.793G>C	missense_variant	Uncertain significance	419164		2	1556108	1.29e-06	0	0	PASS	nfe	2.9e-07	26.6	0.174	0.13	-0.14	8.86	0.03	0.149	0	73612	0	0	0	59662	0	0	0	29100	0	0	0	44514	0	0	0	63770
22-28710060-C-T	22	28710060	rs730881687	C	T	gnomAD Exomes	PASS	NA	ENST00000404276.6	c.793-1G>A		c.793-1G>A	splice_acceptor_variant	Pathogenic/Likely pathogenic	182430		8	1551814	5.16e-06	0	0	PASS	amr	2.263e-05	34		0.99	-0.88	8.86			0	73632	0	0	4	59678	0	0	0	29092	0	0	0	44480	0	0	0	63740
22-28710060-C-A	22	28710060	rs730881687	C	A	gnomAD Exomes	PASS	NA	ENST00000404276.6	c.793-1G>T		c.793-1G>T	splice_acceptor_variant	Likely pathogenic	801161		2	1551814	1.29e-06	0	0	PASS	sas	3.71e-06	33		0.99	-0.88	8.86			0	73632	0	0	0	59678	0	0	0	29092	0	0	0	44480	0	0	0	63740
22-28710062-T-C	22	28710062	rs878854924	T	C	gnomAD Exomes	PASS	NA	ENST00000404276.6	c.793-3A>G		c.793-3A>G	splice_region_variant	Uncertain significance	240755		1	1551854	6.44e-07	0	0	PASS			24.8		0.99	0.87	2.14			0	73694	0	0	0	59706	0	0	0	29072	0	0	0	44502	0	0	0	63812
22-28710063-T-C	22	28710063	rs1212612057	T	C	gnomAD Exomes,gnomAD Genomes	PASS	PASS	ENST00000404276.6	c.793-4A>G		c.793-4A>G	splice_region_variant	Likely benign	460856		2	1550948	1.29e-06	0	0	PASS	nfe	3e-07	2.79		0.04	-0.03	-0.135			0	73540	0	0	0	59660	0	0	0	29076	0	0	0	44512	0	0	0	63810
22-28710066-TAA-T	22	28710066	rs1480956379	TAA	T	gnomAD Exomes,gnomAD Genomes	PASS	PASS	ENST00000404276.6	c.793-9_793-8del		c.793-9_793-8del	splice_region_variant	Likely benign	509747		2	1541148	1.3e-06	0	0	PASS	afr	4.53e-06	11.7		0.07	-0.07	-0.307			2	73330	0	0	0	59640	0	0	0	28996	0	0	0	44450	0	0	0	63784
22-28710066-T-C	22	28710066	rs1569138057	T	C	gnomAD Exomes	PASS	NA	ENST00000404276.6	c.793-7A>G		c.793-7A>G	splice_region_variant	Conflicting interpretations of pathogenicity	1554886		2	1541266	1.3e-06	0	0	PASS	nfe	3e-07	8.2		0	0.01	-0.307			0	73452	0	0	0	59660	0	0	0	28996	0	0	0	44438	0	0	0	63784
22-28710067-A-C	22	28710067	rs2145934407	A	C	gnomAD Exomes	PASS	NA	ENST00000404276.6	c.793-8T>G		c.793-8T>G	splice_region_variant	Uncertain significance	1462821		2	1543220	1.3e-06	0	0	PASS	nfe	3e-07	10.2		0.04	-0.1	1.1			0	73504	0	0	0	59654	0	0	0	29002	0	0	0	44448	0	0	0	63792
22-28710070-C-G	22	28710070	rs5997387	C	G	gnomAD Exomes	PASS	NA	ENST00000404276.6	c.793-11G>C		c.793-11G>C	intron_variant				1	1527242	6.55e-07	0	0	PASS			0.035		0.01	0.01	-4.44			0	73052	0	0	0	59350	0	0	0	28878	0	0	0	44378	0	0	0	63714
22-28710070-C-T	22	28710070	rs5997387	C	T	gnomAD Exomes,gnomAD Genomes	PASS	PASS	ENST00000404276.6	c.793-11G>A		c.793-11G>A	intron_variant	Benign/Likely benign	491639		140	1527242	9.17e-05	0	0	PASS	afr	0.00147979	0.079		0.01	-0.01	-4.44			126	73052	0	0	3	59350	0	0	0	28878	0	0	0	44378	0	0	0	63714
22-28710072-G-A	22	28710072	rs1555920274	G	A	gnomAD Exomes	PASS	NA	ENST00000404276.6	c.793-13C>T		c.793-13C>T	intron_variant	Likely benign	491641		1	1518628	6.58e-07	0	0	PASS			4.34		0	0	0.545			0	72866	0	0	1	59278	0	0	0	28806	0	0	0	44336	0	0	0	63670
22-28710072-GA-G	22	28710072		GA	G	gnomAD Exomes	PASS	NA	ENST00000404276.6	c.793-14del		c.793-14del	intron_variant				1	1518628	6.58e-07	0	0	PASS			1.63		0	-0.03	0.545			0	72866	0	0	0	59278	0	0	0	28806	0	0	0	44336	0	0	0	63670
22-28710074-A-T	22	28710074		A	T	gnomAD Exomes	PASS	NA	ENST00000404276.6	c.793-15T>A		c.793-15T>A	intron_variant				1	1521010	6.57e-07	0	0	PASS			12.4		0.05	-0.06	3.11			0	73046	0	0	0	59420	0	0	0	28816	0	0	0	44354	0	0	0	63730
22-28710074-A-G	22	28710074	rs1297980569	A	G	gnomAD Exomes	PASS	NA	ENST00000404276.6	c.793-15T>C		c.793-15T>C	intron_variant	Likely benign	1615723		7	1521010	4.6e-06	0	0	PASS	nfe	8.5e-07	12		0.02	-0.04	3.11			1	73046	0	0	1	59420	0	0	0	28816	0	0	0	44354	0	0	0	63730
22-28710076-A-C	22	28710076	rs778511901	A	C	gnomAD Exomes	PASS	NA	ENST00000404276.6	c.793-17T>G		c.793-17T>G	intron_variant	Likely benign	924267		8	1511372	5.29e-06	0	0	PASS	sas	4.49e-05	11.3		0.03	-0.05	-0.067			0	72868	0	0	0	59370	0	0	0	28764	0	0	0	44310	0	0	0	63712
22-28710076-A-G	22	28710076	rs778511901	A	G	gnomAD Exomes,gnomAD Genomes	PASS	PASS	ENST00000404276.6	c.793-17T>C		c.793-17T>C	intron_variant	Benign/Likely benign	383572		14	1511254	9.26e-06	0	0	PASS	eas	0.00019047	11.6		0.01	-0.01	-0.067			0	72746	0	0	0	59350	0	0	0	28764	0	0	14	44322	0	0	0	63712
22-28710077-A-G	22	28710077		A	G	gnomAD Exomes	PASS	NA	ENST00000404276.6	c.793-18T>C		c.793-18T>C	intron_variant				1	1515220	6.6e-07	0	0	PASS			10.7		0.01	-0.03	-0.053			0	72932	0	0	0	59364	0	0	0	28798	0	0	0	44332	0	0	0	63712
22-28710078-CAG-C	22	28710078	rs1719605865	CAG	C	gnomAD Genomes	NA	PASS	ENST00000404276.6	c.793-21_793-20del		c.793-21_793-20del	intron_variant	Likely benign	2031443		1	1502422	6.66e-07	0	0	PASS			9.65		0.01	-0.01	0.039			0	72472	0	0	0	59296	0	0	0	28704	0	0	0	44266	0	0	1	63642
22-28710078-CA-C	22	28710078	rs763573379	CA	C	gnomAD Exomes	PASS	NA	ENST00000404276.6	c.793-20del		c.793-20del	intron_variant				3	1502540	2e-06	0	0	PASS	nfe	7.4e-07	9.65		0.01	-0.04	0.039			0	72594	0	0	0	59316	0	0	0	28704	0	0	0	44254	0	0	0	63642
22-28710078-C-T	22	28710078		C	T	gnomAD Exomes	PASS	NA	ENST00000404276.6	c.793-19G>A		c.793-19G>A	intron_variant				1	1502540	6.66e-07	0	0	PASS			0.712		0	-0.01	0.039			1	72594	0	0	0	59316	0	0	0	28704	0	0	0	44254	0	0	0	63642
22-28710079-A-G	22	28710079		A	G	gnomAD Exomes	PASS	NA	ENST00000404276.6	c.793-20T>C		c.793-20T>C	intron_variant				2	1455286	1.37e-06	0	0	PASS	nfe	3.2e-07	13.8		0.01	-0.04	0.076			0	71714	0	0	0	58786	0	0	0	28362	0	0	0	44020	0	0	0	63616
22-28710080-G-C	22	28710080	rs757488327	G	C	gnomAD Exomes	PASS	NA	ENST00000404276.6	c.793-21C>G		c.793-21C>G	intron_variant				2	1457592	1.37e-06	0	0	PASS	nfe	3.2e-07	8.42		0	-0.01	0.775			0	71642	0	0	0	58758	0	0	0	28380	0	0	0	44010	0	0	0	63582
22-28710080-G-T	22	28710080		G	T	gnomAD Exomes	PASS	NA	ENST00000404276.6	c.793-21C>A		c.793-21C>A	intron_variant				1	1457592	6.86e-07	0	0	PASS			8.89		0.01	-0.02	0.775			0	71642	0	0	0	58758	0	0	0	28380	0	0	0	44010	0	0	0	63582
22-28710080-G-A	22	28710080	rs757488327	G	A	gnomAD Exomes	PASS	NA	ENST00000404276.6	c.793-21C>T		c.793-21C>T	intron_variant				3	1457592	2.06e-06	0	0	PASS	afr	4.63e-06	8.66		0	0	0.775			2	71642	0	0	0	58758	0	0	0	28380	0	0	0	44010	0	0	0	63582
22-28710086-A-G	22	28710086		A	G	gnomAD Exomes	PASS	NA	ENST00000404276.6	c.793-27T>C		c.793-27T>C	intron_variant				1	1415314	7.07e-07	0	0	PASS			13.9		0	0	1.69			0	70938	0	0	0	58476	0	0	0	28080	0	0	0	43780	0	0	0	63474
22-28710087-T-A	22	28710087	rs201218422	T	A	gnomAD Exomes,gnomAD Genomes	PASS	PASS	ENST00000404276.6	c.793-28A>T		c.793-28A>T	intron_variant				16	1416348	1.13e-05	0	0	PASS	nfe	9.42e-06	14.1		0.03	-0.06	-0.485			0	70944	0	0	0	58470	0	0	0	28066	0	0	0	43794	0	0	0	63468
22-28710088-T-A	22	28710088	rs745995264	T	A	gnomAD Exomes	PASS	NA	ENST00000404276.6	c.793-29A>T		c.793-29A>T	intron_variant				1	1404056	7.12e-07	0	0	PASS			12.4		0.03	-0.05	0.426			0	70692	0	0	0	58346	0	0	0	27972	0	0	0	43728	0	0	0	63446
22-28710089-A-C	22	28710089	rs2145934887	A	C	gnomAD Exomes	PASS	NA	ENST00000404276.6	c.793-30T>G		c.793-30T>G	intron_variant				1	1401958	7.13e-07	0	0	PASS			16		0.06	-0.11	0.687			1	70624	0	0	0	58200	0	0	0	27942	0	0	0	43708	0	0	0	63420
22-28710090-G-A	22	28710090	rs1235379289	G	A	gnomAD Genomes	NA	PASS	ENST00000404276.6	c.793-31C>T		c.793-31C>T	intron_variant				1	1391478	7.19e-07	0	0	AC0			0.545		0.01	-0.02	-0.022			0	70284	0	0	0	58200	0	0	0	27870	0	0	0	43630	0	0	0	63330
22-28710090-G-C	22	28710090		G	C	gnomAD Exomes	PASS	NA	ENST00000404276.6	c.793-31C>G		c.793-31C>G	intron_variant				1	1391596	7.19e-07	0	0	PASS			0.618		0.02	-0.04	-0.022			0	70406	0	0	0	58220	0	0	0	27870	0	0	0	43618	0	0	0	63330
22-28710090-GTAA-G	22	28710090	rs2053339905	GTAA	G	gnomAD Genomes	NA	PASS	ENST00000404276.6	c.793-34_793-32del		c.793-34_793-32del	intron_variant				1	1391464	7.19e-07	0	0	PASS			10		0	-0.01	-0.022			0	70284	0	0	0	58200	0	0	0	27868	0	0	0	43630	0	0	0	63330
22-28710091-T-TA	22	28710091	rs764338984	T	TA	gnomAD Exomes	PASS	NA	ENST00000404276.6	c.793-33dup		c.793-33dup	intron_variant	Likely benign	1802954		2	1375274	1.45e-06	0	0	PASS	nfe	3.4e-07	10.4		0	0	-0.118			0	70078	0	0	0	58106	0	0	0	27712	0	0	0	43564	0	0	0	63356
22-28710091-T-C	22	28710091	rs2145934943	T	C	gnomAD Exomes	PASS	NA	ENST00000404276.6	c.793-32A>G		c.793-32A>G	intron_variant				1	1375274	7.27e-07	0	0	PASS			8.39		0	-0.01	-0.118			1	70078	0	0	0	58106	0	0	0	27712	0	0	0	43564	0	0	0	63356
22-28710094-TA-T	22	28710094		TA	T	gnomAD Exomes	PASS	NA	ENST00000404276.6	c.793-36del		c.793-36del	intron_variant				1	1366804	7.32e-07	0	0	PASS			9.38		0	0	-0.263			0	69850	0	0	0	57976	0	0	0	27644	0	0	0	43500	0	0	0	63314
22-28710099-A-G	22	28710099		A	G	gnomAD Exomes	PASS	NA	ENST00000404276.6	c.793-40T>C		c.793-40T>C	intron_variant				1	1328780	7.53e-07	0	0	PASS			8.84		0	0	1.26			0	69084	0	0	0	57650	0	0	0	27316	0	0	0	43252	0	0	0	63132
22-28710101-T-G	22	28710101		T	G	gnomAD Exomes	PASS	NA	ENST00000404276.6	c.793-42A>C		c.793-42A>C	intron_variant				2	1316572	1.52e-06	0	0	PASS	nfe	3.6e-07	1.92		0	0	-0.157			0	68928	0	0	0	57664	0	0	0	27232	0	0	0	43202	0	0	0	63074
22-28710102-G-A	22	28710102	rs1489796605	G	A	gnomAD Exomes	PASS	NA	ENST00000404276.6	c.793-43C>T		c.793-43C>T	intron_variant				9	1313660	6.85e-06	0	0	PASS	eas	9.15e-05	0.568		0	0	-0.05			0	68726	0	0	0	57512	0	0	0	27182	0	0	8	43108	0	0	0	62944
22-28710103-C-T	22	28710103	rs1206584722	C	T	gnomAD Exomes	PASS	NA	ENST00000404276.6	c.793-44G>A		c.793-44G>A	intron_variant				7	1310116	5.34e-06	0	0	PASS	nfe	3.19e-06	0.039		0	0	0.063			0	68606	0	0	0	57234	0	0	0	27074	0	0	0	43072	0	0	0	62868
22-28710104-C-T	22	28710104		C	T	gnomAD Exomes	PASS	NA	ENST00000404276.6	c.793-45G>A		c.793-45G>A	intron_variant				1	1301752	7.68e-07	0	0	PASS			0.312		0	0.01	0.085			0	68352	0	0	0	57036	0	0	0	27030	0	0	0	42978	0	0	0	62836
22-28710105-A-G	22	28710105		A	G	gnomAD Exomes	PASS	NA	ENST00000404276.6	c.793-46T>C		c.793-46T>C	intron_variant				1	1297506	7.71e-07	0	0	PASS			4.6		0	0	0.542			0	68456	0	0	0	57446	0	0	0	27062	0	0	0	43006	0	0	0	62912
22-28710111-TA-T	22	28710111		TA	T	gnomAD Exomes	PASS	NA	ENST00000404276.6	c.793-53del		c.793-53del	intron_variant				11	1250910	8.79e-06	0	0	PASS	nfe	5.89e-06	0.083		0	0	0.555			0	67352	0	0	0	57078	0	0	0	26630	0	0	0	42646	0	0	0	62674
22-28710111-T-TA	22	28710111	rs1445920207	T	TA	gnomAD Exomes	PASS	NA	ENST00000404276.6	c.793-53dup		c.793-53dup	intron_variant				7	1250904	5.6e-06	0	0	PASS	eas	4.53e-05	1.92		0	0	0.555			0	67350	0	0	0	57078	0	0	0	26630	0	0	5	42646	0	0	0	62674
22-28710112-A-T	22	28710112	rs1348958247	A	T	gnomAD Exomes,gnomAD Genomes	PASS	PASS	ENST00000404276.6	c.793-53T>A		c.793-53T>A	intron_variant				12	1251984	9.58e-06	0	0	PASS	afr	1.985e-05	0.429		0	0	-4.07			4	67376	0	0	0	57292	0	0	0	26686	0	0	0	42618	0	0	0	62654
22-28710116-A-G	22	28710116	rs2053340931	A	G	gnomAD Exomes,gnomAD Genomes	PASS	PASS	ENST00000404276.6	c.793-57T>C		c.793-57T>C	intron_variant				3	1218798	2.46e-06	0	0	PASS	amr	1.397e-05	7.45		0	0	0.921			0	66594	0	0	3	56996	0	0	0	26410	0	0	0	42354	0	0	0	62348
22-28710118-A-G	22	28710118	rs1392448012	A	G	gnomAD Exomes,gnomAD Genomes	PASS	PASS	ENST00000404276.6	c.793-59T>C		c.793-59T>C	intron_variant				11	1211238	9.08e-06	0	0	PASS	nfe	7.16e-06	10		0	0	2.7			0	66508	0	0	0	56778	0	0	0	26326	0	0	0	42256	0	0	0	62234
22-28710118-AC-A	22	28710118	rs1399315413	AC	A	gnomAD Exomes,gnomAD Genomes	PASS	PASS	ENST00000404276.6	c.793-60del		c.793-60del	intron_variant				15	1211238	1.24e-05	0	0	PASS	nfe	9.86e-06	1.18		0	-0.01	2.7			0	66508	0	0	0	56778	0	0	0	26326	0	0	0	42256	0	0	0	62234
22-28710119-C-G	22	28710119	rs2053341169	C	G	gnomAD Genomes	NA	PASS	ENST00000404276.6	c.793-60G>C		c.793-60G>C	intron_variant				1	1200582	8.33e-07	0	0	PASS			2.79		0	-0.01	0.023			0	66180	0	0	0	56544	0	0	0	26222	0	0	0	42000	0	0	0	61964
22-28710119-C-T	22	28710119		C	T	gnomAD Exomes	PASS	NA	ENST00000404276.6	c.793-60G>A		c.793-60G>A	intron_variant				2	1200700	1.67e-06	0	0	PASS	nfe	4.1e-07	3.35		0	-0.01	0.023			0	66302	0	0	0	56564	0	0	0	26222	0	0	0	41988	0	0	0	61964
22-28710121-T-C	22	28710121		T	C	gnomAD Exomes	PASS	NA	ENST00000404276.6	c.793-62A>G		c.793-62A>G	intron_variant				3	1196354	2.51e-06	0	0	PASS			1.06		0.02	0.02	0.114			1	66178	0	0	0	56424	0	0	0	26138	0	0	0	41970	0	0	0	61814
22-28710124-A-G	22	28710124		A	G	gnomAD Exomes	PASS	NA	ENST00000404276.6	c.793-65T>C		c.793-65T>C	intron_variant				2	1161358	1.72e-06	0	0	PASS	nfe	4.3e-07	7.48		0	-0.01	2.69			0	65454	0	0	0	55872	0	0	0	25870	0	0	0	41648	0	0	0	61432
22-28710125-C-T	22	28710125	rs2053341511	C	T	gnomAD Exomes,gnomAD Genomes	PASS	PASS	ENST00000404276.6	c.793-66G>A		c.793-66G>A	intron_variant				3	1098232	2.73e-06	0	0	PASS			0.149		0	0	-0.387			0	63774	0	0	1	54068	0	0	0	25154	0	0	0	40652	0	0	0	60546
22-28710130-A-C	22	28710130		A	C	gnomAD Exomes	PASS	NA	ENST00000404276.6	c.793-71T>G		c.793-71T>G	intron_variant				2	1107642	1.81e-06	0	0	PASS	nfe	4.5e-07	3.79		0	0	0.67			0	64124	0	0	0	54406	0	0	0	25268	0	0	0	40790	0	0	0	60704
22-28710131-A-T	22	28710131	rs2053341640	A	T	gnomAD Genomes	NA	PASS	ENST00000404276.6	c.793-72T>A		c.793-72T>A	intron_variant				1	1090554	9.17e-07	0	0	PASS			5.89		0	0	1.5			1	63624	0	0	0	53824	0	0	0	25088	0	0	0	40490	0	0	0	60400
22-28710133-C-T	22	28710133	rs2053341731	C	T	gnomAD Exomes	PASS	NA	ENST00000404276.6	c.793-74G>A		c.793-74G>A	intron_variant				7	1040546	6.73e-06	1	0	PASS	nfe	3.17e-06	0.419		0	0	0.171			0	62622	0	0	0	52542	0	0	0	24544	0	0	0	39910	0	0	0	59794
22-28711836-T-A	22	28711836		T	A	gnomAD Exomes	PASS	NA	ENST00000404276.6	c.792+73A>T		c.792+73A>T	intron_variant				5	1043800	4.79e-06	0	0	PASS	nfe	2.19e-06	2.95		0.01	0.01	-0.694			0	64108	0	0	0	58854	0	0	0	26058	0	0	0	42294	0	0	0	55612
22-28711836-T-G	22	28711836	rs1474479031	T	G	gnomAD Exomes,gnomAD Genomes	PASS	PASS	ENST00000404276.6	c.792+73A>C		c.792+73A>C	intron_variant				2	1043682	1.92e-06	0	0	PASS	nfe	5e-07	3.15		0.01	0.01	-0.694			0	63986	0	0	0	58834	0	0	0	26058	0	0	0	42306	0	0	0	55612
22-28711837-C-T	22	28711837		C	T	gnomAD Exomes	PASS	NA	ENST00000404276.6	c.792+72G>A		c.792+72G>A	intron_variant				1	1045150	9.57e-07	0	0	PASS			1.43		0	0	-0.353			0	64094	0	0	1	58846	0	0	0	26068	0	0	0	42294	0	0	0	55728
22-28711840-T-C	22	28711840	rs1442813748	T	C	gnomAD Exomes,gnomAD Genomes	PASS	PASS	ENST00000404276.6	c.792+69A>G		c.792+69A>G	intron_variant				2	1054082	1.9e-06	0	0	PASS	nfe	4.9e-07	0.2		0	0	-0.307			0	64208	0	0	0	59038	0	0	0	26126	0	0	0	42374	0	0	0	56420
22-28711841-C-T	22	28711841		C	T	gnomAD Exomes	PASS	NA	ENST00000404276.6	c.792+68G>A		c.792+68G>A	intron_variant				1	1067606	9.37e-07	0	0	PASS			2.22		0	0.01	0.585			0	64514	0	0	0	59108	0	0	0	26228	0	0	0	42384	0	0	0	56594
22-28711845-G-C	22	28711845	rs557164415	G	C	gnomAD Exomes,gnomAD Genomes	PASS	PASS	ENST00000404276.6	c.792+64C>G		c.792+64C>G	intron_variant				2	1092486	1.83e-06	0	0	PASS	afr	5.12e-06	4.04		0	0	-0.057			2	64808	0	0	0	59214	0	0	0	26382	0	0	0	42534	0	0	0	57458
22-28711845-G-T	22	28711845	rs557164415	G	T	gnomAD Genomes	NA	PASS	ENST00000404276.6	c.792+64C>A		c.792+64C>A	intron_variant				1	1092604	9.15e-07	0	0	AC0			3.9		0	0	-0.057			1	64930	0	0	0	59234	0	0	0	26382	0	0	0	42522	0	0	0	57458
22-28711847-TTA-T	22	28711847		TTA	T	gnomAD Exomes	PASS	NA	ENST00000404276.6	c.792+60_792+61del		c.792+60_792+61del	intron_variant				2	1102494	1.81e-06	0	0	PASS			2.25		0	0.01	-0.975			0	65114	0	0	0	59300	0	0	0	26440	0	0	0	42588	0	0	0	57918
22-28711850-T-C	22	28711850		T	C	gnomAD Exomes	PASS	NA	ENST00000404276.6	c.792+59A>G		c.792+59A>G	intron_variant				1	1123116	8.9e-07	0	0	PASS			10.4		0	0	-0.114			0	65506	0	0	0	59378	0	0	0	26574	0	0	0	42672	0	0	0	58454
22-28711853-T-C	22	28711853	rs1278952623	T	C	gnomAD Exomes,gnomAD Genomes	PASS	PASS	ENST00000404276.6	c.792+56A>G		c.792+56A>G	intron_variant				10	1133828	8.82e-06	0	0	PASS	nfe	5.67e-06	0.876		0	0.01	-2.97			1	65590	0	0	0	59394	0	0	0	26646	0	0	0	42702	0	0	0	58948
22-28711855-G-A	22	28711855	rs1011161664	G	A	gnomAD Exomes,gnomAD Genomes	PASS	PASS	ENST00000404276.6	c.792+54C>T		c.792+54C>T	intron_variant				3	1154392	2.6e-06	0	0	PASS	afr	5.04e-06	10.7		0	0	0.933			2	65878	0	0	0	59396	0	0	0	26754	0	0	0	42786	0	0	0	59160
22-28711856-G-T	22	28711856	rs2145947417	G	T	gnomAD Exomes	PASS	NA	ENST00000404276.6	c.792+53C>A		c.792+53C>A	intron_variant				2	1161492	1.72e-06	0	0	PASS			11.1		0	0	1.26			0	66192	0	0	1	59436	0	0	0	26804	0	0	0	42818	0	0	1	59274
22-28711856-G-A	22	28711856	rs2145947417	G	A	gnomAD Exomes	PASS	NA	ENST00000404276.6	c.792+53C>T		c.792+53C>T	intron_variant				2	1161492	1.72e-06	0	0	PASS			11.7		0	0	1.26			0	66192	0	0	0	59436	0	0	0	26804	0	0	0	42818	0	0	0	59274
22-28711858-A-T	22	28711858	rs769832204	A	T	gnomAD Exomes	PASS	NA	ENST00000404276.6	c.792+51T>A		c.792+51T>A	intron_variant				1	1172686	8.53e-07	0	0	PASS			12.9		0	0	0.081			0	66402	0	0	0	59462	0	0	0	26872	0	0	0	42862	0	0	0	59730
22-28711859-G-T	22	28711859		G	T	gnomAD Exomes	PASS	NA	ENST00000404276.6	c.792+50C>A		c.792+50C>A	intron_variant				2	1206988	1.66e-06	0	0	PASS	nfe	4.1e-07	8.75		0	0	0.589			0	67086	0	0	0	59500	0	0	0	27064	0	0	0	43016	0	0	0	59822
22-28711863-T-C	22	28711863	rs2053403531	T	C	gnomAD Exomes	PASS	NA	ENST00000404276.6	c.792+46A>G		c.792+46A>G	intron_variant				2	1253564	1.6e-06	0	0	PASS			3.36		0	0	-2.37			0	67974	0	0	0	59584	0	0	0	27344	0	0	1	43244	0	0	0	60618
22-28711864-G-A	22	28711864	rs749738621	G	A	gnomAD Exomes	PASS	NA	ENST00000404276.6	c.792+45C>T		c.792+45C>T	intron_variant				5	1256240	3.98e-06	0	0	PASS	sas	1.613e-05	0.836		0	0	-0.426			0	68032	0	0	1	59586	0	0	0	27370	0	0	0	43256	0	0	0	60702
22-28711867-G-A	22	28711867	rs368452810	G	A	gnomAD Exomes	PASS	NA	ENST00000404276.6	c.792+42C>T		c.792+42C>T	intron_variant				1	1266286	7.9e-07	0	0	PASS			2.44		0	0	0.376			0	68226	0	0	0	59612	0	0	0	27430	0	0	0	43280	0	0	0	61046
22-28711867-G-C	22	28711867	rs368452810	G	C	gnomAD Exomes,gnomAD Genomes	PASS	PASS	ENST00000404276.6	c.792+42C>G		c.792+42C>G	intron_variant				26	1266168	2.05e-05	0	0	PASS	nfe	1.983e-05	2.09		0	0	0.376			0	68104	0	0	0	59592	0	0	0	27430	0	0	0	43292	0	0	0	61046
22-28711869-C-T	22	28711869	rs372212841	C	T	gnomAD Exomes,gnomAD Genomes	PASS	PASS	ENST00000404276.6	c.792+40G>A		c.792+40G>A	intron_variant				31	1284574	2.41e-05	0	0	PASS	afr	3.74e-05	1.38		0	0	-0.675			6	68476	0	0	0	59602	0	0	0	27534	0	0	0	43394	0	0	0	61298
22-28711870-G-A	22	28711870	rs140551986	G	A	gnomAD Exomes,gnomAD Genomes	PASS	PASS	ENST00000404276.6	c.792+39C>T		c.792+39C>T	intron_variant	Likely benign	1802955		528	1297092	0.000407064	1	0	PASS	eas	0.00010807	0.985		0	0	-0.751			7	68832	0	0	1	59644	0	0	0	27634	0	0	9	43430	0	0	453	61394
22-28711872-G-T	22	28711872		G	T	gnomAD Exomes	PASS	NA	ENST00000404276.6	c.792+37C>A		c.792+37C>A	intron_variant				1	1343770	7.44e-07	0	0	PASS			1.99		0	0	-0.892			0	69766	0	0	0	59680	0	0	0	27930	0	0	0	43650	0	0	0	61620
22-28711873-T-A	22	28711873	rs750141698	T	A	gnomAD Exomes	PASS	NA	ENST00000404276.6	c.792+36A>T		c.792+36A>T	intron_variant				12	1348822	8.9e-06	0	0	PASS	nfe	6.81e-06	3.46		0	0	-0.724			0	69866	0	0	0	59686	0	0	0	27976	0	0	0	43682	0	0	0	61830
22-28711873-T-C	22	28711873		T	C	gnomAD Exomes	PASS	NA	ENST00000404276.6	c.792+36A>G		c.792+36A>G	intron_variant				1	1348822	7.41e-07	0	0	PASS			4.03		0	0	-0.724			0	69866	0	0	0	59686	0	0	0	27976	0	0	0	43682	0	0	0	61830
22-28711874-T-C	22	28711874	rs1005459542	T	C	gnomAD Exomes	PASS	NA	ENST00000404276.6	c.792+35A>G		c.792+35A>G	intron_variant				1	1349528	7.41e-07	0	0	PASS			2.25		0	0.01	-0.561			0	69864	0	0	0	59700	0	0	0	27996	0	0	0	43684	0	0	0	61906
22-28711877-T-C	22	28711877	rs373462054	T	C	gnomAD Exomes,gnomAD Genomes	PASS	PASS	ENST00000404276.6	c.792+32A>G		c.792+32A>G	intron_variant				21	1408810	1.49e-05	0	0	PASS	amr	0.00015414	0.757		0	0	-0.38			0	70888	0	0	15	59764	0	0	0	28356	0	0	0	43966	0	0	0	62168
22-28711878-A-C	22	28711878	rs1486925930	A	C	gnomAD Exomes,gnomAD Genomes	PASS	PASS	ENST00000404276.6	c.792+31T>G		c.792+31T>G	intron_variant				4	1417692	2.82e-06	0	0	PASS	nfe	9.3e-07	6.09		0	0.01	0.066			0	71032	0	0	0	59772	0	0	0	28398	0	0	0	44022	0	0	0	62214
22-28711882-G-T	22	28711882		G	T	gnomAD Exomes	PASS	NA	ENST00000404276.6	c.792+27C>A		c.792+27C>A	intron_variant				1	1441172	6.94e-07	0	0	PASS			3.62		0	0	0.389			0	71598	0	0	0	59816	0	0	0	28544	0	0	0	44106	0	0	0	62452
22-28711882-G-A	22	28711882	rs1381747101	G	A	gnomAD Exomes	PASS	NA	ENST00000404276.6	c.792+27C>T		c.792+27C>T	intron_variant				5	1441172	3.47e-06	0	0	PASS	sas	1.466e-05	4.19		0	0	0.389			0	71598	0	0	0	59816	0	0	0	28544	0	0	0	44106	0	0	0	62452
22-28711885-G-A	22	28711885	rs374434631	G	A	gnomAD Exomes,gnomAD Genomes	PASS	PASS	ENST00000404276.6	c.792+24C>T		c.792+24C>T	intron_variant				193	1471392	0.000131168	0	0	PASS	nfe	0.00015058	5.32		0	0	-0.448			3	72076	0	0	6	59830	0	0	0	28716	0	0	0	44196	0	0	0	62602
22-28711885-G-T	22	28711885		G	T	gnomAD Exomes	PASS	NA	ENST00000404276.6	c.792+24C>A		c.792+24C>A	intron_variant				1	1471504	6.8e-07	0	0	PASS			4.77		0	0	-0.448			0	72198	0	0	0	59850	0	0	0	28716	0	0	0	44184	0	0	0	62602
22-28711886-A-G	22	28711886		A	G	gnomAD Exomes	PASS	NA	ENST00000404276.6	c.792+23T>C		c.792+23T>C	intron_variant				1	1483916	6.74e-07	0	0	PASS			8.48		0	0	0.007			0	72470	0	0	0	59858	0	0	0	28812	0	0	0	44270	0	0	0	62750
22-28711888-C-A	22	28711888	rs2053405048	C	A	gnomAD Exomes	PASS	NA	ENST00000404276.6	c.792+21G>T		c.792+21G>T	intron_variant				14	1499092	9.34e-06	0	0	PASS	nfe	5.48e-06	3.34		0	0	-0.33			0	72686	0	0	0	59878	0	0	0	28910	0	0	0	44356	0	0	0	62826
22-28711890-G-A	22	28711890	rs1057522960	G	A	gnomAD Exomes,gnomAD Genomes	PASS	PASS	ENST00000404276.6	c.792+19C>T		c.792+19C>T	intron_variant	Likely benign	1524677		3	1480556	2.03e-06	0	0	PASS	afr	4.59e-06	1.22		0.02	0.02	0.927			2	72252	0	0	0	59846	0	0	0	28806	0	0	0	44276	0	0	0	62868
22-28711891-C-T	22	28711891	rs1385038498	C	T	gnomAD Exomes	PASS	NA	ENST00000404276.6	c.792+18G>A		c.792+18G>A	intron_variant	Likely benign	1609401		8	1516682	5.27e-06	0	0	PASS	afr	1.779e-05	7.6		0	0	0.352			4	73012	0	0	3	59902	0	0	0	29002	0	0	0	44428	0	0	0	62948
22-28711892-CT-C	22	28711892		CT	C	gnomAD Exomes	PASS	NA	ENST00000404276.6	c.792+16del		c.792+16del	intron_variant				1	1535560	6.51e-07	0	0	PASS			0.715		0	0.01	0.338			0	73404	0	0	0	59904	0	0	0	29108	0	0	0	44510	0	0	1	63026
22-28711892-C-T	22	28711892	rs1057523609	C	T	gnomAD Exomes	PASS	NA	ENST00000404276.6	c.792+17G>A		c.792+17G>A	intron_variant	Likely benign	389993		5	1535566	3.26e-06	0	0	PASS	amr	2.258e-05	6.87		0	0	0.338			0	73404	0	0	4	59904	0	0	0	29108	0	0	0	44510	0	0	0	63026
22-28711894-T-C	22	28711894	rs1314273271	T	C	gnomAD Exomes	PASS	NA	ENST00000404276.6	c.792+15A>G		c.792+15A>G	intron_variant				1	1547708	6.46e-07	0	0	PASS			2.34		0	0	-0.38			0	73690	0	0	0	59944	0	0	0	29186	0	0	0	44576	0	0	0	63198
22-28711898-T-C	22	28711898	rs765935437	T	C	gnomAD Exomes	PASS	NA	ENST00000404276.6	c.792+11A>G		c.792+11A>G	intron_variant	Likely benign	491637		6	1564744	3.83e-06	0	0	PASS	amr	5.53e-06	0.502		0	0.01	-0.446			0	74094	0	0	2	59966	0	0	0	29316	0	0	1	44664	0	0	0	63316
22-28711899-T-C	22	28711899	rs753836819	T	C	gnomAD Exomes,gnomAD Genomes	PASS	PASS	ENST00000404276.6	c.792+10A>G		c.792+10A>G	intron_variant	Likely benign	798501		5	1566428	3.19e-06	0	0	PASS	afr	1.762e-05	1.58		0	0	-0.319			4	73992	0	0	1	59948	0	0	0	29328	0	0	0	44684	0	0	0	63344
22-28711902-T-C	22	28711902	rs1601782720	T	C	gnomAD Exomes	PASS	NA	ENST00000404276.6	c.792+7A>G		c.792+7A>G	splice_region_variant	Likely benign	762703		1	1578104	6.34e-07	0	0	PASS			14.9		0.01	-0.08	2.9			0	74348	0	0	0	59982	0	0	0	29394	0	0	0	44684	0	0	0	63432
22-28711904-C-T	22	28711904	rs876658514	C	T	gnomAD Exomes	PASS	NA	ENST00000404276.6	c.792+5G>A		c.792+5G>A	intron_variant	Uncertain significance	230345		1	1588952	6.29e-07	0	0	PASS			24.7		0.8	-0.81	8.86			0	74516	0	0	0	59972	0	0	0	29438	0	0	0	44740	0	0	0	63418
22-28711904-C-G	22	28711904	rs876658514	C	G	gnomAD Genomes	NA	PASS	ENST00000404276.6	c.792+5G>C		c.792+5G>C	intron_variant	Uncertain significance	827336		1	1588832	6.29e-07	0	0	PASS			25.4		0.96	-0.85	8.86			1	74394	0	0	0	59952	0	0	0	29438	0	0	0	44752	0	0	0	63418
22-28711907-A-G	22	28711907	rs545982789	A	G	gnomAD Genomes	NA	PASS	ENST00000404276.6	c.792+2T>C		c.792+2T>C	splice_donor_variant	Conflicting interpretations of pathogenicity	220480		2	1592950	1.26e-06	0	0	AC0	nfe	2.9e-07	32		0.95	-0.85	4.65			0	74598	0	0	0	59990	0	0	0	29482	0	0	0	44762	0	0	0	63532
22-28711907-ACT-A	22	28711907	rs774831804	ACT	A	gnomAD Genomes	NA	PASS	ENST00000404276.6	c.792_792+1del		c.792_792+1del	splice_donor_variant	Likely pathogenic	577097		1	1592950	6.28e-07	0	0	PASS			33		1	-0.91	4.65			1	74598	0	0	0	59990	0	0	0	29482	0	0	0	44762	0	0	0	63532
22-28711910-G-A	22	28711910	rs765216307	G	A	gnomAD Exomes	PASS	NA	ENST00000404276.6	p.Ala264Val	p.Ala264Val	c.791C>T	missense_variant	Uncertain significance	1317495		1	1599732	6.25e-07	0	0	PASS			20.7	0.094	0.92	0.38	0.894	0.4	0	0	74696	0	0	0	59982	0	0	0	29520	0	0	1	44786	0	0	0	63524
22-28711911-C-T	22	28711911	rs752493299	C	T	gnomAD Exomes	PASS	NA	ENST00000404276.6	p.Ala264Thr	p.Ala264Thr	c.790G>A	missense_variant	Likely benign	1761184		1	1600986	6.25e-07	0	0	PASS			0.702	0.051	0	0	-0.263	0.45	0.003	0	74696	0	0	0	59990	0	0	0	29534	0	0	0	44794	0	0	0	63578
22-28711911-C-A	22	28711911	rs752493299	C	A	gnomAD Exomes,gnomAD Genomes	PASS	PASS	ENST00000404276.6	p.Ala264Ser	p.Ala264Ser	c.790G>T	missense_variant	Uncertain significance	827326		11	1600868	6.87e-06	0	0	PASS	eas	0.00013716	0.281	0.05	0.03	0.01	-0.263	0.42	0.001	0	74574	0	0	0	59970	0	0	0	29534	0	0	11	44806	0	0	0	63578
22-28711914-C-T	22	28711914	rs730881686	C	T	gnomAD Exomes	PASS	NA	ENST00000404276.6	p.Glu263Lys	p.Glu263Lys	c.787G>A	missense_variant	Uncertain significance	827308		2	1608292	1.24e-06	0	0	PASS			22.6	0.277	0	0	8.85	0.36	0.079	1	74908	0	0	0	60006	0	0	0	29560	0	0	0	44832	0	0	0	63662
22-28711914-C-G	22	28711914	rs730881686	C	G	gnomAD Exomes,gnomAD Genomes	PASS	PASS	ENST00000404276.6	p.Glu263Gln	p.Glu263Gln	c.787G>C	missense_variant	Uncertain significance	182429		5	1608174	3.11e-06	0	0	PASS	nfe	8e-07	22.8	0.2	0	-0.01	8.85	0.28	0.021	0	74786	0	0	0	59986	0	0	0	29560	0	0	0	44844	0	0	0	63662
22-28711922-G-A	22	28711922		G	A	gnomAD Exomes	PASS	NA	ENST00000404276.6	p.Ser260Leu	p.Ser260Leu	c.779C>T	missense_variant	Uncertain significance	2452082		1	1612482	6.2e-07	0	0	PASS			32	0.203	0	-0.05	6.95	0.08	0.309	0	74992	0	0	0	60002	0	0	0	29584	0	0	0	44856	0	0	0	63774
22-28711927-A-G	22	28711927	rs781308692	A	G	gnomAD Exomes	PASS	NA	ENST00000404276.6	p.Ile258Ile	p.Ile258Ile	c.774T>C	synonymous_variant				2	1613524	1.24e-06	0	0	PASS			9.86		0	0	-0.56			0	75020	0	0	0	60016	0	0	0	29604	0	0	0	44876	0	0	0	63836
22-28711928-A-G	22	28711928		A	G	gnomAD Exomes	PASS	NA	ENST00000404276.6	p.Ile258Thr	p.Ile258Thr	c.773T>C	missense_variant				1	1613346	6.2e-07	0	0	PASS			21	0.13	0	0	4.62	0.19	0.029	0	75042	0	0	0	60016	0	0	0	29594	0	0	1	44874	0	0	0	63846
22-28711934-A-G	22	28711934		A	G	gnomAD Exomes	PASS	NA	ENST00000404276.6	p.Phe256Ser	p.Phe256Ser	c.767T>C	missense_variant				2	1613794	1.24e-06	0	0	PASS	nfe	2.8e-07	25.1	0.386	0	0	4.66	0	0.593	0	75006	0	0	0	60002	0	0	0	29602	0	0	0	44876	0	0	0	63886
22-28711941-T-G	22	28711941	rs1395878179	T	G	gnomAD Genomes	NA	PASS	ENST00000404276.6	p.Arg254Arg	p.Arg254Arg	c.760A>C	synonymous_variant	Likely benign	1759776		1	1613728	6.2e-07	0	0	PASS			13.4		0	0	3.83			0	74942	0	0	0	60000	0	0	0	29604	0	0	0	44886	0	0	0	63912
22-28711944-T-C	22	28711944	rs786201896	T	C	gnomAD Exomes	PASS	NA	ENST00000404276.6	p.Lys253Glu	p.Lys253Glu	c.757A>G	missense_variant	Uncertain significance	185057		1	1613992	6.2e-07	0	0	PASS			27.3	0.725	0	0	6.32	0	0.994	0	75060	0	0	0	60020	0	0	0	29602	0	0	0	44874	0	0	0	63924
22-28711944-T-A	22	28711944	rs786201896	T	A	gnomAD Exomes	PASS	NA	ENST00000404276.6	p.Lys253Ter	p.Lys253Ter	c.757A>T	stop_gained	Pathogenic/Likely pathogenic	491635		1	1613992	6.2e-07	0	0	PASS			38		0	-0.05	6.32			0	75060	0	0	1	60020	0	0	0	29602	0	0	0	44874	0	0	0	63924
22-28711946-C-T	22	28711946	rs587781379	C	T	gnomAD Exomes,gnomAD Genomes	PASS	PASS	ENST00000404276.6	p.Ser252Asn	p.Ser252Asn	c.755G>A	missense_variant	Conflicting interpretations of pathogenicity	140932		36	1613908	2.23e-05	0	0	PASS	eas	0.00059468	19	0.043	0	0	7	0.32	0.005	0	75036	0	0	0	60006	0	0	0	29602	0	0	36	44876	0	0	0	63890
22-28711947-T-C	22	28711947	rs780042868	T	C	gnomAD Exomes	PASS	NA	ENST00000404276.6	p.Ser252Gly	p.Ser252Gly	c.754A>G	missense_variant	Uncertain significance	646473		1	1614038	6.2e-07	0	0	PASS			23.8	0.289	0	0	6.32	0.02	0.172	0	75066	0	0	0	60018	0	0	0	29600	0	0	0	44878	0	0	0	63942
22-28711948-G-A	22	28711948	rs1422471902	G	A	gnomAD Exomes,gnomAD Genomes	PASS	PASS	ENST00000404276.6	p.Ile251Ile	p.Ile251Ile	c.753C>T	synonymous_variant	Likely benign	754842		5	1613796	3.1e-06	0	0	PASS	nfe	7.9e-07	12.9		0.01	-0.09	0.231			0	74908	0	0	0	59986	0	0	0	29600	0	0	0	44884	0	0	0	63912
22-28711950-T-A	22	28711950	rs587780189	T	A	gnomAD Exomes,gnomAD Genomes	PASS	PASS	ENST00000404276.6	p.Ile251Phe	p.Ile251Phe	c.751A>T	missense_variant	Uncertain significance	128086		53	1613926	3.28e-05	0	0	PASS	nfe	3.503e-05	26.8	0.426	0	0	6.32	0	0.996	0	74954	0	0	0	59998	0	0	0	29600	0	0	0	44888	0	0	0	63944
22-28711954-C-G	22	28711954	rs749366698	C	G	gnomAD Exomes	PASS	NA	ENST00000404276.6	p.Lys249Asn	p.Lys249Asn	c.747G>C	missense_variant	Uncertain significance	827076		2	1613988	1.24e-06	0	0	PASS	nfe	2.8e-07	24.9	0.805	0	-0.01	2.25	0	1	0	75056	0	0	0	60018	0	0	0	29602	0	0	0	44880	0	0	0	63926
22-28711957-T-A	22	28711957	rs2145950476	T	A	gnomAD Exomes	PASS	NA	ENST00000404276.6	p.Ile248Ile	p.Ile248Ile	c.744A>T	synonymous_variant				1	1614048	6.2e-07	0	0	PASS			10.1		0	-0.01	0.137			0	75064	0	0	0	60014	0	0	0	29602	0	0	0	44878	0	0	0	63956
22-28711959-T-C	22	28711959	rs779457035	T	C	gnomAD Exomes	PASS	NA	ENST00000404276.6	p.Ile248Val	p.Ile248Val	c.742A>G	missense_variant	Uncertain significance	216651		5	1614066	3.1e-06	0	0	PASS	nfe	1.24e-06	12.2	0.029	0	0	-0.201	1	0.007	0	75062	0	0	0	60022	0	0	0	29602	0	0	0	44880	0	0	0	63964
22-28711960-G-T	22	28711960	rs2053411553	G	T	gnomAD Genomes	NA	PASS	ENST00000404276.6	p.Ala247Ala	p.Ala247Ala	c.741C>A	synonymous_variant				1	1613758	6.2e-07	0	0	PASS			10.7		0	-0.01	2.14			0	74878	0	0	0	59980	0	0	0	29602	0	0	0	44886	0	0	0	63916
22-28711961-G-T	22	28711961	rs1064795978	G	T	gnomAD Exomes	PASS	NA	ENST00000404276.6	p.Ala247Asp	p.Ala247Asp	c.740C>A	missense_variant	Uncertain significance	422759		4	1613896	2.48e-06	0	0	PASS	nfe	6.8e-07	27.6	0.894	0	-0.01	8.74	0	1	0	75010	0	0	0	60004	0	0	0	29598	0	0	0	44876	0	0	0	63922
22-28711961-GCTA-G	22	28711961	rs571741738	GCTA	G	gnomAD Exomes	PASS	NA	ENST00000404276.6	p.Val246del	p.Val246del	c.737_739del	inframe_deletion	Uncertain significance	1362609		1	1613896	6.2e-07	0	0	PASS			19.4		0	0	8.74			0	75010	0	0	0	60004	0	0	0	29598	0	0	0	44876	0	0	0	63922
22-28711962-CTACT-C	22	28711962		CTACT	C	gnomAD Exomes	PASS	NA	ENST00000404276.6	p.Val246ProfsTer2	p.Val246ProfsTer2	c.735_738del	frameshift_variant				2	1614002	1.24e-06	0	0	PASS	sas	3.65e-06	29.7		0	0.01	8.85			0	75052	0	0	0	60004	0	0	0	29602	0	0	0	44878	0	0	0	63950
22-28711965-C-G	22	28711965	rs748504161	C	G	gnomAD Exomes	PASS	NA	ENST00000404276.6	p.Val246Leu	p.Val246Leu	c.736G>C	missense_variant	Uncertain significance	410000		3	1613088	1.86e-06	0	0	PASS			22.4	0.432	0.01	0.01	8.85	0.21	0.539	0	75040	0	0	0	60014	0	0	0	29602	0	0	0	44876	0	0	0	63236
22-28711970-T-G	22	28711970	rs587778193	T	G	gnomAD Exomes	PASS	NA	ENST00000404276.6	p.Lys244Thr	p.Lys244Thr	c.731A>C	missense_variant	Uncertain significance	216650		1	1614048	6.2e-07	0	0	PASS			22.3	0.17	0	0	2.32	0.03	0.129	0	75056	0	0	0	60022	0	0	0	29604	0	0	0	44878	0	0	0	63962
22-28711970-T-C	22	28711970	rs587778193	T	C	gnomAD Exomes,gnomAD Genomes	PASS	PASS	ENST00000404276.6	p.Lys244Arg	p.Lys244Arg	c.731A>G	missense_variant	Uncertain significance	133889		15	1613930	9.29e-06	0	0	PASS	afr	5.28e-05	21.7	0.062	0	-0.02	2.32	0.27	0.062	8	74934	0	0	1	60002	0	0	0	29604	0	0	0	44890	0	0	0	63962
22-28711972-A-G	22	28711972	rs770565516	A	G	gnomAD Genomes	NA	PASS	ENST00000404276.6	p.Cys243Cys	p.Cys243Cys	c.729T>C	synonymous_variant	Likely benign	921797		5	1613902	3.1e-06	0	0	PASS	nfe	7.9e-07	11.9		0	0	0.517			0	74922	0	0	0	59996	0	0	0	29602	0	0	0	44888	0	0	0	63954
22-28711973-CAT-C	22	28711973	rs1392940377	CAT	C	gnomAD Exomes	PASS	NA	ENST00000404276.6	p.Cys243Ter	p.Cys243Ter	c.726_727del	frameshift_variant	Pathogenic/Likely pathogenic	848836		1	1614006	6.2e-07	0	0	PASS			28.9		0.01	-0.03	8.85			0	75038	0	0	0	60014	0	0	0	29604	0	0	0	44872	0	0	0	63940
22-28711974-A-G	22	28711974	rs141776984	A	G	gnomAD Exomes,gnomAD Genomes	PASS	PASS	ENST00000404276.6	p.Cys243Arg	p.Cys243Arg	c.727T>C	missense_variant	Conflicting interpretations of pathogenicity	140933		222	1613860	0.000137558	0	0	PASS	nfe	0.00016599	24.6	0.342	0	0	6.3	0	0.569	1	74896	0	0	0	59982	0	0	0	29600	0	0	0	44890	0	0	0	63962
22-28711974-A-C	22	28711974	rs141776984	A	C	gnomAD Exomes	PASS	NA	ENST00000404276.6	p.Cys243Gly	p.Cys243Gly	c.727T>G	missense_variant	Uncertain significance	1018860		2	1613982	1.24e-06	0	0	PASS	eas	7.39e-06	24.6	0.32	0.87	0.72	6.3	0.03	0.065	0	75018	0	0	0	60002	0	0	0	29600	0	0	2	44878	0	0	0	63962
22-28711975-T-C	22	28711975	rs150150389	T	C	gnomAD Exomes,gnomAD Genomes	PASS	PASS	ENST00000404276.6	p.Thr242Thr	p.Thr242Thr	c.726A>G	synonymous_variant	Likely benign	386103		2	1613936	1.24e-06	0	0	PASS			2.63		0	0	-8.11			1	74940	0	0	0	59998	0	0	0	29604	0	0	0	44882	0	0	0	63980
22-28711976-G-A	22	28711976	rs765136136	G	A	gnomAD Exomes	PASS	NA	ENST00000404276.6	p.Thr242Ile	p.Thr242Ile	c.725C>T	missense_variant	Uncertain significance	631441		1	1613918	6.2e-07	0	0	PASS			26.2	0.359	0	-0.01	8.74	0.02	0.939	0	75018	0	0	0	60008	0	0	0	29604	0	0	0	44872	0	0	0	63932
22-28711977-T-C	22	28711977	rs752647314	T	C	gnomAD Exomes	PASS	NA	ENST00000404276.6	p.Thr242Ala	p.Thr242Ala	c.724A>G	missense_variant				1	1613998	6.2e-07	0	0	PASS			22.6	0.182	0	0	3.66	0.09	0.18	0	75032	0	0	0	60016	0	0	0	29600	0	0	0	44876	0	0	0	63962
22-28711977-T-G	22	28711977	rs752647314	T	G	gnomAD Exomes	PASS	NA	ENST00000404276.6	p.Thr242Pro	p.Thr242Pro	c.724A>C	missense_variant				1	1613998	6.2e-07	0	0	PASS			26.5	0.356	0	0	3.66	0.02	0.964	0	75032	0	0	0	60016	0	0	0	29600	0	0	0	44876	0	0	0	63962
22-28711978-T-G	22	28711978	rs1023861689	T	G	gnomAD Genomes	NA	PASS	ENST00000404276.6	p.Lys241Asn	p.Lys241Asn	c.723A>C	missense_variant	Uncertain significance	1436019		1	1613914	6.2e-07	0	0	PASS			19.2	0.02	0	0	0.39			1	74936	0	0	0	59986	0	0	0	29602	0	0	0	44886	0	0	0	63968
22-28711980-T-A	22	28711980		T	A	gnomAD Exomes	PASS	NA	ENST00000404276.6	p.Lys241Ter	p.Lys241Ter	c.721A>T	stop_gained				1	1613992	6.2e-07	0	0	PASS			39		0	-0.08	6.32			0	75030	0	0	0	60012	0	0	0	29604	0	0	0	44868	0	0	0	63966
22-28711981-C-G	22	28711981	rs762686006	C	G	gnomAD Exomes	PASS	NA	ENST00000404276.6	p.Arg240Ser	p.Arg240Ser	c.720G>C	missense_variant	Uncertain significance	1757716		1	1613938	6.2e-07	0	0	PASS			23.2	0.395	0	-0.01	4.21	0	0.093	0	75010	0	0	0	60002	0	0	0	29602	0	0	0	44872	0	0	0	63956
22-28711984-C-T	22	28711984	rs1555921253	C	T	gnomAD Exomes,gnomAD Genomes	PASS	PASS	ENST00000404276.6	p.Glu239Glu	p.Glu239Glu	c.717G>A	synonymous_variant	Likely benign	481713		2	1613864	1.24e-06	0	0	PASS	nfe	2.8e-07	11.5		0	-0.01	2.92			0	74910	0	0	0	59980	0	0	0	29604	0	0	0	44884	0	0	0	63954
22-28711985-T-C	22	28711985	rs763892124	T	C	gnomAD Exomes	PASS	NA	ENST00000404276.6	p.Glu239Gly	p.Glu239Gly	c.716A>G	missense_variant	Uncertain significance	946612		3	1613746	1.86e-06	0	0	PASS			29.2	0.71	0	-0.02	6.32	0.04	0.928	0	74956	0	0	0	59972	0	0	0	29598	0	0	0	44850	0	0	0	63936
22-28711986-C-T	22	28711986	rs121908702	C	T	gnomAD Exomes,gnomAD Genomes	PASS	PASS	ENST00000404276.6	p.Glu239Lys	p.Glu239Lys	c.715G>A	missense_variant	Conflicting interpretations of pathogenicity	5600		176	1613900	0.000109053	0	0	PASS	amr	0.00022085	22.5	0.445	0	0	5.84	0.11	0.438	1	75010	0	0	20	60008	0	0	0	29604	0	0	1	44864	0	0	15	63940
22-28711986-C-A	22	28711986	rs121908702	C	A	gnomAD Exomes,gnomAD Genomes	PASS	PASS	ENST00000404276.6	p.Glu239Ter	p.Glu239Ter	c.715G>T	stop_gained	Pathogenic	5599		7	1613784	4.34e-06	0	0	PASS	nfe	7.9e-07	37		0	-0.1	5.84			0	74888	0	0	1	59988	0	0	0	29604	0	0	0	44876	0	0	0	63940
22-28711986-C-G	22	28711986	rs121908702	C	G	gnomAD Exomes	PASS	NA	ENST00000404276.6	p.Glu239Gln	p.Glu239Gln	c.715G>C	missense_variant	Uncertain significance	485517		1	1613902	6.2e-07	0	0	PASS			23.1	0.329	0	-0.01	5.84	0.07	0.683	0	75010	0	0	0	60008	0	0	0	29604	0	0	0	44864	0	0	0	63940
22-28711987-G-A	22	28711987	rs864622322	G	A	gnomAD Exomes	PASS	NA	ENST00000404276.6	p.Phe238Phe	p.Phe238Phe	c.714C>T	synonymous_variant	Likely benign	219950		24	1613466	1.49e-05	0	0	PASS	eas	4.35e-05	9.89		0	-0.02	-0.398			0	74846	0	0	0	59962	0	0	0	29592	0	0	5	44840	0	0	0	63862
22-28711987-G-C	22	28711987	rs864622322	G	C	gnomAD Exomes	PASS	NA	ENST00000404276.6	p.Phe238Leu	p.Phe238Leu	c.714C>G	missense_variant	Uncertain significance	1508003		2	1613470	1.24e-06	0	0	PASS			21.5	0.28	0	-0.01	-0.398	0	0.243	0	74846	0	0	0	59962	0	0	0	29592	0	0	0	44840	0	0	0	63862
22-28711988-AAAGCCAGCTTTAC-A	22	28711988		AAAGCCAGCTTTAC	A	gnomAD Exomes	PASS	NA	ENST00000404276.6	p.Val234SerfsTer9	p.Val234SerfsTer9	c.700_712del	frameshift_variant	Pathogenic/Likely pathogenic	2583646		1	1613650	6.2e-07	0	0	PASS			33		0	0.01	6.3			0	74914	0	0	0	59966	0	0	0	29594	0	0	0	44856	0	0	0	63920
22-28711991-G-A	22	28711991	rs878854921	G	A	gnomAD Exomes	PASS	NA	ENST00000404276.6	p.Ala237Val	p.Ala237Val	c.710C>T	missense_variant	Uncertain significance	240752		4	1613254	2.48e-06	0	0	PASS	nfe	7.9e-07	22.8	0.231	0	-0.01	5.77	0.23	0.249	0	74794	0	0	0	59920	0	0	0	29594	0	0	0	44842	0	0	0	63866
22-28711993-C-G	22	28711993	rs1359839685	C	G	gnomAD Exomes,gnomAD Genomes	PASS	PASS	ENST00000404276.6	p.Leu236Leu	p.Leu236Leu	c.708G>C	synonymous_variant	Likely benign	760198		2	1613774	1.24e-06	0	0	PASS	nfe	2.8e-07	8.68		0	0	0.065			0	74892	0	0	0	59982	0	0	0	29600	0	0	0	44882	0	0	0	63948
22-28711994-A-T	22	28711994	rs587782471	A	T	gnomAD Exomes	PASS	NA	ENST00000404276.6	p.Leu236Gln	p.Leu236Gln	c.707T>A	missense_variant	Uncertain significance	232155		13	1613944	8.05e-06	0	0	PASS	sas	8.44e-05	27.8	0.424	0	-0.01	6.3	0	0.992	0	75058	0	0	0	60010	0	0	0	29598	0	0	0	44872	0	0	0	63964
22-28711994-A-G	22	28711994	rs587782471	A	G	gnomAD Exomes,gnomAD Genomes	PASS	PASS	ENST00000404276.6	p.Leu236Pro	p.Leu236Pro	c.707T>C	missense_variant	Conflicting interpretations of pathogenicity	142448		104	1613826	6.44e-05	0	0	PASS	amr	0.00146296	28.2	0.547	0	0	6.3	0	0.998	0	74936	0	0	104	59990	0	0	0	29598	0	0	0	44884	0	0	0	63964
22-28711995-G-C	22	28711995	rs1060502694	G	C	gnomAD Exomes	PASS	NA	ENST00000404276.6	p.Leu236Val	p.Leu236Val	c.706C>G	missense_variant	Uncertain significance	410019		1	1612912	6.2e-07	0	0	PASS			24.1	0.301	0	-0.01	3.24	0.04	0.896	1	74686	0	0	0	59908	0	0	0	29586	0	0	0	44822	0	0	0	63804
22-28711995-G-GCTTTAC	22	28711995	rs761930314	G	GCTTTAC	gnomAD Exomes	PASS	NA	ENST00000404276.6	p.Val234_Lys235dup	p.Val234_Lys235dup	c.700_705dup	inframe_insertion				18	1612912	1.12e-05	0	0	PASS	sas	0.00012721	17.4		0.01	0.02	3.24			0	74686	0	0	0	59908	0	0	0	29586	0	0	0	44822	0	0	0	63804
22-28711996-C-T	22	28711996	rs1555921297	C	T	gnomAD Exomes	PASS	NA	ENST00000404276.6	p.Lys235Lys	p.Lys235Lys	c.705G>A	synonymous_variant	Likely benign	491632		2	1612888	1.24e-06	0	0	PASS	nfe	2.8e-07	10.9		0	0	0.479			0	74692	0	0	0	59910	0	0	0	29584	0	0	0	44822	0	0	0	63820
22-28711996-C-A	22	28711996		C	A	gnomAD Exomes	PASS	NA	ENST00000404276.6	p.Lys235Asn	p.Lys235Asn	c.705G>T	missense_variant				1	1612888	6.2e-07	0	0	PASS			24.4	0.288	0	0.01	0.479	0.05	0.874	0	74692	0	0	0	59910	0	0	0	29584	0	0	0	44822	0	0	0	63820
22-28711997-T-A	22	28711997	rs587782419	T	A	gnomAD Exomes	PASS	NA	ENST00000404276.6	p.Lys235Met	p.Lys235Met	c.704A>T	missense_variant	Uncertain significance	2573191		2	1612748	1.24e-06	0	0	PASS			26.2	0.319	0	0	3.68	0	0.993	0	74658	0	0	0	59902	0	0	0	29584	0	0	0	44822	0	0	0	63804
22-28711997-T-C	22	28711997	rs587782419	T	C	gnomAD Exomes,gnomAD Genomes	PASS	PASS	ENST00000404276.6	p.Lys235Arg	p.Lys235Arg	c.704A>G	missense_variant	Uncertain significance	142380		2	1612630	1.24e-06	0	0	PASS	nfe	2.8e-07	22.3	0.121	0.04	-0.05	3.68	0.43	0.431	0	74536	0	0	0	59882	0	0	0	29584	0	0	0	44834	0	0	0	63804
22-28711998-T-A	22	28711998	rs780245843	T	A	gnomAD Exomes	PASS	NA	ENST00000404276.6	p.Lys235Ter	p.Lys235Ter	c.703A>T	stop_gained				3	1612650	1.86e-06	0	0	PASS	sas	8.75e-06	40		0	-0.03	6.32			0	74628	0	0	0	59898	0	0	0	29576	0	0	0	44812	0	0	0	63790
22-28711999-T-TATTA	22	28711999		T	TATTA	gnomAD Exomes	PASS	NA	ENST00000404276.6	p.Lys235AsnfsTer11	p.Lys235AsnfsTer11	c.701_702insTAAT	frameshift_variant				1	1612506	6.2e-07	0	0	PASS			32		0	0.01	0.649			0	74556	0	0	0	59898	0	0	0	29574	0	0	0	44814	0	0	0	63792
22-28712001-C-A	22	28712001		C	A	gnomAD Exomes	PASS	NA	ENST00000404276.6	p.Val234Leu	p.Val234Leu	c.700G>T	missense_variant				1	1612160	6.2e-07	0	0	PASS			25.7	0.799	0	0.01	8.85	0	0.999	0	74498	0	0	0	59872	0	0	0	29570	0	0	0	44812	0	0	0	63728
22-28712001-C-T	22	28712001	rs2145952480	C	T	gnomAD Exomes	PASS	NA	ENST00000404276.6	p.Val234Ile	p.Val234Ile	c.700G>A	missense_variant				2	1612160	1.24e-06	0	0	PASS	nfe	2.8e-07	25.5	0.585	0	0.01	8.85	0	0.999	0	74498	0	0	0	59872	0	0	0	29570	0	0	0	44812	0	0	0	63728
22-28712004-C-T	22	28712004	rs753972711	C	T	gnomAD Exomes	PASS	NA	ENST00000404276.6	p.Glu233Lys	p.Glu233Lys	c.697G>A	missense_variant				1	1612010	6.2e-07	0	0	PASS			24.6	0.355	0.01	0.01	8.85	0.03	0.338	0	74538	0	0	0	59894	0	0	0	29576	0	0	0	44808	0	0	0	63734
22-28712005-T-G	22	28712005	rs755057592	T	G	gnomAD Exomes,gnomAD Genomes	PASS	PASS	ENST00000404276.6	p.Gly232Gly	p.Gly232Gly	c.696A>C	synonymous_variant				4	1611696	2.48e-06	0	0	PASS			10.7		0	0	-0.041			0	74384	0	0	0	59882	0	0	0	29576	0	0	0	44814	0	0	4	63746
22-28712006-C-A	22	28712006	rs779322187	C	A	gnomAD Exomes	PASS	NA	ENST00000404276.6	p.Gly232Val	p.Gly232Val	c.695G>T	missense_variant	Uncertain significance	460852		2	1610906	1.24e-06	0	0	PASS			28.4	0.818	0	-0.02	8.85	0	1	0	74482	0	0	1	59894	0	0	0	29564	0	0	0	44784	0	0	0	63740
22-28712006-CCACAGGCACCACTAGAGG-C	22	28712006	rs1555921323	CCACAGGCACCACTAGAGG	C	gnomAD Genomes	NA	PASS	ENST00000404276.6	c.684-7_694del		c.684-7_694del	splice_acceptor_variant	Pathogenic/Likely pathogenic	801160		1	1610790	6.21e-07	0	0	PASS			27.4		1	-0.92	8.85			0	74360	0	0	0	59874	0	0	0	29564	0	0	0	44796	0	0	0	63740
22-28712009-C-A	22	28712009	rs1555921335	C	A	gnomAD Exomes	PASS	NA	ENST00000404276.6	p.Cys231Phe	p.Cys231Phe	c.692G>T	missense_variant	Uncertain significance	643297		5	1611156	3.1e-06	0	0	PASS	nfe	1.24e-06	22.8	0.384	0	0	8.85	0.06	0.232	0	74518	0	0	0	59906	0	0	0	29574	0	0	0	44812	0	0	0	63724
22-28712009-C-T	22	28712009	rs1555921335	C	T	gnomAD Exomes,gnomAD Genomes	PASS	PASS	ENST00000404276.6	p.Cys231Tyr	p.Cys231Tyr	c.692G>A	missense_variant	Uncertain significance	460851		6	1611040	3.72e-06	0	0	PASS	nfe	1.83e-06	22.8	0.352	0	0	8.85	0.02	0.533	0	74398	0	0	0	59886	0	0	0	29574	0	0	0	44824	0	0	0	63724
22-28712010-A-G	22	28712010	rs2053418354	A	G	gnomAD Exomes	PASS	NA	ENST00000404276.6	p.Cys231Arg	p.Cys231Arg	c.691T>C	missense_variant	Uncertain significance	965282		1	1611714	6.2e-07	0	0	PASS			29	0.651	0	0	6.3	0	0.993	0	74982	0	0	0	60010	0	0	0	29586	0	0	0	44864	0	0	0	63924
22-28712012-G-A	22	28712012	rs730881685	G	A	gnomAD Exomes	PASS	NA	ENST00000404276.6	p.Ala230Val	p.Ala230Val	c.689C>T	missense_variant	Uncertain significance	182428		1	1611416	6.21e-07	0	0	PASS			23.1	0.295	0	0	8.74	0.18	0.436	0	74944	0	0	0	60000	0	0	0	29586	0	0	0	44858	0	0	0	63884
22-28712013-C-A	22	28712013	rs748636216	C	A	gnomAD Exomes,gnomAD Genomes	PASS	PASS	ENST00000404276.6	p.Ala230Ser	p.Ala230Ser	c.688G>T	missense_variant	Uncertain significance	187091		40	1610176	2.48e-05	0	0	PASS	nfe	2.238e-05	24.8	0.174	0	0	8.85	0	0.462	3	74372	0	0	0	59898	0	0	0	29556	0	0	0	44810	0	0	0	63724
22-28712013-C-T	22	28712013	rs748636216	C	T	gnomAD Exomes	PASS	NA	ENST00000404276.6	p.Ala230Thr	p.Ala230Thr	c.688G>A	missense_variant	Uncertain significance	854537		1	1610290	6.21e-07	0	0	PASS			24.2	0.207	0	0	8.85	0	0.518	0	74492	0	0	0	59918	0	0	0	29556	0	0	0	44798	0	0	0	63724
22-28712013-C-G	22	28712013	rs748636216	C	G	gnomAD Exomes,gnomAD Genomes	PASS	PASS	ENST00000404276.6	p.Ala230Pro	p.Ala230Pro	c.688G>C	missense_variant	Uncertain significance	410020		4	1610176	2.48e-06	0	0	PASS	nfe	8e-07	27.1	0.497	0	0	8.85	0	0.987	0	74372	0	0	0	59898	0	0	0	29556	0	0	0	44810	0	0	0	63724
22-28712015-C-T	22	28712015	rs778212685	C	T	gnomAD Exomes	PASS	NA	ENST00000404276.6	p.Gly229Asp	p.Gly229Asp	c.686G>A	missense_variant	Uncertain significance	410009		1	1608334	6.22e-07	0	0	PASS			26.1	0.946	0	0	8.85	0	1	0	74474	0	0	0	59904	0	0	0	29558	0	0	0	44788	0	0	0	63746
22-28712015-C-A	22	28712015	rs778212685	C	A	gnomAD Exomes,gnomAD Genomes	PASS	PASS	ENST00000404276.6	p.Gly229Val	p.Gly229Val	c.686G>T	missense_variant	Uncertain significance	230142		2	1608222	1.24e-06	0	0	PASS	nfe	2.8e-07	25.9	0.94	0	0	8.85	0	1	0	74354	0	0	0	59884	0	0	0	29558	0	0	0	44800	0	0	0	63746
22-28712018-C-A	22	28712018	rs1298667185	C	A	gnomAD Exomes	PASS	NA	ENST00000404276.6	c.684-1G>T		c.684-1G>T	splice_acceptor_variant	Likely pathogenic	826660		1	1607188	6.22e-07	0	0	PASS			33		1	-0.87	8.85			0	74464	0	0	0	59918	0	0	0	29550	0	0	0	44780	0	0	0	63700
22-28712018-C-T	22	28712018	rs1298667185	C	T	gnomAD Exomes	PASS	NA	ENST00000404276.6	c.684-1G>A		c.684-1G>A	splice_acceptor_variant	Likely pathogenic	479534		3	1607186	1.87e-06	0	0	PASS			33		1	-0.86	8.85			0	74464	0	0	0	59918	0	0	0	29550	0	0	0	44780	0	0	1	63700
22-28712019-T-C	22	28712019	rs2053419665	T	C	gnomAD Exomes	PASS	NA	ENST00000404276.6	c.684-2A>G		c.684-2A>G	splice_acceptor_variant	Pathogenic/Likely pathogenic	1066705		4	1605454	2.49e-06	0	0	PASS	nfe	8e-07	33		1	-0.87	6.32			0	74498	0	0	0	59922	0	0	0	29530	0	0	0	44784	0	0	0	63720
22-28712020-A-G	22	28712020	rs1555921387	A	G	gnomAD Exomes	PASS	NA	ENST00000404276.6	c.684-3T>C		c.684-3T>C	splice_region_variant	Conflicting interpretations of pathogenicity	491631		1	1604306	6.23e-07	0	0	PASS			9.53		0	-0.01	0.121			0	74494	0	0	0	59944	0	0	0	29536	0	0	0	44782	0	0	0	63716
22-28712021-G-A	22	28712021	rs121908695	G	A	gnomAD Exomes	PASS	NA	ENST00000404276.6	c.684-4C>T		c.684-4C>T	splice_region_variant	Likely benign	530232		1	1603668	6.24e-07	0	0	PASS			1.51		0	0	-0.631			0	74444	0	0	0	59922	0	0	0	29530	0	0	0	44776	0	0	0	63688
22-28712021-G-C	22	28712021	rs121908695	G	C	gnomAD Exomes,gnomAD Genomes	PASS	PASS	ENST00000404276.6	c.684-4C>G		c.684-4C>G	splice_region_variant	Conflicting interpretations of pathogenicity	126900		4	1603550	2.49e-06	0	0	PASS	nfe	2.8e-07	1.52		0	-0.01	-0.631			1	74322	0	0	0	59902	0	0	0	29530	0	0	0	44788	0	0	0	63688
22-28712023-G-A	22	28712023	rs776400765	G	A	gnomAD Exomes,gnomAD Genomes	PASS	PASS	ENST00000404276.6	c.684-6C>T		c.684-6C>T	splice_region_variant	Likely benign	415925		4	1599544	2.5e-06	0	0	PASS	afr	1.072e-05	0.597		0	0	0.319			3	74282	0	0	0	59904	0	0	0	29508	0	0	0	44748	0	0	0	63702
22-28712024-G-A	22	28712024	rs745408471	G	A	gnomAD Exomes	PASS	NA	ENST00000404276.6	c.684-7C>T		c.684-7C>T	splice_region_variant	Conflicting interpretations of pathogenicity	631442		6	1598856	3.75e-06	0	0	PASS	amr	2.257e-05	1.55		0	0	0.075			0	74348	0	0	4	59916	0	0	0	29494	0	0	0	44728	0	0	0	63670
22-28712028-A-G	22	28712028	rs1392495288	A	G	gnomAD Genomes	NA	PASS	ENST00000404276.6	c.684-11T>C		c.684-11T>C	intron_variant				1	1584160	6.31e-07	0	0	PASS			13.4		0	-0.02	1.68			0	74350	0	0	0	59968	0	0	0	29406	0	0	0	44728	0	0	0	63866
22-28712033-A-G	22	28712033	rs1056041546	A	G	gnomAD Exomes	PASS	NA	ENST00000404276.6	c.684-16T>C		c.684-16T>C	intron_variant	Likely benign	491630		10	1568242	6.38e-06	0	0	PASS	nfe	4.44e-06	0.095		0	0	-1.99			0	73808	0	0	0	59898	0	0	0	29314	0	0	0	44582	0	0	0	63700
22-28712035-GA-G	22	28712035	rs1164522084	GA	G	gnomAD Genomes	NA	PASS	ENST00000404276.6	c.684-19del		c.684-19del	intron_variant				1	1557952	6.42e-07	0	0	PASS			2.8		0	-0.02	-2.87			0	73470	0	0	0	59856	0	0	0	29250	0	0	1	44546	0	0	0	63584
22-28712036-A-G	22	28712036		A	G	gnomAD Exomes	PASS	NA	ENST00000404276.6	c.684-19T>C		c.684-19T>C	intron_variant				1	1561180	6.41e-07	0	0	PASS			6.51		0	-0.01	0.233			0	73962	0	0	0	59950	0	0	0	29270	0	0	0	44600	0	0	0	63792
22-28712037-T-A	22	28712037	rs1057520266	T	A	gnomAD Exomes	PASS	NA	ENST00000404276.6	c.684-20A>T		c.684-20A>T	intron_variant				1	1558278	6.42e-07	0	0	PASS			4.97		0	0	-0.239			0	73570	0	0	0	59874	0	0	0	29246	0	0	0	44528	0	0	0	63596
22-28712037-T-C	22	28712037	rs1057520266	T	C	gnomAD Exomes,gnomAD Genomes	PASS	PASS	ENST00000404276.6	c.684-20A>G		c.684-20A>G	intron_variant	Likely benign	377657		9	1558162	5.78e-06	0	0	PASS	eas	1.786e-05	5.51		0	0	-0.239			1	73450	0	0	0	59854	0	0	0	29246	0	0	3	44540	0	0	0	63596
22-28712040-T-G	22	28712040		T	G	gnomAD Exomes	PASS	NA	ENST00000404276.6	c.684-23A>C		c.684-23A>C	intron_variant				1	1545378	6.47e-07	0	0	PASS			0.319		0.01	-0.01	-1.63			0	73334	0	0	0	59852	0	0	0	29182	0	0	0	44464	0	0	0	63538
22-28712041-G-T	22	28712041		G	T	gnomAD Exomes	PASS	NA	ENST00000404276.6	c.684-24C>A		c.684-24C>A	intron_variant				1	1542476	6.48e-07	0	0	PASS			6.24		0	0	-0.022			0	73262	0	0	0	59856	0	0	0	29148	0	0	0	44434	0	0	0	63506
22-28712041-G-A	22	28712041		G	A	gnomAD Exomes	PASS	NA	ENST00000404276.6	c.684-24C>T		c.684-24C>T	intron_variant				2	1542476	1.3e-06	0	0	PASS	nfe	3e-07	6.75		0	0	-0.022			0	73262	0	0	0	59856	0	0	0	29148	0	0	0	44434	0	0	0	63506
22-28712043-T-C	22	28712043	rs1569141117	T	C	gnomAD Exomes	PASS	NA	ENST00000404276.6	c.684-26A>G		c.684-26A>G	intron_variant				8	1538460	5.2e-06	0	0	PASS	nfe	2.62e-06	0.148		0	0.01	-4.28			0	73192	0	0	0	59840	0	0	0	29114	0	0	0	44412	0	0	0	63504
22-28712044-T-C	22	28712044	rs769306823	T	C	gnomAD Exomes	PASS	NA	ENST00000404276.6	c.684-27A>G		c.684-27A>G	intron_variant				8	1531944	5.22e-06	0	0	PASS	amr	6.63e-05	5.86		0	-0.01	-0.415			0	73112	0	0	8	59832	0	0	0	29064	0	0	0	44394	0	0	0	63472
22-28712045-G-T	22	28712045	rs774712585	G	T	gnomAD Exomes	PASS	NA	ENST00000404276.6	c.684-28C>A		c.684-28C>A	intron_variant				1	1528686	6.54e-07	0	0	PASS			5.13		0	0	-0.023			0	72974	0	0	0	59826	0	0	0	29044	0	0	0	44368	0	0	0	63398
22-28712045-G-C	22	28712045	rs774712585	G	C	gnomAD Exomes	PASS	NA	ENST00000404276.6	c.684-28C>G		c.684-28C>G	intron_variant				1	1528688	6.54e-07	0	0	PASS			5.27		0	0	-0.023			0	72974	0	0	0	59826	0	0	0	29044	0	0	0	44368	0	0	0	63398
22-28712046-T-C	22	28712046		T	C	gnomAD Exomes	PASS	NA	ENST00000404276.6	c.684-29A>G		c.684-29A>G	intron_variant				1	1530514	6.53e-07	0	0	PASS			8.98		0	-0.01	0.47			0	73050	0	0	0	59822	0	0	0	29050	0	0	0	44388	0	0	0	63468
22-28712049-G-GA	22	28712049		G	GA	gnomAD Exomes	PASS	NA	ENST00000404276.6	c.684-33dup		c.684-33dup	intron_variant				3	1517278	1.98e-06	0	0	PASS	nfe	7.3e-07	2.91		0	0	0.358			0	72574	0	0	0	59758	0	0	0	28970	0	0	0	44260	0	0	0	63214
22-28712051-A-C	22	28712051		A	C	gnomAD Exomes	PASS	NA	ENST00000404276.6	c.684-34T>G		c.684-34T>G	intron_variant				1	1498068	6.68e-07	0	0	PASS			6.47		0	0	0.011			0	72094	0	0	0	59700	0	0	0	28850	0	0	0	44136	0	0	0	63082
22-28712052-T-C	22	28712052	rs775305010	T	C	gnomAD Exomes	PASS	NA	ENST00000404276.6	c.684-35A>G		c.684-35A>G	intron_variant				2	1491644	1.34e-06	0	0	PASS			7.86		0	0	0.011			0	71926	0	0	1	59668	0	0	0	28798	0	0	1	44086	0	0	0	63010
22-28712052-T-G	22	28712052	rs775305010	T	G	gnomAD Exomes,gnomAD Genomes	PASS	PASS	ENST00000404276.6	c.684-35A>C		c.684-35A>C	intron_variant				6	1491534	4.02e-06	0	0	PASS	nfe	1.37e-06	7.56		0	0	0.011			0	71808	0	0	1	59648	0	0	0	28798	0	0	0	44098	0	0	0	63010
22-28712053-GT-G	22	28712053	rs767849599	GT	G	gnomAD Genomes	NA	PASS	ENST00000404276.6	c.684-37del		c.684-37del	intron_variant				1	1485850	6.73e-07	0	0	PASS			2.67		0	0	0.658			1	71532	0	0	0	59528	0	0	0	28746	0	0	0	43978	0	0	0	62692
22-28712053-G-A	22	28712053	rs1555921428	G	A	gnomAD Genomes	NA	PASS	ENST00000404276.6	c.684-36C>T		c.684-36C>T	intron_variant				1	1485850	6.73e-07	0	0	PASS			2.8		0	0	0.658			0	71532	0	0	0	59528	0	0	0	28746	0	0	0	43978	0	0	0	62692
22-28712054-T-G	22	28712054		T	G	gnomAD Exomes	PASS	NA	ENST00000404276.6	c.684-37A>C		c.684-37A>C	intron_variant				2	1475612	1.36e-06	0	0	PASS	nfe	3.2e-07	5.89		0	0	-0.147			0	72364	0	0	0	59802	0	0	0	28734	0	0	0	44196	0	0	0	63316
22-28712055-T-C	22	28712055		T	C	gnomAD Exomes	PASS	NA	ENST00000404276.6	c.684-38A>G		c.684-38A>G	intron_variant				1	1473662	6.79e-07	0	0	PASS			7.65		0	0	0.555			0	71264	0	0	0	59572	0	0	0	28668	0	0	0	43852	0	0	0	62768
22-28712061-TTA-T	22	28712061	rs1458735225	TTA	T	gnomAD Exomes,gnomAD Genomes	PASS	PASS	ENST00000404276.6	c.684-46_684-45del		c.684-46_684-45del	intron_variant				5	1370052	3.65e-06	0	0	PASS	afr	1.931e-05	2.22		0	-0.01	0.802			4	70108	0	0	0	59610	0	0	0	28080	0	0	0	43758	0	0	0	62890
22-28712064-T-C	22	28712064	rs762884141	T	C	gnomAD Exomes	PASS	NA	ENST00000404276.6	c.684-47A>G		c.684-47A>G	intron_variant				27	1324668	2.04e-05	0	0	PASS	nfe	2.002e-05	1.69		0	0	-0.455			0	67164	0	0	0	59018	0	0	0	27530	0	0	0	42386	0	0	0	61256
22-28712065-G-A	22	28712065		G	A	gnomAD Exomes	PASS	NA	ENST00000404276.6	c.684-48C>T		c.684-48C>T	intron_variant				1	1295500	7.72e-07	0	0	PASS			4.2		0	0	1			0	66512	0	0	0	58944	0	0	0	27324	0	0	0	42162	0	0	0	61054
22-28712065-G-C	22	28712065	rs774190192	G	C	gnomAD Exomes	PASS	NA	ENST00000404276.6	c.684-48C>G		c.684-48C>G	intron_variant				2	1295500	1.54e-06	0	0	PASS			3.77		0	0	1			0	66512	0	0	0	58944	0	0	0	27324	0	0	0	42162	0	0	0	61054
22-28712067-G-A	22	28712067	rs761577521	G	A	gnomAD Exomes	PASS	NA	ENST00000404276.6	c.684-50C>T		c.684-50C>T	intron_variant				1	1253434	7.98e-07	0	0	PASS			0.726		0	0	0.546			1	65426	0	0	0	58776	0	0	0	27052	0	0	0	41782	0	0	0	60590
22-28712069-C-T	22	28712069	rs754022337	C	T	gnomAD Exomes	PASS	NA	ENST00000404276.6	c.684-52G>A		c.684-52G>A	intron_variant				5	1219530	4.1e-06	0	0	PASS	afr	5.15e-06	4.86		0.01	0	0.264			2	64476	0	0	0	58532	0	0	0	26750	0	0	0	41444	0	0	0	60242
22-28712069-C-A	22	28712069	rs754022337	C	A	gnomAD Exomes	PASS	NA	ENST00000404276.6	c.684-52G>T		c.684-52G>T	intron_variant				1	1219630	8.2e-07	0	0	PASS			4.18		0.01	0	0.264			0	64576	0	0	0	58552	0	0	0	26750	0	0	1	41436	0	0	0	60242
22-28712072-A-G	22	28712072		A	G	gnomAD Exomes	PASS	NA	ENST00000404276.6	c.684-55T>C		c.684-55T>C	intron_variant				12	1203140	9.97e-06	0	0	PASS	sas	8.39e-05	6.25		0.01	-0.01	-0.234			0	63910	0	0	0	58398	0	0	0	26580	0	0	0	41036	0	0	0	59826
22-28712072-AC-A	22	28712072		AC	A	gnomAD Exomes	PASS	NA	ENST00000404276.6	c.684-56del		c.684-56del	intron_variant				1	1203138	8.31e-07	0	0	PASS			3.72		0	0	-0.234			0	63910	0	0	0	58398	0	0	0	26580	0	0	0	41036	0	0	0	59824
22-28712076-C-A	22	28712076		C	A	gnomAD Exomes	PASS	NA	ENST00000404276.6	c.684-59G>T		c.684-59G>T	intron_variant				1	1134114	8.82e-07	0	0	PASS			0.169		0	0	-0.751			0	62288	0	0	0	57980	0	0	0	26096	0	0	0	40332	0	0	0	58838
22-28712076-C-CT	22	28712076	rs1293646317	C	CT	gnomAD Exomes,gnomAD Genomes	PASS	PASS	ENST00000404276.6	c.684-60dup		c.684-60dup	intron_variant				6	1134000	5.29e-06	0	0	PASS	nfe	1.94e-06	2.56		0	0.01	-0.751			0	62178	0	0	0	57960	0	0	0	26096	0	0	0	40340	0	0	0	58838
22-28712078-C-T	22	28712078		C	T	gnomAD Exomes	PASS	NA	ENST00000404276.6	c.684-61G>A		c.684-61G>A	intron_variant				1	1108740	9.02e-07	0	0	PASS			0.839		0	0	0.343			0	61646	0	0	0	57796	0	0	0	25864	0	0	0	40088	0	0	0	58464
22-28712079-C-A	22	28712079	rs2053422985	C	A	gnomAD Exomes	PASS	NA	ENST00000404276.6	c.684-62G>T		c.684-62G>T	intron_variant				1	1099820	9.09e-07	0	0	PASS			5.21		0	0	0.166			0	61322	0	0	1	57706	0	0	0	25734	0	0	0	39964	0	0	0	58234
22-28712080-T-C	22	28712080	rs2053423101	T	C	gnomAD Genomes	NA	PASS	ENST00000404276.6	c.684-63A>G		c.684-63A>G	intron_variant				1	1145260	8.73e-07	0	0	PASS			3.46		0	0	-0.197			0	65880	0	0	0	58804	0	0	0	26670	0	0	0	42704	0	0	0	61308
22-28712080-TG-T	22	28712080		TG	T	gnomAD Exomes	PASS	NA	ENST00000404276.6	c.684-64del		c.684-64del	intron_variant				1	1145378	8.73e-07	0	0	PASS			3.05		0	0	-0.197			0	66002	0	0	0	58824	0	0	0	26670	0	0	0	42692	0	0	0	61308
22-28712081-G-C	22	28712081	rs1291813098	G	C	gnomAD Exomes,gnomAD Genomes	PASS	PASS	ENST00000404276.6	c.684-64C>G		c.684-64C>G	intron_variant				3	1094004	2.74e-06	0	0	PASS	nfe	4.6e-07	4.14		0	0	0.85			0	60984	0	0	0	57590	0	0	0	25660	0	0	0	39708	0	0	0	57774
22-28712081-G-T	22	28712081		G	T	gnomAD Exomes	PASS	NA	ENST00000404276.6	c.684-64C>A		c.684-64C>A	intron_variant				1	1094118	9.14e-07	0	0	PASS			4		0	0	0.85			0	61096	0	0	0	57610	0	0	0	25660	0	0	0	39700	0	0	0	57774
22-28712082-G-C	22	28712082	rs1354634329	G	C	gnomAD Exomes,gnomAD Genomes	PASS	PASS	ENST00000404276.6	c.684-65C>G		c.684-65C>G	intron_variant				36	1088330	3.31e-05	0	0	PASS	nfe	3.277e-05	0.932		0	0	-0.194			0	60750	0	0	0	57452	0	0	0	25604	0	0	0	39648	0	0	0	57494
22-28712083-G-T	22	28712083		G	T	gnomAD Exomes	PASS	NA	ENST00000404276.6	c.684-66C>A		c.684-66C>A	intron_variant				1	1081020	9.25e-07	0	0	PASS			1.21		0	0	-0.165			0	60668	0	0	0	57394	0	0	0	25532	0	0	0	39510	0	0	0	57246
22-28712085-C-A	22	28712085	rs565397768	C	A	gnomAD Exomes,gnomAD Genomes	PASS	PASS	ENST00000404276.6	c.684-68G>T		c.684-68G>T	intron_variant				34	1044696	3.25e-05	0	0	PASS	sas	0.00030169	3.79		0	0	-0.014			0	59824	0	0	0	57008	0	0	0	25182	0	0	0	39094	0	0	0	56680
22-28712085-C-CCACT	22	28712085		C	CCACT	gnomAD Exomes	PASS	NA	ENST00000404276.6	c.684-72_684-69dup		c.684-72_684-69dup	intron_variant				1	1044696	9.57e-07	0	0	PASS			3.06		0	0.01	-0.014			0	59824	0	0	0	57008	0	0	0	25182	0	0	0	39094	0	0	0	56680
22-28712086-C-A	22	28712086	rs2053423553	C	A	gnomAD Exomes	PASS	NA	ENST00000404276.6	c.684-69G>T		c.684-69G>T	intron_variant				1	1034042	9.67e-07	0	0	PASS			0.239		0	0	-0.102			0	59634	0	0	0	56904	0	0	0	25134	0	0	1	39006	0	0	0	56496
22-28712088-C-T	22	28712088		C	T	gnomAD Exomes	PASS	NA	ENST00000404276.6	c.684-71G>A		c.684-71G>A	intron_variant				1	1078572	9.27e-07	0	0	PASS			5.72		0	0	1.32			0	64608	0	0	0	58168	0	0	0	26216	0	0	0	42296	0	0	0	60292
22-28712091-C-T	22	28712091		C	T	gnomAD Exomes	PASS	NA	ENST00000404276.6	c.684-74G>A		c.684-74G>A	intron_variant				1	1001502	9.99e-07	0	0	PASS			2.65		0	0	-0.218			0	58662	0	0	1	56196	0	0	0	24832	0	0	0	38416	0	0	0	55284
22-28712091-C-G	22	28712091	rs121908712	C	G	gnomAD Exomes,gnomAD Genomes	PASS	PASS	ENST00000404276.6	c.684-74G>C		c.684-74G>C	intron_variant	Likely benign	126899		2495	1001488	0.00249129	6	0	PASS	mid	0.00587825	2.23		0	0	-0.218			40	58662	0	0	91	56196	1	0	11	24832	0	0	0	38416	0	0	8	55284
22-28712094-G-GTATTAAAATTTACAGACATTCCA	22	28712094		G	GTATTAAAATTTACAGACATTCCA	gnomAD Exomes	PASS	NA	ENST00000404276.6	c.684-78_684-77insTGGAATGTCTGTAAATTTTAATA		c.684-78_684-77insTGGAATGTCTGTAAATTTTAATA	intron_variant				1	1020454	9.8e-07	0	0	PASS			1.8		0	0.01	0.046			0	63274	0	0	0	57302	0	0	0	25764	0	0	0	41690	0	0	0	58152
22-28712094-G-GTATTAGAATTTACAGACATTCCA	22	28712094	rs17881244	G	GTATTAGAATTTACAGACATTCCA	gnomAD Exomes,gnomAD Genomes	PASS	PASS	ENST00000404276.6	c.684-100_684-78dup		c.684-100_684-78dup	intron_variant	Benign	1232469		32080	1020282	0.0314423	899	0	PASS	eas	0.0621461	1.8		0	0.01	0.046			3161	63268	95	0	1103	57296	23	0	863	25756	13	0	2675	41684	110	0	3284	58124
22-28712094-G-GAATTTACAGACATTCCA	22	28712094		G	GAATTTACAGACATTCCA	gnomAD Exomes	PASS	NA	ENST00000404276.6	c.684-78_684-77insTGGAATGTCTGTAAATT		c.684-78_684-77insTGGAATGTCTGTAAATT	intron_variant				2	1020454	1.96e-06	0	0	PASS	nfe	5.1e-07	2.02		0	0.01	0.046			0	63274	0	0	0	57302	0	0	0	25764	0	0	0	41690	0	0	0	58152
22-28712094-G-GATTTTACAGACATTCCA	22	28712094		G	GATTTTACAGACATTCCA	gnomAD Exomes	PASS	NA	ENST00000404276.6	c.684-78_684-77insTGGAATGTCTGTAAAAT		c.684-78_684-77insTGGAATGTCTGTAAAAT	intron_variant				1	1020454	9.8e-07	0	0	PASS			2.02		0	0.01	0.046			0	63274	0	0	0	57302	0	0	0	25764	0	0	0	41690	0	0	0	58152
22-28712098-T-C	22	28712098		T	C	gnomAD Exomes	PASS	NA	ENST00000404276.6	c.684-81A>G		c.684-81A>G	intron_variant				4	1001444	3.99e-06	0	0	PASS	amr	5.83e-06	8		0	0.01	-0.198			0	63100	0	0	2	56878	0	0	0	25720	0	0	0	41708	0	0	0	58504
22-28712102-AT-A	22	28712102		AT	A	gnomAD Exomes	PASS	NA	ENST00000404276.6	c.684-86del		c.684-86del	intron_variant				1	929688	1.08e-06	0	0	PASS			0.611		0	0	0.772			0	61604	0	0	0	55700	0	0	0	25206	0	0	0	41044	0	0	0	56784
22-28712103-T-C	22	28712103	rs754878080	T	C	gnomAD Exomes,gnomAD Genomes	PASS	PASS	ENST00000404276.6	c.684-86A>G		c.684-86A>G	intron_variant				458	930592	0.00049216	0	0	PASS	nfe	0.00062068	2.37		0.11	0.06	-0.26			14	61498	0	0	0	55700	0	0	17	25208	0	0	0	41050	0	0	13	56748
22-28712106-A-ACAGACATTCCATATTAGAATTTT	22	28712106		A	ACAGACATTCCATATTAGAATTTT	gnomAD Exomes	PASS	NA	ENST00000404276.6	c.684-90_684-89insAAAATTCTAATATGGAATGTCTG		c.684-90_684-89insAAAATTCTAATATGGAATGTCTG	intron_variant				1	929258	1.08e-06	0	0	PASS			8.71		0	0	2.33			0	61616	0	0	0	55542	0	0	0	25174	0	0	0	40986	0	0	0	56484
22-28712107-C-G	22	28712107		C	G	gnomAD Exomes	PASS	NA	ENST00000404276.6	c.684-90G>C		c.684-90G>C	intron_variant				2	913236	2.19e-06	0	0	PASS	nfe	6e-07	1.43		0	0	1.22			0	61300	0	0	0	55062	0	0	0	25022	0	0	0	40742	0	0	0	55908
22-28712108-A-G	22	28712108		A	G	gnomAD Exomes	PASS	NA	ENST00000404276.6	c.684-91T>C		c.684-91T>C	intron_variant				2	913550	2.19e-06	0	0	PASS			12.3		0	0	-0.197			0	61304	0	0	0	55116	0	0	0	25032	0	0	0	40728	0	0	0	55984
22-28712109-G-A	22	28712109	rs541465327	G	A	gnomAD Exomes,gnomAD Genomes	PASS	PASS	ENST00000404276.6	c.684-92C>T		c.684-92C>T	intron_variant				2	900712	2.22e-06	0	0	PASS			5.61		0	0	-0.055			1	61038	0	0	1	54860	0	0	0	24938	0	0	0	40558	0	0	0	55634
22-28712111-C-CATTCCATATTAGAATTTACAGAA	22	28712111		C	CATTCCATATTAGAATTTACAGAA	gnomAD Exomes	PASS	NA	ENST00000464581.6	p.Gly9SerfsTer14	p.Gly9SerfsTer14	c.23_23+1insTTCTGTAAATTCTAATATGGAAT	frameshift_variant			lof_flag	1	887594	1.13e-06	0	0	PASS			5.7		0	0.01	-0.515			0	60780	0	0	0	54426	0	0	0	24806	0	0	0	40338	0	0	1	54968
22-28712111-C-T	22	28712111		C	T	gnomAD Exomes	PASS	NA	ENST00000464581.6	c.23+1G>A		c.23+1G>A	splice_donor_variant				1	887594	1.13e-06	0	0	PASS			5.05		0	0	-0.515			0	60780	0	0	0	54426	0	0	0	24806	0	0	0	40338	0	0	0	54968
22-28712113-T-TTCCATATTAGAATTTACAGACAG	22	28712113		T	TTCCATATTAGAATTTACAGACAG	gnomAD Exomes	PASS	NA	ENST00000464581.6	p.Ile8LeufsTer15	p.Ile8LeufsTer15	c.21_22insCTGTCTGTAAATTCTAATATGGA	frameshift_variant			lof_flag	2	879496	2.27e-06	0	0	PASS	nfe	6.3e-07	5.8		0	0	-0.949			0	60618	0	0	0	54168	0	0	0	24768	0	0	0	40138	0	0	0	54432
22-28712113-T-A	22	28712113	rs2053424255	T	A	gnomAD Genomes	NA	PASS	ENST00000464581.6	p.Ile8Phe	p.Ile8Phe	c.22A>T	missense_variant				1	879378	1.14e-06	0	0	PASS			1.59		0	0	-0.949			0	60496	0	0	1	54148	0	0	0	24768	0	0	0	40150	0	0	0	54432
22-28712115-C-CCATATTAGAATTTACAGACATT	22	28712115		C	CCATATTAGAATTTACAGACATT	gnomAD Exomes	PASS	NA	ENST00000464581.6	p.Gly7GlufsTer4	p.Gly7GlufsTer4	c.19_20insAATGTCTGTAAATTCTAATATG	stop_gained			lof_flag	1	856574	1.17e-06	0	0	PASS			7.34		0.01	-0.01	0.025			0	60212	0	0	0	53662	0	0	0	24598	0	0	0	39838	0	0	0	53762
22-28712116-C-CATATTAGAATTTACAGACATTCT	22	28712116		C	CATATTAGAATTTACAGACATTCT	gnomAD Exomes	PASS	NA	ENST00000464581.6	p.Gly7ArgfsTer16	p.Gly7ArgfsTer16	c.18_19insAGAATGTCTGTAAATTCTAATAT	frameshift_variant			lof_flag	1	845550	1.18e-06	0	0	PASS			7.38		0	0	-0.193			0	59958	0	0	0	53286	0	0	0	24520	0	0	0	39578	0	0	0	53180
22-28712119-A-G	22	28712119	rs559474229	A	G	gnomAD Exomes,gnomAD Genomes	PASS	PASS	ENST00000464581.6	p.Tyr6His	p.Tyr6His	c.16T>C	missense_variant				3	839848	3.57e-06	0	0	PASS	nfe	6.7e-07	7.37		0	0	-0.646			1	59864	0	0	0	52962	0	0	0	24456	0	0	0	39464	0	0	0	52822
22-28712119-A-AT	22	28712119		A	AT	gnomAD Exomes	PASS	NA	ENST00000464581.6	p.Tyr6IlefsTer19	p.Tyr6IlefsTer19	c.15dup	frameshift_variant			lof_flag	169	839668	0.00020127	0	0	PASS	nfe	0.00023685	5.71		0	0	-0.646			4	59742	0	0	4	52940	0	0	1	24456	0	0	2	39474	0	0	7	52820
22-28712119-A-C	22	28712119	rs559474229	A	C	gnomAD Genomes	NA	PASS	ENST00000464581.6	p.Tyr6Asp	p.Tyr6Asp	c.16T>G	missense_variant				1	839668	1.19e-06	0	0	PASS			7.08		0	0	-0.646			0	59742	0	0	0	52940	0	0	0	24456	0	0	1	39474	0	0	0	52820
22-28712120-T-TTAGAATTTACAGACATTCCATAA	22	28712120		T	TTAGAATTTACAGACATTCCATAA	gnomAD Exomes	PASS	NA	ENST00000464581.6	p.Leu5PhefsTer18	p.Leu5PhefsTer18	c.14_15insTTATGGAATGTCTGTAAATTCTA	frameshift_variant			lof_flag	1	832966	1.2e-06	0	0	PASS			5.76		0	0.01	-1.4			0	59682	0	0	0	52596	0	0	0	24374	0	0	0	39284	0	0	0	52232
22-28712120-T-TTAG	22	28712120		T	TTAG	gnomAD Exomes	PASS	NA	ENST00000464581.6	p.Leu5delinsPheTer	p.Leu5delinsPheTer	c.14_15insCTA	stop_gained			lof_flag	6	832962	7.2e-06	0	0	PASS	nfe	1.91e-06	6.67		0	0	-1.4			0	59682	0	0	0	52596	0	0	1	24374	0	0	0	39284	0	0	0	52232
22-28712121-A-AGAATTTACAG	22	28712121		A	AGAATTTACAG	gnomAD Exomes	PASS	NA	ENST00000464581.6	p.Leu5SerfsTer23	p.Leu5SerfsTer23	c.13_14insCTGTAAATTC	frameshift_variant			lof_flag	6	820856	7.31e-06	0	0	PASS	nfe	4.44e-06	6.47		0	-0.01	-0.096			0	55660	0	0	0	51830	0	0	0	24198	0	0	0	38670	0	0	0	50748
22-28712121-A-AGAATTT	22	28712121		A	AGAATTT	gnomAD Exomes	PASS	NA	ENST00000464581.6	p.Leu4_Leu5insTer	p.Leu4_Leu5insTer	c.13_14insAAATTC	stop_gained			lof_flag	164	820684	0.000199833	0	0	PASS	nfe	0.00023931	6.65		0	0	-0.096			3	55548	0	0	4	51808	0	0	1	24198	0	0	2	38676	0	0	6	50746
22-28712121-A-T	22	28712121		A	T	gnomAD Exomes	PASS	NA	ENST00000464581.6	p.Leu5Ter	p.Leu5Ter	c.14T>A	stop_gained			lof_flag	4	820858	4.87e-06	0	0	PASS	nfe	6.9e-07	8.57		0	0	-0.096			0	55660	0	0	0	51830	0	0	0	24198	0	0	1	38670	0	0	1	50748
22-28712123-C-G	22	28712123	rs2053424748	C	G	gnomAD Exomes,gnomAD Genomes	PASS	PASS	ENST00000464581.6	p.Leu4Leu	p.Leu4Leu	c.12G>C	synonymous_variant				11	807592	1.36e-05	0	0	PASS	nfe	8.23e-06	2.03		0	0	0.39			0	55366	0	0	0	51376	0	0	0	24042	0	0	1	38412	0	0	1	49944
22-28712123-C-T	22	28712123	rs2053424748	C	T	gnomAD Exomes,gnomAD Genomes	PASS	PASS	ENST00000464581.6	p.Leu4Leu	p.Leu4Leu	c.12G>A	synonymous_variant				2	807596	2.48e-06	0	0	PASS			2.43		0	0	0.39			1	55366	0	0	0	51376	0	0	0	24042	0	0	0	38412	0	0	0	49944
22-28712124-AGCCTTTCC-A	22	28712124		AGCCTTTCC	A	gnomAD Exomes	PASS	NA	ENST00000464581.6	p.Met1_?4	p.Met1_?4	c.3_10del	frameshift_variant			lof_flag	3	820128	3.66e-06	0	0	PASS	nfe	6.9e-07	3.87		0	0	0.398			0	59438	0	0	0	52198	0	0	0	24252	0	0	0	39008	0	0	1	51212
22-28712124-A-C	22	28712124	rs16986640	A	C	gnomAD Exomes,gnomAD Genomes	PASS	PASS	ENST00000464581.6	p.Leu4Arg	p.Leu4Arg	c.11T>G	missense_variant	Benign	1227629		33584	819832	0.0409645	861	0	PASS	eas	0.0661706	6.26		0	0	0.398			3229	59428	100	0	1118	52188	24	0	878	24246	12	0	2665	39000	102	0	3230	51182
22-28712124-A-G	22	28712124		A	G	gnomAD Exomes	PASS	NA	ENST00000464581.6	p.Leu4Pro	p.Leu4Pro	c.11T>C	missense_variant				1	820126	1.22e-06	0	0	PASS			6.57		0	0	0.398			0	59438	0	0	0	52198	0	0	0	24252	0	0	0	39008	0	0	0	51212
22-28712125-G-T	22	28712125		G	T	gnomAD Exomes	PASS	NA	ENST00000464581.6	p.Leu4Met	p.Leu4Met	c.10C>A	missense_variant				1	752906	1.33e-06	0	0	PASS			1.23		0	0	-0.445			0	53716	0	0	0	49996	0	0	0	22586	0	0	0	34372	0	0	0	45088
22-28712126-C-A	22	28712126	rs2053425046	C	A	gnomAD Exomes	PASS	NA	ENST00000464581.6	p.Arg3Ser	p.Arg3Ser	c.9G>T	missense_variant				50	748460	6.68e-05	0	0	PASS	nfe	5.989e-05	0.58		0	0	-0.469			1	53706	0	0	1	49810	0	0	2	22496	0	0	0	34296	0	0	5	44802
22-28712128-T-A	22	28712128		T	A	gnomAD Exomes	PASS	NA	ENST00000464581.6	p.Arg3Trp	p.Arg3Trp	c.7A>T	missense_variant				29	800570	3.62e-05	0	0	PASS	nfe	3.489e-05	0.322		0	0	-0.011			1	59062	0	0	1	51502	0	0	1	24028	0	0	0	38638	0	0	0	50256
22-28712128-T-C	22	28712128	rs1271444322	T	C	gnomAD Exomes,gnomAD Genomes	PASS	PASS	ENST00000464581.6	p.Arg3Gly	p.Arg3Gly	c.7A>G	missense_variant				11	800616	1.37e-05	0	0	PASS	eas	0.00015903	0.408		0	0	-0.011			0	59062	0	0	0	51502	0	0	0	24030	0	0	11	38638	0	0	0	50258
22-28712128-T-G	22	28712128	rs1271444322	T	G	gnomAD Exomes,gnomAD Genomes	PASS	PASS	ENST00000464581.6	p.Arg3Arg	p.Arg3Arg	c.7A>C	synonymous_variant				2	800498	2.5e-06	0	0	PASS	afr	5.63e-06	0.35		0	0.01	-0.011			2	58940	0	0	0	51482	0	0	0	24030	0	0	0	38650	0	0	0	50258
22-28712132-C-T	22	28712132		C	T	gnomAD Exomes	PASS	NA	ENST00000464581.6	p.Met1?	p.Met1?	c.3G>A	start_lost				1	735412	1.36e-06	0	0	PASS			5.6		0	0	1.81			0	53784	0	0	0	49144	0	0	0	22364	0	0	0	34152	0	0	0	44056
22-28712133-A-G	22	28712133		A	G	gnomAD Exomes	PASS	NA	ENST00000464581.6	p.Met1?	p.Met1?	c.2T>C	start_lost				8	787816	1.02e-05	0	0	PASS	sas	5.59e-05	6.03		0	0.01	-1			0	58776	0	0	0	50956	0	0	0	23830	0	0	0	38314	0	0	0	49368
22-28712133-A-T	22	28712133		A	T	gnomAD Exomes	PASS	NA	ENST00000464581.6	p.Met1?	p.Met1?	c.2T>A	start_lost				1	787816	1.27e-06	0	0	PASS			5.55		0	0	-1			0	58776	0	0	0	50956	0	0	0	23830	0	0	0	38314	0	0	0	49368
22-28712135-T-C	22	28712135	rs902885273	T	C	gnomAD Exomes,gnomAD Genomes	PASS	PASS	ENST00000404276.6	c.684-118A>G		c.684-118A>G	intron_variant				3	723078	4.15e-06	0	0	PASS			7.43		0	0	1.19			1	53620	0	0	0	48720	0	0	0	22196	0	0	1	34124	0	0	0	43292
22-28712138-C-A	22	28712138		C	A	gnomAD Exomes	PASS	NA	ENST00000404276.6	c.684-121G>T		c.684-121G>T	intron_variant				1	772814	1.29e-06	0	0	PASS			5.75		0.15	0.06	0.656			0	58452	0	0	0	50382	0	0	0	23586	0	0	1	38036	0	0	0	48278
22-28712139-C-T	22	28712139	rs548603701	C	T	gnomAD Exomes,gnomAD Genomes	PASS	PASS	ENST00000404276.6	c.684-122G>A		c.684-122G>A	intron_variant				33	770158	4.28e-05	0	0	PASS	afr	0.00028309	1.01		0	0	0.349			24	58370	0	0	4	50252	0	0	0	23546	0	0	0	37992	0	0	0	48074
22-28712139-C-A	22	28712139		C	A	gnomAD Exomes	PASS	NA	ENST00000404276.6	c.684-122G>T		c.684-122G>T	intron_variant				1	770154	1.3e-06	0	0	PASS			0.764		0	0	0.349			0	58370	0	0	0	50252	0	0	0	23546	0	0	1	37990	0	0	0	48074
22-28712141-T-C	22	28712141		T	C	gnomAD Exomes	PASS	NA	ENST00000404276.6	c.684-124A>G		c.684-124A>G	intron_variant				1	758454	1.32e-06	0	0	PASS			4.22		0	0	0.764			0	58182	0	0	0	50068	0	0	0	23426	0	0	0	37872	0	0	0	47852
22-28712142-GT-G	22	28712142	rs760150322	GT	G	gnomAD Exomes,gnomAD Genomes	PASS	PASS	ENST00000404276.6	c.684-126del		c.684-126del	intron_variant				139	701806	0.00019806	0	0	PASS	nfe	0.00025975	2.04		0	0	-2			4	53844	0	0	0	48272	0	0	0	21980	0	0	0	34204	0	0	8	42654
22-28712142-G-C	22	28712142		G	C	gnomAD Exomes	PASS	NA	ENST00000404276.6	c.684-125C>G		c.684-125C>G	intron_variant				1	701804	1.42e-06	0	0	PASS			0.017		0	0	-2			0	53842	0	0	0	48272	0	0	0	21980	0	0	0	34204	0	0	0	42654
22-28712142-G-T	22	28712142		G	T	gnomAD Exomes	PASS	NA	ENST00000404276.6	c.684-125C>A		c.684-125C>A	intron_variant				1	701802	1.42e-06	0	0	PASS			0.015		0	0	-2			0	53842	0	0	0	48272	0	0	0	21980	0	0	0	34204	0	0	0	42654
22-28712143-T-C	22	28712143		T	C	gnomAD Exomes	PASS	NA	ENST00000404276.6	c.684-126A>G		c.684-126A>G	intron_variant				2	749108	2.67e-06	0	0	PASS	nfe	7.8e-07	5.62		0	0	-0.292			0	57994	0	0	0	49886	0	0	0	23288	0	0	0	37768	0	0	0	47420
22-28712146-G-C	22	28712146	rs763627262	G	C	gnomAD Exomes,gnomAD Genomes	PASS	PASS	ENST00000404276.6	c.684-129C>G		c.684-129C>G	intron_variant				140	698504	0.000200428	0	0	PASS	nfe	0.0002645	0.263		0	0	-0.273			4	54246	0	0	0	48052	0	0	0	21940	0	0	0	34538	0	0	8	42664
22-28712147-C-CA	22	28712147	rs1484931025	C	CA	gnomAD Exomes	PASS	NA	ENST00000404276.6	c.684-131dup		c.684-131dup	intron_variant				11	733030	1.5e-05	0	0	PASS	amr	0.0001093	2.72		0	0	1.86			0	57658	0	0	10	49228	0	0	0	22856	0	0	0	37540	0	0	0	46442
22-28712147-C-A	22	28712147		C	A	gnomAD Exomes	PASS	NA	ENST00000404276.6	c.684-130G>T		c.684-130G>T	intron_variant				1	733030	1.36e-06	0	0	PASS			3.51		0.01	0.01	1.86			0	57658	0	0	0	49228	0	0	0	22856	0	0	0	37540	0	0	0	46442
22-28712151-G-A	22	28712151		G	A	gnomAD Exomes	PASS	NA	ENST00000404276.6	c.684-134C>T		c.684-134C>T	intron_variant				1	694200	1.44e-06	0	0	PASS			7.49		0	0	0.523			0	54640	0	0	0	47038	0	0	0	21774	0	0	0	34994	0	0	0	42578
22-28712151-G-T	22	28712151		G	T	gnomAD Exomes	PASS	NA	ENST00000404276.6	c.684-134C>A		c.684-134C>A	intron_variant				1	694090	1.44e-06	0	0	PASS			7.01		0	0	0.523			0	54522	0	0	0	47018	0	0	0	21774	0	0	0	35006	0	0	0	42578
22-28712151-G-C	22	28712151	rs1392776741	G	C	gnomAD Genomes	NA	PASS	ENST00000404276.6	c.684-134C>G		c.684-134C>G	intron_variant				1	694090	1.44e-06	0	0	PASS			7.13		0	0	0.523			0	54520	0	0	0	47018	0	0	0	21774	0	0	1	35006	0	0	0	42580
22-28712156-C-A	22	28712156		C	A	gnomAD Exomes	PASS	NA	ENST00000404276.6	c.684-139G>T		c.684-139G>T	intron_variant				1	682168	1.47e-06	0	0	PASS			3.42		0	0	-0.811			0	54914	0	0	0	46460	0	0	0	21444	0	0	0	35286	0	0	0	42588
22-28712156-C-G	22	28712156		C	G	gnomAD Exomes	PASS	NA	ENST00000404276.6	c.684-139G>C		c.684-139G>C	intron_variant				1	682168	1.47e-06	0	0	PASS			3.62		0	0	-0.811			0	54914	0	0	0	46460	0	0	0	21444	0	0	0	35286	0	0	0	42588
22-28712162-A-G	22	28712162		A	G	gnomAD Exomes	PASS	NA	ENST00000404276.6	c.684-145T>C		c.684-145T>C	intron_variant				2	675174	2.96e-06	0	0	PASS	nfe	8.8e-07	10.1		0	0	0.976			0	55218	0	0	0	45146	0	0	0	21298	0	0	0	35852	0	0	0	42674
22-28712164-C-A	22	28712164		C	A	gnomAD Exomes	PASS	NA	ENST00000404276.6	c.684-147G>T		c.684-147G>T	intron_variant				1	673846	1.48e-06	0	0	PASS			1.2		0	0	0.671			0	55344	0	0	0	44580	0	0	0	21128	0	0	0	36038	0	0	0	42684
22-28712167-C-A	22	28712167		C	A	gnomAD Exomes	PASS	NA	ENST00000404276.6	c.684-150G>T		c.684-150G>T	intron_variant				1	673426	1.48e-06	0	0	PASS			4.45		0	0	1.63			0	55634	0	0	0	44454	0	0	0	21052	0	0	0	36236	0	0	0	42858
22-28712168-A-G	22	28712168		A	G	gnomAD Exomes	PASS	NA	ENST00000404276.6	c.684-151T>C		c.684-151T>C	intron_variant				3	673324	4.46e-06	0	0	PASS	nfe	2.12e-06	9.36		0	0	0.076			0	55710	0	0	0	44306	0	0	0	20966	0	0	0	36378	0	0	0	42922
22-28712169-C-A	22	28712169		C	A	gnomAD Exomes	PASS	NA	ENST00000404276.6	c.684-152G>T		c.684-152G>T	intron_variant				2	674878	2.96e-06	0	0	PASS			0.482		0	0	-0.845			0	55898	0	0	0	44394	0	0	0	20988	0	0	0	36520	0	0	0	43156
22-28712169-C-G	22	28712169		C	G	gnomAD Exomes	PASS	NA	ENST00000404276.6	c.684-152G>C		c.684-152G>C	intron_variant				1	674878	1.48e-06	0	0	PASS			0.526		0	0	-0.845			0	55898	0	0	0	44394	0	0	0	20988	0	0	0	36520	0	0	0	43156
22-28712173-T-C	22	28712173	rs886181405	T	C	gnomAD Exomes,gnomAD Genomes	PASS	PASS	ENST00000404276.6	c.684-156A>G		c.684-156A>G	intron_variant				3	669592	4.48e-06	0	0	PASS	afr	5.95e-06	0.179		0	0	-2.65			2	55744	0	0	0	43108	0	0	0	20658	0	0	0	36838	0	0	0	43290
22-28712174-G-A	22	28712174		G	A	gnomAD Exomes	PASS	NA	ENST00000404276.6	c.684-157C>T		c.684-157C>T	intron_variant				1	668488	1.5e-06	0	0	PASS			5.4		0	0	-0.161			0	55890	0	0	0	43060	0	0	0	20576	0	0	0	36802	0	0	0	43220
22-28712174-GTAAAATGTCAAGGGCT-G	22	28712174	rs1478190662	GTAAAATGTCAAGGGCT	G	gnomAD Exomes,gnomAD Genomes	PASS	PASS	ENST00000404276.6	c.684-173_684-158del		c.684-173_684-158del	intron_variant				2	668370	2.99e-06	0	0	PASS	nfe	8.9e-07	7.63		0	0	-0.161			0	55768	0	0	0	43040	0	0	0	20576	0	0	0	36814	0	0	0	43220
22-28712176-A-G	22	28712176		A	G	gnomAD Exomes	PASS	NA	ENST00000404276.6	c.684-159T>C		c.684-159T>C	intron_variant				2	667144	3e-06	0	0	PASS	sas	5.64e-06	8.65		0	0	0.104			0	55896	0	0	0	43130	0	0	0	20468	0	0	0	36786	0	0	0	43170
22-28712180-T-C	22	28712180	rs111275234	T	C	gnomAD Exomes,gnomAD Genomes	PASS	PASS	ENST00000404276.6	c.684-163A>G		c.684-163A>G	intron_variant				18	653434	2.75e-05	1	0	PASS	afr	7.07e-05	4.71		0	0	-0.471			8	55532	1	0	0	41584	0	0	0	19898	0	0	0	36666	0	0	0	42376
22-28712181-G-T	22	28712181		G	T	gnomAD Exomes	PASS	NA	ENST00000404276.6	c.684-164C>A		c.684-164C>A	intron_variant				1	653198	1.53e-06	0	0	PASS			7.02		0	0	0.74			0	55564	0	0	0	41586	0	0	0	19916	0	0	0	36650	0	0	0	42374
22-28712181-G-A	22	28712181		G	A	gnomAD Exomes	PASS	NA	ENST00000404276.6	c.684-164C>T		c.684-164C>T	intron_variant				1	653198	1.53e-06	0	0	PASS			7.51		0	0	0.74			0	55564	0	0	0	41586	0	0	0	19916	0	0	0	36650	0	0	0	42374
22-28712186-G-A	22	28712186	rs1019841238	G	A	gnomAD Exomes,gnomAD Genomes	PASS	PASS	ENST00000404276.6	c.684-169C>T		c.684-169C>T	intron_variant				7	635870	1.1e-05	0	0	PASS	nfe	7.04e-06	6.02		0	0	0.613			1	54844	0	0	0	39086	0	0	0	19058	0	0	0	36474	0	0	0	41468
22-28712188-GCTTAACAGCCAAAAACA-G	22	28712188		GCTTAACAGCCAAAAACA	G	gnomAD Exomes	PASS	NA	ENST00000404276.6	c.684-188_684-172del		c.684-188_684-172del	intron_variant				1	634140	1.58e-06	0	0	PASS			3.75		0	0	0.671			0	54938	0	0	0	39312	0	0	0	19044	0	0	0	36406	0	0	0	41306
22-28712194-C-T	22	28712194	rs1004554859	C	T	gnomAD Genomes	NA	PASS	ENST00000404276.6	c.684-177G>A		c.684-177G>A	intron_variant				1	622232	1.61e-06	0	0	AC0			5.06		0	0	0.033			1	54570	0	0	0	38050	0	0	0	18552	0	0	0	36272	0	0	0	40738
22-28712196-G-A	22	28712196	rs2053427958	G	A	gnomAD Exomes	PASS	NA	ENST00000404276.6	c.684-179C>T		c.684-179C>T	intron_variant				2	620354	3.22e-06	0	0	PASS	nfe	9.6e-07	0.621		0	0	-0.645			0	54638	0	0	0	37820	0	0	0	18528	0	0	0	36172	0	0	0	40614
22-28712197-C-T	22	28712197		C	T	gnomAD Exomes	PASS	NA	ENST00000404276.6	c.684-180G>A		c.684-180G>A	intron_variant				1	619150	1.62e-06	0	0	PASS			4.06		0	0	0.466			0	54586	0	0	1	37660	0	0	0	18428	0	0	0	36146	0	0	0	40560
22-28712198-C-G	22	28712198		C	G	gnomAD Exomes	PASS	NA	ENST00000404276.6	c.684-181G>C		c.684-181G>C	intron_variant				1	619010	1.62e-06	0	0	PASS			2.12		0	0	3.13			0	54600	0	0	0	37920	0	0	0	18432	0	0	0	36130	0	0	0	40526
22-28712199-A-G	22	28712199	rs1446217636	A	G	gnomAD Exomes,gnomAD Genomes	PASS	PASS	ENST00000404276.6	c.684-182T>C		c.684-182T>C	intron_variant				3	616140	4.87e-06	0	0	PASS	nfe	9.7e-07	3.81		0	0	0.285			1	54554	0	0	0	37932	0	0	0	18342	0	0	0	36034	0	0	0	40184
22-28712206-C-G	22	28712206		C	G	gnomAD Exomes	PASS	NA	ENST00000404276.6	c.684-189G>C		c.684-189G>C	intron_variant				2	606256	3.3e-06	0	0	PASS	nfe	9.8e-07	0.784		0	0	0.131			0	54354	0	0	0	36424	0	0	0	17814	0	0	0	35906	0	0	0	39670
22-28712208-A-G	22	28712208	rs964648351	A	G	gnomAD Exomes	PASS	NA	ENST00000404276.6	c.684-191T>C		c.684-191T>C	intron_variant				2	604538	3.31e-06	0	0	PASS	nfe	9.8e-07	4.02		0	0	-0.131			0	54312	0	0	0	36052	0	0	0	17716	0	0	0	35850	0	0	0	39638
22-28712209-A-T	22	28712209	rs2053428734	A	T	gnomAD Exomes	PASS	NA	ENST00000404276.6	c.684-192T>A		c.684-192T>A	intron_variant				4	602588	6.64e-06	0	0	PASS	nfe	2.37e-06	2.37		0	0	0.217			0	54270	0	0	0	35916	0	0	0	17628	0	0	0	35796	0	0	0	39446
22-28719328-T-G	22	28719328		T	G	gnomAD Exomes	PASS	NA	ENST00000404276.6	c.683+67A>C		c.683+67A>C	intron_variant				22	812240	2.71e-05	0	0	PASS	nfe	2.44e-05	0.195		0	0	-1.27			1	57698	0	0	0	38944	0	0	0	22218	0	0	0	37364	0	0	0	58358
22-28719328-T-C	22	28719328	rs2053686881	T	C	gnomAD Exomes,gnomAD Genomes	PASS	PASS	ENST00000404276.6	c.683+67A>G		c.683+67A>G	intron_variant				4	812122	4.93e-06	0	0	PASS	nfe	1.88e-06	0.219		0	0	-1.27			0	57576	0	0	0	38924	0	0	0	22218	0	0	0	37376	0	0	0	58358
22-28719330-A-G	22	28719330	rs1300987179	A	G	gnomAD Genomes	NA	PASS	ENST00000404276.6	c.683+65T>C		c.683+65T>C	intron_variant				2	825498	2.42e-06	0	0	AC0	nfe	6.5e-07	2.9		0	0	1.23			0	57924	0	0	0	39294	0	0	0	22374	0	0	0	37552	0	0	0	58538
22-28719335-C-T	22	28719335		C	T	gnomAD Exomes	PASS	NA	ENST00000404276.6	c.683+60G>A		c.683+60G>A	intron_variant				2	858846	2.33e-06	0	0	PASS	nfe	6.2e-07	2.61		0	0	0.313			0	58560	0	0	0	39910	0	0	0	22786	0	0	0	37604	0	0	0	58668
22-28719338-C-A	22	28719338		C	A	gnomAD Exomes	PASS	NA	ENST00000404276.6	c.683+57G>T		c.683+57G>T	intron_variant				1	882410	1.13e-06	0	0	PASS			0.071		0	0	-1.47			0	59102	0	0	0	40396	0	0	0	23048	0	0	0	37854	0	0	0	58818
22-28719339-C-A	22	28719339		C	A	gnomAD Exomes	PASS	NA	ENST00000404276.6	c.683+56G>T		c.683+56G>T	intron_variant				1	888890	1.13e-06	0	0	PASS			2.54		0	0	0.709			0	59178	0	0	0	40386	0	0	0	23084	0	0	0	37892	0	0	0	58804
22-28719339-C-G	22	28719339	rs1569149531	C	G	gnomAD Exomes,gnomAD Genomes	PASS	PASS	ENST00000404276.6	c.683+56G>C		c.683+56G>C	intron_variant				14	888772	1.58e-05	0	0	PASS	sas	0.00012119	2.62		0	0	0.709			0	59056	0	0	1	40366	0	0	0	23084	0	0	0	37904	0	0	0	58804
22-28719341-A-G	22	28719341		A	G	gnomAD Exomes	PASS	NA	ENST00000404276.6	c.683+54T>C		c.683+54T>C	intron_variant				1	939180	1.06e-06	0	0	PASS			6.21		0	0	0.035			0	60292	0	0	0	40808	0	0	0	23572	0	0	0	38336	0	0	0	59024
22-28719344-AC-A	22	28719344		AC	A	gnomAD Exomes	PASS	NA	ENST00000404276.6	c.683+50del		c.683+50del	intron_variant				1	983010	1.02e-06	0	0	PASS			0.434		0	0.01	3.58			0	61100	0	0	1	41150	0	0	0	23854	0	0	0	38614	0	0	0	59112
22-28719345-C-T	22	28719345	rs1440030399	C	T	gnomAD Exomes,gnomAD Genomes	PASS	PASS	ENST00000404276.6	c.683+50G>A		c.683+50G>A	intron_variant				6	1011622	5.93e-06	0	0	PASS	nfe	3.22e-06	1.26		0	0	-0.099			0	61732	0	0	0	43552	0	0	0	24392	0	0	0	38790	0	0	0	59332
22-28719347-A-T	22	28719347	rs1271346195	A	T	gnomAD Exomes	PASS	NA	ENST00000404276.6	c.683+48T>A		c.683+48T>A	intron_variant				1	1024368	9.76e-07	0	0	PASS			12.2		0	0	0.647			0	62260	0	0	0	44678	0	0	0	24660	0	0	1	38978	0	0	0	59502
22-28719347-A-G	22	28719347		A	G	gnomAD Exomes	PASS	NA	ENST00000404276.6	c.683+48T>C		c.683+48T>C	intron_variant				1	1024368	9.76e-07	0	0	PASS			13.1		0.01	-0.01	0.647			0	62260	0	0	0	44678	0	0	0	24660	0	0	0	38978	0	0	0	59502
[truncated: 1,166 more rows]
[truncated: 22 more columns]
