# Supplementary material for: Predisposition to hematopoietic malignancies by deleterious germline CHEK2 variants
Source: Leukemia. 2025 May 7;39(7):1702–13. doi: 10.1038/s41375-025-02635-1 (PMC12208901; doi:10.1038/s41375-025-02635-1)
Supplement: Supplementary file 6 — Supplemental Table 5 [file 41375_2025_2635_MOESM6_ESM.xls]

## Sheet: CHEK2_Supplemental_Table_5_v25
id	description	phenotype	Trait.type	Sex	Category	group	groupnum	color	Info	N.cases	N.controls	p	Beta	Select	X	analysis_id
1	Platelet crit	30090	continuous		Biological samples > Assay results > Blood assays > Blood count	Blood count	3	firebrick		383462	NA	2.33536e-31	0.008975	NA	NA	continuous-30090-both_sexes--irnt
2	Age at menopause (last menstrual period)	3581	continuous		UK Biobank Assessment Centre > Touchscreen > Sex-specific factors > Female-specific factors	Health and medical history	13	royalblue		122864	NA	2.62386e-31	0.0192198	NA	NA	continuous-3581-both_sexes--irnt
3	White blood cell (leukocyte) count	30000	continuous		Biological samples > Assay results > Blood assays > Blood count	Blood count	3	firebrick		383465	NA	2.2999e-26	0.00871751	NA	NA	continuous-30000-both_sexes--irnt
4	BreastCancer custom	BreastCancer_custom	categorical		Health-related outcomes > Cancer	Malignancy	17	lightgreen		13384	165474	2.02176e-23	0.0424851	NA	NA	categorical-BreastCancer_custom-females--custom
5	Lymphocyte count	30120	continuous		Biological samples > Assay results > Blood assays > Blood count	Blood count	3	firebrick		382765	NA	2.20102e-20	0.00762805	NA	NA	continuous-30120-both_sexes--irnt
6	FH Breast cancer custom	FH_Breast_cancer_custom	categorical			Malignancy	17	lightgreen		43431	317484	2.78446e-19	0.0227936	NA	NA	categorical-FH_Breast_cancer_custom-both_sexes--custom
7	Mean platelet (thrombocyte) volume	30100	continuous		Biological samples > Assay results > Blood assays > Blood count	Blood count	3	firebrick		383461	NA	1.38036e-18	0.0083852	NA	NA	continuous-30100-both_sexes--irnt
8	C50 Malignant neoplasm of breast	C50	icd10		Chapter II Neoplasms | C50-C50 Malignant neoplasm of breast | C50 Malignant neoplasm of breast	Malignancy	17	lightgreen		9578	204035	2.16343e-18	0.0424753	NA	NA	icd10-C50-both_sexes--
9	Mean corpuscular haemoglobin	30050	continuous		Biological samples > Assay results > Blood assays > Blood count	Blood count	3	firebrick		383466	NA	1.28877e-17	-0.00674469	NA	NA	continuous-30050-both_sexes--irnt
10	Neutrophill count	30140	continuous		Biological samples > Assay results > Blood assays > Blood count	Blood count	3	firebrick		382765	NA	5.71366e-16	0.0066912	NA	NA	continuous-30140-both_sexes--irnt
11	Cancer diagnosed by doctor	2453	categorical		UK Biobank Assessment Centre > Touchscreen > Health and medical history > Medical conditions	Health and medical history	13	royalblue		30948	362566	7.52244e-16	0.0239701	NA	NA	categorical-2453-both_sexes--
12	Z85 Personal history of malignant neoplasm	Z85	icd10		Chapter XXI Factors influencing health status and contact with health services | Z80-Z99 Persons with potential health hazards related to family and personal history and certain conditions influencing health status | Z85 Personal history of malignant neoplasm	Malignancy	17	lightgreen		23056	371785	1.15505e-13	0.0253601	NA	NA	icd10-Z85-both_sexes--
13	Mean corpuscular volume	30040	continuous		Biological samples > Assay results > Blood assays > Blood count	Blood count	3	firebrick		383467	NA	9.54875e-13	-0.00571593	NA	NA	continuous-30040-both_sexes--irnt
14	Mastectomy	20004	categorical		UK Biobank Assessment Centre > Verbal interview > Operations	Operations	22	lightseagreen		3938	209650	1.12568e-12	0.0519641	NA	NA	categorical-20004-both_sexes-1368-
15	Platelet distribution width	30110	continuous		Biological samples > Assay results > Blood assays > Blood count	Blood count	3	firebrick		383461	NA	2.105e-12	0.00570441	NA	NA	continuous-30110-both_sexes--irnt
16	RareCancer custom	RareCancer_custom	categorical		Health-related outcomes > Cancer	Malignancy	17	lightgreen		13042	303530	2.58303e-11	0.0302533	NA	NA	categorical-RareCancer_custom-both_sexes--custom
17	ProstateCancer custom	ProstateCancer_custom	categorical		Health-related outcomes > Cancer	Malignancy	17	lightgreen		10367	138056	2.15195e-10	0.0327054	NA	NA	categorical-ProstateCancer_custom-males--custom
18	Platelet count	30080	continuous		Biological samples > Assay results > Blood assays > Blood count	Blood count	3	firebrick		383466	NA	2.16497e-10	0.00484156	NA	NA	continuous-30080-both_sexes--irnt
19	L82 Seborrhoeic keratosis	131806	icd_first_occurrence		Health-related outcomes > First occurrences > Skin and subcutaneous tissue disorders	Skin disorder	26	tan1		24968	369873	5.79993e-10	0.0202413	NA	NA	icd_first_occurrence-131806-both_sexes--
20	Ever used hormone-replacement therapy (HRT)	2814	categorical		UK Biobank Assessment Centre > Touchscreen > Sex-specific factors > Female-specific factors	Health and medical history	13	royalblue		84044	128935	9.5972e-10	-0.0158046	NA	NA	categorical-2814-both_sexes--
21	T85.2 Block dissection of axillary lymph nodes	41210	categorical		Health-related outcomes > Hospital inpatient > Summary Operations	Operations	22	lightseagreen		3161	210452	2.89324e-08	0.0455463	NA	NA	categorical-41210-both_sexes-T852-
22	Mean sphered cell volume	30270	continuous		Biological samples > Assay results > Blood assays > Blood count	Blood count	3	firebrick		377155	NA	2.90116e-08	-0.00454311	NA	NA	continuous-30270-both_sexes--irnt
23	Red blood cell (erythrocyte) count	30010	continuous		Biological samples > Assay results > Blood assays > Blood count	Blood count	3	firebrick		383469	NA	2.93072e-08	0.00376976	NA	NA	continuous-30010-both_sexes--irnt
24	Y97.3 Radiology with post contrast	41210	categorical		Health-related outcomes > Hospital inpatient > Summary Operations	Operations	22	lightseagreen		11724	383117	6.26135e-08	0.0246232	NA	NA	categorical-41210-both_sexes-Y973-
25	B27.4 Total mastectomy NEC	41200	categorical		Health-related outcomes > Hospital inpatient > Summary Operations	Operations	22	lightseagreen		2554	211059	6.42363e-08	0.0487034	NA	NA	categorical-41200-both_sexes-B274-
26	N83 Noninflammatory disorders of ovary, fallopian tube	132128	icd_first_occurrence		Health-related outcomes > First occurrences > Genitourinary system disorders	Genitourinary system disorders	12	lightgoldenrod		9645	203968	6.61001e-08	0.0269382	NA	NA	icd_first_occurrence-132128-both_sexes--
27	K63 Other diseases of intestine	131648	icd_first_occurrence		Health-related outcomes > First occurrences > Digestive system disorders	Digestive system disorders	8	sienna		19413	375428	2.81928e-07	0.0182146	NA	NA	icd_first_occurrence-131648-both_sexes--
28	C92 Myeloid leukaemia	C92	icd10		Chapter II Neoplasms | C81-C96 Malignant neoplasms, stated or presumed to be primary, of lymphoid, haematopoietic and related tissue | C92 Myeloid leukaemia	Malignancy	17	lightgreen		424	394417	5.7796e-07	0.0921758	NA	NA	icd10-C92-both_sexes--
29	B28.2 Partial excision of breast NEC	41200	categorical		Health-related outcomes > Hospital inpatient > Summary Operations	Operations	22	lightseagreen		4049	209564	5.86752e-07	0.0361959	NA	NA	categorical-41200-both_sexes-B282-
30	Monocyte count	30130	continuous		Biological samples > Assay results > Blood assays > Blood count	Blood count	3	firebrick		382765	NA	6.19894e-07	0.0038323	NA	NA	continuous-30130-both_sexes--irnt
31	Mean reticulocyte volume	30260	continuous		Biological samples > Assay results > Blood assays > Blood count	Blood count	3	firebrick		377154	NA	1.13612e-06	-0.0038975	NA	NA	continuous-30260-both_sexes--irnt
32	M70.3 Rectal needle biopsy of prostate	41200	categorical		Health-related outcomes > Hospital inpatient > Summary Operations	Operations	22	lightseagreen		5556	175672	1.15187e-06	0.031677	NA	NA	categorical-41200-both_sexes-M703-
33	Z92.6 Abdomen NEC	41210	categorical		Health-related outcomes > Hospital inpatient > Summary Operations	Operations	22	lightseagreen		9786	385055	3.29272e-06	0.0232585	NA	NA	categorical-41210-both_sexes-Z926-
34	D25 Leiomyoma of uterus	D25	icd10		Chapter II Neoplasms | D10-D36 Benign neoplasms | D25 Leiomyoma of uterus	Malignancy	17	lightgreen		9560	204053	4.7931e-06	0.0238164	NA	NA	icd10-D25-both_sexes--
35	Hysterectomy	20004	categorical		UK Biobank Assessment Centre > Verbal interview > Operations	Operations	22	lightseagreen		40027	173561	6.4061e-06	0.0122597	NA	NA	categorical-20004-both_sexes-1357-
36	C61 Malignant neoplasm of prostate	C61	icd10		Chapter II Neoplasms | C60-C63 Malignant neoplasms of male genital organs | C61 Malignant neoplasm of prostate	Malignancy	17	lightgreen		5577	175651	6.51855e-06	0.0298333	NA	NA	icd10-C61-both_sexes--
37	X72.3 Delivery of simple parenteral chemotherapy for neoplasm at first attendance	41210	categorical		Health-related outcomes > Hospital inpatient > Summary Operations	Operations	22	lightseagreen		3331	391510	1.30963e-05	0.0359034	NA	NA	categorical-41210-both_sexes-X723-
38	Lumpectomy	20004	categorical		UK Biobank Assessment Centre > Verbal interview > Operations	Operations	22	lightseagreen		12797	200791	2.28986e-05	0.0180539	NA	NA	categorical-20004-both_sexes-1369-
39	Bilateral oophorectomy (both ovaries removed)	2834	categorical		UK Biobank Assessment Centre > Touchscreen > Sex-specific factors > Female-specific factors	Health and medical history	13	royalblue		17297	193315	2.29205e-05	0.0175566	NA	NA	categorical-2834-both_sexes--
40	Bilateral oophorectomy	20004	categorical		UK Biobank Assessment Centre > Verbal interview > Operations	Operations	22	lightseagreen		16774	196814	2.79306e-05	0.0176412	NA	NA	categorical-20004-both_sexes-1355-
41	W36.5 Diagnostic extraction of bone marrow NEC	41210	categorical		Health-related outcomes > Hospital inpatient > Summary Operations	Operations	22	lightseagreen		770	394071	3.43534e-05	0.0647409	NA	NA	categorical-41210-both_sexes-W365-
42	B29.1 Reconstruction of breast using myocutaneous flap of latissimus dorsi muscle	41210	categorical		Health-related outcomes > Hospital inpatient > Summary Operations	Operations	22	lightseagreen		463	213150	4.06089e-05	0.0658379	NA	NA	categorical-41210-both_sexes-B291-
43	O16.1 Pelvis NEC	41210	categorical		Health-related outcomes > Hospital inpatient > Summary Operations	Operations	22	lightseagreen		6593	388248	4.22246e-05	0.02475	NA	NA	categorical-41210-both_sexes-O161-
44	W36.5 Diagnostic extraction of bone marrow NEC	41200	categorical		Health-related outcomes > Hospital inpatient > Summary Operations	Operations	22	lightseagreen		3181	391660	5.91601e-05	0.0346714	NA	NA	categorical-41200-both_sexes-W365-
45	N40 Hyperplasia of prostate	132072	icd_first_occurrence		Health-related outcomes > First occurrences > Genitourinary system disorders	Genitourinary system disorders	12	lightgoldenrod		20778	160450	6.08953e-05	0.0155399	NA	NA	icd_first_occurrence-132072-both_sexes--
46	T86.2 Sampling of axillary lymph nodes	41210	categorical		Health-related outcomes > Hospital inpatient > Summary Operations	Operations	22	lightseagreen		2409	211204	7.08687e-05	0.0394985	NA	NA	categorical-41210-both_sexes-T862-
47	Sitting height	20015	continuous		UK Biobank Assessment Centre > Physical measures > Anthropometry > Body size measures	Physical measures	23	darkred		393937	NA	8.36274e-05	0.00212732	NA	NA	continuous-20015-both_sexes--irnt
48	X71.3 Procurement of drugs for chemotherapy for neoplasm for regimens in Band 8	41200	categorical		Health-related outcomes > Hospital inpatient > Summary Operations	Operations	22	lightseagreen		1360	393481	9.34504e-05	0.0490182	NA	NA	categorical-41200-both_sexes-X713-
49	Oestradiol	30800	continuous		Biological samples > Assay results > Blood assays > Blood biochemistry	Assay results	1	darkcyan		59620	NA	9.80601e-05	0.00529203	NA	NA	continuous-30800-both_sexes--irnt
50	Q07.4 Total abdominal hysterectomy NEC	41200	categorical		Health-related outcomes > Hospital inpatient > Summary Operations	Operations	22	lightseagreen		8492	205121	0.000120651	0.0220847	NA	NA	categorical-41200-both_sexes-Q074-
51	Z80 Family history of malignant neoplasm	Z80	icd10		Chapter XXI Factors influencing health status and contact with health services | Z80-Z99 Persons with potential health hazards related to family and personal history and certain conditions influencing health status | Z80 Family history of malignant neoplasm	Malignancy	17	lightgreen		10132	384709	0.00012375	0.0198028	NA	NA	icd10-Z80-both_sexes--
52	B28.5 Wire guided partial excision of breast	41200	categorical		Health-related outcomes > Hospital inpatient > Summary Operations	Operations	22	lightseagreen		1957	211656	0.000124651	0.0341801	NA	NA	categorical-41200-both_sexes-B285-
53	T91.1 Biopsy of sentinel lymph node NEC	41210	categorical		Health-related outcomes > Hospital inpatient > Summary Operations	Operations	22	lightseagreen		869	212744	0.000163605	0.0558306	NA	NA	categorical-41210-both_sexes-T911-
54	N39 Other disorders of urinary system	132070	icd_first_occurrence		Health-related outcomes > First occurrences > Genitourinary system disorders	Genitourinary system disorders	12	lightgoldenrod		35492	359349	0.000168073	0.0103724	NA	NA	icd_first_occurrence-132070-both_sexes--
55	Monocyte percentage	30190	continuous		Biological samples > Assay results > Blood assays > Blood count	Blood count	3	firebrick		382770	NA	0.000171036	-0.00298658	NA	NA	continuous-30190-both_sexes--irnt
56	B28.4 Re-excision of breast margins	41200	categorical		Health-related outcomes > Hospital inpatient > Summary Operations	Operations	22	lightseagreen		607	213006	0.000186242	0.0637427	NA	NA	categorical-41200-both_sexes-B284-
57	Volume of grey matter in Postcentral Gyrus (right)	25815	continuous		UK Biobank Assessment Centre > Imaging > Brain MRI > T1 structural brain MRI > Regional grey matter volumes (FAST)	Imaging	15	springgreen		18188	NA	0.000211634	0.0136581	NA	NA	continuous-25815-both_sexes--irnt
58	L91.3 Attention to central venous catheter NEC	41200	categorical		Health-related outcomes > Hospital inpatient > Summary Operations	Operations	22	lightseagreen		1022	393819	0.000214435	0.0556384	NA	NA	categorical-41200-both_sexes-L913-
59	L89 Decubitus ulcer	131820	icd_first_occurrence		Health-related outcomes > First occurrences > Skin and subcutaneous tissue disorders	Skin disorder	26	tan1		1714	393127	0.000234978	0.0393162	NA	NA	icd_first_occurrence-131820-both_sexes--
60	X65.4 Delivery of a fraction of external beam radiotherapy NEC	41200	categorical		Health-related outcomes > Hospital inpatient > Summary Operations	Operations	22	lightseagreen		996	393845	0.000242671	0.0500849	NA	NA	categorical-41200-both_sexes-X654-
61	Prednisolone	20003	categorical		UK Biobank Assessment Centre > Verbal interview > Medications	Medications	18	snow2		2276	392507	0.000251944	0.0382805	NA	NA	categorical-20003-both_sexes-1140874930-
62	Q22.1 Bilateral salpingoophorectomy	41210	categorical		Health-related outcomes > Hospital inpatient > Summary Operations	Operations	22	lightseagreen		7555	206058	0.000328972	0.0219516	NA	NA	categorical-41210-both_sexes-Q221-
63	Mean corpuscular haemoglobin concentration	30060	continuous		Biological samples > Assay results > Blood assays > Blood count	Blood count	3	firebrick		383462	NA	0.000334114	-0.00290746	NA	NA	continuous-30060-both_sexes--irnt
64	T87.3 Excision or biopsy of axillary lymph node	41210	categorical		Health-related outcomes > Hospital inpatient > Summary Operations	Operations	22	lightseagreen		2805	210808	0.000360846	0.0338225	NA	NA	categorical-41210-both_sexes-T873-
65	N17 Acute renal failure	132030	icd_first_occurrence		Health-related outcomes > First occurrences > Genitourinary system disorders	Genitourinary system disorders	12	lightgoldenrod		7312	387529	0.000377708	0.0183999	NA	NA	icd_first_occurrence-132030-both_sexes--
66	U21.2 Computed tomography NEC	41210	categorical		Health-related outcomes > Hospital inpatient > Summary Operations	Operations	22	lightseagreen		6255	388586	0.000381294	0.0229737	NA	NA	categorical-41210-both_sexes-U212-
67	Y98.3 Radiology of three body areas (or 20-40 minutes)	41210	categorical		Health-related outcomes > Hospital inpatient > Summary Operations	Operations	22	lightseagreen		3709	391132	0.000382545	0.0291712	NA	NA	categorical-41210-both_sexes-Y983-
68	Seated height	51	continuous		UK Biobank Assessment Centre > Physical measures > Anthropometry > Body size measures	Physical measures	23	darkred		393937	NA	0.000391744	0.00173572	NA	NA	continuous-51-both_sexes--irnt
69	Lacidipine	20003	categorical		UK Biobank Assessment Centre > Verbal interview > Medications	Medications	18	snow2		413	394370	0.000411397	0.0754897	NA	NA	categorical-20003-both_sexes-1140861276-
70	Y91.1 Megavoltage treatment for complex radiotherapy	41210	categorical		Health-related outcomes > Hospital inpatient > Summary Operations	Operations	22	lightseagreen		897	393944	0.00041269	0.0485143	NA	NA	categorical-41210-both_sexes-Y911-
71	B36.1 Reconstruction of nipple	41200	categorical		Health-related outcomes > Hospital inpatient > Summary Operations	Operations	22	lightseagreen		442	213171	0.00044758	0.0734208	NA	NA	categorical-41200-both_sexes-B361-
72	T41.3 Freeing of adhesions of peritoneum	41200	categorical		Health-related outcomes > Hospital inpatient > Summary Operations	Operations	22	lightseagreen		553	394288	0.000492933	0.0651902	NA	NA	categorical-41200-both_sexes-T413-
73	H20.1 Fibreoptic endoscopic snare resection of lesion of colon	41200	categorical		Health-related outcomes > Hospital inpatient > Summary Operations	Operations	22	lightseagreen		8401	386440	0.000513972	0.0201266	NA	NA	categorical-41200-both_sexes-H201-
74	Y20.3 Biopsy of lesion of organ NOC	41210	categorical		Health-related outcomes > Hospital inpatient > Summary Operations	Operations	22	lightseagreen		3583	391258	0.000547581	0.0291977	NA	NA	categorical-41210-both_sexes-Y203-
75	Abdominal/pelvic adhesion surgery	20004	categorical		UK Biobank Assessment Centre > Verbal interview > Operations	Operations	22	lightseagreen		1220	393563	0.000567999	0.0364974	NA	NA	categorical-20004-both_sexes-1485-
76	Z28.6 Sigmoid colon	41210	categorical		Health-related outcomes > Hospital inpatient > Summary Operations	Operations	22	lightseagreen		15915	378926	0.00059213	0.0145873	NA	NA	categorical-41210-both_sexes-Z286-
77	C16 Malignant neoplasm of stomach	C16	icd10		Chapter II Neoplasms | C15-C26 Malignant neoplasms of digestive organs | C16 Malignant neoplasm of stomach	Malignancy	17	lightgreen		542	394299	0.000594182	0.0669231	NA	NA	icd10-C16-both_sexes--
78	T41.3 Freeing of adhesions of peritoneum	41210	categorical		Health-related outcomes > Hospital inpatient > Summary Operations	Operations	22	lightseagreen		1255	393586	0.000596265	0.0464179	NA	NA	categorical-41210-both_sexes-T413-
79	E28 Ovarian dysfunction	130736	icd_first_occurrence		Health-related outcomes > First occurrences > Endocrine, nutritional and metabolic diseases	Endocrine and metabolic diseases	10	thistle		1678	211935	0.000603253	0.041099	NA	NA	icd_first_occurrence-130736-both_sexes--
80	sitting height custom	sitting_height_custom	continuous		UK Biobank Assessment Centre > Physical measures > Anthropometry > Body size measures	Physical measures	23	darkred		393937	NA	0.000664546	0.00206408	NA	NA	continuous-sitting_height_custom-both_sexes--custom
81	M95 Other acquired deformities of musculoskeletal system and connective tissue	131992	icd_first_occurrence		Health-related outcomes > First occurrences > Musculoskeletal system and connective tissue disorders	Musculoskeletal system disorders	20	moccasin		1751	393090	0.000671223	0.0406537	NA	NA	icd_first_occurrence-131992-both_sexes--
82	T85.6 Block dissection of pelvic lymph nodes	41210	categorical		Health-related outcomes > Hospital inpatient > Summary Operations	Operations	22	lightseagreen		460	394381	0.000684818	0.0702952	NA	NA	categorical-41210-both_sexes-T856-
83	Thyroid custom	Thyroid_custom	categorical		Health-related outcomes > Autoimmune/Inflammatory	Autoimmune Disorders	2	darksalmon		20373	354529	0.000721703	-0.0132793	NA	NA	categorical-Thyroid_custom-both_sexes--custom
84	M02.1 Nephrectomy and excision of perirenal tissue	41200	categorical		Health-related outcomes > Hospital inpatient > Summary Operations	Operations	22	lightseagreen		393	394448	0.000728106	0.0751328	NA	NA	categorical-41200-both_sexes-M021-
85	Phosphate	30810	continuous		Biological samples > Assay results > Blood assays > Blood biochemistry	Assay results	1	darkcyan		344440	NA	0.000762861	0.00286429	NA	NA	continuous-30810-both_sexes--irnt
86	Mean FA in superior longitudinal fasciculus on FA skeleton (left)	25097	continuous		UK Biobank Assessment Centre > Imaging > Brain MRI > Diffusion brain MRI > dMRI skeleton	Imaging	15	springgreen		16497	NA	0.000860158	-0.0135163	NA	NA	continuous-25097-both_sexes--irnt
87	Y98.2 Radiology of two body areas	41210	categorical		Health-related outcomes > Hospital inpatient > Summary Operations	Operations	22	lightseagreen		9040	385801	0.000875454	0.0161016	NA	NA	categorical-41210-both_sexes-Y982-
88	Mean L2 in superior longitudinal fasciculus on FA skeleton (left)	25289	continuous		UK Biobank Assessment Centre > Imaging > Brain MRI > Diffusion brain MRI > dMRI skeleton	Imaging	15	springgreen		16497	NA	0.000898656	0.0131606	NA	NA	continuous-25289-both_sexes--irnt
89	Z66.4 Thoracic vertebra	41210	categorical		Health-related outcomes > Hospital inpatient > Summary Operations	Operations	22	lightseagreen		1370	393471	0.000907202	0.0433233	NA	NA	categorical-41210-both_sexes-Z664-
90	Hypothyroidism/myxoedema	20002	categorical		UK Biobank Assessment Centre > Verbal interview > Medical conditions	Health and medical history	13	royalblue		19312	375471	0.000932199	-0.0133007	NA	NA	categorical-20002-both_sexes-1226-
91	M61.1 Total excision of prostate and capsule of prostate	41200	categorical		Health-related outcomes > Hospital inpatient > Summary Operations	Operations	22	lightseagreen		1568	179660	0.000982241	0.0407725	NA	NA	categorical-41200-both_sexes-M611-
92	T12.2 Drainage of pleural cavity NEC	41200	categorical		Health-related outcomes > Hospital inpatient > Summary Operations	Operations	22	lightseagreen		415	394426	0.000993149	0.0731213	NA	NA	categorical-41200-both_sexes-T122-
93	Small bowel resection	20004	categorical		UK Biobank Assessment Centre > Verbal interview > Operations	Operations	22	lightseagreen		669	394114	0.000997558	0.059778	NA	NA	categorical-20004-both_sexes-1462-
94	M20 Acquired deformities of fingers and toes	131878	icd_first_occurrence		Health-related outcomes > First occurrences > Musculoskeletal system and connective tissue disorders	Musculoskeletal system disorders	20	moccasin		16222	378619	0.00101306	0.0140998	NA	NA	icd_first_occurrence-131878-both_sexes--
95	Volume of grey matter in Postcentral Gyrus (left)	25814	continuous		UK Biobank Assessment Centre > Imaging > Brain MRI > T1 structural brain MRI > Regional grey matter volumes (FAST)	Imaging	15	springgreen		18188	NA	0.00113067	0.0121635	NA	NA	continuous-25814-both_sexes--irnt
96	Y03.1 Maintenance of prosthesis in organ NOC	41210	categorical		Health-related outcomes > Hospital inpatient > Summary Operations	Operations	22	lightseagreen		560	394281	0.0011356	0.0637077	NA	NA	categorical-41210-both_sexes-Y031-
97	FH Bowel cancer custom	FH_Bowel_cancer_custom	categorical			Malignancy	17	lightgreen		45361	315554	0.00114442	0.00856883	NA	NA	categorical-FH_Bowel_cancer_custom-both_sexes--custom
98	Risedronate sodium	20003	categorical		UK Biobank Assessment Centre > Verbal interview > Medications	Medications	18	snow2		798	393985	0.00115296	0.0560701	NA	NA	categorical-20003-both_sexes-1141175684-
99	ratio lactate pyruvate	ratio_lactate_pyruvate	continuous		Biological samples > Assay results > Blood assays > Biological samples > NMR metabolomics	Assay results	1	darkcyan		94467	NA	0.00117174	0.00542455	NA	NA	continuous-ratio_lactate_pyruvate-both_sexes--custom
100	Mean FA in superior longitudinal fasciculus on FA skeleton (right)	25096	continuous		UK Biobank Assessment Centre > Imaging > Brain MRI > Diffusion brain MRI > dMRI skeleton	Imaging	15	springgreen		16497	NA	0.00119	-0.0132284	NA	NA	continuous-25096-both_sexes--irnt
101	Age at hysterectomy	2824	continuous		UK Biobank Assessment Centre > Touchscreen > Sex-specific factors > Female-specific factors	Health and medical history	13	royalblue		39860	NA	0.00120481	0.00757528	NA	NA	continuous-2824-both_sexes--irnt
102	Prostate biopsy	20004	categorical		UK Biobank Assessment Centre > Verbal interview > Operations	Operations	22	lightseagreen		265	180930	0.00125462	0.0848689	NA	NA	categorical-20004-both_sexes-1617-
103	T85.8 Other specified block dissection of lymph nodes	41210	categorical		Health-related outcomes > Hospital inpatient > Summary Operations	Operations	22	lightseagreen		283	394558	0.0012629	0.0822668	NA	NA	categorical-41210-both_sexes-T858-
104	Mean L3 in superior longitudinal fasciculus on FA skeleton (right)	25336	continuous		UK Biobank Assessment Centre > Imaging > Brain MRI > Diffusion brain MRI > dMRI skeleton	Imaging	15	springgreen		16497	NA	0.00131177	0.0128079	NA	NA	continuous-25336-both_sexes--irnt
105	X70.8 Other specified procurement of drugs for chemotherapy for neoplasm in Bands 1-5	41200	categorical		Health-related outcomes > Hospital inpatient > Summary Operations	Operations	22	lightseagreen		872	393969	0.00134101	0.0520933	NA	NA	categorical-41200-both_sexes-X708-
106	Q18.1 Diagnostic endoscopic examination of uterus and biopsy of lesion of uterus	41200	categorical		Health-related outcomes > Hospital inpatient > Summary Operations	Operations	22	lightseagreen		5553	208060	0.00136051	0.0220364	NA	NA	categorical-41200-both_sexes-Q181-
107	C79 Secondary malignant neoplasm of other sites	C79	icd10		Chapter II Neoplasms | C76-C80 Malignant neoplasms of ill-defined, secondary and unspecified sites | C79 Secondary malignant neoplasm of other sites	Malignancy	17	lightgreen		3356	391485	0.00139043	0.0286447	NA	NA	icd10-C79-both_sexes--
108	N92 Excessive, frequent and irregular menstruation	132146	icd_first_occurrence		Health-related outcomes > First occurrences > Genitourinary system disorders	Genitourinary system disorders	12	lightgoldenrod		22830	190783	0.00142699	0.0119343	NA	NA	icd_first_occurrence-132146-both_sexes--
109	C-reactive protein	30710	continuous		Biological samples > Assay results > Blood assays > Blood biochemistry	Assay results	1	darkcyan		376005	NA	0.00143483	-0.00263985	NA	NA	continuous-30710-both_sexes--irnt
110	Weighted-mean FA in tract forceps minor	25499	continuous		UK Biobank Assessment Centre > Imaging > Brain MRI > Diffusion brain MRI > dMRI weighted means	Imaging	15	springgreen		16496	NA	0.00144232	-0.0126366	NA	NA	continuous-25499-both_sexes--irnt
111	Y49.1 Median sternotomy approach	41210	categorical		Health-related outcomes > Hospital inpatient > Summary Operations	Operations	22	lightseagreen		290	394551	0.00154898	0.0667985	NA	NA	categorical-41210-both_sexes-Y491-
112	Hydroxychloroquine	20003	categorical		UK Biobank Assessment Centre > Verbal interview > Medications	Medications	18	snow2		533	394250	0.00155229	0.0637869	NA	NA	categorical-20003-both_sexes-1140884308-
113	WBFFMadjBMI custom	WBFFMadjBMI_custom	continuous		UK Biobank Assessment Centre > Physical measures > Anthropometry > Impedance measures	Physical measures	23	darkred		387859	NA	0.00158365	0.00149319	NA	NA	continuous-WBFFMadjBMI_custom-both_sexes--custom
114	Q22.3 Bilateral oophorectomy NEC	41200	categorical		Health-related outcomes > Hospital inpatient > Summary Operations	Operations	22	lightseagreen		209	213404	0.00171003	0.0791063	NA	NA	categorical-41200-both_sexes-Q223-
115	Red blood cell (erythrocyte) distribution width	30070	continuous		Biological samples > Assay results > Blood assays > Blood count	Blood count	3	firebrick		383467	NA	0.00175975	0.00252986	NA	NA	continuous-30070-both_sexes--irnt
116	O14.2 Sentinel lymph node	41210	categorical		Health-related outcomes > Hospital inpatient > Summary Operations	Operations	22	lightseagreen		2776	210837	0.00175986	0.0283531	NA	NA	categorical-41210-both_sexes-O142-
117	B36.4 Tattooing of nipple	41200	categorical		Health-related outcomes > Hospital inpatient > Summary Operations	Operations	22	lightseagreen		273	213340	0.00176672	0.0821198	NA	NA	categorical-41200-both_sexes-B364-
118	C91 Lymphoid leukaemia	C91	icd10		Chapter II Neoplasms | C81-C96 Malignant neoplasms, stated or presumed to be primary, of lymphoid, haematopoietic and related tissue | C91 Lymphoid leukaemia	Malignancy	17	lightgreen		607	394234	0.00176976	0.059832	NA	NA	icd10-C91-both_sexes--
119	D05 Carcinoma in situ of breast	D05	icd10		Chapter II Neoplasms | D00-D09 In situ neoplasms | D05 Carcinoma in situ of breast	Malignancy	17	lightgreen		2066	211547	0.00186063	0.0352783	NA	NA	icd10-D05-both_sexes--
120	Q10.3 Dilation of cervix uteri and curettage of uterus NEC	41200	categorical		Health-related outcomes > Hospital inpatient > Summary Operations	Operations	22	lightseagreen		3861	209752	0.00187226	-0.0272499	NA	NA	categorical-41200-both_sexes-Q103-
121	Z94.4 Unilateral operation	41210	categorical		Health-related outcomes > Hospital inpatient > Summary Operations	Operations	22	lightseagreen		309	394532	0.00189957	0.0617354	NA	NA	categorical-41210-both_sexes-Z944-
122	WBFFMadjBMI male custom	WBFFMadjBMI_male_custom	continuous		UK Biobank Assessment Centre > Physical measures > Anthropometry > Impedance measures	Physical measures	23	darkred		177739	NA	0.00205038	0.00396125	NA	NA	continuous-WBFFMadjBMI_male_custom-males--custom
123	B30.1 Insertion of prosthesis for breast	41210	categorical		Health-related outcomes > Hospital inpatient > Summary Operations	Operations	22	lightseagreen		895	212718	0.00209737	0.0504633	NA	NA	categorical-41210-both_sexes-B301-
124	Glyceryl trinitrate product	20003	categorical		UK Biobank Assessment Centre > Verbal interview > Medications	Medications	18	snow2		368	394415	0.00221929	0.0726676	NA	NA	categorical-20003-both_sexes-1141157252-
125	Weighted-mean L3 in tract cingulate gyrus part of cingulum (right)	25628	continuous		UK Biobank Assessment Centre > Imaging > Brain MRI > Diffusion brain MRI > dMRI weighted means	Imaging	15	springgreen		16496	NA	0.0024184	0.0122968	NA	NA	continuous-25628-both_sexes--irnt
126	Forced vital capacity (FVC)	3062	continuous		UK Biobank Assessment Centre > Physical measures > Spirometry	Physical measures	23	darkred		360076	NA	0.00242001	0.00111305	NA	NA	continuous-3062-both_sexes--irnt
127	M42.2 Endoscopic cauterisation of lesion of bladder	41200	categorical		Health-related outcomes > Hospital inpatient > Summary Operations	Operations	22	lightseagreen		1001	393840	0.00246494	0.0351402	NA	NA	categorical-41200-both_sexes-M422-
128	Duloxetine	20003	categorical		UK Biobank Assessment Centre > Verbal interview > Medications	Medications	18	snow2		324	394459	0.00246963	0.0713763	NA	NA	categorical-20003-both_sexes-1141200564-
129	Forced expiratory volume in 1-second (FEV1), Best measure	20150	continuous		UK Biobank Assessment Centre > Physical measures > Spirometry	Physical measures	23	darkred		297213	NA	0.00249149	0.00120661	NA	NA	continuous-20150-both_sexes--irnt
130	C85 Other and unspecified types of non-Hodgkin's lymphoma	C85	icd10		Chapter II Neoplasms | C81-C96 Malignant neoplasms, stated or presumed to be primary, of lymphoid, haematopoietic and related tissue | C85 Other and unspecified types of non-Hodgkin's lymphoma	Malignancy	17	lightgreen		1146	393695	0.00259675	0.0450908	NA	NA	icd10-C85-both_sexes--
131	Z66.5 Lumbar vertebra	41210	categorical		Health-related outcomes > Hospital inpatient > Summary Operations	Operations	22	lightseagreen		2596	392245	0.00263914	0.0304049	NA	NA	categorical-41210-both_sexes-Z665-
132	L91.2 Insertion of central venous catheter NEC	41200	categorical		Health-related outcomes > Hospital inpatient > Summary Operations	Operations	22	lightseagreen		1252	393589	0.00265427	0.0430443	NA	NA	categorical-41200-both_sexes-L912-
133	Volume of grey matter in Cingulate Gyrus, anterior division (left)	25838	continuous		UK Biobank Assessment Centre > Imaging > Brain MRI > T1 structural brain MRI > Regional grey matter volumes (FAST)	Imaging	15	springgreen		18188	NA	0.00268164	0.011532	NA	NA	continuous-25838-both_sexes--irnt
134	Y67.2 Harvest of composite of skin and fat	41210	categorical		Health-related outcomes > Hospital inpatient > Summary Operations	Operations	22	lightseagreen		225	394616	0.00279041	0.086165	NA	NA	categorical-41210-both_sexes-Y672-
135	Volume of grey matter in Parahippocampal Gyrus, posterior division (right)	25851	continuous		UK Biobank Assessment Centre > Imaging > Brain MRI > T1 structural brain MRI > Regional grey matter volumes (FAST)	Imaging	15	springgreen		18188	NA	0.0028473	0.00994556	NA	NA	continuous-25851-both_sexes--irnt
136	Removal of testicle/orchidectomy	20004	categorical		UK Biobank Assessment Centre > Verbal interview > Operations	Operations	22	lightseagreen		1260	179935	0.00291709	0.0336457	NA	NA	categorical-20004-both_sexes-1217-
137	Volume of brain, grey+white matter	25010	continuous		UK Biobank Assessment Centre > Imaging > Brain MRI > T1 structural brain MRI	Imaging	15	springgreen		18193	NA	0.00295003	0.00937944	NA	NA	continuous-25010-both_sexes--irnt
138	Eosinophill count	30150	continuous		Biological samples > Assay results > Blood assays > Blood count	Blood count	3	firebrick		382765	NA	0.00295954	0.0022532	NA	NA	continuous-30150-both_sexes--irnt
139	Volume of grey matter in VIIIa Cerebellum (right)	25911	continuous		UK Biobank Assessment Centre > Imaging > Brain MRI > T1 structural brain MRI > Regional grey matter volumes (FAST)	Imaging	15	springgreen		18188	NA	0.00296394	0.0109028	NA	NA	continuous-25911-both_sexes--irnt
140	Weighted-mean L2 in tract superior longitudinal fasciculus (left)	25617	continuous		UK Biobank Assessment Centre > Imaging > Brain MRI > Diffusion brain MRI > dMRI weighted means	Imaging	15	springgreen		16496	NA	0.00309733	0.0112916	NA	NA	continuous-25617-both_sexes--irnt
141	Anterior/posterior repair bladder/uterus	20004	categorical		UK Biobank Assessment Centre > Verbal interview > Operations	Operations	22	lightseagreen		3728	209860	0.00312321	0.0204935	NA	NA	categorical-20004-both_sexes-1488-
142	X36.3 Venous sampling	41200	categorical		Health-related outcomes > Hospital inpatient > Summary Operations	Operations	22	lightseagreen		291	394550	0.00317765	0.077312	NA	NA	categorical-41200-both_sexes-X363-
143	Z66.3 Cervical vertebra	41210	categorical		Health-related outcomes > Hospital inpatient > Summary Operations	Operations	22	lightseagreen		1827	393014	0.00331148	0.0350051	NA	NA	categorical-41210-both_sexes-Z663-
144	Volume of putamen (right)	25016	continuous		UK Biobank Assessment Centre > Imaging > Brain MRI > T1 structural brain MRI > Subcortical volumes (FIRST)	Imaging	15	springgreen		18180	NA	0.00335894	0.0100639	NA	NA	continuous-25016-both_sexes--irnt
145	Volume of white matter	25008	continuous		UK Biobank Assessment Centre > Imaging > Brain MRI > T1 structural brain MRI	Imaging	15	springgreen		18193	NA	0.00342252	0.00927046	NA	NA	continuous-25008-both_sexes--irnt
146	N84 Polyp of female genital tract	132130	icd_first_occurrence		Health-related outcomes > First occurrences > Genitourinary system disorders	Genitourinary system disorders	12	lightgoldenrod		13634	199979	0.0035197	0.01364	NA	NA	icd_first_occurrence-132130-both_sexes--
147	Recent inability to stop or control worrying	20509	continuous		Online follow-up > Mental health > Anxiety	Mental health	19	slategray3		127785	NA	0.00354123	0.00247843	NA	NA	continuous-20509-both_sexes--
148	height male custom	height_male_custom	continuous		UK Biobank Assessment Centre > Physical measures > Anthropometry > Body size measures	Physical measures	23	darkred		180788	NA	0.0036025	0.00383669	NA	NA	continuous-height_male_custom-males--custom
149	Macular degeneration	20002	categorical		UK Biobank Assessment Centre > Verbal interview > Medical conditions	Health and medical history	13	royalblue		234	394549	0.00361333	0.0669802	NA	NA	categorical-20002-both_sexes-1528-
150	D73 Diseases of spleen	130666	icd_first_occurrence		Health-related outcomes > First occurrences > Blood, blood-forming organs and certain immune disorders	Blood disorders	4	deeppink		645	394196	0.00370878	0.038694	NA	NA	icd_first_occurrence-130666-both_sexes--
151	T36.4 Biopsy of lesion of omentum	41210	categorical		Health-related outcomes > Hospital inpatient > Summary Operations	Operations	22	lightseagreen		754	212859	0.00376502	0.052202	NA	NA	categorical-41210-both_sexes-T364-
152	X70.2 Procurement of drugs for chemotherapy for neoplasm for regimens in Band 2	41200	categorical		Health-related outcomes > Hospital inpatient > Summary Operations	Operations	22	lightseagreen		2594	392247	0.00377758	0.0297773	NA	NA	categorical-41200-both_sexes-X702-
153	K64 Haemorrhoids and perianal venous thrombosis	131650	icd_first_occurrence		Health-related outcomes > First occurrences > Digestive system disorders	Digestive system disorders	8	sienna		26662	368179	0.00386857	0.00941935	NA	NA	icd_first_occurrence-131650-both_sexes--
154	Hepatitis	20002	categorical		UK Biobank Assessment Centre > Verbal interview > Medical conditions	Health and medical history	13	royalblue		419	394364	0.00387336	0.0496464	NA	NA	categorical-20002-both_sexes-1155-
155	sitting height female custom	sitting_height_female_custom	continuous		UK Biobank Assessment Centre > Physical measures > Anthropometry > Body size measures	Physical measures	23	darkred		213165	NA	0.00395666	0.00344974	NA	NA	continuous-sitting_height_female_custom-females--custom
156	Z29.2 Anus	41210	categorical		Health-related outcomes > Hospital inpatient > Summary Operations	Operations	22	lightseagreen		572	394269	0.00401362	0.0580579	NA	NA	categorical-41210-both_sexes-Z292-
157	Weighted-mean ICVF in tract forceps minor	25661	continuous		UK Biobank Assessment Centre > Imaging > Brain MRI > Diffusion brain MRI > dMRI weighted means	Imaging	15	springgreen		16495	NA	0.00403425	-0.0116078	NA	NA	continuous-25661-both_sexes--irnt
158	C77 Secondary and unspecified malignant neoplasm of lymph nodes	C77	icd10		Chapter II Neoplasms | C76-C80 Malignant neoplasms of ill-defined, secondary and unspecified sites | C77 Secondary and unspecified malignant neoplasm of lymph nodes	Malignancy	17	lightgreen		5150	389691	0.00418937	0.021242	NA	NA	icd10-C77-both_sexes--
159	Y20.8 Other specified biopsy of organ NOC	41210	categorical		Health-related outcomes > Hospital inpatient > Summary Operations	Operations	22	lightseagreen		348	394493	0.00430982	0.0733803	NA	NA	categorical-41210-both_sexes-Y208-
160	U21.2 Computed tomography NEC	41200	categorical		Health-related outcomes > Hospital inpatient > Summary Operations	Operations	22	lightseagreen		9525	385316	0.00437979	0.015321	NA	NA	categorical-41200-both_sexes-U212-
161	Breast surgery	20004	categorical		UK Biobank Assessment Centre > Verbal interview > Operations	Operations	22	lightseagreen		1336	212252	0.00438719	0.0410034	NA	NA	categorical-20004-both_sexes-1365-
162	Mental health problems ever diagnosed by a professional	20544	categorical		Online follow-up > Mental health > Mental distress	Mental health	19	slategray3		659	127267	0.00439755	0.0437322	NA	NA	categorical-20544-both_sexes-10-
163	Weighted-mean L3 in tract cingulate gyrus part of cingulum (left)	25627	continuous		UK Biobank Assessment Centre > Imaging > Brain MRI > Diffusion brain MRI > dMRI weighted means	Imaging	15	springgreen		16496	NA	0.00441983	0.0115904	NA	NA	continuous-25627-both_sexes--irnt
164	Volume of grey matter in Occipital Pole (left)	25876	continuous		UK Biobank Assessment Centre > Imaging > Brain MRI > T1 structural brain MRI > Regional grey matter volumes (FAST)	Imaging	15	springgreen		18188	NA	0.00461367	0.0103248	NA	NA	continuous-25876-both_sexes--irnt
165	T30.9 Unspecified opening of abdomen	41210	categorical		Health-related outcomes > Hospital inpatient > Summary Operations	Operations	22	lightseagreen		255	394586	0.00465882	0.0642833	NA	NA	categorical-41210-both_sexes-T309-
166	W14.1 Angulation diaphyseal osteotomy and internal fixation HFQ	41200	categorical		Health-related outcomes > Hospital inpatient > Summary Operations	Operations	22	lightseagreen		185	213428	0.00468358	0.0922887	NA	NA	categorical-41200-both_sexes-W141-
167	Y71.3 Revisional operations NOC	41210	categorical		Health-related outcomes > Hospital inpatient > Summary Operations	Operations	22	lightseagreen		2261	392580	0.0047826	0.031141	NA	NA	categorical-41210-both_sexes-Y713-
168	Weighted-mean L2 in tract forceps minor	25607	continuous		UK Biobank Assessment Centre > Imaging > Brain MRI > Diffusion brain MRI > dMRI weighted means	Imaging	15	springgreen		16496	NA	0.00499839	0.0107812	NA	NA	continuous-25607-both_sexes--irnt
169	Glucose	30740	continuous		Biological samples > Assay results > Blood assays > Blood biochemistry	Assay results	1	darkcyan		344692	NA	0.00516375	-0.00238877	NA	NA	continuous-30740-both_sexes--irnt
170	Mean L2 in posterior limb of internal capsule on FA skeleton (right)	25266	continuous		UK Biobank Assessment Centre > Imaging > Brain MRI > Diffusion brain MRI > dMRI skeleton	Imaging	15	springgreen		16497	NA	0.00525139	0.0116918	NA	NA	continuous-25266-both_sexes--irnt
171	Mean ICVF in sagittal stratum on FA skeleton (right)	25374	continuous		UK Biobank Assessment Centre > Imaging > Brain MRI > Diffusion brain MRI > dMRI skeleton	Imaging	15	springgreen		16496	NA	0.00530055	-0.0114578	NA	NA	continuous-25374-both_sexes--irnt
172	J90 Pleural effusion, not elsewhere classified	131534	icd_first_occurrence		Health-related outcomes > First occurrences > Respiratory system disorders	Respiratory disorder	25	skyblue2		6824	388017	0.00532217	0.0179578	NA	NA	icd_first_occurrence-131534-both_sexes--
173	B27.6 Skin sparing mastectomy	41200	categorical		Health-related outcomes > Hospital inpatient > Summary Operations	Operations	22	lightseagreen		422	213191	0.00547032	0.0653475	NA	NA	categorical-41200-both_sexes-B276-
174	Cholesterol	30690	continuous		Biological samples > Assay results > Blood assays > Blood biochemistry	Assay results	1	darkcyan		376808	NA	0.00550844	-0.00227139	NA	NA	continuous-30690-both_sexes--irnt
175	Volume of peripheral cortical grey matter	25002	continuous		UK Biobank Assessment Centre > Imaging > Brain MRI > T1 structural brain MRI	Imaging	15	springgreen		18193	NA	0.0055166	0.00905807	NA	NA	continuous-25002-both_sexes--irnt
176	Weighted-mean L3 in tract forceps minor	25634	continuous		UK Biobank Assessment Centre > Imaging > Brain MRI > Diffusion brain MRI > dMRI weighted means	Imaging	15	springgreen		16496	NA	0.00552895	0.0111464	NA	NA	continuous-25634-both_sexes--irnt
177	W82.2 Endoscopic resection of semilunar cartilage NEC	41200	categorical		Health-related outcomes > Hospital inpatient > Summary Operations	Operations	22	lightseagreen		11680	383161	0.00571443	-0.0137856	NA	NA	categorical-41200-both_sexes-W822-
178	Q12.1 Introduction of intrauterine contraceptive device	41210	categorical		Health-related outcomes > Hospital inpatient > Summary Operations	Operations	22	lightseagreen		2193	211420	0.00573278	0.0312136	NA	NA	categorical-41210-both_sexes-Q121-
179	Glaucoma custom	Glaucoma_custom	categorical			Eye and adnexa disorders	11	darkkhaki		8912	385929	0.00573828	0.0105373	NA	NA	categorical-Glaucoma_custom-both_sexes--custom
180	Volume of putamen (left)	25015	continuous		UK Biobank Assessment Centre > Imaging > Brain MRI > T1 structural brain MRI > Subcortical volumes (FIRST)	Imaging	15	springgreen		18180	NA	0.00574582	0.00959848	NA	NA	continuous-25015-both_sexes--irnt
181	Weighted-mean ICVF in tract cingulate gyrus part of cingulum (right)	25655	continuous		UK Biobank Assessment Centre > Imaging > Brain MRI > Diffusion brain MRI > dMRI weighted means	Imaging	15	springgreen		16495	NA	0.00576636	-0.0112283	NA	NA	continuous-25655-both_sexes--irnt
182	Forced vital capacity (FVC), Best measure	20151	continuous		UK Biobank Assessment Centre > Physical measures > Spirometry	Physical measures	23	darkred		297213	NA	0.00580418	0.00121376	NA	NA	continuous-20151-both_sexes--irnt
183	Volume of grey matter in Occipital Pole (right)	25877	continuous		UK Biobank Assessment Centre > Imaging > Brain MRI > T1 structural brain MRI > Regional grey matter volumes (FAST)	Imaging	15	springgreen		18188	NA	0.00583585	0.00995016	NA	NA	continuous-25877-both_sexes--irnt
184	Weighted-mean ICVF in tract cingulate gyrus part of cingulum (left)	25654	continuous		UK Biobank Assessment Centre > Imaging > Brain MRI > Diffusion brain MRI > dMRI weighted means	Imaging	15	springgreen		16495	NA	0.00596164	-0.0111191	NA	NA	continuous-25654-both_sexes--irnt
185	Weighted-mean OD in tract posterior thalamic radiation (right)	25697	continuous		UK Biobank Assessment Centre > Imaging > Brain MRI > Diffusion brain MRI > dMRI weighted means	Imaging	15	springgreen		16495	NA	0.00599152	-0.0109199	NA	NA	continuous-25697-both_sexes--irnt
186	X70.2 Procurement of drugs for chemotherapy for neoplasm for regimens in Band 2	41210	categorical		Health-related outcomes > Hospital inpatient > Summary Operations	Operations	22	lightseagreen		354	394487	0.00608089	0.0706866	NA	NA	categorical-41210-both_sexes-X702-
187	T87.7 Excision or biopsy of inguinal lymph node	41210	categorical		Health-related outcomes > Hospital inpatient > Summary Operations	Operations	22	lightseagreen		192	394649	0.00610962	0.0880882	NA	NA	categorical-41210-both_sexes-T877-
188	Unilateral oophorectomy	20004	categorical		UK Biobank Assessment Centre > Verbal interview > Operations	Operations	22	lightseagreen		2364	211224	0.00613257	0.0301983	NA	NA	categorical-20004-both_sexes-1356-
189	X99.9 Not known (procedure performed)	41200	categorical		Health-related outcomes > Hospital inpatient > Summary Operations	Operations	22	lightseagreen		1115	393726	0.00635148	0.0383393	NA	NA	categorical-41200-both_sexes-X999-
190	M47.8 Other specified urethral catheterisation of bladder	41200	categorical		Health-related outcomes > Hospital inpatient > Summary Operations	Operations	22	lightseagreen		2124	392717	0.0064003	0.0310306	NA	NA	categorical-41200-both_sexes-M478-
191	Z92.7 Trunk NEC	41210	categorical		Health-related outcomes > Hospital inpatient > Summary Operations	Operations	22	lightseagreen		2609	392232	0.00655529	0.0278385	NA	NA	categorical-41210-both_sexes-Z927-
192	Recent easy annoyance or irritability	20505	continuous		Online follow-up > Mental health > Anxiety	Mental health	19	slategray3		127684	NA	0.00657228	0.00222699	NA	NA	continuous-20505-both_sexes--
193	X71.4 Procurement of drugs for chemotherapy for neoplasm for regimens in Band 9	41200	categorical		Health-related outcomes > Hospital inpatient > Summary Operations	Operations	22	lightseagreen		826	394015	0.00661565	0.037629	NA	NA	categorical-41200-both_sexes-X714-
194	X29.2 Continuous intravenous infusion of therapeutic substance NEC	41200	categorical		Health-related outcomes > Hospital inpatient > Summary Operations	Operations	22	lightseagreen		4413	390428	0.00679346	0.0219203	NA	NA	categorical-41200-both_sexes-X292-
195	Z08 Follow-up examination after treatment for malignant neoplasm	Z08	icd10		Chapter XXI Factors influencing health status and contact with health services | Z00-Z13 Persons encountering health services for examination and investigation | Z08 Follow-up examination after treatment for malignant neoplasm	Malignancy	17	lightgreen		4901	389940	0.00685733	0.0203878	NA	NA	icd10-Z08-both_sexes--
196	Z28.3 Ascending colon	41210	categorical		Health-related outcomes > Hospital inpatient > Summary Operations	Operations	22	lightseagreen		6952	387889	0.00691851	0.016766	NA	NA	categorical-41210-both_sexes-Z283-
197	M47.1 Urethral irrigation of bladder	41210	categorical		Health-related outcomes > Hospital inpatient > Summary Operations	Operations	22	lightseagreen		350	394491	0.00696246	0.0490729	NA	NA	categorical-41210-both_sexes-M471-
198	Weighted-mean FA in tract superior longitudinal fasciculus (right)	25510	continuous		UK Biobank Assessment Centre > Imaging > Brain MRI > Diffusion brain MRI > dMRI weighted means	Imaging	15	springgreen		16496	NA	0.00712238	-0.0110975	NA	NA	continuous-25510-both_sexes--irnt
199	E61 Deficiency of other nutrient elements	130784	icd_first_occurrence		Health-related outcomes > First occurrences > Endocrine, nutritional and metabolic diseases	Endocrine and metabolic diseases	10	thistle		616	394225	0.00712701	0.0544271	NA	NA	icd_first_occurrence-130784-both_sexes--
200	T72.8 Other specified other operations on sheath of tendon	41200	categorical		Health-related outcomes > Hospital inpatient > Summary Operations	Operations	22	lightseagreen		213	394628	0.00723595	0.0839152	NA	NA	categorical-41200-both_sexes-T728-
201	Volume of grey matter	25006	continuous		UK Biobank Assessment Centre > Imaging > Brain MRI > T1 structural brain MRI	Imaging	15	springgreen		18193	NA	0.00726435	0.00872886	NA	NA	continuous-25006-both_sexes--irnt
202	Volume of grey matter in Cingulate Gyrus, posterior division (right)	25841	continuous		UK Biobank Assessment Centre > Imaging > Brain MRI > T1 structural brain MRI > Regional grey matter volumes (FAST)	Imaging	15	springgreen		18188	NA	0.00734027	0.00952909	NA	NA	continuous-25841-both_sexes--irnt
203	U05.5 Magnetic resonance imaging of spine	41210	categorical		Health-related outcomes > Hospital inpatient > Summary Operations	Operations	22	lightseagreen		492	394349	0.00740339	0.0526988	NA	NA	categorical-41210-both_sexes-U055-
204	Y53.2 Approach to organ under ultrasonic control	41210	categorical		Health-related outcomes > Hospital inpatient > Summary Operations	Operations	22	lightseagreen		14984	379857	0.00760692	0.010888	NA	NA	categorical-41210-both_sexes-Y532-
205	Volume of grey matter in Precuneous Cortex (left)	25842	continuous		UK Biobank Assessment Centre > Imaging > Brain MRI > T1 structural brain MRI > Regional grey matter volumes (FAST)	Imaging	15	springgreen		18188	NA	0.00766607	0.00897539	NA	NA	continuous-25842-both_sexes--irnt
206	Mean L2 in superior corona radiata on FA skeleton (right)	25272	continuous		UK Biobank Assessment Centre > Imaging > Brain MRI > Diffusion brain MRI > dMRI skeleton	Imaging	15	springgreen		16497	NA	0.00768501	0.0109006	NA	NA	continuous-25272-both_sexes--irnt
207	Z92.4 Chest NEC	41210	categorical		Health-related outcomes > Hospital inpatient > Summary Operations	Operations	22	lightseagreen		4266	390575	0.00778359	0.0216686	NA	NA	categorical-41210-both_sexes-Z924-
208	J18 Pneumonia, organism unspecified	131456	icd_first_occurrence		Health-related outcomes > First occurrences > Respiratory system disorders	Respiratory disorder	25	skyblue2		19186	375655	0.00780805	0.0105806	NA	NA	icd_first_occurrence-131456-both_sexes--
209	D50 Iron deficiency anaemia	130622	icd_first_occurrence		Health-related outcomes > First occurrences > Blood, blood-forming organs and certain immune disorders	Blood disorders	4	deeppink		16576	378265	0.00782743	0.0101308	NA	NA	icd_first_occurrence-130622-both_sexes--
210	Mean L3 in sagittal stratum on FA skeleton (right)	25326	continuous		UK Biobank Assessment Centre > Imaging > Brain MRI > Diffusion brain MRI > dMRI skeleton	Imaging	15	springgreen		16497	NA	0.00817264	0.0107014	NA	NA	continuous-25326-both_sexes--irnt
211	Y07.2 Clipping of organ NOC	41210	categorical		Health-related outcomes > Hospital inpatient > Summary Operations	Operations	22	lightseagreen		382	394459	0.00825137	0.047551	NA	NA	categorical-41210-both_sexes-Y072-
212	Mean L3 in superior longitudinal fasciculus on FA skeleton (left)	25337	continuous		UK Biobank Assessment Centre > Imaging > Brain MRI > Diffusion brain MRI > dMRI skeleton	Imaging	15	springgreen		16497	NA	0.00832761	0.0106751	NA	NA	continuous-25337-both_sexes--irnt
213	Weighted-mean MD in tract superior longitudinal fasciculus (left)	25536	continuous		UK Biobank Assessment Centre > Imaging > Brain MRI > Diffusion brain MRI > dMRI weighted means	Imaging	15	springgreen		16496	NA	0.00833967	0.00985862	NA	NA	continuous-25536-both_sexes--irnt
214	Median T2star in caudate (left)	25028	continuous		UK Biobank Assessment Centre > Imaging > Brain MRI > Susceptibility weighted brain MRI	Imaging	15	springgreen		16739	NA	0.00903011	0.0106468	NA	NA	continuous-25028-both_sexes--irnt
215	Spontaneous pneumothorax/recurrent pneumothorax	20002	categorical		UK Biobank Assessment Centre > Verbal interview > Medical conditions	Health and medical history	13	royalblue		952	393831	0.00916285	0.0444049	NA	NA	categorical-20002-both_sexes-1126-
216	T1D custom	T1D_custom	categorical		Health-related outcomes > Autoimmune/Inflammatory	Autoimmune Disorders	2	darksalmon		1420	354529	0.00923003	-0.0364249	NA	NA	categorical-T1D_custom-both_sexes--custom
217	Z49.1 Skin of breast	41210	categorical		Health-related outcomes > Hospital inpatient > Summary Operations	Operations	22	lightseagreen		1432	212181	0.00925005	0.0368837	NA	NA	categorical-41210-both_sexes-Z491-
218	N63 Unspecified lump in breast	132102	icd_first_occurrence		Health-related outcomes > First occurrences > Genitourinary system disorders	Genitourinary system disorders	12	lightgoldenrod		12365	201248	0.00929655	0.0127104	NA	NA	icd_first_occurrence-132102-both_sexes--
219	E03 Other hypothyroidism	130696	icd_first_occurrence		Health-related outcomes > First occurrences > Endocrine, nutritional and metabolic diseases	Endocrine and metabolic diseases	10	thistle		27036	367805	0.00930119	-0.00914749	NA	NA	icd_first_occurrence-130696-both_sexes--
220	Volume of grey matter in Cingulate Gyrus, anterior division (right)	25839	continuous		UK Biobank Assessment Centre > Imaging > Brain MRI > T1 structural brain MRI > Regional grey matter volumes (FAST)	Imaging	15	springgreen		18188	NA	0.00930626	0.0101569	NA	NA	continuous-25839-both_sexes--irnt
221	Amlodipine	20003	categorical		UK Biobank Assessment Centre > Verbal interview > Medications	Medications	18	snow2		16022	378761	0.00936932	0.0107573	NA	NA	categorical-20003-both_sexes-1140879802-
222	Weighted-mean L2 in tract cingulate gyrus part of cingulum (left)	25600	continuous		UK Biobank Assessment Centre > Imaging > Brain MRI > Diffusion brain MRI > dMRI weighted means	Imaging	15	springgreen		16496	NA	0.00937556	0.0104703	NA	NA	continuous-25600-both_sexes--irnt
223	Sinus surgery	20004	categorical		UK Biobank Assessment Centre > Verbal interview > Operations	Operations	22	lightseagreen		1347	393436	0.00939468	0.0363532	NA	NA	categorical-20004-both_sexes-1558-
224	Q12.2 Replacement of intrauterine contraceptive device	41200	categorical		Health-related outcomes > Hospital inpatient > Summary Operations	Operations	22	lightseagreen		292	213321	0.00940657	0.0558093	NA	NA	categorical-41200-both_sexes-Q122-
225	Hypromellose product	20003	categorical		UK Biobank Assessment Centre > Verbal interview > Medications	Medications	18	snow2		216	394567	0.00946222	0.0829017	NA	NA	categorical-20003-both_sexes-1141157458-
226	total fatty acids	total_fatty_acids	continuous		Biological samples > Assay results > Blood assays > Biological samples > NMR metabolomics	Assay results	1	darkcyan		94910	NA	0.00954097	-0.00474089	NA	NA	continuous-total_fatty_acids-both_sexes--custom
227	height custom	height_custom	continuous		UK Biobank Assessment Centre > Physical measures > Anthropometry > Body size measures	Physical measures	23	darkred		393982	NA	0.00960534	0.00140148	NA	NA	continuous-height_custom-both_sexes--custom
228	U07.1 Computed tomography of chest	41210	categorical		Health-related outcomes > Hospital inpatient > Summary Operations	Operations	22	lightseagreen		958	393883	0.0097556	0.0396271	NA	NA	categorical-41210-both_sexes-U071-
229	Losartan potassium+hydrochlorothiazide 50mg/12.5mg tablet	20003	categorical		UK Biobank Assessment Centre > Verbal interview > Medications	Medications	18	snow2		301	394482	0.00979229	0.0729074	NA	NA	categorical-20003-both_sexes-1141151016-
230	Mother's age at death	3526	continuous		UK Biobank Assessment Centre > Touchscreen > Family history	Health and medical history	13	royalblue		234028	NA	0.0101998	-0.00266547	NA	NA	continuous-3526-both_sexes--irnt
231	X70.5 Procurement of drugs for chemotherapy for neoplasm for regimens in Band 5	41200	categorical		Health-related outcomes > Hospital inpatient > Summary Operations	Operations	22	lightseagreen		735	394106	0.0102077	0.0484854	NA	NA	categorical-41200-both_sexes-X705-
232	Mean L2 in cingulum cingulate gyrus on FA skeleton (left)	25283	continuous		UK Biobank Assessment Centre > Imaging > Brain MRI > Diffusion brain MRI > dMRI skeleton	Imaging	15	springgreen		16497	NA	0.0102863	0.0103967	NA	NA	continuous-25283-both_sexes--irnt
233	E87 Other disorders of fluid, electrolyte and acid-base balance	130828	icd_first_occurrence		Health-related outcomes > First occurrences > Endocrine, nutritional and metabolic diseases	Endocrine and metabolic diseases	10	thistle		9106	385735	0.01057	0.0146907	NA	NA	icd_first_occurrence-130828-both_sexes--
234	H48.1 Excision of polyp of anus	41200	categorical		Health-related outcomes > Hospital inpatient > Summary Operations	Operations	22	lightseagreen		624	394217	0.0105829	0.0351104	NA	NA	categorical-41200-both_sexes-H481-
235	Docusate sodium	20003	categorical		UK Biobank Assessment Centre > Verbal interview > Medications	Medications	18	snow2		319	394464	0.0107114	0.0561571	NA	NA	categorical-20003-both_sexes-1140879404-
236	Volume of grey matter in Supramarginal Gyrus, anterior division (left)	25818	continuous		UK Biobank Assessment Centre > Imaging > Brain MRI > T1 structural brain MRI > Regional grey matter volumes (FAST)	Imaging	15	springgreen		18188	NA	0.0107462	0.00939671	NA	NA	continuous-25818-both_sexes--irnt
237	Weighted-mean FA in tract inferior fronto-occipital fasciculus (left)	25500	continuous		UK Biobank Assessment Centre > Imaging > Brain MRI > Diffusion brain MRI > dMRI weighted means	Imaging	15	springgreen		16496	NA	0.0107786	-0.0104958	NA	NA	continuous-25500-both_sexes--irnt
238	Mean MO in posterior limb of internal capsule on FA skeleton (left)	25171	continuous		UK Biobank Assessment Centre > Imaging > Brain MRI > Diffusion brain MRI > dMRI skeleton	Imaging	15	springgreen		16497	NA	0.0110627	-0.0106196	NA	NA	continuous-25171-both_sexes--irnt
239	Mean L3 in cingulum cingulate gyrus on FA skeleton (left)	25331	continuous		UK Biobank Assessment Centre > Imaging > Brain MRI > Diffusion brain MRI > dMRI skeleton	Imaging	15	springgreen		16497	NA	0.0110974	0.0103611	NA	NA	continuous-25331-both_sexes--irnt
240	S47.1 Drainage of lesion of skin of head or neck	41200	categorical		Health-related outcomes > Hospital inpatient > Summary Operations	Operations	22	lightseagreen		324	394517	0.0113959	0.0682695	NA	NA	categorical-41200-both_sexes-S471-
241	X37.5 Intramuscular injection for local action	41200	categorical		Health-related outcomes > Hospital inpatient > Summary Operations	Operations	22	lightseagreen		504	394337	0.0114088	0.0503849	NA	NA	categorical-41200-both_sexes-X375-
242	Y11.1 Cauterisation of organ NOC	41210	categorical		Health-related outcomes > Hospital inpatient > Summary Operations	Operations	22	lightseagreen		663	394178	0.0114501	0.0506968	NA	NA	categorical-41210-both_sexes-Y111-
243	Standing height	50	continuous		UK Biobank Assessment Centre > Physical measures > Anthropometry > Body size measures	Physical measures	23	darkred		393982	NA	0.0114782	0.00137937	NA	NA	continuous-50-both_sexes--irnt
244	Weighted-mean FA in tract cingulate gyrus part of cingulum (right)	25493	continuous		UK Biobank Assessment Centre > Imaging > Brain MRI > Diffusion brain MRI > dMRI weighted means	Imaging	15	springgreen		16496	NA	0.0116274	-0.0105053	NA	NA	continuous-25493-both_sexes--irnt
245	X72.9 Unspecified delivery of chemotherapy for neoplasm	41210	categorical		Health-related outcomes > Hospital inpatient > Summary Operations	Operations	22	lightseagreen		800	394041	0.0116315	0.0479665	NA	NA	categorical-41210-both_sexes-X729-
246	Weighted-mean MO in tract parahippocampal part of cingulum (right)	25549	continuous		UK Biobank Assessment Centre > Imaging > Brain MRI > Diffusion brain MRI > dMRI weighted means	Imaging	15	springgreen		16496	NA	0.0117399	-0.0102263	NA	NA	continuous-25549-both_sexes--irnt
247	X33.3 Intravenous blood transfusion of platelets	41200	categorical		Health-related outcomes > Hospital inpatient > Summary Operations	Operations	22	lightseagreen		382	394459	0.0117467	0.0642492	NA	NA	categorical-41200-both_sexes-X333-
248	D64 Other anaemias	130648	icd_first_occurrence		Health-related outcomes > First occurrences > Blood, blood-forming organs and certain immune disorders	Blood disorders	4	deeppink		16820	378021	0.0117695	0.0107446	NA	NA	icd_first_occurrence-130648-both_sexes--
249	Mean MD in cingulum hippocampus on FA skeleton (right)	25140	continuous		UK Biobank Assessment Centre > Imaging > Brain MRI > Diffusion brain MRI > dMRI skeleton	Imaging	15	springgreen		16497	NA	0.0118217	0.0104615	NA	NA	continuous-25140-both_sexes--irnt
250	Weighted-mean FA in tract anterior thalamic radiation (right)	25491	continuous		UK Biobank Assessment Centre > Imaging > Brain MRI > Diffusion brain MRI > dMRI weighted means	Imaging	15	springgreen		16496	NA	0.0118629	-0.0103503	NA	NA	continuous-25491-both_sexes--irnt
251	F09.1 Surgical removal of impacted wisdom tooth	41200	categorical		Health-related outcomes > Hospital inpatient > Summary Operations	Operations	22	lightseagreen		1670	393171	0.0120799	-0.0332923	NA	NA	categorical-41200-both_sexes-F091-
252	Y75.3 Robotic minimal access approach to abdominal cavity	41210	categorical		Health-related outcomes > Hospital inpatient > Summary Operations	Operations	22	lightseagreen		518	394323	0.0121704	0.0464819	NA	NA	categorical-41210-both_sexes-Y753-
253	N05 Unspecified nephritic syndrome	132008	icd_first_occurrence		Health-related outcomes > First occurrences > Genitourinary system disorders	Genitourinary system disorders	12	lightgoldenrod		545	394296	0.0121855	0.0533395	NA	NA	icd_first_occurrence-132008-both_sexes--
254	Weighted-mean L2 in tract parahippocampal part of cingulum (right)	25603	continuous		UK Biobank Assessment Centre > Imaging > Brain MRI > Diffusion brain MRI > dMRI weighted means	Imaging	15	springgreen		16496	NA	0.0121883	0.0103082	NA	NA	continuous-25603-both_sexes--irnt
255	Q03.4 Punch biopsy of cervix uteri	41200	categorical		Health-related outcomes > Hospital inpatient > Summary Operations	Operations	22	lightseagreen		382	213231	0.0123177	0.06345	NA	NA	categorical-41200-both_sexes-Q034-
256	Mean MD in superior longitudinal fasciculus on FA skeleton (left)	25145	continuous		UK Biobank Assessment Centre > Imaging > Brain MRI > Diffusion brain MRI > dMRI skeleton	Imaging	15	springgreen		16497	NA	0.0125226	0.00975186	NA	NA	continuous-25145-both_sexes--irnt
257	Weighted-mean FA in tract anterior thalamic radiation (left)	25490	continuous		UK Biobank Assessment Centre > Imaging > Brain MRI > Diffusion brain MRI > dMRI weighted means	Imaging	15	springgreen		16496	NA	0.0126727	-0.0101652	NA	NA	continuous-25490-both_sexes--irnt
258	X08.3 Amputation of phalanx of finger	41200	categorical		Health-related outcomes > Hospital inpatient > Summary Operations	Operations	22	lightseagreen		235	394606	0.0126983	0.0717176	NA	NA	categorical-41200-both_sexes-X083-
259	Recent changes in speed/amount of moving or speaking	20518	continuous		Online follow-up > Mental health > Depression	Mental health	19	slategray3		128078	NA	0.0127801	0.000940687	NA	NA	continuous-20518-both_sexes--
260	BMDadjHtWt custom	BMDadjHtWt_custom	continuous		UK Biobank Assessment Centre > Physical measures > Bone-densitometry of heel	Physical measures	23	darkred		382170	NA	0.012802	-0.00122466	NA	NA	continuous-BMDadjHtWt_custom-both_sexes--custom
261	Garlic product	20003	categorical		UK Biobank Assessment Centre > Verbal interview > Medications	Medications	18	snow2		5353	389430	0.0128325	-0.0184018	NA	NA	categorical-20003-both_sexes-1140911732-
262	C81 Hodgkin's disease	C81	icd10		Chapter II Neoplasms | C81-C96 Malignant neoplasms, stated or presumed to be primary, of lymphoid, haematopoietic and related tissue | C81 Hodgkin's disease	Malignancy	17	lightgreen		241	394600	0.0128963	0.0787883	NA	NA	icd10-C81-both_sexes--
263	WBFFMadjBMI female custom	WBFFMadjBMI_female_custom	continuous		UK Biobank Assessment Centre > Physical measures > Anthropometry > Impedance measures	Physical measures	23	darkred		210118	NA	0.012937	0.00311467	NA	NA	continuous-WBFFMadjBMI_female_custom-females--custom
264	Mean MO in posterior limb of internal capsule on FA skeleton (right)	25170	continuous		UK Biobank Assessment Centre > Imaging > Brain MRI > Diffusion brain MRI > dMRI skeleton	Imaging	15	springgreen		16497	NA	0.0129498	-0.01043	NA	NA	continuous-25170-both_sexes--irnt
265	Q14.5 Insertion of prostaglandin pessary	41200	categorical		Health-related outcomes > Hospital inpatient > Summary Operations	Operations	22	lightseagreen		334	213279	0.0129755	0.0695094	NA	NA	categorical-41200-both_sexes-Q145-
266	Volume of grey matter in Inferior Temporal Gyrus, anterior division (right)	25809	continuous		UK Biobank Assessment Centre > Imaging > Brain MRI > T1 structural brain MRI > Regional grey matter volumes (FAST)	Imaging	15	springgreen		18188	NA	0.0130368	0.00884579	NA	NA	continuous-25809-both_sexes--irnt
267	X48.1 Application of plaster cast	41200	categorical		Health-related outcomes > Hospital inpatient > Summary Operations	Operations	22	lightseagreen		453	394388	0.0131296	0.0531304	NA	NA	categorical-41200-both_sexes-X481-
268	H22.1 Diagnostic fibreoptic endoscopic examination of colon and biopsy of lesion of colon	41210	categorical		Health-related outcomes > Hospital inpatient > Summary Operations	Operations	22	lightseagreen		1835	393006	0.0131607	0.0263452	NA	NA	categorical-41210-both_sexes-H221-
269	X38.8 Other specified subcutaneous injection	41200	categorical		Health-related outcomes > Hospital inpatient > Summary Operations	Operations	22	lightseagreen		304	394537	0.0132026	0.0702142	NA	NA	categorical-41200-both_sexes-X388-
270	Doctor diagnosed emphysema	22128	categorical		Online follow-up > Work environment > Medical information	Health and medical history	13	royalblue		302	99575	0.0132525	0.0677919	NA	NA	categorical-22128-both_sexes--
271	Age when periods started (menarche)	2714	continuous		UK Biobank Assessment Centre > Touchscreen > Sex-specific factors > Female-specific factors	Health and medical history	13	royalblue		207634	NA	0.0133463	0.00215109	NA	NA	continuous-2714-both_sexes--
272	M48 Other spondylopathies	131918	icd_first_occurrence		Health-related outcomes > First occurrences > Musculoskeletal system and connective tissue disorders	Musculoskeletal system disorders	20	moccasin		9676	385165	0.0133904	-0.0131539	NA	NA	icd_first_occurrence-131918-both_sexes--
273	Forced expiratory volume in 1-second (FEV1)	3063	continuous		UK Biobank Assessment Centre > Physical measures > Spirometry	Physical measures	23	darkred		360076	NA	0.013426	0.000564504	NA	NA	continuous-3063-both_sexes--irnt
274	Volume of grey matter in Middle Frontal Gyrus (left)	25788	continuous		UK Biobank Assessment Centre > Imaging > Brain MRI > T1 structural brain MRI > Regional grey matter volumes (FAST)	Imaging	15	springgreen		18188	NA	0.0134591	0.00940037	NA	NA	continuous-25788-both_sexes--irnt
275	C73 Malignant neoplasm of thyroid gland	C73	icd10		Chapter II Neoplasms | C73-C75 Malignant neoplasms of thyroid and other endocrine glands | C73 Malignant neoplasm of thyroid gland	Malignancy	17	lightgreen		340	394501	0.013585	0.0669223	NA	NA	icd10-C73-both_sexes--
276	K51 Ulcerative colitis	131628	icd_first_occurrence		Health-related outcomes > First occurrences > Digestive system disorders	Digestive system disorders	8	sienna		4410	390431	0.0136592	0.0202975	NA	NA	icd_first_occurrence-131628-both_sexes--
277	Volume of grey matter in Middle Temporal Gyrus, anterior division (left)	25802	continuous		UK Biobank Assessment Centre > Imaging > Brain MRI > T1 structural brain MRI > Regional grey matter volumes (FAST)	Imaging	15	springgreen		18188	NA	0.0136662	0.00648964	NA	NA	continuous-25802-both_sexes--irnt
278	Z91.8 Specified vein of upper body NEC	41210	categorical		Health-related outcomes > Hospital inpatient > Summary Operations	Operations	22	lightseagreen		487	394354	0.0137041	0.0575269	NA	NA	categorical-41210-both_sexes-Z918-
279	Mean FA in anterior corona radiata on FA skeleton (right)	25078	continuous		UK Biobank Assessment Centre > Imaging > Brain MRI > Diffusion brain MRI > dMRI skeleton	Imaging	15	springgreen		16497	NA	0.0137431	-0.00972393	NA	NA	continuous-25078-both_sexes--irnt
280	Mean OD in fornix cres+stria terminalis on FA skeleton (left)	25431	continuous		UK Biobank Assessment Centre > Imaging > Brain MRI > Diffusion brain MRI > dMRI skeleton	Imaging	15	springgreen		16496	NA	0.0138714	-0.00971629	NA	NA	continuous-25431-both_sexes--irnt
281	C64 Malignant neoplasm of kidney, except renal pelvis	C64	icd10		Chapter II Neoplasms | C64-C68 Malignant neoplasms of urinary tract | C64 Malignant neoplasm of kidney, except renal pelvis	Malignancy	17	lightgreen		985	393856	0.013926	0.0416241	NA	NA	icd10-C64-both_sexes--
282	M77.9 Unspecified diagnostic endoscopic examination of urethra	41200	categorical		Health-related outcomes > Hospital inpatient > Summary Operations	Operations	22	lightseagreen		237	394604	0.0139419	0.0741802	NA	NA	categorical-41200-both_sexes-M779-
283	Spine arthritis/spondylitis	20002	categorical		UK Biobank Assessment Centre > Verbal interview > Medical conditions	Health and medical history	13	royalblue		3497	391286	0.0140326	-0.0178615	NA	NA	categorical-20002-both_sexes-1311-
284	Mean ICVF in genu of corpus callosum on FA skeleton	25346	continuous		UK Biobank Assessment Centre > Imaging > Brain MRI > Diffusion brain MRI > dMRI skeleton	Imaging	15	springgreen		16496	NA	0.0141561	-0.0101847	NA	NA	continuous-25346-both_sexes--irnt
285	C83 Diffuse non-Hodgkin's lymphoma	C83	icd10		Chapter II Neoplasms | C81-C96 Malignant neoplasms, stated or presumed to be primary, of lymphoid, haematopoietic and related tissue | C83 Diffuse non-Hodgkin's lymphoma	Malignancy	17	lightgreen		796	394045	0.0144325	0.0466215	NA	NA	icd10-C83-both_sexes--
286	M47.3 Removal of urethral catheter from bladder	41200	categorical		Health-related outcomes > Hospital inpatient > Summary Operations	Operations	22	lightseagreen		2985	391856	0.0145294	0.0233756	NA	NA	categorical-41200-both_sexes-M473-
287	X70.3 Procurement of drugs for chemotherapy for neoplasm for regimens in Band 3	41200	categorical		Health-related outcomes > Hospital inpatient > Summary Operations	Operations	22	lightseagreen		928	393913	0.0147075	0.024779	NA	NA	categorical-41200-both_sexes-X703-
288	Volume of hippocampus (left)	25019	continuous		UK Biobank Assessment Centre > Imaging > Brain MRI > T1 structural brain MRI > Subcortical volumes (FIRST)	Imaging	15	springgreen		18180	NA	0.0147106	0.00929225	NA	NA	continuous-25019-both_sexes--irnt
289	Recent feelings or nervousness or anxiety	20506	continuous		Online follow-up > Mental health > Anxiety	Mental health	19	slategray3		127801	NA	0.0147719	0.00229664	NA	NA	continuous-20506-both_sexes--
290	N19 Unspecified renal failure	132034	icd_first_occurrence		Health-related outcomes > First occurrences > Genitourinary system disorders	Genitourinary system disorders	12	lightgoldenrod		2345	392496	0.0147744	0.0273493	NA	NA	icd_first_occurrence-132034-both_sexes--
291	sitting height male custom	sitting_height_male_custom	continuous		UK Biobank Assessment Centre > Physical measures > Anthropometry > Body size measures	Physical measures	23	darkred		180770	NA	0.0148974	0.00292914	NA	NA	continuous-sitting_height_male_custom-males--custom
292	Y70.1 Emergency operations NOC	41210	categorical		Health-related outcomes > Hospital inpatient > Summary Operations	Operations	22	lightseagreen		454	394387	0.0149047	0.0406541	NA	NA	categorical-41210-both_sexes-Y701-
293	L13.3 Arteriography of pulmonary artery	41200	categorical		Health-related outcomes > Hospital inpatient > Summary Operations	Operations	22	lightseagreen		322	394519	0.0149264	0.0775805	NA	NA	categorical-41200-both_sexes-L133-
294	F38.2 Excision of lesion of mouth NEC	41200	categorical		Health-related outcomes > Hospital inpatient > Summary Operations	Operations	22	lightseagreen		504	394337	0.01518	0.0556746	NA	NA	categorical-41200-both_sexes-F382-
295	M35 Other systemic involvement of connective tissue	131900	icd_first_occurrence		Health-related outcomes > First occurrences > Musculoskeletal system and connective tissue disorders	Musculoskeletal system disorders	20	moccasin		3885	390956	0.0155907	0.0187878	NA	NA	icd_first_occurrence-131900-both_sexes--
296	M60 Myositis	131930	icd_first_occurrence		Health-related outcomes > First occurrences > Musculoskeletal system and connective tissue disorders	Musculoskeletal system disorders	20	moccasin		334	394507	0.0156548	0.0498895	NA	NA	icd_first_occurrence-131930-both_sexes--
297	Volume of grey matter in Supracalcarine Cortex (right)	25875	continuous		UK Biobank Assessment Centre > Imaging > Brain MRI > T1 structural brain MRI > Regional grey matter volumes (FAST)	Imaging	15	springgreen		18188	NA	0.0157466	0.00855514	NA	NA	continuous-25875-both_sexes--irnt
298	Mean L2 in cingulum hippocampus on FA skeleton (right)	25284	continuous		UK Biobank Assessment Centre > Imaging > Brain MRI > Diffusion brain MRI > dMRI skeleton	Imaging	15	springgreen		16497	NA	0.0159027	0.0100352	NA	NA	continuous-25284-both_sexes--irnt
299	Other thoracic surgery	20004	categorical		UK Biobank Assessment Centre > Verbal interview > Operations	Operations	22	lightseagreen		1220	393563	0.0159208	0.0374001	NA	NA	categorical-20004-both_sexes-1447-
300	Weighted-mean L3 in tract superior longitudinal fasciculus (left)	25644	continuous		UK Biobank Assessment Centre > Imaging > Brain MRI > Diffusion brain MRI > dMRI weighted means	Imaging	15	springgreen		16496	NA	0.0160109	0.00981896	NA	NA	continuous-25644-both_sexes--irnt
301	Weighted-mean ICVF in tract inferior fronto-occipital fasciculus (right)	25663	continuous		UK Biobank Assessment Centre > Imaging > Brain MRI > Diffusion brain MRI > dMRI weighted means	Imaging	15	springgreen		16495	NA	0.0160201	-0.00996231	NA	NA	continuous-25663-both_sexes--irnt
302	L91.3 Attention to central venous catheter NEC	41210	categorical		Health-related outcomes > Hospital inpatient > Summary Operations	Operations	22	lightseagreen		421	394420	0.0160639	0.0612093	NA	NA	categorical-41210-both_sexes-L913-
303	N46 Male infertility	132084	icd_first_occurrence		Health-related outcomes > First occurrences > Genitourinary system disorders	Genitourinary system disorders	12	lightgoldenrod		427	180801	0.0161009	0.0434052	NA	NA	icd_first_occurrence-132084-both_sexes--
304	Y98.1 Radiology of one body area (or < 20 minutes)	41210	categorical		Health-related outcomes > Hospital inpatient > Summary Operations	Operations	22	lightseagreen		24126	370715	0.016124	0.00865541	NA	NA	categorical-41210-both_sexes-Y981-
305	Recent feelings of inadequacy	20507	continuous		Online follow-up > Mental health > Depression	Mental health	19	slategray3		127703	NA	0.0163018	0.00177274	NA	NA	continuous-20507-both_sexes--
306	Weighted-mean L2 in tract inferior fronto-occipital fasciculus (left)	25608	continuous		UK Biobank Assessment Centre > Imaging > Brain MRI > Diffusion brain MRI > dMRI weighted means	Imaging	15	springgreen		16496	NA	0.0163384	0.00963557	NA	NA	continuous-25608-both_sexes--irnt
307	H20.4 Fibreoptic endoscopic destruction of lesion of colon NEC	41200	categorical		Health-related outcomes > Hospital inpatient > Summary Operations	Operations	22	lightseagreen		350	394491	0.016562	0.0674251	NA	NA	categorical-41200-both_sexes-H204-
308	Mean L2 in superior longitudinal fasciculus on FA skeleton (right)	25288	continuous		UK Biobank Assessment Centre > Imaging > Brain MRI > Diffusion brain MRI > dMRI skeleton	Imaging	15	springgreen		16497	NA	0.0167518	0.0099243	NA	NA	continuous-25288-both_sexes--irnt
309	Volume of grey matter in Cingulate Gyrus, posterior division (left)	25840	continuous		UK Biobank Assessment Centre > Imaging > Brain MRI > T1 structural brain MRI > Regional grey matter volumes (FAST)	Imaging	15	springgreen		18188	NA	0.0167642	0.00854144	NA	NA	continuous-25840-both_sexes--irnt
310	Mean L3 in anterior corona radiata on FA skeleton (right)	25318	continuous		UK Biobank Assessment Centre > Imaging > Brain MRI > Diffusion brain MRI > dMRI skeleton	Imaging	15	springgreen		16497	NA	0.0170769	0.00922718	NA	NA	continuous-25318-both_sexes--irnt
311	Z80.1 First metatarsal	41210	categorical		Health-related outcomes > Hospital inpatient > Summary Operations	Operations	22	lightseagreen		1815	393026	0.0172081	0.0242396	NA	NA	categorical-41210-both_sexes-Z801-
312	Polymyalgia rheumatica	20002	categorical		UK Biobank Assessment Centre > Verbal interview > Medical conditions	Health and medical history	13	royalblue		823	393960	0.0174198	0.0281562	NA	NA	categorical-20002-both_sexes-1377-
313	CAD custom	CAD_custom	categorical		Health-related outcomes > Cardiac/Metabolism	Circulatory system disorders	5	indianred		13168	363361	0.0174636	-0.0117351	NA	NA	categorical-CAD_custom-both_sexes--custom
314	Mean L2 in anterior corona radiata on FA skeleton (right)	25270	continuous		UK Biobank Assessment Centre > Imaging > Brain MRI > Diffusion brain MRI > dMRI skeleton	Imaging	15	springgreen		16497	NA	0.017582	0.00929457	NA	NA	continuous-25270-both_sexes--irnt
315	X33.9 Unspecified other blood transfusion	41200	categorical		Health-related outcomes > Hospital inpatient > Summary Operations	Operations	22	lightseagreen		1916	392925	0.0176344	0.0294595	NA	NA	categorical-41200-both_sexes-X339-
316	Weighted-mean FA in tract superior longitudinal fasciculus (left)	25509	continuous		UK Biobank Assessment Centre > Imaging > Brain MRI > Diffusion brain MRI > dMRI weighted means	Imaging	15	springgreen		16496	NA	0.0176554	-0.00986795	NA	NA	continuous-25509-both_sexes--irnt
317	Weighted-mean ICVF in tract uncinate fasciculus (right)	25676	continuous		UK Biobank Assessment Centre > Imaging > Brain MRI > Diffusion brain MRI > dMRI weighted means	Imaging	15	springgreen		16495	NA	0.017693	-0.00973717	NA	NA	continuous-25676-both_sexes--irnt
318	Levothyroxine sodium	20003	categorical		UK Biobank Assessment Centre > Verbal interview > Medications	Medications	18	snow2		16162	378621	0.0177021	-0.0106333	NA	NA	categorical-20003-both_sexes-1141191044-
319	C78 Secondary malignant neoplasm of respiratory and digestive organs	C78	icd10		Chapter II Neoplasms | C76-C80 Malignant neoplasms of ill-defined, secondary and unspecified sites | C78 Secondary malignant neoplasm of respiratory and digestive organs	Malignancy	17	lightgreen		4350	390491	0.0177112	0.0198124	NA	NA	icd10-C78-both_sexes--
320	Volume of grey matter in Parahippocampal Gyrus, posterior division (left)	25850	continuous		UK Biobank Assessment Centre > Imaging > Brain MRI > T1 structural brain MRI > Regional grey matter volumes (FAST)	Imaging	15	springgreen		18188	NA	0.0179756	0.00906496	NA	NA	continuous-25850-both_sexes--irnt
321	U13.6 Computed tomography of bone	41200	categorical		Health-related outcomes > Hospital inpatient > Summary Operations	Operations	22	lightseagreen		235	394606	0.0179929	0.0539461	NA	NA	categorical-41200-both_sexes-U136-
322	H20.8 Other specified endoscopic extirpation of lesion of colon	41200	categorical		Health-related outcomes > Hospital inpatient > Summary Operations	Operations	22	lightseagreen		551	394290	0.0180273	0.0546899	NA	NA	categorical-41200-both_sexes-H208-
323	Age started hormone-replacement therapy (HRT)	3536	continuous		UK Biobank Assessment Centre > Touchscreen > Sex-specific factors > Female-specific factors	Health and medical history	13	royalblue		75362	NA	0.0181163	0.00489146	NA	NA	continuous-3536-both_sexes--irnt
324	B16 Acute hepatitis b	130196	icd_first_occurrence		Health-related outcomes > First occurrences > Certain infectious and parasitic diseases	Infectious and parasitic diseases	16	orchid		149	394692	0.018171	0.0795275	NA	NA	icd_first_occurrence-130196-both_sexes--
325	Weighted-mean MD in tract cingulate gyrus part of cingulum (left)	25519	continuous		UK Biobank Assessment Centre > Imaging > Brain MRI > Diffusion brain MRI > dMRI weighted means	Imaging	15	springgreen		16496	NA	0.0182885	0.00990198	NA	NA	continuous-25519-both_sexes--irnt
326	Cataract extraction/lens implant	20004	categorical		UK Biobank Assessment Centre > Verbal interview > Operations	Operations	22	lightseagreen		4226	390557	0.0183748	0.0180036	NA	NA	categorical-20004-both_sexes-1435-
327	FH Prostate cancer custom	FH_Prostate_cancer_custom	categorical			Malignancy	17	lightgreen		31997	328918	0.0183975	0.00572775	NA	NA	categorical-FH_Prostate_cancer_custom-both_sexes--custom
328	Protein	100003	continuous		Online follow-up > Diet by 24-hour recall > Estimated nutrients yesterday	Diet by recall	7	gold		56050	NA	0.0184553	0.0049882	NA	NA	continuous-100003-both_sexes--irnt
329	Weighted-mean L3 in tract inferior fronto-occipital fasciculus (left)	25635	continuous		UK Biobank Assessment Centre > Imaging > Brain MRI > Diffusion brain MRI > dMRI weighted means	Imaging	15	springgreen		16496	NA	0.0186471	0.00951992	NA	NA	continuous-25635-both_sexes--irnt
330	Volume of grey matter in Frontal Pole (right)	25783	continuous		UK Biobank Assessment Centre > Imaging > Brain MRI > T1 structural brain MRI > Regional grey matter volumes (FAST)	Imaging	15	springgreen		18188	NA	0.0187348	0.00835116	NA	NA	continuous-25783-both_sexes--irnt
331	Volume of grey matter in Precuneous Cortex (right)	25843	continuous		UK Biobank Assessment Centre > Imaging > Brain MRI > T1 structural brain MRI > Regional grey matter volumes (FAST)	Imaging	15	springgreen		18188	NA	0.0188808	0.00861139	NA	NA	continuous-25843-both_sexes--irnt
332	Y91.9 Unspecified external beam radiotherapy	41210	categorical		Health-related outcomes > Hospital inpatient > Summary Operations	Operations	22	lightseagreen		236	394605	0.0189083	0.0595403	NA	NA	categorical-41210-both_sexes-Y919-
333	E78 Disorders of lipoprotein metabolism and other lipidaemias	130814	icd_first_occurrence		Health-related outcomes > First occurrences > Endocrine, nutritional and metabolic diseases	Endocrine and metabolic diseases	10	thistle		81328	313513	0.0189608	-0.0052556	NA	NA	icd_first_occurrence-130814-both_sexes--
334	90th percentile of BOLD effect (in group-defined mask) for faces activation	25763	continuous		UK Biobank Assessment Centre > Imaging > Brain MRI > Task functional brain MRI	Imaging	15	springgreen		15902	NA	0.0192401	-0.00953642	NA	NA	continuous-25763-both_sexes--irnt
335	Mammoplasty/cosmetic operation on breast	20004	categorical		UK Biobank Assessment Centre > Verbal interview > Operations	Operations	22	lightseagreen		2892	210696	0.0193146	0.0237134	NA	NA	categorical-20004-both_sexes-1370-
336	H56.8 Other specified other operations on anus	41210	categorical		Health-related outcomes > Hospital inpatient > Summary Operations	Operations	22	lightseagreen		230	394611	0.0194899	0.0605212	NA	NA	categorical-41210-both_sexes-H568-
337	X37.5 Intramuscular injection for local action	41210	categorical		Health-related outcomes > Hospital inpatient > Summary Operations	Operations	22	lightseagreen		325	394516	0.0195021	0.0475428	NA	NA	categorical-41210-both_sexes-X375-
338	J37.3 Direct puncture operative cholangiography	41210	categorical		Health-related outcomes > Hospital inpatient > Summary Operations	Operations	22	lightseagreen		634	394207	0.019527	0.0507265	NA	NA	categorical-41210-both_sexes-J373-
339	Z56.1 Flexor pollicis longus	41210	categorical		Health-related outcomes > Hospital inpatient > Summary Operations	Operations	22	lightseagreen		231	394610	0.0195303	0.0624752	NA	NA	categorical-41210-both_sexes-Z561-
340	Weighted-mean L3 in tract superior longitudinal fasciculus (right)	25645	continuous		UK Biobank Assessment Centre > Imaging > Brain MRI > Diffusion brain MRI > dMRI weighted means	Imaging	15	springgreen		16496	NA	0.0195801	0.00957289	NA	NA	continuous-25645-both_sexes--irnt
341	Calcium	30680	continuous		Biological samples > Assay results > Blood assays > Blood biochemistry	Assay results	1	darkcyan		344966	NA	0.0198464	0.00200428	NA	NA	continuous-30680-both_sexes--irnt
342	Weighted-mean L3 in tract parahippocampal part of cingulum (right)	25630	continuous		UK Biobank Assessment Centre > Imaging > Brain MRI > Diffusion brain MRI > dMRI weighted means	Imaging	15	springgreen		16496	NA	0.0198793	0.0096851	NA	NA	continuous-25630-both_sexes--irnt
343	Volume of grey matter in Occipital Fusiform Gyrus (left)	25860	continuous		UK Biobank Assessment Centre > Imaging > Brain MRI > T1 structural brain MRI > Regional grey matter volumes (FAST)	Imaging	15	springgreen		18188	NA	0.0200759	0.00790532	NA	NA	continuous-25860-both_sexes--irnt
344	Weighted-mean FA in tract parahippocampal part of cingulum (right)	25495	continuous		UK Biobank Assessment Centre > Imaging > Brain MRI > Diffusion brain MRI > dMRI weighted means	Imaging	15	springgreen		16496	NA	0.0201072	-0.00954647	NA	NA	continuous-25495-both_sexes--irnt
345	Z28.4 Transverse colon	41210	categorical		Health-related outcomes > Hospital inpatient > Summary Operations	Operations	22	lightseagreen		7877	386964	0.020141	0.0144601	NA	NA	categorical-41210-both_sexes-Z284-
346	Z40.1 Pulmonary artery	41210	categorical		Health-related outcomes > Hospital inpatient > Summary Operations	Operations	22	lightseagreen		2109	392732	0.0202792	0.0274521	NA	NA	categorical-41210-both_sexes-Z401-
347	Weighted-mean MD in tract forceps minor	25526	continuous		UK Biobank Assessment Centre > Imaging > Brain MRI > Diffusion brain MRI > dMRI weighted means	Imaging	15	springgreen		16496	NA	0.020289	0.00901847	NA	NA	continuous-25526-both_sexes--irnt
348	T62.5 Injection into bursa	41210	categorical		Health-related outcomes > Hospital inpatient > Summary Operations	Operations	22	lightseagreen		217	394624	0.0204017	0.0550884	NA	NA	categorical-41210-both_sexes-T625-
349	K49.1 Percutaneous transluminal balloon angioplasty of one coronary artery	41200	categorical		Health-related outcomes > Hospital inpatient > Summary Operations	Operations	22	lightseagreen		2165	392676	0.0205308	-0.0274468	NA	NA	categorical-41200-both_sexes-K491-
350	Weighted-mean FA in tract inferior fronto-occipital fasciculus (right)	25501	continuous		UK Biobank Assessment Centre > Imaging > Brain MRI > Diffusion brain MRI > dMRI weighted means	Imaging	15	springgreen		16496	NA	0.0207747	-0.00968503	NA	NA	continuous-25501-both_sexes--irnt
351	hepatitis custom	hepatitis_custom	categorical		Health-related outcomes > Hepatobiliary	Hepatobiliary	14	navy		2583	392258	0.0207956	0.0153975	NA	NA	categorical-hepatitis_custom-both_sexes--custom
352	Weighted-mean L3 in tract inferior fronto-occipital fasciculus (right)	25636	continuous		UK Biobank Assessment Centre > Imaging > Brain MRI > Diffusion brain MRI > dMRI weighted means	Imaging	15	springgreen		16496	NA	0.0208629	0.00933793	NA	NA	continuous-25636-both_sexes--irnt
353	Y82.8 Other specified local anaesthetic	41210	categorical		Health-related outcomes > Hospital inpatient > Summary Operations	Operations	22	lightseagreen		1543	393298	0.0209572	0.0142046	NA	NA	categorical-41210-both_sexes-Y828-
354	Mean carotid IMT (intima-medial thickness) at 240 degrees	22680	continuous		UK Biobank Assessment Centre > Physical measures > Carotid ultrasound	Physical measures	23	darkred		21664	NA	0.0212313	0.00781942	NA	NA	continuous-22680-both_sexes--irnt
355	D69 Purpura and other haemorrhagic conditions	130658	icd_first_occurrence		Health-related outcomes > First occurrences > Blood, blood-forming organs and certain immune disorders	Blood disorders	4	deeppink		2871	391970	0.0213188	0.0232485	NA	NA	icd_first_occurrence-130658-both_sexes--
356	Mean ICVF in superior longitudinal fasciculus on FA skeleton (right)	25384	continuous		UK Biobank Assessment Centre > Imaging > Brain MRI > Diffusion brain MRI > dMRI skeleton	Imaging	15	springgreen		16496	NA	0.0216141	-0.00965437	NA	NA	continuous-25384-both_sexes--irnt
357	LDL direct	30780	continuous		Biological samples > Assay results > Blood assays > Blood biochemistry	Assay results	1	darkcyan		376106	NA	0.0216558	-0.00195277	NA	NA	continuous-30780-both_sexes--irnt
358	S06.9 Unspecified other excision of lesion of skin	41200	categorical		Health-related outcomes > Hospital inpatient > Summary Operations	Operations	22	lightseagreen		16556	378285	0.021704	0.00668909	NA	NA	categorical-41200-both_sexes-S069-
359	Volume of grey matter in Cuneal Cortex (left)	25844	continuous		UK Biobank Assessment Centre > Imaging > Brain MRI > T1 structural brain MRI > Regional grey matter volumes (FAST)	Imaging	15	springgreen		18188	NA	0.0218515	0.00896381	NA	NA	continuous-25844-both_sexes--irnt
360	G44.8 Other specified other therapeutic fibreoptic endoscopic operations on upper gastrointestinal tract	41200	categorical		Health-related outcomes > Hospital inpatient > Summary Operations	Operations	22	lightseagreen		236	394605	0.0218662	0.0573831	NA	NA	categorical-41200-both_sexes-G448-
361	Mean ICVF in cingulum cingulate gyrus on FA skeleton (left)	25379	continuous		UK Biobank Assessment Centre > Imaging > Brain MRI > Diffusion brain MRI > dMRI skeleton	Imaging	15	springgreen		16496	NA	0.0218839	-0.00943387	NA	NA	continuous-25379-both_sexes--irnt
362	A41 Other septicaemia	130070	icd_first_occurrence		Health-related outcomes > First occurrences > Certain infectious and parasitic diseases	Infectious and parasitic diseases	16	orchid		5804	389037	0.0219005	0.01639	NA	NA	icd_first_occurrence-130070-both_sexes--
363	Z49.8 Specified skin of trunk NEC	41210	categorical		Health-related outcomes > Hospital inpatient > Summary Operations	Operations	22	lightseagreen		1753	393088	0.0220554	0.0247915	NA	NA	categorical-41210-both_sexes-Z498-
364	L94 Other localised connective tissue disorders	131830	icd_first_occurrence		Health-related outcomes > First occurrences > Skin and subcutaneous tissue disorders	Skin disorder	26	tan1		458	394383	0.0220598	0.0585086	NA	NA	icd_first_occurrence-131830-both_sexes--
365	Z29.4 Colorectal	41210	categorical		Health-related outcomes > Hospital inpatient > Summary Operations	Operations	22	lightseagreen		354	394487	0.0221183	0.0600605	NA	NA	categorical-41210-both_sexes-Z294-
366	Mean FA in sagittal stratum on FA skeleton (right)	25086	continuous		UK Biobank Assessment Centre > Imaging > Brain MRI > Diffusion brain MRI > dMRI skeleton	Imaging	15	springgreen		16497	NA	0.0226356	-0.0095796	NA	NA	continuous-25086-both_sexes--irnt
367	B97 Viral agents as the cause of diseases classified to other chapters	130340	icd_first_occurrence		Health-related outcomes > First occurrences > Certain infectious and parasitic diseases	Infectious and parasitic diseases	16	orchid		625	394216	0.0228161	0.0480411	NA	NA	icd_first_occurrence-130340-both_sexes--
368	B08.4 Lobectomy of thyroid gland NEC	41200	categorical		Health-related outcomes > Hospital inpatient > Summary Operations	Operations	22	lightseagreen		770	394071	0.0228393	0.043531	NA	NA	categorical-41200-both_sexes-B084-
369	Apolipoprotein B	30640	continuous		Biological samples > Assay results > Blood assays > Blood biochemistry	Assay results	1	darkcyan		374968	NA	0.0228562	-0.00191959	NA	NA	continuous-30640-both_sexes--irnt
370	Z15.2 Upper outer quadrant of breast	41210	categorical		Health-related outcomes > Hospital inpatient > Summary Operations	Operations	22	lightseagreen		824	212789	0.0229218	0.0432603	NA	NA	categorical-41210-both_sexes-Z152-
371	Weighted-mean L2 in tract anterior thalamic radiation (right)	25599	continuous		UK Biobank Assessment Centre > Imaging > Brain MRI > Diffusion brain MRI > dMRI weighted means	Imaging	15	springgreen		16496	NA	0.0232937	0.00865931	NA	NA	continuous-25599-both_sexes--irnt
372	U16.2 Magnetic resonance cholangiopancreatography	41210	categorical		Health-related outcomes > Hospital inpatient > Summary Operations	Operations	22	lightseagreen		355	394486	0.02424	0.0630725	NA	NA	categorical-41210-both_sexes-U162-
373	E04 Other non-toxic goitre	130698	icd_first_occurrence		Health-related outcomes > First occurrences > Endocrine, nutritional and metabolic diseases	Endocrine and metabolic diseases	10	thistle		3581	391260	0.0242571	0.0209957	NA	NA	icd_first_occurrence-130698-both_sexes--
374	O73 Retained placenta and membranes, without haemorrhage	132270	icd_first_occurrence		Health-related outcomes > First occurrences > Pregnancy, childbirth and the puerperium	Pregnancy and childbirth	24	hotpink		242	213371	0.0244645	0.0535154	NA	NA	icd_first_occurrence-132270-both_sexes--
375	K60 Fissure and fistula of anal and rectal regions	131642	icd_first_occurrence		Health-related outcomes > First occurrences > Digestive system disorders	Digestive system disorders	8	sienna		4836	390005	0.0245426	-0.0179339	NA	NA	icd_first_occurrence-131642-both_sexes--
376	Q23.1 Unilateral salpingoophorectomy NEC	41200	categorical		Health-related outcomes > Hospital inpatient > Summary Operations	Operations	22	lightseagreen		644	212969	0.0250145	0.0480893	NA	NA	categorical-41200-both_sexes-Q231-
377	Dosulepin	20003	categorical		UK Biobank Assessment Centre > Verbal interview > Medications	Medications	18	snow2		1401	393382	0.0254372	0.0300632	NA	NA	categorical-20003-both_sexes-1140909806-
378	Z90.2 Hip NEC	41210	categorical		Health-related outcomes > Hospital inpatient > Summary Operations	Operations	22	lightseagreen		337	394504	0.025579	0.0622688	NA	NA	categorical-41210-both_sexes-Z902-
379	Mean ICVF in body of corpus callosum on FA skeleton	25347	continuous		UK Biobank Assessment Centre > Imaging > Brain MRI > Diffusion brain MRI > dMRI skeleton	Imaging	15	springgreen		16496	NA	0.0256009	-0.00969478	NA	NA	continuous-25347-both_sexes--irnt
380	Eczema/dermatitis	20002	categorical		UK Biobank Assessment Centre > Verbal interview > Medical conditions	Health and medical history	13	royalblue		10139	384644	0.0258412	-0.012201	NA	NA	categorical-20002-both_sexes-1452-
381	V33.1 Primary laminectomy excision of lumbar intervertebral disc	41200	categorical		Health-related outcomes > Hospital inpatient > Summary Operations	Operations	22	lightseagreen		248	394593	0.025846	0.0536865	NA	NA	categorical-41200-both_sexes-V331-
382	Weighted-mean ICVF in tract acoustic radiation (left)	25650	continuous		UK Biobank Assessment Centre > Imaging > Brain MRI > Diffusion brain MRI > dMRI weighted means	Imaging	15	springgreen		16495	NA	0.0258934	-0.00945815	NA	NA	continuous-25650-both_sexes--irnt
383	Priadel 200mg m/r tablet	20003	categorical		UK Biobank Assessment Centre > Verbal interview > Medications	Medications	18	snow2		254	394529	0.0260619	0.0553556	NA	NA	categorical-20003-both_sexes-1140867504-
384	Alkaline phosphatase	30610	continuous		Biological samples > Assay results > Blood assays > Blood biochemistry	Assay results	1	darkcyan		376833	NA	0.0261165	-0.00172887	NA	NA	continuous-30610-both_sexes--irnt
385	Volume of amygdala (right)	25022	continuous		UK Biobank Assessment Centre > Imaging > Brain MRI > T1 structural brain MRI > Subcortical volumes (FIRST)	Imaging	15	springgreen		18180	NA	0.0261964	0.00864609	NA	NA	continuous-25022-both_sexes--irnt
386	H20.6 Fibreoptic endoscopic resection of lesion of colon NEC	41210	categorical		Health-related outcomes > Hospital inpatient > Summary Operations	Operations	22	lightseagreen		251	394590	0.0268822	0.054998	NA	NA	categorical-41210-both_sexes-H206-
387	S06.7 Re-excision of skin margins NEC	41200	categorical		Health-related outcomes > Hospital inpatient > Summary Operations	Operations	22	lightseagreen		621	394220	0.026892	0.0467132	NA	NA	categorical-41200-both_sexes-S067-
388	Mean L3 in anterior corona radiata on FA skeleton (left)	25319	continuous		UK Biobank Assessment Centre > Imaging > Brain MRI > Diffusion brain MRI > dMRI skeleton	Imaging	15	springgreen		16497	NA	0.0269263	0.00855318	NA	NA	continuous-25319-both_sexes--irnt
389	X35.2 Intravenous chemotherapy	41200	categorical		Health-related outcomes > Hospital inpatient > Summary Operations	Operations	22	lightseagreen		3417	391424	0.0269566	0.0211298	NA	NA	categorical-41200-both_sexes-X352-
390	Mean FA in cingulum cingulate gyrus on FA skeleton (left)	25091	continuous		UK Biobank Assessment Centre > Imaging > Brain MRI > Diffusion brain MRI > dMRI skeleton	Imaging	15	springgreen		16497	NA	0.0270277	-0.0091344	NA	NA	continuous-25091-both_sexes--irnt
391	High cholesterol	20002	categorical		UK Biobank Assessment Centre > Verbal interview > Medical conditions	Health and medical history	13	royalblue		48438	346345	0.027395	-0.00604076	NA	NA	categorical-20002-both_sexes-1473-
392	T24.9 Unspecified primary repair of umbilical hernia	41200	categorical		Health-related outcomes > Hospital inpatient > Summary Operations	Operations	22	lightseagreen		372	394469	0.0280863	0.0613381	NA	NA	categorical-41200-both_sexes-T249-
393	Tonsillectomy +/- adenoids	20004	categorical		UK Biobank Assessment Centre > Verbal interview > Operations	Operations	22	lightseagreen		61417	333366	0.0281318	0.00513439	NA	NA	categorical-20004-both_sexes-1478-
394	H20.2 Fibreoptic endoscopic cauterisation of lesion of colon	41200	categorical		Health-related outcomes > Hospital inpatient > Summary Operations	Operations	22	lightseagreen		2458	392383	0.0281956	0.0189989	NA	NA	categorical-41200-both_sexes-H202-
395	Z09 Follow-up examination after treatment for conditions other than malignant neoplasms	Z09	icd10		Chapter XXI Factors influencing health status and contact with health services | Z00-Z13 Persons encountering health services for examination and investigation | Z09 Follow-up examination after treatment for conditions other than malignant neoplasms	Malignancy	17	lightgreen		10199	384642	0.0284693	0.0117805	NA	NA	icd10-Z09-both_sexes--
396	Q08.9 Unspecified vaginal excision of uterus	41200	categorical		Health-related outcomes > Hospital inpatient > Summary Operations	Operations	22	lightseagreen		2025	211588	0.0284717	0.0272016	NA	NA	categorical-41200-both_sexes-Q089-
397	Weighted-mean L3 in tract anterior thalamic radiation (right)	25626	continuous		UK Biobank Assessment Centre > Imaging > Brain MRI > Diffusion brain MRI > dMRI weighted means	Imaging	15	springgreen		16496	NA	0.0285282	0.00841111	NA	NA	continuous-25626-both_sexes--irnt
398	M40 Kyphosis and lordosis	131904	icd_first_occurrence		Health-related outcomes > First occurrences > Musculoskeletal system and connective tissue disorders	Musculoskeletal system disorders	20	moccasin		451	394390	0.0285633	0.0554801	NA	NA	icd_first_occurrence-131904-both_sexes--
399	K02 Dental caries	131556	icd_first_occurrence		Health-related outcomes > First occurrences > Digestive system disorders	Digestive system disorders	8	sienna		3549	391292	0.0286574	0.0142072	NA	NA	icd_first_occurrence-131556-both_sexes--
400	B49 Unspecified mycosis	130254	icd_first_occurrence		Health-related outcomes > First occurrences > Certain infectious and parasitic diseases	Infectious and parasitic diseases	16	orchid		354	394487	0.0286629	0.0612958	NA	NA	icd_first_occurrence-130254-both_sexes--
401	Median z-statistic (in group-defined mask) for faces activation	25046	continuous		UK Biobank Assessment Centre > Imaging > Brain MRI > Task functional brain MRI	Imaging	15	springgreen		15902	NA	0.0287654	-0.00865844	NA	NA	continuous-25046-both_sexes--irnt
402	sleep duration 1160	sleep_duration_1160	continuous		UK Biobank Assessment Centre > Touchscreen > Lifestyle and environment > Sleep	Health and medical history	13	royalblue		389668	NA	0.0289697	0.00187394	NA	NA	continuous-sleep_duration_1160-both_sexes--custom
403	Mean FA in superior corona radiata on FA skeleton (right)	25080	continuous		UK Biobank Assessment Centre > Imaging > Brain MRI > Diffusion brain MRI > dMRI skeleton	Imaging	15	springgreen		16497	NA	0.0289735	-0.00922162	NA	NA	continuous-25080-both_sexes--irnt
404	Z49.4 Skin of back	41210	categorical		Health-related outcomes > Hospital inpatient > Summary Operations	Operations	22	lightseagreen		5740	389101	0.0290193	0.0135984	NA	NA	categorical-41210-both_sexes-Z494-
405	Mean ICVF in retrolenticular part of internal capsule on FA skeleton (right)	25364	continuous		UK Biobank Assessment Centre > Imaging > Brain MRI > Diffusion brain MRI > dMRI skeleton	Imaging	15	springgreen		16496	NA	0.0291008	-0.00929573	NA	NA	continuous-25364-both_sexes--irnt
406	Thyroid cancer	20001	categorical		UK Biobank Assessment Centre > Verbal interview > Medical conditions	Health and medical history	13	royalblue		367	394416	0.0292522	0.0448225	NA	NA	categorical-20001-both_sexes-1065-
407	B26 Mumps	130216	icd_first_occurrence		Health-related outcomes > First occurrences > Certain infectious and parasitic diseases	Infectious and parasitic diseases	16	orchid		4531	390310	0.029586	-0.0179327	NA	NA	icd_first_occurrence-130216-both_sexes--
408	Mean MD in anterior corona radiata on FA skeleton (left)	25127	continuous		UK Biobank Assessment Centre > Imaging > Brain MRI > Diffusion brain MRI > dMRI skeleton	Imaging	15	springgreen		16497	NA	0.0296131	0.00852633	NA	NA	continuous-25127-both_sexes--irnt
409	X36.8 Other specified blood withdrawal	41200	categorical		Health-related outcomes > Hospital inpatient > Summary Operations	Operations	22	lightseagreen		541	394300	0.0298478	0.0510567	NA	NA	categorical-41200-both_sexes-X368-
410	Minimum carotid IMT (intima-medial thickness) at 240 degrees	22679	continuous		UK Biobank Assessment Centre > Physical measures > Carotid ultrasound	Physical measures	23	darkred		21664	NA	0.0299912	0.0076841	NA	NA	continuous-22679-both_sexes--irnt
411	Mental health problems ever diagnosed by a professional	20544	categorical		Online follow-up > Mental health > Mental distress	Mental health	19	slategray3		379	71567	0.0300562	0.0403719	NA	NA	categorical-20544-both_sexes-12-
412	Y76.2 Functional endoscopic nasal surgery	41210	categorical		Health-related outcomes > Hospital inpatient > Summary Operations	Operations	22	lightseagreen		377	394464	0.0300877	0.0430319	NA	NA	categorical-41210-both_sexes-Y762-
413	Volume of grey matter in Parietal Operculum Cortex (left)	25866	continuous		UK Biobank Assessment Centre > Imaging > Brain MRI > T1 structural brain MRI > Regional grey matter volumes (FAST)	Imaging	15	springgreen		18188	NA	0.030137	0.00825816	NA	NA	continuous-25866-both_sexes--irnt
414	BMDadjBMI custom	BMDadjBMI_custom	continuous		UK Biobank Assessment Centre > Physical measures > Bone-densitometry of heel	Physical measures	23	darkred		382170	NA	0.0302222	-0.000950574	NA	NA	continuous-BMDadjBMI_custom-both_sexes--custom
415	Vitamin b6 preparation	20003	categorical		UK Biobank Assessment Centre > Verbal interview > Medications	Medications	18	snow2		399	213189	0.0303519	0.0529105	NA	NA	categorical-20003-both_sexes-1140909874-
416	Mean MD in sagittal stratum on FA skeleton (right)	25134	continuous		UK Biobank Assessment Centre > Imaging > Brain MRI > Diffusion brain MRI > dMRI skeleton	Imaging	15	springgreen		16497	NA	0.0304971	0.00894709	NA	NA	continuous-25134-both_sexes--irnt
417	Mean ICVF in cerebral peduncle on FA skeleton (right)	25358	continuous		UK Biobank Assessment Centre > Imaging > Brain MRI > Diffusion brain MRI > dMRI skeleton	Imaging	15	springgreen		16496	NA	0.0308443	-0.00912878	NA	NA	continuous-25358-both_sexes--irnt
418	U05.2 Magnetic resonance imaging of head	41210	categorical		Health-related outcomes > Hospital inpatient > Summary Operations	Operations	22	lightseagreen		2036	392805	0.0308682	0.0253539	NA	NA	categorical-41210-both_sexes-U052-
419	Mean L3 in external capsule on FA skeleton (right)	25328	continuous		UK Biobank Assessment Centre > Imaging > Brain MRI > Diffusion brain MRI > dMRI skeleton	Imaging	15	springgreen		16497	NA	0.0314675	0.00863292	NA	NA	continuous-25328-both_sexes--irnt
420	Y98.4 Radiology of four body areas	41210	categorical		Health-related outcomes > Hospital inpatient > Summary Operations	Operations	22	lightseagreen		1040	393801	0.031517	0.0359794	NA	NA	categorical-41210-both_sexes-Y984-
421	H48.1 Excision of polyp of anus	41210	categorical		Health-related outcomes > Hospital inpatient > Summary Operations	Operations	22	lightseagreen		159	394682	0.0315205	0.0670763	NA	NA	categorical-41210-both_sexes-H481-
422	Mean MD in superior longitudinal fasciculus on FA skeleton (right)	25144	continuous		UK Biobank Assessment Centre > Imaging > Brain MRI > Diffusion brain MRI > dMRI skeleton	Imaging	15	springgreen		16497	NA	0.0317095	0.00884518	NA	NA	continuous-25144-both_sexes--irnt
423	Mean L3 in cingulum cingulate gyrus on FA skeleton (right)	25330	continuous		UK Biobank Assessment Centre > Imaging > Brain MRI > Diffusion brain MRI > dMRI skeleton	Imaging	15	springgreen		16497	NA	0.0318394	0.00899296	NA	NA	continuous-25330-both_sexes--irnt
424	Mean L3 in cingulum hippocampus on FA skeleton (right)	25332	continuous		UK Biobank Assessment Centre > Imaging > Brain MRI > Diffusion brain MRI > dMRI skeleton	Imaging	15	springgreen		16497	NA	0.0321363	0.00910288	NA	NA	continuous-25332-both_sexes--irnt
425	B29.1 Reconstruction of breast using myocutaneous flap of latissimus dorsi muscle	41200	categorical		Health-related outcomes > Hospital inpatient > Summary Operations	Operations	22	lightseagreen		377	213236	0.0322755	0.0599384	NA	NA	categorical-41200-both_sexes-B291-
426	N77 Vulvovaginal ulceration and inflammation in diseases classified elsewhere	132120	icd_first_occurrence		Health-related outcomes > First occurrences > Genitourinary system disorders	Genitourinary system disorders	12	lightgoldenrod		256	213357	0.0322888	0.049342	NA	NA	icd_first_occurrence-132120-both_sexes--
427	Weighted-mean ICVF in tract anterior thalamic radiation (left)	25652	continuous		UK Biobank Assessment Centre > Imaging > Brain MRI > Diffusion brain MRI > dMRI weighted means	Imaging	15	springgreen		16495	NA	0.0326432	-0.00863535	NA	NA	continuous-25652-both_sexes--irnt
428	Y91.2 Megavoltage treatment for simple radiotherapy	41210	categorical		Health-related outcomes > Hospital inpatient > Summary Operations	Operations	22	lightseagreen		368	394473	0.0329714	0.0534055	NA	NA	categorical-41210-both_sexes-Y912-
429	Mean L2 in anterior corona radiata on FA skeleton (left)	25271	continuous		UK Biobank Assessment Centre > Imaging > Brain MRI > Diffusion brain MRI > dMRI skeleton	Imaging	15	springgreen		16497	NA	0.0333787	0.00837194	NA	NA	continuous-25271-both_sexes--irnt
430	T87.2 Excision or biopsy of cervical lymph node NEC	41200	categorical		Health-related outcomes > Hospital inpatient > Summary Operations	Operations	22	lightseagreen		657	394184	0.0334312	0.0385834	NA	NA	categorical-41200-both_sexes-T872-
431	Q23.1 Unilateral salpingoophorectomy NEC	41210	categorical		Health-related outcomes > Hospital inpatient > Summary Operations	Operations	22	lightseagreen		574	213039	0.0335073	0.044391	NA	NA	categorical-41210-both_sexes-Q231-
432	Azathioprine	20003	categorical		UK Biobank Assessment Centre > Verbal interview > Medications	Medications	18	snow2		790	393993	0.0335483	0.04087	NA	NA	categorical-20003-both_sexes-1140869930-
433	Volume of grey matter in Supramarginal Gyrus, anterior division (right)	25819	continuous		UK Biobank Assessment Centre > Imaging > Brain MRI > T1 structural brain MRI > Regional grey matter volumes (FAST)	Imaging	15	springgreen		18188	NA	0.033791	0.00830938	NA	NA	continuous-25819-both_sexes--irnt
434	Weighted-mean FA in tract superior thalamic radiation (left)	25511	continuous		UK Biobank Assessment Centre > Imaging > Brain MRI > Diffusion brain MRI > dMRI weighted means	Imaging	15	springgreen		16496	NA	0.0339664	-0.00916113	NA	NA	continuous-25511-both_sexes--irnt
435	Volume of grey matter in Planum Temporale (left)	25872	continuous		UK Biobank Assessment Centre > Imaging > Brain MRI > T1 structural brain MRI > Regional grey matter volumes (FAST)	Imaging	15	springgreen		18188	NA	0.034183	0.00793526	NA	NA	continuous-25872-both_sexes--irnt
436	Mean OD in posterior corona radiata on FA skeleton (right)	25418	continuous		UK Biobank Assessment Centre > Imaging > Brain MRI > Diffusion brain MRI > dMRI skeleton	Imaging	15	springgreen		16496	NA	0.0342022	-0.00659413	NA	NA	continuous-25418-both_sexes--irnt
437	WCadjBMI male custom	WCadjBMI_male_custom	continuous		UK Biobank Assessment Centre > Physical measures > Anthropometry > Body size measures	Physical measures	23	darkred		180557	NA	0.0345292	0.00284362	NA	NA	continuous-WCadjBMI_male_custom-males--custom
438	K72 Hepatic failure, not elsewhere classified	131662	icd_first_occurrence		Health-related outcomes > First occurrences > Digestive system disorders	Digestive system disorders	8	sienna		558	394283	0.0345591	0.0483313	NA	NA	icd_first_occurrence-131662-both_sexes--
439	B30.3 Removal of prosthesis for breast	41200	categorical		Health-related outcomes > Hospital inpatient > Summary Operations	Operations	22	lightseagreen		275	213338	0.0346418	0.0498489	NA	NA	categorical-41200-both_sexes-B303-
440	bone mineral density custom	bone_mineral_density_custom	continuous		UK Biobank Assessment Centre > Physical measures > Bone-densitometry of heel	Physical measures	23	darkred		382704	NA	0.0346677	-0.000949464	NA	NA	continuous-bone_mineral_density_custom-both_sexes--custom
441	Hip surgery (not replacement)	20004	categorical		UK Biobank Assessment Centre > Verbal interview > Operations	Operations	22	lightseagreen		1542	393241	0.0348355	-0.0297573	NA	NA	categorical-20004-both_sexes-1497-
442	Y26.1 Reconstruction of organ NOC	41210	categorical		Health-related outcomes > Hospital inpatient > Summary Operations	Operations	22	lightseagreen		193	394648	0.0349476	0.0788093	NA	NA	categorical-41210-both_sexes-Y261-
443	Q12.1 Introduction of intrauterine contraceptive device	41200	categorical		Health-related outcomes > Hospital inpatient > Summary Operations	Operations	22	lightseagreen		1457	212156	0.035314	0.0303497	NA	NA	categorical-41200-both_sexes-Q121-
444	Mean ICVF in cingulum hippocampus on FA skeleton (right)	25380	continuous		UK Biobank Assessment Centre > Imaging > Brain MRI > Diffusion brain MRI > dMRI skeleton	Imaging	15	springgreen		16496	NA	0.0354341	-0.00893186	NA	NA	continuous-25380-both_sexes--irnt
445	Ramipril	20003	categorical		UK Biobank Assessment Centre > Verbal interview > Medications	Medications	18	snow2		18433	376350	0.0356042	0.00637222	NA	NA	categorical-20003-both_sexes-1140860806-
446	Q20.2 Biopsy of lesion of uterus NEC	41210	categorical		Health-related outcomes > Hospital inpatient > Summary Operations	Operations	22	lightseagreen		404	213209	0.035677	0.0504896	NA	NA	categorical-41210-both_sexes-Q202-
447	Y22.3 Irrigation of organ NOC	41210	categorical		Health-related outcomes > Hospital inpatient > Summary Operations	Operations	22	lightseagreen		1197	393644	0.0359247	0.0321167	NA	NA	categorical-41210-both_sexes-Y223-
448	Mean ICVF in splenium of corpus callosum on FA skeleton	25348	continuous		UK Biobank Assessment Centre > Imaging > Brain MRI > Diffusion brain MRI > dMRI skeleton	Imaging	15	springgreen		16496	NA	0.0363678	-0.00892393	NA	NA	continuous-25348-both_sexes--irnt
449	Mean L2 in superior corona radiata on FA skeleton (left)	25273	continuous		UK Biobank Assessment Centre > Imaging > Brain MRI > Diffusion brain MRI > dMRI skeleton	Imaging	15	springgreen		16497	NA	0.0367274	0.00889734	NA	NA	continuous-25273-both_sexes--irnt
450	Beconase 50micrograms nasal spray	20003	categorical		UK Biobank Assessment Centre > Verbal interview > Medications	Medications	18	snow2		2636	392147	0.0368288	-0.0226153	NA	NA	categorical-20003-both_sexes-1140876136-
451	T85.2 Block dissection of axillary lymph nodes	41200	categorical		Health-related outcomes > Hospital inpatient > Summary Operations	Operations	22	lightseagreen		571	394270	0.036854	0.048552	NA	NA	categorical-41200-both_sexes-T852-
452	Weighted-mean MD in tract parahippocampal part of cingulum (right)	25522	continuous		UK Biobank Assessment Centre > Imaging > Brain MRI > Diffusion brain MRI > dMRI weighted means	Imaging	15	springgreen		16496	NA	0.0370008	0.00871891	NA	NA	continuous-25522-both_sexes--irnt
453	W23.2 Secondary open reduction of fracture of bone and extramedullary fixation HFQ	41200	categorical		Health-related outcomes > Hospital inpatient > Summary Operations	Operations	22	lightseagreen		670	394171	0.0371963	0.0438921	NA	NA	categorical-41200-both_sexes-W232-
454	Codeine	20003	categorical		UK Biobank Assessment Centre > Verbal interview > Medications	Medications	18	snow2		2120	392663	0.0372707	-0.0260388	NA	NA	categorical-20003-both_sexes-1140884444-
455	Weighted-mean ICVF in tract inferior fronto-occipital fasciculus (left)	25662	continuous		UK Biobank Assessment Centre > Imaging > Brain MRI > Diffusion brain MRI > dMRI weighted means	Imaging	15	springgreen		16495	NA	0.0378281	-0.00875652	NA	NA	continuous-25662-both_sexes--irnt
456	X08.4 Amputation of finger NEC	41200	categorical		Health-related outcomes > Hospital inpatient > Summary Operations	Operations	22	lightseagreen		195	394646	0.0378402	0.0755736	NA	NA	categorical-41200-both_sexes-X084-
457	L98 Other disorders of skin and subcutaneous tissue, not elsewhere classified	131836	icd_first_occurrence		Health-related outcomes > First occurrences > Skin and subcutaneous tissue disorders	Skin disorder	26	tan1		37125	357716	0.0380179	0.00619575	NA	NA	icd_first_occurrence-131836-both_sexes--
458	I99 Other and unspecified disorders of circulatory system	131422	icd_first_occurrence		Health-related outcomes > First occurrences > Circulatory system disorders	Circulatory system disorders	5	indianred		398	394443	0.0380962	0.0399697	NA	NA	icd_first_occurrence-131422-both_sexes--
459	L85.2 Ligation of short saphenous vein	41200	categorical		Health-related outcomes > Hospital inpatient > Summary Operations	Operations	22	lightseagreen		526	394315	0.0384521	0.0320759	NA	NA	categorical-41200-both_sexes-L852-
460	Weighted-mean ICVF in tract parahippocampal part of cingulum (right)	25657	continuous		UK Biobank Assessment Centre > Imaging > Brain MRI > Diffusion brain MRI > dMRI weighted means	Imaging	15	springgreen		16495	NA	0.0384698	-0.00882595	NA	NA	continuous-25657-both_sexes--irnt
461	Arm predicted mass (right)	23122	continuous		UK Biobank Assessment Centre > Physical measures > Anthropometry > Impedance measures	Physical measures	23	darkred		387852	NA	0.0387816	0.000787085	NA	NA	continuous-23122-both_sexes--irnt
462	UlcerativeColitis custom	UlcerativeColitis_custom	categorical		Autoimmune/inflammatory	Autoimmune Disorders	2	darksalmon		3380	375008	0.0387939	0.0198084	NA	NA	categorical-UlcerativeColitis_custom-both_sexes--custom
463	UlcerativeColitis custom	UlcerativeColitis_custom	categorical		Autoimmune/inflammatory	Autoimmune Disorders	2	darksalmon		3380	375008	0.0387939	0.0198084	NA	NA	categorical-UlcerativeColitis_custom-both_sexes--custom
464	Volume of grey matter in Frontal Pole (left)	25782	continuous		UK Biobank Assessment Centre > Imaging > Brain MRI > T1 structural brain MRI > Regional grey matter volumes (FAST)	Imaging	15	springgreen		18188	NA	0.0388792	0.0074418	NA	NA	continuous-25782-both_sexes--irnt
465	Mean MO in middle cerebellar peduncle on FA skeleton	25152	continuous		UK Biobank Assessment Centre > Imaging > Brain MRI > Diffusion brain MRI > dMRI skeleton	Imaging	15	springgreen		16497	NA	0.0388932	-0.00881801	NA	NA	continuous-25152-both_sexes--irnt
466	Q22.1 Bilateral salpingoophorectomy	41200	categorical		Health-related outcomes > Hospital inpatient > Summary Operations	Operations	22	lightseagreen		1296	212317	0.0391137	0.0307482	NA	NA	categorical-41200-both_sexes-Q221-
467	Z50.3 Skin of finger	41210	categorical		Health-related outcomes > Hospital inpatient > Summary Operations	Operations	22	lightseagreen		3900	390941	0.0394667	0.0167222	NA	NA	categorical-41210-both_sexes-Z503-
468	Weighted-mean ICVF in tract acoustic radiation (right)	25651	continuous		UK Biobank Assessment Centre > Imaging > Brain MRI > Diffusion brain MRI > dMRI weighted means	Imaging	15	springgreen		16495	NA	0.0396716	-0.00888616	NA	NA	continuous-25651-both_sexes--irnt
469	M47.8 Other specified urethral catheterisation of bladder	41210	categorical		Health-related outcomes > Hospital inpatient > Summary Operations	Operations	22	lightseagreen		171	394670	0.0401413	0.0623937	NA	NA	categorical-41210-both_sexes-M478-
470	Q02.1 Avulsion of lesion of cervix uteri	41200	categorical		Health-related outcomes > Hospital inpatient > Summary Operations	Operations	22	lightseagreen		395	213218	0.0404139	0.0563587	NA	NA	categorical-41200-both_sexes-Q021-
471	Mean ICVF in superior longitudinal fasciculus on FA skeleton (left)	25385	continuous		UK Biobank Assessment Centre > Imaging > Brain MRI > Diffusion brain MRI > dMRI skeleton	Imaging	15	springgreen		16496	NA	0.0404732	-0.00870062	NA	NA	continuous-25385-both_sexes--irnt
472	Weighted-mean FA in tract cingulate gyrus part of cingulum (left)	25492	continuous		UK Biobank Assessment Centre > Imaging > Brain MRI > Diffusion brain MRI > dMRI weighted means	Imaging	15	springgreen		16496	NA	0.040515	-0.00864184	NA	NA	continuous-25492-both_sexes--irnt
473	Leg fat percentage (right)	23111	continuous		UK Biobank Assessment Centre > Physical measures > Anthropometry > Impedance measures	Physical measures	23	darkred		387945	NA	0.040517	-0.00109971	NA	NA	continuous-23111-both_sexes--irnt
474	W79.2 Excision of bunion NEC	41200	categorical		Health-related outcomes > Hospital inpatient > Summary Operations	Operations	22	lightseagreen		396	213217	0.0405618	0.0560988	NA	NA	categorical-41200-both_sexes-W792-
475	Z42.2 Prostate	41210	categorical		Health-related outcomes > Hospital inpatient > Summary Operations	Operations	22	lightseagreen		424	180804	0.0407288	0.0379219	NA	NA	categorical-41210-both_sexes-Z422-
476	Z47.2 Skin of temple	41210	categorical		Health-related outcomes > Hospital inpatient > Summary Operations	Operations	22	lightseagreen		1986	392855	0.0409802	-0.0257821	NA	NA	categorical-41210-both_sexes-Z472-
477	N18 Chronic renal failure	132032	icd_first_occurrence		Health-related outcomes > First occurrences > Genitourinary system disorders	Genitourinary system disorders	12	lightgoldenrod		14086	380755	0.0410349	0.00924693	NA	NA	icd_first_occurrence-132032-both_sexes--
478	F32.8 Other specified other operations on palate	41200	categorical		Health-related outcomes > Hospital inpatient > Summary Operations	Operations	22	lightseagreen		384	394457	0.0411601	0.0559501	NA	NA	categorical-41200-both_sexes-F328-
479	90th percentile of z-statistic (in group-defined mask) for faces activation	25764	continuous		UK Biobank Assessment Centre > Imaging > Brain MRI > Task functional brain MRI	Imaging	15	springgreen		15902	NA	0.0413974	-0.00799012	NA	NA	continuous-25764-both_sexes--irnt
480	J95 Postprocedural respiratory disorders, not elsewhere classified	131544	icd_first_occurrence		Health-related outcomes > First occurrences > Respiratory system disorders	Respiratory disorder	25	skyblue2		476	394365	0.041635	0.0503225	NA	NA	icd_first_occurrence-131544-both_sexes--
481	S48.2 Insertion of skin expander into subcutaneous tissue of breast	41210	categorical		Health-related outcomes > Hospital inpatient > Summary Operations	Operations	22	lightseagreen		373	213240	0.0417557	0.0557612	NA	NA	categorical-41210-both_sexes-S482-
482	X92.1 Cytokine inhibitor drugs Band 1	41200	categorical		Health-related outcomes > Hospital inpatient > Summary Operations	Operations	22	lightseagreen		538	394303	0.0420235	0.0401601	NA	NA	categorical-41200-both_sexes-X921-
483	Volume of grey matter in Frontal Orbital Cortex (right)	25847	continuous		UK Biobank Assessment Centre > Imaging > Brain MRI > T1 structural brain MRI > Regional grey matter volumes (FAST)	Imaging	15	springgreen		18188	NA	0.0425048	0.00702346	NA	NA	continuous-25847-both_sexes--irnt
484	X33.9 Unspecified other blood transfusion	41210	categorical		Health-related outcomes > Hospital inpatient > Summary Operations	Operations	22	lightseagreen		1312	393529	0.042746	0.0298435	NA	NA	categorical-41210-both_sexes-X339-
485	Volume of grey matter in Cuneal Cortex (right)	25845	continuous		UK Biobank Assessment Centre > Imaging > Brain MRI > T1 structural brain MRI > Regional grey matter volumes (FAST)	Imaging	15	springgreen		18188	NA	0.0429833	0.00757838	NA	NA	continuous-25845-both_sexes--irnt
486	M47.2 Change of urethral catheter into bladder	41200	categorical		Health-related outcomes > Hospital inpatient > Summary Operations	Operations	22	lightseagreen		281	394560	0.0430913	0.0447675	NA	NA	categorical-41200-both_sexes-M472-
487	X33.4 Autologous peripheral blood stem cell transplant	41200	categorical		Health-related outcomes > Hospital inpatient > Summary Operations	Operations	22	lightseagreen		173	394668	0.0431859	0.0647814	NA	NA	categorical-41200-both_sexes-X334-
488	Total bilirubin	30840	continuous		Biological samples > Assay results > Blood assays > Blood biochemistry	Assay results	1	darkcyan		375237	NA	0.0436739	0.00198343	NA	NA	continuous-30840-both_sexes--irnt
489	Mean FA in posterior limb of internal capsule on FA skeleton (right)	25074	continuous		UK Biobank Assessment Centre > Imaging > Brain MRI > Diffusion brain MRI > dMRI skeleton	Imaging	15	springgreen		16497	NA	0.0437732	-0.00875042	NA	NA	continuous-25074-both_sexes--irnt
490	Z28.5 Descending colon	41210	categorical		Health-related outcomes > Hospital inpatient > Summary Operations	Operations	22	lightseagreen		9738	385103	0.0438841	0.00820074	NA	NA	categorical-41210-both_sexes-Z285-
491	Volume of grey matter in Brain-Stem	25892	continuous		UK Biobank Assessment Centre > Imaging > Brain MRI > T1 structural brain MRI > Regional grey matter volumes (FAST)	Imaging	15	springgreen		18188	NA	0.0442415	0.00767343	NA	NA	continuous-25892-both_sexes--irnt
492	Celluvisc 1% single-use eye drops	20003	categorical		UK Biobank Assessment Centre > Verbal interview > Medications	Medications	18	snow2		284	394499	0.044394	0.0480694	NA	NA	categorical-20003-both_sexes-1141172918-
493	Part of a multiple birth	1777	categorical		UK Biobank Assessment Centre > Touchscreen > Early life factors	Health and medical history	13	royalblue		8657	380287	0.0447626	-0.00865251	NA	NA	categorical-1777-both_sexes--
494	Weighted-mean ICVF in tract superior longitudinal fasciculus (left)	25671	continuous		UK Biobank Assessment Centre > Imaging > Brain MRI > Diffusion brain MRI > dMRI weighted means	Imaging	15	springgreen		16495	NA	0.0450331	-0.00855729	NA	NA	continuous-25671-both_sexes--irnt
495	Volume of grey matter in Central Opercular Cortex (right)	25865	continuous		UK Biobank Assessment Centre > Imaging > Brain MRI > T1 structural brain MRI > Regional grey matter volumes (FAST)	Imaging	15	springgreen		18188	NA	0.0451554	0.00706923	NA	NA	continuous-25865-both_sexes--irnt
496	Weighted-mean L2 in tract cingulate gyrus part of cingulum (right)	25601	continuous		UK Biobank Assessment Centre > Imaging > Brain MRI > Diffusion brain MRI > dMRI weighted means	Imaging	15	springgreen		16496	NA	0.045169	0.00847479	NA	NA	continuous-25601-both_sexes--irnt
497	T52.2 Revision of palmar fasciectomy	41200	categorical		Health-related outcomes > Hospital inpatient > Summary Operations	Operations	22	lightseagreen		173	394668	0.0452868	0.0615835	NA	NA	categorical-41200-both_sexes-T522-
498	Mean MO in genu of corpus callosum on FA skeleton	25154	continuous		UK Biobank Assessment Centre > Imaging > Brain MRI > Diffusion brain MRI > dMRI skeleton	Imaging	15	springgreen		16497	NA	0.0452931	0.00845045	NA	NA	continuous-25154-both_sexes--irnt
499	Testicular/scrotal operation	20004	categorical		UK Biobank Assessment Centre > Verbal interview > Operations	Operations	22	lightseagreen		2564	178631	0.0454163	-0.0171247	NA	NA	categorical-20004-both_sexes-1216-
500	Y38.9 Unspecified injection of therapeutic substance into organ NOC	41210	categorical		Health-related outcomes > Hospital inpatient > Summary Operations	Operations	22	lightseagreen		205	394636	0.0454599	0.0716182	NA	NA	categorical-41210-both_sexes-Y389-
501	Mean ICVF in sagittal stratum on FA skeleton (left)	25375	continuous		UK Biobank Assessment Centre > Imaging > Brain MRI > Diffusion brain MRI > dMRI skeleton	Imaging	15	springgreen		16496	NA	0.0458198	-0.00849417	NA	NA	continuous-25375-both_sexes--irnt
502	M65.1 Endoscopic resection of prostate using electrotome	41200	categorical		Health-related outcomes > Hospital inpatient > Summary Operations	Operations	22	lightseagreen		1198	180030	0.0458239	0.0317512	NA	NA	categorical-41200-both_sexes-M651-
503	Median BOLD effect (in group-defined mask) for faces activation	25044	continuous		UK Biobank Assessment Centre > Imaging > Brain MRI > Task functional brain MRI	Imaging	15	springgreen		15902	NA	0.0460259	-0.00827984	NA	NA	continuous-25044-both_sexes--irnt
504	M06 Other rheumatoid arthritis	131850	icd_first_occurrence		Health-related outcomes > First occurrences > Musculoskeletal system and connective tissue disorders	Musculoskeletal system disorders	20	moccasin		7852	386989	0.0460981	0.0128575	NA	NA	icd_first_occurrence-131850-both_sexes--
505	Non-infective hepatitis	20002	categorical		UK Biobank Assessment Centre > Verbal interview > Medical conditions	Health and medical history	13	royalblue		402	394381	0.0461113	0.0369248	NA	NA	categorical-20002-both_sexes-1157-
506	N03 Chronic nephritic syndrome	132004	icd_first_occurrence		Health-related outcomes > First occurrences > Genitourinary system disorders	Genitourinary system disorders	12	lightgoldenrod		942	393899	0.0461455	0.0251584	NA	NA	icd_first_occurrence-132004-both_sexes--
507	Volume of grey matter in Temporal Pole (left)	25796	continuous		UK Biobank Assessment Centre > Imaging > Brain MRI > T1 structural brain MRI > Regional grey matter volumes (FAST)	Imaging	15	springgreen		18188	NA	0.0463357	0.00696316	NA	NA	continuous-25796-both_sexes--irnt
508	IGF-1	30770	continuous		Biological samples > Assay results > Blood assays > Blood biochemistry	Assay results	1	darkcyan		374755	NA	0.0466313	0.00164774	NA	NA	continuous-30770-both_sexes--irnt
509	U20.2 Transoesophageal echocardiography	41200	categorical		Health-related outcomes > Hospital inpatient > Summary Operations	Operations	22	lightseagreen		879	393962	0.0467864	0.0364857	NA	NA	categorical-41200-both_sexes-U202-
510	A09 Diarrhoea and gastro-enteritis of presumed infectious origin	130018	icd_first_occurrence		Health-related outcomes > First occurrences > Certain infectious and parasitic diseases	Infectious and parasitic diseases	16	orchid		11968	382873	0.0468618	0.010233	NA	NA	icd_first_occurrence-130018-both_sexes--
511	Weighted-mean FA in tract uncinate fasciculus (right)	25514	continuous		UK Biobank Assessment Centre > Imaging > Brain MRI > Diffusion brain MRI > dMRI weighted means	Imaging	15	springgreen		16496	NA	0.0469059	-0.00843019	NA	NA	continuous-25514-both_sexes--irnt
512	Mean carotid IMT (intima-medial thickness) at 120 degrees	22671	continuous		UK Biobank Assessment Centre > Physical measures > Carotid ultrasound	Physical measures	23	darkred		21819	NA	0.0469439	0.00690323	NA	NA	continuous-22671-both_sexes--irnt
513	U21.1 Magnetic resonance imaging NEC	41200	categorical		Health-related outcomes > Hospital inpatient > Summary Operations	Operations	22	lightseagreen		1290	393551	0.0469749	0.029776	NA	NA	categorical-41200-both_sexes-U211-
514	Mean MD in anterior corona radiata on FA skeleton (right)	25126	continuous		UK Biobank Assessment Centre > Imaging > Brain MRI > Diffusion brain MRI > dMRI skeleton	Imaging	15	springgreen		16497	NA	0.0470492	0.00776415	NA	NA	continuous-25126-both_sexes--irnt
515	Age started smoking in current smokers	3436	continuous		UK Biobank Assessment Centre > Touchscreen > Lifestyle and environment > Smoking	Health and medical history	13	royalblue		29642	NA	0.0474526	-0.00395711	NA	NA	continuous-3436-both_sexes--irnt
516	Mean L2 in sagittal stratum on FA skeleton (right)	25278	continuous		UK Biobank Assessment Centre > Imaging > Brain MRI > Diffusion brain MRI > dMRI skeleton	Imaging	15	springgreen		16497	NA	0.0474828	0.00843874	NA	NA	continuous-25278-both_sexes--irnt
517	J13 Pneumonia due to streptococcus pneumoniae	131446	icd_first_occurrence		Health-related outcomes > First occurrences > Respiratory system disorders	Respiratory disorder	25	skyblue2		702	394139	0.0475677	0.0411295	NA	NA	icd_first_occurrence-131446-both_sexes--
518	Mean ICVF in retrolenticular part of internal capsule on FA skeleton (left)	25365	continuous		UK Biobank Assessment Centre > Imaging > Brain MRI > Diffusion brain MRI > dMRI skeleton	Imaging	15	springgreen		16496	NA	0.0479045	-0.00858748	NA	NA	continuous-25365-both_sexes--irnt
519	Z49.3 Skin of anterior trunk	41210	categorical		Health-related outcomes > Hospital inpatient > Summary Operations	Operations	22	lightseagreen		4393	390448	0.0481926	0.0164887	NA	NA	categorical-41210-both_sexes-Z493-
520	Weighted-mean ICVF in tract inferior longitudinal fasciculus (right)	25665	continuous		UK Biobank Assessment Centre > Imaging > Brain MRI > Diffusion brain MRI > dMRI weighted means	Imaging	15	springgreen		16495	NA	0.0482523	-0.00852026	NA	NA	continuous-25665-both_sexes--irnt
521	IOP Corneal left custom	IOP_Corneal_left_custom	continuous			Eye and adnexa disorders	11	darkkhaki		83193	NA	0.0483012	0.0167107	NA	NA	continuous-IOP_Corneal_left_custom-both_sexes--custom
522	Vitamin B6	100012	continuous		Online follow-up > Diet by 24-hour recall > Estimated nutrients yesterday	Diet by recall	7	gold		56050	NA	0.0484341	0.00432066	NA	NA	continuous-100012-both_sexes--irnt
523	Maximum carotid IMT (intima-medial thickness) at 120 degrees	22672	continuous		UK Biobank Assessment Centre > Physical measures > Carotid ultrasound	Physical measures	23	darkred		21819	NA	0.0484429	0.00690585	NA	NA	continuous-22672-both_sexes--irnt
524	Volume of grey matter in Insular Cortex (right)	25785	continuous		UK Biobank Assessment Centre > Imaging > Brain MRI > T1 structural brain MRI > Regional grey matter volumes (FAST)	Imaging	15	springgreen		18188	NA	0.0484707	0.00722845	NA	NA	continuous-25785-both_sexes--irnt
525	Median z-statistic (in group-defined amygdala activation mask) for faces-shapes contrast	25054	continuous		UK Biobank Assessment Centre > Imaging > Brain MRI > Task functional brain MRI	Imaging	15	springgreen		15902	NA	0.048491	-0.00836269	NA	NA	continuous-25054-both_sexes--irnt
526	G19.9 Unspecified diagnostic endoscopic examination of oesophagus using rigid oesophagoscope	41200	categorical		Health-related outcomes > Hospital inpatient > Summary Operations	Operations	22	lightseagreen		347	394494	0.0486482	0.0614357	NA	NA	categorical-41200-both_sexes-G199-
527	Median BOLD effect (in group-defined amygdala activation mask) for faces-shapes contrast	25052	continuous		UK Biobank Assessment Centre > Imaging > Brain MRI > Task functional brain MRI	Imaging	15	springgreen		15902	NA	0.0486644	-0.00858659	NA	NA	continuous-25052-both_sexes--irnt
528	Weighted-mean MD in tract inferior fronto-occipital fasciculus (left)	25527	continuous		UK Biobank Assessment Centre > Imaging > Brain MRI > Diffusion brain MRI > dMRI weighted means	Imaging	15	springgreen		16496	NA	0.0489101	0.00812065	NA	NA	continuous-25527-both_sexes--irnt
529	Weighted-mean MD in tract cingulate gyrus part of cingulum (right)	25520	continuous		UK Biobank Assessment Centre > Imaging > Brain MRI > Diffusion brain MRI > dMRI weighted means	Imaging	15	springgreen		16496	NA	0.0490437	0.00800992	NA	NA	continuous-25520-both_sexes--irnt
530	C90 Multiple myeloma and malignant plasma cell neoplasms	C90	icd10		Chapter II Neoplasms | C81-C96 Malignant neoplasms, stated or presumed to be primary, of lymphoid, haematopoietic and related tissue | C90 Multiple myeloma and malignant plasma cell neoplasms	Malignancy	17	lightgreen		545	394296	0.0492507	0.0390552	NA	NA	icd10-C90-both_sexes--
531	Trunk fat-free mass	23129	continuous		UK Biobank Assessment Centre > Physical measures > Anthropometry > Impedance measures	Physical measures	23	darkred		387653	NA	0.0494779	0.00102914	NA	NA	continuous-23129-both_sexes--irnt
532	M65.4 Endoscopic resection of prostate using laser	41200	categorical		Health-related outcomes > Hospital inpatient > Summary Operations	Operations	22	lightseagreen		320	180908	0.049736	0.056609	NA	NA	categorical-41200-both_sexes-M654-
533	Anorexia/bulimia/other eating disorder	20002	categorical		UK Biobank Assessment Centre > Verbal interview > Medical conditions	Health and medical history	13	royalblue		285	213303	0.0501577	0.0447908	NA	NA	categorical-20002-both_sexes-1470-
534	K25 Gastric ulcer	131590	icd_first_occurrence		Health-related outcomes > First occurrences > Digestive system disorders	Digestive system disorders	8	sienna		8075	386766	0.0501744	0.0125977	NA	NA	icd_first_occurrence-131590-both_sexes--
535	Volume of grey matter in Insular Cortex (left)	25784	continuous		UK Biobank Assessment Centre > Imaging > Brain MRI > T1 structural brain MRI > Regional grey matter volumes (FAST)	Imaging	15	springgreen		18188	NA	0.0503495	0.00735453	NA	NA	continuous-25784-both_sexes--irnt
536	D70 Agranulocytosis	130660	icd_first_occurrence		Health-related outcomes > First occurrences > Blood, blood-forming organs and certain immune disorders	Blood disorders	4	deeppink		4151	390690	0.0504706	0.0159518	NA	NA	icd_first_occurrence-130660-both_sexes--
537	N49 Inflammatory disorders of male genital organs, not elsewhere classified	132090	icd_first_occurrence		Health-related outcomes > First occurrences > Genitourinary system disorders	Genitourinary system disorders	12	lightgoldenrod		376	180852	0.0505043	0.0535038	NA	NA	icd_first_occurrence-132090-both_sexes--
538	Mean MO in cerebral peduncle on FA skeleton (left)	25167	continuous		UK Biobank Assessment Centre > Imaging > Brain MRI > Diffusion brain MRI > dMRI skeleton	Imaging	15	springgreen		16497	NA	0.0507148	-0.00833975	NA	NA	continuous-25167-both_sexes--irnt
539	O14 Gestational [pregnancy-induced] hypertension with significant proteinuria	132188	icd_first_occurrence		Health-related outcomes > First occurrences > Pregnancy, childbirth and the puerperium	Pregnancy and childbirth	24	hotpink		410	213203	0.0508324	0.0538343	NA	NA	icd_first_occurrence-132188-both_sexes--
540	Trunk predicted mass	23130	continuous		UK Biobank Assessment Centre > Physical measures > Anthropometry > Impedance measures	Physical measures	23	darkred		387613	NA	0.050999	0.001018	NA	NA	continuous-23130-both_sexes--irnt
541	H22.1 Diagnostic fibreoptic endoscopic examination of colon and biopsy of lesion of colon	41200	categorical		Health-related outcomes > Hospital inpatient > Summary Operations	Operations	22	lightseagreen		22538	372303	0.0511244	0.00754633	NA	NA	categorical-41200-both_sexes-H221-
542	Weighted-mean MD in tract anterior thalamic radiation (right)	25518	continuous		UK Biobank Assessment Centre > Imaging > Brain MRI > Diffusion brain MRI > dMRI weighted means	Imaging	15	springgreen		16496	NA	0.0515036	0.00695549	NA	NA	continuous-25518-both_sexes--irnt
543	I38 Endocarditis, valve unspecified	131330	icd_first_occurrence		Health-related outcomes > First occurrences > Circulatory system disorders	Circulatory system disorders	5	indianred		569	394272	0.0515047	0.0441057	NA	NA	icd_first_occurrence-131330-both_sexes--
544	Volume of grey matter in Inferior Temporal Gyrus, posterior division (right)	25811	continuous		UK Biobank Assessment Centre > Imaging > Brain MRI > T1 structural brain MRI > Regional grey matter volumes (FAST)	Imaging	15	springgreen		18188	NA	0.0516535	0.00578103	NA	NA	continuous-25811-both_sexes--irnt
545	K35 Acute appendicitis	131604	icd_first_occurrence		Health-related outcomes > First occurrences > Digestive system disorders	Digestive system disorders	8	sienna		3528	391313	0.0516903	0.0176298	NA	NA	icd_first_occurrence-131604-both_sexes--
546	Weighted-mean ICVF in tract superior longitudinal fasciculus (right)	25672	continuous		UK Biobank Assessment Centre > Imaging > Brain MRI > Diffusion brain MRI > dMRI weighted means	Imaging	15	springgreen		16495	NA	0.0521224	-0.00839409	NA	NA	continuous-25672-both_sexes--irnt
547	S06.9 Unspecified other excision of lesion of skin	41210	categorical		Health-related outcomes > Hospital inpatient > Summary Operations	Operations	22	lightseagreen		2348	392493	0.0522715	0.0224339	NA	NA	categorical-41210-both_sexes-S069-
548	Mean ICVF in anterior corona radiata on FA skeleton (left)	25367	continuous		UK Biobank Assessment Centre > Imaging > Brain MRI > Diffusion brain MRI > dMRI skeleton	Imaging	15	springgreen		16496	NA	0.0523041	-0.00803094	NA	NA	continuous-25367-both_sexes--irnt
549	Volume of brain stem + 4th ventricle	25025	continuous		UK Biobank Assessment Centre > Imaging > Brain MRI > T1 structural brain MRI	Imaging	15	springgreen		18180	NA	0.0523374	0.00729906	NA	NA	continuous-25025-both_sexes--irnt
550	M47.1 Urethral irrigation of bladder	41200	categorical		Health-related outcomes > Hospital inpatient > Summary Operations	Operations	22	lightseagreen		386	394455	0.0526958	0.052766	NA	NA	categorical-41200-both_sexes-M471-
551	Mean ICVF in posterior thalamic radiation on FA skeleton (right)	25372	continuous		UK Biobank Assessment Centre > Imaging > Brain MRI > Diffusion brain MRI > dMRI skeleton	Imaging	15	springgreen		16496	NA	0.0527749	-0.00826919	NA	NA	continuous-25372-both_sexes--irnt
552	C85.1 Retinopexy using cryotherapy	41200	categorical		Health-related outcomes > Hospital inpatient > Summary Operations	Operations	22	lightseagreen		217	394624	0.0527936	0.0720791	NA	NA	categorical-41200-both_sexes-C851-
553	FH Chronic bronchitis emphysema custom	FH_Chronic_bronchitis_emphysema_custom	categorical			Respiratory disorder	25	skyblue2		66190	314802	0.0528352	-0.00433533	NA	NA	categorical-FH_Chronic_bronchitis_emphysema_custom-both_sexes--custom
554	Sulfasalazine	20003	categorical		UK Biobank Assessment Centre > Verbal interview > Medications	Medications	18	snow2		748	394035	0.0528369	-0.00483139	NA	NA	categorical-20003-both_sexes-1140909702-
555	Weighted-mean FA in tract superior thalamic radiation (right)	25512	continuous		UK Biobank Assessment Centre > Imaging > Brain MRI > Diffusion brain MRI > dMRI weighted means	Imaging	15	springgreen		16496	NA	0.0531372	-0.00844529	NA	NA	continuous-25512-both_sexes--irnt
556	L50 Urticaria	131754	icd_first_occurrence		Health-related outcomes > First occurrences > Skin and subcutaneous tissue disorders	Skin disorder	26	tan1		8618	386223	0.0534358	-0.00577811	NA	NA	icd_first_occurrence-131754-both_sexes--
557	IBD custom1	IBD_custom1	categorical		Autoimmune/inflammatory	Autoimmune Disorders	2	darksalmon		4783	375008	0.0534476	0.0154812	NA	NA	categorical-IBD_custom1-both_sexes--custom
558	IBD custom1	IBD_custom1	categorical		Autoimmune/inflammatory	Autoimmune Disorders	2	darksalmon		4783	375008	0.0534476	0.0154812	NA	NA	categorical-IBD_custom1-both_sexes--custom
559	Caesarean section / caesarian section	20004	categorical		UK Biobank Assessment Centre > Verbal interview > Operations	Operations	22	lightseagreen		19851	193737	0.0534884	-0.00615551	NA	NA	categorical-20004-both_sexes-1477-
560	Mean MD in cingulum cingulate gyrus on FA skeleton (right)	25138	continuous		UK Biobank Assessment Centre > Imaging > Brain MRI > Diffusion brain MRI > dMRI skeleton	Imaging	15	springgreen		16497	NA	0.0536476	0.00816118	NA	NA	continuous-25138-both_sexes--irnt
561	Frequency of drinking alcohol	20414	continuous		Online follow-up > Mental health > Alcohol use	Health and medical history	13	royalblue		128140	NA	0.0536658	-0.00178479	NA	NA	continuous-20414-both_sexes--
562	C67 Malignant neoplasm of bladder	C67	icd10		Chapter II Neoplasms | C64-C68 Malignant neoplasms of urinary tract | C67 Malignant neoplasm of bladder	Malignancy	17	lightgreen		2047	392794	0.0536703	0.0231381	NA	NA	icd10-C67-both_sexes--
563	Volume of grey matter in Superior Temporal Gyrus, posterior division (left)	25800	continuous		UK Biobank Assessment Centre > Imaging > Brain MRI > T1 structural brain MRI > Regional grey matter volumes (FAST)	Imaging	15	springgreen		18188	NA	0.0537155	0.00755249	NA	NA	continuous-25800-both_sexes--irnt
564	Whole body water mass	23102	continuous		UK Biobank Assessment Centre > Physical measures > Anthropometry > Impedance measures	Physical measures	23	darkred		387974	NA	0.053776	0.00100001	NA	NA	continuous-23102-both_sexes--irnt
565	H52.3 Injection of sclerosing substance into haemorrhoid	41210	categorical		Health-related outcomes > Hospital inpatient > Summary Operations	Operations	22	lightseagreen		397	394444	0.0537831	0.0507335	NA	NA	categorical-41210-both_sexes-H523-
566	Current tobacco smoking	1239	continuous		UK Biobank Assessment Centre > Touchscreen > Lifestyle and environment > Smoking	Health and medical history	13	royalblue		394432	NA	0.0540319	-0.000931041	NA	NA	continuous-1239-both_sexes--
567	H68 Eustachian salpingitis and obstruction	131234	icd_first_occurrence		Health-related outcomes > First occurrences > Ear and mastoid process disorders	Ear and mastoid disorders	9	purple		2074	392767	0.0540475	-0.0235269	NA	NA	icd_first_occurrence-131234-both_sexes--
568	Mean MD in posterior thalamic radiation on FA skeleton (right)	25132	continuous		UK Biobank Assessment Centre > Imaging > Brain MRI > Diffusion brain MRI > dMRI skeleton	Imaging	15	springgreen		16497	NA	0.0541132	0.00809003	NA	NA	continuous-25132-both_sexes--irnt
569	X29.8 Other specified continuous Infusion of therapeutic substance	41200	categorical		Health-related outcomes > Hospital inpatient > Summary Operations	Operations	22	lightseagreen		3379	391462	0.0541299	0.0165248	NA	NA	categorical-41200-both_sexes-X298-
570	G47 Sleep disorders	131060	icd_first_occurrence		Health-related outcomes > First occurrences > Nervous system disorders	Nervous system disorders	21	violet		13044	381797	0.0541939	-0.00962322	NA	NA	icd_first_occurrence-131060-both_sexes--
571	B28.3 Excision of lesion of breast NEC	41200	categorical		Health-related outcomes > Hospital inpatient > Summary Operations	Operations	22	lightseagreen		3243	210370	0.0544193	0.0195247	NA	NA	categorical-41200-both_sexes-B283-
572	K13 Other diseases of lip and oral mucosa	131578	icd_first_occurrence		Health-related outcomes > First occurrences > Digestive system disorders	Digestive system disorders	8	sienna		5249	389592	0.0544365	0.014881	NA	NA	icd_first_occurrence-131578-both_sexes--
573	Weighted-mean L1 in tract superior longitudinal fasciculus (left)	25590	continuous		UK Biobank Assessment Centre > Imaging > Brain MRI > Diffusion brain MRI > dMRI weighted means	Imaging	15	springgreen		16496	NA	0.0544631	0.00593096	NA	NA	continuous-25590-both_sexes--irnt
574	Spinal fusion	20004	categorical		UK Biobank Assessment Centre > Verbal interview > Operations	Operations	22	lightseagreen		540	394243	0.0548546	0.0404733	NA	NA	categorical-20004-both_sexes-1590-
575	Y49.3 Thoracotomy approach NEC	41210	categorical		Health-related outcomes > Hospital inpatient > Summary Operations	Operations	22	lightseagreen		211	394630	0.054864	0.0403975	NA	NA	categorical-41210-both_sexes-Y493-
576	Mean ISOVF in fornix cres+stria terminalis on FA skeleton (right)	25478	continuous		UK Biobank Assessment Centre > Imaging > Brain MRI > Diffusion brain MRI > dMRI skeleton	Imaging	15	springgreen		16496	NA	0.0549774	-0.00755791	NA	NA	continuous-25478-both_sexes--irnt
577	Q50 Congenital malformations of ovaries, fallopian tubes and broad ligaments	132516	icd_first_occurrence		Health-related outcomes > First occurrences > Congenital disruptions and chromosomal abnormalities	Congenital abnormalities	6	darkorange		226	213387	0.0550766	0.0675586	NA	NA	icd_first_occurrence-132516-both_sexes--
578	Maximum carotid IMT (intima-medial thickness) at 210 degrees	22678	continuous		UK Biobank Assessment Centre > Physical measures > Carotid ultrasound	Physical measures	23	darkred		21839	NA	0.0552894	0.00664804	NA	NA	continuous-22678-both_sexes--irnt
579	Volume of thalamus (left)	25011	continuous		UK Biobank Assessment Centre > Imaging > Brain MRI > T1 structural brain MRI > Subcortical volumes (FIRST)	Imaging	15	springgreen		18180	NA	0.0553068	0.00691418	NA	NA	continuous-25011-both_sexes--irnt
580	WCadjBMI custom	WCadjBMI_custom	continuous		UK Biobank Assessment Centre > Physical measures > Anthropometry > Body size measures	Physical measures	23	darkred		393484	NA	0.0556166	0.0012415	NA	NA	continuous-WCadjBMI_custom-both_sexes--custom
581	Mean FA in fornix cres+stria terminalis on FA skeleton (left)	25095	continuous		UK Biobank Assessment Centre > Imaging > Brain MRI > Diffusion brain MRI > dMRI skeleton	Imaging	15	springgreen		16497	NA	0.0557016	0.0073794	NA	NA	continuous-25095-both_sexes--irnt
582	valine	valine	continuous		Biological samples > Assay results > Blood assays > Biological samples > NMR metabolomics	Assay results	1	darkcyan		94972	NA	0.0558123	-0.00364893	NA	NA	continuous-valine-both_sexes--custom
583	Mean L3 in posterior thalamic radiation on FA skeleton (left)	25325	continuous		UK Biobank Assessment Centre > Imaging > Brain MRI > Diffusion brain MRI > dMRI skeleton	Imaging	15	springgreen		16497	NA	0.0560184	0.00788557	NA	NA	continuous-25325-both_sexes--irnt
584	Y70.5 Temporary operations	41210	categorical		Health-related outcomes > Hospital inpatient > Summary Operations	Operations	22	lightseagreen		1598	393243	0.0560205	-0.0265047	NA	NA	categorical-41210-both_sexes-Y705-
585	Mean ICVF in posterior thalamic radiation on FA skeleton (left)	25373	continuous		UK Biobank Assessment Centre > Imaging > Brain MRI > Diffusion brain MRI > dMRI skeleton	Imaging	15	springgreen		16496	NA	0.056025	-0.00810262	NA	NA	continuous-25373-both_sexes--irnt
586	Mean FA in external capsule on FA skeleton (right)	25088	continuous		UK Biobank Assessment Centre > Imaging > Brain MRI > Diffusion brain MRI > dMRI skeleton	Imaging	15	springgreen		16497	NA	0.0563824	-0.00781202	NA	NA	continuous-25088-both_sexes--irnt
587	E25.1 Diagnostic endoscopic examination of nasopharynx and biopsy of lesion of nasopharynx	41200	categorical		Health-related outcomes > Hospital inpatient > Summary Operations	Operations	22	lightseagreen		232	394609	0.0564265	0.0697282	NA	NA	categorical-41200-both_sexes-E251-
588	Mean OD in genu of corpus callosum on FA skeleton	25394	continuous		UK Biobank Assessment Centre > Imaging > Brain MRI > Diffusion brain MRI > dMRI skeleton	Imaging	15	springgreen		16496	NA	0.0564385	-0.00824482	NA	NA	continuous-25394-both_sexes--irnt
589	Adenoid surgery / adenoidectomy	20004	categorical		UK Biobank Assessment Centre > Verbal interview > Operations	Operations	22	lightseagreen		2214	392569	0.0568729	-0.0188599	NA	NA	categorical-20004-both_sexes-1562-
590	Weighted-mean ISOVF in tract parahippocampal part of cingulum (left)	25710	continuous		UK Biobank Assessment Centre > Imaging > Brain MRI > Diffusion brain MRI > dMRI weighted means	Imaging	15	springgreen		16495	NA	0.0571432	-0.00676458	NA	NA	continuous-25710-both_sexes--irnt
591	Leg fat percentage (left)	23115	continuous		UK Biobank Assessment Centre > Physical measures > Anthropometry > Impedance measures	Physical measures	23	darkred		387925	NA	0.0577157	-0.00101764	NA	NA	continuous-23115-both_sexes--irnt
592	Weighted-mean MO in tract medial lemniscus (right)	25560	continuous		UK Biobank Assessment Centre > Imaging > Brain MRI > Diffusion brain MRI > dMRI weighted means	Imaging	15	springgreen		16496	NA	0.0577172	0.00485148	NA	NA	continuous-25560-both_sexes--irnt
593	Mean MD in posterior thalamic radiation on FA skeleton (left)	25133	continuous		UK Biobank Assessment Centre > Imaging > Brain MRI > Diffusion brain MRI > dMRI skeleton	Imaging	15	springgreen		16497	NA	0.0579006	0.00788615	NA	NA	continuous-25133-both_sexes--irnt
594	90th percentile of z-statistic (in group-defined amygdala activation mask) for faces-shapes contrast	25768	continuous		UK Biobank Assessment Centre > Imaging > Brain MRI > Task functional brain MRI	Imaging	15	springgreen		15902	NA	0.0579479	-0.00826398	NA	NA	continuous-25768-both_sexes--irnt
595	Mean ICVF in fornix cres+stria terminalis on FA skeleton (right)	25382	continuous		UK Biobank Assessment Centre > Imaging > Brain MRI > Diffusion brain MRI > dMRI skeleton	Imaging	15	springgreen		16496	NA	0.0580509	-0.00829701	NA	NA	continuous-25382-both_sexes--irnt
596	Mean L2 in posterior corona radiata on FA skeleton (left)	25275	continuous		UK Biobank Assessment Centre > Imaging > Brain MRI > Diffusion brain MRI > dMRI skeleton	Imaging	15	springgreen		16497	NA	0.0582406	0.00821623	NA	NA	continuous-25275-both_sexes--irnt
597	Mean MO in superior longitudinal fasciculus on FA skeleton (left)	25193	continuous		UK Biobank Assessment Centre > Imaging > Brain MRI > Diffusion brain MRI > dMRI skeleton	Imaging	15	springgreen		16497	NA	0.0584243	-0.00824861	NA	NA	continuous-25193-both_sexes--irnt
598	Q55.9 Unspecified other examination of female genital tract	41210	categorical		Health-related outcomes > Hospital inpatient > Summary Operations	Operations	22	lightseagreen		380	213233	0.0584361	0.0419346	NA	NA	categorical-41210-both_sexes-Q559-
599	M23 Internal derangement of knee	131884	icd_first_occurrence		Health-related outcomes > First occurrences > Musculoskeletal system and connective tissue disorders	Musculoskeletal system disorders	20	moccasin		17339	377502	0.0585808	-0.0079815	NA	NA	icd_first_occurrence-131884-both_sexes--
600	P24.7 Sacrospinous fixation of vagina	41210	categorical		Health-related outcomes > Hospital inpatient > Summary Operations	Operations	22	lightseagreen		360	213253	0.0586224	0.0581551	NA	NA	categorical-41210-both_sexes-P247-
601	Hypromellose	20003	categorical		UK Biobank Assessment Centre > Verbal interview > Medications	Medications	18	snow2		657	394126	0.0587236	-0.0420332	NA	NA	categorical-20003-both_sexes-1140875990-
602	U21.6 Ultrasound scan NEC	41210	categorical		Health-related outcomes > Hospital inpatient > Summary Operations	Operations	22	lightseagreen		226	394615	0.0587724	0.0675653	NA	NA	categorical-41210-both_sexes-U216-
603	Cardioplen xl 5mg m/r tablet	20003	categorical		UK Biobank Assessment Centre > Verbal interview > Medications	Medications	18	snow2		230	394553	0.0590873	0.0689941	NA	NA	categorical-20003-both_sexes-1141199858-
604	Maximum carotid IMT (intima-medial thickness) at 240 degrees	22681	continuous		UK Biobank Assessment Centre > Physical measures > Carotid ultrasound	Physical measures	23	darkred		21664	NA	0.0593219	0.00628247	NA	NA	continuous-22681-both_sexes--irnt
605	L53 Other erythematous conditions	131760	icd_first_occurrence		Health-related outcomes > First occurrences > Skin and subcutaneous tissue disorders	Skin disorder	26	tan1		936	393905	0.059379	0.034633	NA	NA	icd_first_occurrence-131760-both_sexes--
606	B27.9 Unspecified total excision of breast	41200	categorical		Health-related outcomes > Hospital inpatient > Summary Operations	Operations	22	lightseagreen		763	212850	0.0594562	0.0384961	NA	NA	categorical-41200-both_sexes-B279-
607	AFFMIadjBMI female custom	AFFMIadjBMI_female_custom	continuous		UK Biobank Assessment Centre > Physical measures > Anthropometry > Impedance measures	Physical measures	23	darkred		210019	NA	0.0594657	0.00248472	NA	NA	continuous-AFFMIadjBMI_female_custom-females--custom
608	U25.3 Hydrogen breath test	41200	categorical		Health-related outcomes > Hospital inpatient > Summary Operations	Operations	22	lightseagreen		215	394626	0.0595924	0.0667855	NA	NA	categorical-41200-both_sexes-U253-
609	Weighted-mean OD in tract uncinate fasciculus (left)	25702	continuous		UK Biobank Assessment Centre > Imaging > Brain MRI > Diffusion brain MRI > dMRI weighted means	Imaging	15	springgreen		16495	NA	0.0596237	-0.00817746	NA	NA	continuous-25702-both_sexes--irnt
610	WBfatfreemass custom	WBfatfreemass_custom	continuous		UK Biobank Assessment Centre > Physical measures > Anthropometry > Impedance measures	Physical measures	23	darkred		387945	NA	0.0597225	0.000983248	NA	NA	continuous-WBfatfreemass_custom-both_sexes--custom
611	Nexium 20mg tablet	20003	categorical		UK Biobank Assessment Centre > Verbal interview > Medications	Medications	18	snow2		686	394097	0.0597988	0.0390652	NA	NA	categorical-20003-both_sexes-1141177532-
612	Q18.9 Unspecified diagnostic endoscopic examination of uterus	41210	categorical		Health-related outcomes > Hospital inpatient > Summary Operations	Operations	22	lightseagreen		5226	208387	0.0598256	-0.015153	NA	NA	categorical-41210-both_sexes-Q189-
613	Splenectomy	20004	categorical		UK Biobank Assessment Centre > Verbal interview > Operations	Operations	22	lightseagreen		831	393952	0.0600499	0.0271781	NA	NA	categorical-20004-both_sexes-1453-
614	C79.1 Vitrectomy using anterior approach	41200	categorical		Health-related outcomes > Hospital inpatient > Summary Operations	Operations	22	lightseagreen		193	394648	0.0601795	0.0560957	NA	NA	categorical-41200-both_sexes-C791-
615	Glaucoma surgery/trabeculectomy	20004	categorical		UK Biobank Assessment Centre > Verbal interview > Operations	Operations	22	lightseagreen		560	394223	0.0601944	0.0267921	NA	NA	categorical-20004-both_sexes-1436-
616	Weighted-mean FA in tract acoustic radiation (right)	25489	continuous		UK Biobank Assessment Centre > Imaging > Brain MRI > Diffusion brain MRI > dMRI weighted means	Imaging	15	springgreen		16496	NA	0.060553	-0.0080769	NA	NA	continuous-25489-both_sexes--irnt
617	Mean MO in posterior thalamic radiation on FA skeleton (left)	25181	continuous		UK Biobank Assessment Centre > Imaging > Brain MRI > Diffusion brain MRI > dMRI skeleton	Imaging	15	springgreen		16497	NA	0.0606252	0.00656059	NA	NA	continuous-25181-both_sexes--irnt
618	Weighted-mean ICVF in tract inferior longitudinal fasciculus (left)	25664	continuous		UK Biobank Assessment Centre > Imaging > Brain MRI > Diffusion brain MRI > dMRI weighted means	Imaging	15	springgreen		16495	NA	0.0607991	-0.0081258	NA	NA	continuous-25664-both_sexes--irnt
619	Whole body fat-free mass	23101	continuous		UK Biobank Assessment Centre > Physical measures > Anthropometry > Impedance measures	Physical measures	23	darkred		387945	NA	0.0609058	0.000979332	NA	NA	continuous-23101-both_sexes--irnt
620	Low platelets/platelet disorder	20002	categorical		UK Biobank Assessment Centre > Verbal interview > Medical conditions	Health and medical history	13	royalblue		330	394453	0.0611408	0.0540215	NA	NA	categorical-20002-both_sexes-1327-
621	Mean MD in cingulum hippocampus on FA skeleton (left)	25141	continuous		UK Biobank Assessment Centre > Imaging > Brain MRI > Diffusion brain MRI > dMRI skeleton	Imaging	15	springgreen		16497	NA	0.0611911	0.00810821	NA	NA	continuous-25141-both_sexes--irnt
622	M19 Other arthrosis	131876	icd_first_occurrence		Health-related outcomes > First occurrences > Musculoskeletal system and connective tissue disorders	Musculoskeletal system disorders	20	moccasin		59705	335136	0.061215	-0.0031492	NA	NA	icd_first_occurrence-131876-both_sexes--
623	W83.3 Endoscopic shaving of articular cartilage	41210	categorical		Health-related outcomes > Hospital inpatient > Summary Operations	Operations	22	lightseagreen		894	393947	0.0612493	-0.0273556	NA	NA	categorical-41210-both_sexes-W833-
624	Weighted-mean MD in tract inferior fronto-occipital fasciculus (right)	25528	continuous		UK Biobank Assessment Centre > Imaging > Brain MRI > Diffusion brain MRI > dMRI weighted means	Imaging	15	springgreen		16496	NA	0.0615523	0.00773644	NA	NA	continuous-25528-both_sexes--irnt
625	Weighted-mean L2 in tract inferior fronto-occipital fasciculus (right)	25609	continuous		UK Biobank Assessment Centre > Imaging > Brain MRI > Diffusion brain MRI > dMRI weighted means	Imaging	15	springgreen		16496	NA	0.0619384	0.00778353	NA	NA	continuous-25609-both_sexes--irnt
626	Y11.8 Other specified other destruction of organ NOC	41210	categorical		Health-related outcomes > Hospital inpatient > Summary Operations	Operations	22	lightseagreen		318	213295	0.0620121	0.0386684	NA	NA	categorical-41210-both_sexes-Y118-
627	Vitamin c product	20003	categorical		UK Biobank Assessment Centre > Verbal interview > Medications	Medications	18	snow2		4939	389844	0.0622127	0.0150711	NA	NA	categorical-20003-both_sexes-1140909726-
628	Weighted-mean L2 in tract superior longitudinal fasciculus (right)	25618	continuous		UK Biobank Assessment Centre > Imaging > Brain MRI > Diffusion brain MRI > dMRI weighted means	Imaging	15	springgreen		16496	NA	0.0623533	0.00784889	NA	NA	continuous-25618-both_sexes--irnt
629	Z57.8 Specified muscle of hip or thigh NEC	41210	categorical		Health-related outcomes > Hospital inpatient > Summary Operations	Operations	22	lightseagreen		192	394649	0.0630991	0.0529852	NA	NA	categorical-41210-both_sexes-Z578-
630	L30 Other dermatitis	131740	icd_first_occurrence		Health-related outcomes > First occurrences > Skin and subcutaneous tissue disorders	Skin disorder	26	tan1		37688	357153	0.0633239	-0.00328345	NA	NA	icd_first_occurrence-131740-both_sexes--
631	H20.2 Fibreoptic endoscopic cauterisation of lesion of colon	41210	categorical		Health-related outcomes > Hospital inpatient > Summary Operations	Operations	22	lightseagreen		331	394510	0.063406	0.0420744	NA	NA	categorical-41210-both_sexes-H202-
632	Aciclovir	20003	categorical		UK Biobank Assessment Centre > Verbal interview > Medications	Medications	18	snow2		302	394481	0.0634548	0.0418954	NA	NA	categorical-20003-both_sexes-1140874370-
633	Mean MD in cingulum cingulate gyrus on FA skeleton (left)	25139	continuous		UK Biobank Assessment Centre > Imaging > Brain MRI > Diffusion brain MRI > dMRI skeleton	Imaging	15	springgreen		16497	NA	0.0636503	0.00804597	NA	NA	continuous-25139-both_sexes--irnt
634	Volume of pallidum (right)	25018	continuous		UK Biobank Assessment Centre > Imaging > Brain MRI > T1 structural brain MRI > Subcortical volumes (FIRST)	Imaging	15	springgreen		18180	NA	0.0640225	0.0073083	NA	NA	continuous-25018-both_sexes--irnt
635	Mean MD in posterior corona radiata on FA skeleton (left)	25131	continuous		UK Biobank Assessment Centre > Imaging > Brain MRI > Diffusion brain MRI > dMRI skeleton	Imaging	15	springgreen		16497	NA	0.0645224	0.0076786	NA	NA	continuous-25131-both_sexes--irnt
636	Mean ICVF in cingulum hippocampus on FA skeleton (left)	25381	continuous		UK Biobank Assessment Centre > Imaging > Brain MRI > Diffusion brain MRI > dMRI skeleton	Imaging	15	springgreen		16496	NA	0.0648193	-0.00798074	NA	NA	continuous-25381-both_sexes--irnt
637	H40 Glaucoma	131186	icd_first_occurrence		Health-related outcomes > First occurrences > Eye and adnexa disorders	Eye and adnexa disorders	11	darkkhaki		11588	383253	0.0648314	0.00659632	NA	NA	icd_first_occurrence-131186-both_sexes--
638	Mean OD in superior cerebellar peduncle on FA skeleton (left)	25405	continuous		UK Biobank Assessment Centre > Imaging > Brain MRI > Diffusion brain MRI > dMRI skeleton	Imaging	15	springgreen		16496	NA	0.065757	-0.00559735	NA	NA	continuous-25405-both_sexes--irnt
639	Basophill percentage	30220	continuous		Biological samples > Assay results > Blood assays > Blood count	Blood count	3	firebrick		382770	NA	0.0659132	-0.00136011	NA	NA	continuous-30220-both_sexes--irnt
640	Nasal/sinus/nose surgery	20004	categorical		UK Biobank Assessment Centre > Verbal interview > Operations	Operations	22	lightseagreen		13685	381098	0.0661524	-0.00904115	NA	NA	categorical-20004-both_sexes-1128-
641	Triglycerides	30870	continuous		Biological samples > Assay results > Blood assays > Blood biochemistry	Assay results	1	darkcyan		376509	NA	0.0668475	-0.00157307	NA	NA	continuous-30870-both_sexes--irnt
642	U11.4 Computed tomography scan of cerebral vessels	41210	categorical		Health-related outcomes > Hospital inpatient > Summary Operations	Operations	22	lightseagreen		226	394615	0.0669906	0.0675843	NA	NA	categorical-41210-both_sexes-U114-
643	M31 Other necrotising vasculopathies	131892	icd_first_occurrence		Health-related outcomes > First occurrences > Musculoskeletal system and connective tissue disorders	Musculoskeletal system disorders	20	moccasin		1126	393715	0.0671127	-0.00478892	NA	NA	icd_first_occurrence-131892-both_sexes--
644	Y22.1 Aspiration of haematoma of organ NOC	41210	categorical		Health-related outcomes > Hospital inpatient > Summary Operations	Operations	22	lightseagreen		564	394277	0.0671399	0.0269887	NA	NA	categorical-41210-both_sexes-Y221-
645	Age at first episode of depression	20433	continuous		Online follow-up > Mental health > Depression	Mental health	19	slategray3		66487	NA	0.0676014	-0.00291531	NA	NA	continuous-20433-both_sexes--irnt
646	T72.3 Release of constriction of sheath of tendon	41200	categorical		Health-related outcomes > Hospital inpatient > Summary Operations	Operations	22	lightseagreen		2405	392436	0.0677402	-0.0200595	NA	NA	categorical-41200-both_sexes-T723-
647	Mean L3 in posterior thalamic radiation on FA skeleton (right)	25324	continuous		UK Biobank Assessment Centre > Imaging > Brain MRI > Diffusion brain MRI > dMRI skeleton	Imaging	15	springgreen		16497	NA	0.0677561	0.00763373	NA	NA	continuous-25324-both_sexes--irnt
648	N30 Cystitis	132054	icd_first_occurrence		Health-related outcomes > First occurrences > Genitourinary system disorders	Genitourinary system disorders	12	lightgoldenrod		13914	380927	0.0679705	0.00763091	NA	NA	icd_first_occurrence-132054-both_sexes--
649	Y02.2 Insertion of prosthesis into organ NOC	41210	categorical		Health-related outcomes > Hospital inpatient > Summary Operations	Operations	22	lightseagreen		2474	392367	0.0685635	-0.0210262	NA	NA	categorical-41210-both_sexes-Y022-
650	K57.2 Percutaneous transluminal ablation of conducting system of heart NEC	41200	categorical		Health-related outcomes > Hospital inpatient > Summary Operations	Operations	22	lightseagreen		608	394233	0.0686638	-0.0417434	NA	NA	categorical-41200-both_sexes-K572-
651	ratio glucose lactate	ratio_glucose_lactate	continuous		Biological samples > Assay results > Blood assays > Biological samples > NMR metabolomics	Assay results	1	darkcyan		94716	NA	0.069136	-0.00268891	NA	NA	continuous-ratio_glucose_lactate-both_sexes--custom
652	Cefalexin	20003	categorical		UK Biobank Assessment Centre > Verbal interview > Medications	Medications	18	snow2		219	394564	0.0694415	0.0519783	NA	NA	categorical-20003-both_sexes-1141180392-
653	L21 Seborrhoeic dermatitis	131722	icd_first_occurrence		Health-related outcomes > First occurrences > Skin and subcutaneous tissue disorders	Skin disorder	26	tan1		7967	386874	0.0695421	-0.0102793	NA	NA	icd_first_occurrence-131722-both_sexes--
654	Nitrofurantoin	20003	categorical		UK Biobank Assessment Centre > Verbal interview > Medications	Medications	18	snow2		231	394552	0.0697555	0.061425	NA	NA	categorical-20003-both_sexes-1140874126-
655	Volume of grey matter in Precentral Gyrus (right)	25795	continuous		UK Biobank Assessment Centre > Imaging > Brain MRI > T1 structural brain MRI > Regional grey matter volumes (FAST)	Imaging	15	springgreen		18188	NA	0.0702058	0.00701677	NA	NA	continuous-25795-both_sexes--irnt
656	Mean MO in superior corona radiata on FA skeleton (left)	25177	continuous		UK Biobank Assessment Centre > Imaging > Brain MRI > Diffusion brain MRI > dMRI skeleton	Imaging	15	springgreen		16497	NA	0.0703328	-0.00771447	NA	NA	continuous-25177-both_sexes--irnt
657	Radical prostatectomy	20004	categorical		UK Biobank Assessment Centre > Verbal interview > Operations	Operations	22	lightseagreen		1262	179933	0.0711556	0.0270395	NA	NA	categorical-20004-both_sexes-1208-
658	U08.1 Computed tomography of abdomen NEC	41210	categorical		Health-related outcomes > Hospital inpatient > Summary Operations	Operations	22	lightseagreen		1138	393703	0.0715014	0.0212685	NA	NA	categorical-41210-both_sexes-U081-
659	W28.3 Removal of internal fixation from bone NEC	41200	categorical		Health-related outcomes > Hospital inpatient > Summary Operations	Operations	22	lightseagreen		3959	390882	0.0721199	-0.0135594	NA	NA	categorical-41200-both_sexes-W283-
660	K66 Other disorders of peritoneum	131654	icd_first_occurrence		Health-related outcomes > First occurrences > Digestive system disorders	Digestive system disorders	8	sienna		4101	390740	0.0721406	0.0118753	NA	NA	icd_first_occurrence-131654-both_sexes--
661	N11.1 Excision of hydrocele sac	41200	categorical		Health-related outcomes > Hospital inpatient > Summary Operations	Operations	22	lightseagreen		308	180920	0.0724677	0.039041	NA	NA	categorical-41200-both_sexes-N111-
662	Kidney/renal cell cancer	20001	categorical		UK Biobank Assessment Centre > Verbal interview > Medical conditions	Health and medical history	13	royalblue		523	394260	0.0725378	0.0438376	NA	NA	categorical-20001-both_sexes-1034-
663	Bowel resection	20004	categorical		UK Biobank Assessment Centre > Verbal interview > Operations	Operations	22	lightseagreen		733	394050	0.0730585	0.0375423	NA	NA	categorical-20004-both_sexes-1459-
664	H73 Other disorders of tympanic membrane	131244	icd_first_occurrence		Health-related outcomes > First occurrences > Ear and mastoid process disorders	Ear and mastoid disorders	9	purple		574	394267	0.0731178	-0.0418824	NA	NA	icd_first_occurrence-131244-both_sexes--
665	Mean L2 in posterior limb of internal capsule on FA skeleton (left)	25267	continuous		UK Biobank Assessment Centre > Imaging > Brain MRI > Diffusion brain MRI > dMRI skeleton	Imaging	15	springgreen		16497	NA	0.0733377	0.00792316	NA	NA	continuous-25267-both_sexes--irnt
666	Weighted-mean ISOVF in tract posterior thalamic radiation (left)	25723	continuous		UK Biobank Assessment Centre > Imaging > Brain MRI > Diffusion brain MRI > dMRI weighted means	Imaging	15	springgreen		16495	NA	0.0733542	-0.00754721	NA	NA	continuous-25723-both_sexes--irnt
667	Weighted-mean MD in tract superior longitudinal fasciculus (right)	25537	continuous		UK Biobank Assessment Centre > Imaging > Brain MRI > Diffusion brain MRI > dMRI weighted means	Imaging	15	springgreen		16496	NA	0.0738897	0.00716838	NA	NA	continuous-25537-both_sexes--irnt
668	X55.8 Other specified other operations on unspecified organ	41200	categorical		Health-related outcomes > Hospital inpatient > Summary Operations	Operations	22	lightseagreen		1464	393377	0.0739462	0.029877	NA	NA	categorical-41200-both_sexes-X558-
669	Smoking status	20116	categorical		UK Biobank Assessment Centre > Touchscreen > Lifestyle and environment > Smoking	Health and medical history	13	royalblue		40308	352936	0.0742406	-0.00542238	NA	NA	categorical-20116-both_sexes-2-
672	Volume of grey matter in Frontal Operculum Cortex (left)	25862	continuous		UK Biobank Assessment Centre > Imaging > Brain MRI > T1 structural brain MRI > Regional grey matter volumes (FAST)	Imaging	15	springgreen		18188	NA	0.0904041	0.00679474	NA	NA	continuous-25862-both_sexes--irnt
673	M05 Seropositive rheumatoid arthritis	131848	icd_first_occurrence		Health-related outcomes > First occurrences > Musculoskeletal system and connective tissue disorders	Musculoskeletal system disorders	20	moccasin		749	394092	0.0913871	0.0348225	NA	NA	icd_first_occurrence-131848-both_sexes--
674	H05 Disorders of orbit	131138	icd_first_occurrence		Health-related outcomes > First occurrences > Eye and adnexa disorders	Eye and adnexa disorders	11	darkkhaki		817	394024	0.0914585	-0.0339194	NA	NA	icd_first_occurrence-131138-both_sexes--
675	Glucosamine product	20003	categorical		UK Biobank Assessment Centre > Verbal interview > Medications	Medications	18	snow2		26527	368256	0.0919231	-0.00614427	NA	NA	categorical-20003-both_sexes-1141188442-
676	Weighted-mean ICVF in tract anterior thalamic radiation (right)	25653	continuous		UK Biobank Assessment Centre > Imaging > Brain MRI > Diffusion brain MRI > dMRI weighted means	Imaging	15	springgreen		16495	NA	0.0920956	-0.00707222	NA	NA	continuous-25653-both_sexes--irnt
677	J93 Pneumothorax	131540	icd_first_occurrence		Health-related outcomes > First occurrences > Respiratory system disorders	Respiratory disorder	25	skyblue2		2196	392645	0.0928314	0.0206276	NA	NA	icd_first_occurrence-131540-both_sexes--
678	Mean OD in superior longitudinal fasciculus on FA skeleton (left)	25433	continuous		UK Biobank Assessment Centre > Imaging > Brain MRI > Diffusion brain MRI > dMRI skeleton	Imaging	15	springgreen		16496	NA	0.093031	0.00756189	NA	NA	continuous-25433-both_sexes--irnt
679	Bladder cancer	20001	categorical		UK Biobank Assessment Centre > Verbal interview > Medical conditions	Health and medical history	13	royalblue		938	393845	0.0931608	0.0306752	NA	NA	categorical-20001-both_sexes-1035-
680	HGSadjHtWt custom	HGSadjHtWt_custom	continuous			Physical measures	23	darkred		392236	NA	0.0933645	-0.00129636	NA	NA	continuous-HGSadjHtWt_custom-both_sexes--custom
681	Acne/acne vulgaris	20002	categorical		UK Biobank Assessment Centre > Verbal interview > Medical conditions	Health and medical history	13	royalblue		235	394548	0.0933846	0.057866	NA	NA	categorical-20002-both_sexes-1548-
682	Weighted-mean OD in tract superior thalamic radiation (left)	25700	continuous		UK Biobank Assessment Centre > Imaging > Brain MRI > Diffusion brain MRI > dMRI weighted means	Imaging	15	springgreen		16495	NA	0.0939212	0.00703142	NA	NA	continuous-25700-both_sexes--irnt
683	Mean carotid IMT (intima-medial thickness) at 210 degrees	22677	continuous		UK Biobank Assessment Centre > Physical measures > Carotid ultrasound	Physical measures	23	darkred		21839	NA	0.093998	0.00594184	NA	NA	continuous-22677-both_sexes--irnt
684	X71.5 Procurement of drugs for chemotherapy for neoplasm for regimens in Band 10	41200	categorical		Health-related outcomes > Hospital inpatient > Summary Operations	Operations	22	lightseagreen		1560	393281	0.0941913	0.0239036	NA	NA	categorical-41200-both_sexes-X715-
685	X90.3 Neutropenia drugs Band 1	41200	categorical		Health-related outcomes > Hospital inpatient > Summary Operations	Operations	22	lightseagreen		247	394594	0.0942635	0.0595849	NA	NA	categorical-41200-both_sexes-X903-
686	Z68.1 Clavicle	41210	categorical		Health-related outcomes > Hospital inpatient > Summary Operations	Operations	22	lightseagreen		743	394098	0.0943317	-0.0319525	NA	NA	categorical-41210-both_sexes-Z681-
687	Weighted-mean L2 in tract acoustic radiation (left)	25596	continuous		UK Biobank Assessment Centre > Imaging > Brain MRI > Diffusion brain MRI > dMRI weighted means	Imaging	15	springgreen		16496	NA	0.0943494	0.00745967	NA	NA	continuous-25596-both_sexes--irnt
688	branched chain amino acids	branched_chain_amino_acids	continuous		Biological samples > Assay results > Blood assays > Biological samples > NMR metabolomics	Assay results	1	darkcyan		94971	NA	0.0945926	-0.00300252	NA	NA	continuous-branched_chain_amino_acids-both_sexes--custom
689	Year of birth	22200	continuous		Online follow-up > Work environment > Employment history	Health and medical history	13	royalblue		99877	NA	0.0946209	0.000618604	NA	NA	continuous-22200-both_sexes--irnt
690	Mean FA in anterior corona radiata on FA skeleton (left)	25079	continuous		UK Biobank Assessment Centre > Imaging > Brain MRI > Diffusion brain MRI > dMRI skeleton	Imaging	15	springgreen		16497	NA	0.0946668	-0.00684592	NA	NA	continuous-25079-both_sexes--irnt
691	Raynaud's phenomenon/disease	20002	categorical		UK Biobank Assessment Centre > Verbal interview > Medical conditions	Health and medical history	13	royalblue		418	394365	0.0949427	0.00520508	NA	NA	categorical-20002-both_sexes-1561-
692	Z75.3 Wing of ilium	41210	categorical		Health-related outcomes > Hospital inpatient > Summary Operations	Operations	22	lightseagreen		1294	393547	0.0950578	0.0210092	NA	NA	categorical-41210-both_sexes-Z753-
693	Mean FA in splenium of corpus callosum on FA skeleton	25060	continuous		UK Biobank Assessment Centre > Imaging > Brain MRI > Diffusion brain MRI > dMRI skeleton	Imaging	15	springgreen		16497	NA	0.0953789	-0.00753984	NA	NA	continuous-25060-both_sexes--irnt
694	Mean L3 in cingulum hippocampus on FA skeleton (left)	25333	continuous		UK Biobank Assessment Centre > Imaging > Brain MRI > Diffusion brain MRI > dMRI skeleton	Imaging	15	springgreen		16497	NA	0.0961809	0.00736827	NA	NA	continuous-25333-both_sexes--irnt
695	Median T2star in accumbens (right)	25039	continuous		UK Biobank Assessment Centre > Imaging > Brain MRI > Susceptibility weighted brain MRI	Imaging	15	springgreen		16739	NA	0.0962472	0.00718198	NA	NA	continuous-25039-both_sexes--irnt
696	X65.4 Delivery of a fraction of external beam radiotherapy NEC	41210	categorical		Health-related outcomes > Hospital inpatient > Summary Operations	Operations	22	lightseagreen		632	394209	0.0964452	0.0365806	NA	NA	categorical-41210-both_sexes-X654-
697	Mean L2 in cingulum cingulate gyrus on FA skeleton (right)	25282	continuous		UK Biobank Assessment Centre > Imaging > Brain MRI > Diffusion brain MRI > dMRI skeleton	Imaging	15	springgreen		16497	NA	0.0965624	0.00724122	NA	NA	continuous-25282-both_sexes--irnt
698	Mean ICVF in external capsule on FA skeleton (right)	25376	continuous		UK Biobank Assessment Centre > Imaging > Brain MRI > Diffusion brain MRI > dMRI skeleton	Imaging	15	springgreen		16496	NA	0.0968081	-0.00696831	NA	NA	continuous-25376-both_sexes--irnt
699	I30 Acute pericarditis	131314	icd_first_occurrence		Health-related outcomes > First occurrences > Circulatory system disorders	Circulatory system disorders	5	indianred		495	394346	0.097005	0.0353393	NA	NA	icd_first_occurrence-131314-both_sexes--
700	Z82.3 Carpometacarpal joint of thumb	41210	categorical		Health-related outcomes > Hospital inpatient > Summary Operations	Operations	22	lightseagreen		983	393858	0.0970263	0.0218566	NA	NA	categorical-41210-both_sexes-Z823-
701	AtopDerm Wide custom	AtopDerm_Wide_custom	categorical		Autoimmune/inflammatory	Autoimmune Disorders	2	darksalmon		39510	310688	0.0975293	-0.00312147	NA	NA	categorical-AtopDerm_Wide_custom-both_sexes--custom
702	AtopDerm Wide custom	AtopDerm_Wide_custom	categorical		Autoimmune/inflammatory	Autoimmune Disorders	2	darksalmon		39510	310688	0.0975293	-0.00312147	NA	NA	categorical-AtopDerm_Wide_custom-both_sexes--custom
703	Weighted-mean L3 in tract superior thalamic radiation (left)	25646	continuous		UK Biobank Assessment Centre > Imaging > Brain MRI > Diffusion brain MRI > dMRI weighted means	Imaging	15	springgreen		16496	NA	0.0979131	0.00703482	NA	NA	continuous-25646-both_sexes--irnt
704	W59.5 Fusion of interphalangeal joint of toe NEC	41210	categorical		Health-related outcomes > Hospital inpatient > Summary Operations	Operations	22	lightseagreen		1123	393718	0.0981487	0.0286363	NA	NA	categorical-41210-both_sexes-W595-
705	A73.5 Injection of therapeutic substance around peripheral nerve	41200	categorical		Health-related outcomes > Hospital inpatient > Summary Operations	Operations	22	lightseagreen		1313	393528	0.0985079	0.0249484	NA	NA	categorical-41200-both_sexes-A735-
706	Laparotomy nos	20004	categorical		UK Biobank Assessment Centre > Verbal interview > Operations	Operations	22	lightseagreen		2194	392589	0.0985379	0.0203195	NA	NA	categorical-20004-both_sexes-1486-
707	A84.2 Electromyography	41200	categorical		Health-related outcomes > Hospital inpatient > Summary Operations	Operations	22	lightseagreen		253	394588	0.098933	0.0121078	NA	NA	categorical-41200-both_sexes-A842-
708	T46.3 Irrigation of peritoneal cavity	41210	categorical		Health-related outcomes > Hospital inpatient > Summary Operations	Operations	22	lightseagreen		917	393924	0.0992659	0.0253343	NA	NA	categorical-41210-both_sexes-T463-
709	H22.9 Unspecified diagnostic endoscopic examination of colon	41200	categorical		Health-related outcomes > Hospital inpatient > Summary Operations	Operations	22	lightseagreen		29713	365128	0.0993767	0.00580543	NA	NA	categorical-41200-both_sexes-H229-
710	Weighted-mean MO in tract posterior thalamic radiation (right)	25562	continuous		UK Biobank Assessment Centre > Imaging > Brain MRI > Diffusion brain MRI > dMRI weighted means	Imaging	15	springgreen		16496	NA	0.0995982	0.00727884	NA	NA	continuous-25562-both_sexes--irnt
711	H20 Iridocyclitis	131158	icd_first_occurrence		Health-related outcomes > First occurrences > Eye and adnexa disorders	Eye and adnexa disorders	11	darkkhaki		2067	392774	0.100315	0.0209558	NA	NA	icd_first_occurrence-131158-both_sexes--
712	Sarcoma/fibrosarcoma	20001	categorical		UK Biobank Assessment Centre > Verbal interview > Medical conditions	Health and medical history	13	royalblue		208	394575	0.100359	0.0463607	NA	NA	categorical-20001-both_sexes-1068-
713	Fertility treatment procedures	20004	categorical		UK Biobank Assessment Centre > Verbal interview > Operations	Operations	22	lightseagreen		968	212620	0.100571	0.0300846	NA	NA	categorical-20004-both_sexes-1475-
714	Arm fat-free mass (left)	23125	continuous		UK Biobank Assessment Centre > Physical measures > Anthropometry > Impedance measures	Physical measures	23	darkred		387788	NA	0.101076	0.000728932	NA	NA	continuous-23125-both_sexes--irnt
715	Mean L2 in posterior thalamic radiation on FA skeleton (right)	25276	continuous		UK Biobank Assessment Centre > Imaging > Brain MRI > Diffusion brain MRI > dMRI skeleton	Imaging	15	springgreen		16497	NA	0.101335	0.00701556	NA	NA	continuous-25276-both_sexes--irnt
716	M45.8 Other specified diagnostic endoscopic examination of bladder	41200	categorical		Health-related outcomes > Hospital inpatient > Summary Operations	Operations	22	lightseagreen		1060	393781	0.10136	0.0254388	NA	NA	categorical-41200-both_sexes-M458-
717	G19.9 Unspecified diagnostic endoscopic examination of oesophagus using rigid oesophagoscope	41210	categorical		Health-related outcomes > Hospital inpatient > Summary Operations	Operations	22	lightseagreen		918	393923	0.101438	0.0319186	NA	NA	categorical-41210-both_sexes-G199-
718	Multiple sclerosis	20002	categorical		UK Biobank Assessment Centre > Verbal interview > Medical conditions	Health and medical history	13	royalblue		1438	393345	0.101508	-0.0135347	NA	NA	categorical-20002-both_sexes-1261-
719	Anal surgery	20004	categorical		UK Biobank Assessment Centre > Verbal interview > Operations	Operations	22	lightseagreen		2444	392339	0.101665	-0.0189154	NA	NA	categorical-20004-both_sexes-1460-
720	Starch	100023	continuous		Online follow-up > Diet by 24-hour recall > Estimated nutrients yesterday	Diet by recall	7	gold		56050	NA	0.101935	0.00341201	NA	NA	continuous-100023-both_sexes--irnt
721	Volume of grey matter in Inferior Frontal Gyrus, pars opercularis (left)	25792	continuous		UK Biobank Assessment Centre > Imaging > Brain MRI > T1 structural brain MRI > Regional grey matter volumes (FAST)	Imaging	15	springgreen		18188	NA	0.10196	0.00512892	NA	NA	continuous-25792-both_sexes--irnt
722	Corneal hysteresis right custom	Corneal_hysteresis_right_custom	continuous			Eye and adnexa disorders	11	darkkhaki		83332	NA	0.10208	-0.00160453	NA	NA	continuous-Corneal_hysteresis_right_custom-both_sexes--custom
723	H25.1 Diagnostic endoscopic examination of lower bowel and biopsy of lesion of lower bowel using fibreoptic sigmoidoscope	41200	categorical		Health-related outcomes > Hospital inpatient > Summary Operations	Operations	22	lightseagreen		8981	385860	0.102129	0.0101555	NA	NA	categorical-41200-both_sexes-H251-
724	Echocardiogram/transoesophageal echo	20004	categorical		UK Biobank Assessment Centre > Verbal interview > Operations	Operations	22	lightseagreen		476	394307	0.102159	-0.0418176	NA	NA	categorical-20004-both_sexes-1516-
725	G46 Vascular syndromes of brain in cerebrovascular diseases	131058	icd_first_occurrence		Health-related outcomes > First occurrences > Nervous system disorders	Nervous system disorders	21	violet		165	394676	0.102347	0.0722193	NA	NA	icd_first_occurrence-131058-both_sexes--
726	Body fat percentage	23099	continuous		UK Biobank Assessment Centre > Physical measures > Anthropometry > Impedance measures	Physical measures	23	darkred		387753	NA	0.102351	-0.00110743	NA	NA	continuous-23099-both_sexes--irnt
727	E05.1 Cauterisation of internal nose	41200	categorical		Health-related outcomes > Hospital inpatient > Summary Operations	Operations	22	lightseagreen		616	394225	0.102541	0.0313055	NA	NA	categorical-41200-both_sexes-E051-
728	N76 Other inflammation of vagina and vulva	132118	icd_first_occurrence		Health-related outcomes > First occurrences > Genitourinary system disorders	Genitourinary system disorders	12	lightgoldenrod		3897	209716	0.102757	0.0152408	NA	NA	icd_first_occurrence-132118-both_sexes--
729	Weighted-mean L3 in tract superior thalamic radiation (right)	25647	continuous		UK Biobank Assessment Centre > Imaging > Brain MRI > Diffusion brain MRI > dMRI weighted means	Imaging	15	springgreen		16496	NA	0.103014	0.00689699	NA	NA	continuous-25647-both_sexes--irnt
730	body fat percent custom	body_fat_percent_custom	continuous		UK Biobank Assessment Centre > Physical measures > Anthropometry > Impedance measures	Physical measures	23	darkred		387753	NA	0.103403	-0.0011046	NA	NA	continuous-body_fat_percent_custom-both_sexes--custom
731	Mean MD in superior corona radiata on FA skeleton (right)	25128	continuous		UK Biobank Assessment Centre > Imaging > Brain MRI > Diffusion brain MRI > dMRI skeleton	Imaging	15	springgreen		16497	NA	0.103789	0.00678907	NA	NA	continuous-25128-both_sexes--irnt
732	I21 Acute myocardial infarction	131298	icd_first_occurrence		Health-related outcomes > First occurrences > Circulatory system disorders	Circulatory system disorders	5	indianred		14839	380002	0.103894	-0.00800295	NA	NA	icd_first_occurrence-131298-both_sexes--
733	Z56.8 Specified muscle of hand NEC	41210	categorical		Health-related outcomes > Hospital inpatient > Summary Operations	Operations	22	lightseagreen		765	394076	0.104051	-0.0337247	NA	NA	categorical-41210-both_sexes-Z568-
734	Y58.1 Harvest of full thickness skin from post auricular region	41210	categorical		Health-related outcomes > Hospital inpatient > Summary Operations	Operations	22	lightseagreen		255	394586	0.104315	0.0557419	NA	NA	categorical-41210-both_sexes-Y581-
735	Y03.6 Adjustment to prosthesis in organ NOC	41210	categorical		Health-related outcomes > Hospital inpatient > Summary Operations	Operations	22	lightseagreen		240	394601	0.104416	0.012725	NA	NA	categorical-41210-both_sexes-Y036-
736	M45.5 Diagnostic endoscopic examination of bladder using rigid cystoscope	41210	categorical		Health-related outcomes > Hospital inpatient > Summary Operations	Operations	22	lightseagreen		489	394352	0.104802	-0.0420696	NA	NA	categorical-41210-both_sexes-M455-
737	C56 Malignant neoplasm of ovary	C56	icd10		Chapter II Neoplasms | C51-C58 Malignant neoplasms of female genital organs | C56 Malignant neoplasm of ovary	Malignancy	17	lightgreen		898	212715	0.104903	0.0316213	NA	NA	icd10-C56-both_sexes--
738	Lamotrigine	20003	categorical		UK Biobank Assessment Centre > Verbal interview > Medications	Medications	18	snow2		480	394303	0.106097	0.0121353	NA	NA	categorical-20003-both_sexes-1140872290-
739	O47 False labour	132240	icd_first_occurrence		Health-related outcomes > First occurrences > Pregnancy, childbirth and the puerperium	Pregnancy and childbirth	24	hotpink		1021	212592	0.106148	-0.0231134	NA	NA	icd_first_occurrence-132240-both_sexes--
740	Mean L3 in splenium of corpus callosum on FA skeleton	25300	continuous		UK Biobank Assessment Centre > Imaging > Brain MRI > Diffusion brain MRI > dMRI skeleton	Imaging	15	springgreen		16497	NA	0.106354	0.00700049	NA	NA	continuous-25300-both_sexes--irnt
741	C82.6 Laser photocoagulation to lesion of retina NEC	41200	categorical		Health-related outcomes > Hospital inpatient > Summary Operations	Operations	22	lightseagreen		334	394507	0.106707	0.0341209	NA	NA	categorical-41200-both_sexes-C826-
742	X33.2 Intravenous blood transfusion of packed cells	41200	categorical		Health-related outcomes > Hospital inpatient > Summary Operations	Operations	22	lightseagreen		1381	393460	0.106743	0.0253194	NA	NA	categorical-41200-both_sexes-X332-
743	Weighted-mean ICVF in tract superior thalamic radiation (right)	25674	continuous		UK Biobank Assessment Centre > Imaging > Brain MRI > Diffusion brain MRI > dMRI weighted means	Imaging	15	springgreen		16495	NA	0.107385	-0.00708773	NA	NA	continuous-25674-both_sexes--irnt
744	Y76.3 Endoscopic approach to other body cavity	41210	categorical		Health-related outcomes > Hospital inpatient > Summary Operations	Operations	22	lightseagreen		490	394351	0.107417	-0.0419912	NA	NA	categorical-41210-both_sexes-Y763-
745	Z09.2 Median nerve	41210	categorical		Health-related outcomes > Hospital inpatient > Summary Operations	Operations	22	lightseagreen		496	394345	0.107417	-0.0417429	NA	NA	categorical-41210-both_sexes-Z092-
746	ECG, phase time	5986	continuous		UK Biobank Assessment Centre > Physical measures > ECG during exercise	Physical measures	23	darkred		59227	NA	0.108049	0.00325803	NA	NA	continuous-5986-both_sexes--irnt
747	Weighted-mean L2 in tract uncinate fasciculus (right)	25622	continuous		UK Biobank Assessment Centre > Imaging > Brain MRI > Diffusion brain MRI > dMRI weighted means	Imaging	15	springgreen		16496	NA	0.108368	0.00691025	NA	NA	continuous-25622-both_sexes--irnt
748	Weighted-mean MO in tract cingulate gyrus part of cingulum (right)	25547	continuous		UK Biobank Assessment Centre > Imaging > Brain MRI > Diffusion brain MRI > dMRI weighted means	Imaging	15	springgreen		16496	NA	0.108422	0.0016595	NA	NA	continuous-25547-both_sexes--irnt
749	Volume of grey matter in Planum Temporale (right)	25873	continuous		UK Biobank Assessment Centre > Imaging > Brain MRI > T1 structural brain MRI > Regional grey matter volumes (FAST)	Imaging	15	springgreen		18188	NA	0.108505	0.00599686	NA	NA	continuous-25873-both_sexes--irnt
750	Prostate operation	20004	categorical		UK Biobank Assessment Centre > Verbal interview > Operations	Operations	22	lightseagreen		891	180304	0.108667	0.0222819	NA	NA	categorical-20004-both_sexes-1207-
751	Q55.4 Colposcopy of cervix	41200	categorical		Health-related outcomes > Hospital inpatient > Summary Operations	Operations	22	lightseagreen		244	213369	0.108698	0.057788	NA	NA	categorical-41200-both_sexes-Q554-
752	Irbesartan	20003	categorical		UK Biobank Assessment Centre > Verbal interview > Medications	Medications	18	snow2		2824	391959	0.108876	0.0141985	NA	NA	categorical-20003-both_sexes-1141152998-
753	S06.4 Shave excision of lesion of skin NEC	41210	categorical		Health-related outcomes > Hospital inpatient > Summary Operations	Operations	22	lightseagreen		225	394616	0.108929	0.0395881	NA	NA	categorical-41210-both_sexes-S064-
754	S23.2 Z plasty NEC	41210	categorical		Health-related outcomes > Hospital inpatient > Summary Operations	Operations	22	lightseagreen		473	394368	0.108997	-0.0421142	NA	NA	categorical-41210-both_sexes-S232-
755	Other renal/kidney problem	20002	categorical		UK Biobank Assessment Centre > Verbal interview > Medical conditions	Health and medical history	13	royalblue		1677	393106	0.109112	-0.0225985	NA	NA	categorical-20002-both_sexes-1405-
756	Q18.1 Diagnostic endoscopic examination of uterus and biopsy of lesion of uterus	41210	categorical		Health-related outcomes > Hospital inpatient > Summary Operations	Operations	22	lightseagreen		1502	212111	0.109461	0.024049	NA	NA	categorical-41210-both_sexes-Q181-
757	Median BOLD effect (in group-defined mask) for faces-shapes contrast	25048	continuous		UK Biobank Assessment Centre > Imaging > Brain MRI > Task functional brain MRI	Imaging	15	springgreen		15902	NA	0.11003	-0.00706114	NA	NA	continuous-25048-both_sexes--irnt
758	Volume of grey matter in Central Opercular Cortex (left)	25864	continuous		UK Biobank Assessment Centre > Imaging > Brain MRI > T1 structural brain MRI > Regional grey matter volumes (FAST)	Imaging	15	springgreen		18188	NA	0.110347	0.0062744	NA	NA	continuous-25864-both_sexes--irnt
759	H35 Other retinal disorders	131182	icd_first_occurrence		Health-related outcomes > First occurrences > Eye and adnexa disorders	Eye and adnexa disorders	11	darkkhaki		8973	385868	0.110518	0.00829963	NA	NA	icd_first_occurrence-131182-both_sexes--
760	Z56.7 Extensor muscle of hand	41210	categorical		Health-related outcomes > Hospital inpatient > Summary Operations	Operations	22	lightseagreen		1046	393795	0.110766	0.0196542	NA	NA	categorical-41210-both_sexes-Z567-
761	Z86.5 Metatarsophalangeal joint of toe NEC	41210	categorical		Health-related outcomes > Hospital inpatient > Summary Operations	Operations	22	lightseagreen		1071	393770	0.110812	-0.0168871	NA	NA	categorical-41210-both_sexes-Z865-
762	Thyroxine sodium	20003	categorical		UK Biobank Assessment Centre > Verbal interview > Medications	Medications	18	snow2		1081	393702	0.110931	-0.0165871	NA	NA	categorical-20003-both_sexes-1140874852-
763	J02 Acute pharyngitis	131428	icd_first_occurrence		Health-related outcomes > First occurrences > Respiratory system disorders	Respiratory disorder	25	skyblue2		18962	375879	0.111301	0.00676801	NA	NA	icd_first_occurrence-131428-both_sexes--
764	X29.2 Continuous intravenous infusion of therapeutic substance NEC	41210	categorical		Health-related outcomes > Hospital inpatient > Summary Operations	Operations	22	lightseagreen		878	393963	0.111321	0.03268	NA	NA	categorical-41210-both_sexes-X292-
765	Z58.8 Specified muscle of lower leg NEC	41210	categorical		Health-related outcomes > Hospital inpatient > Summary Operations	Operations	22	lightseagreen		226	394615	0.111337	0.0428144	NA	NA	categorical-41210-both_sexes-Z588-
766	A40 Streptococcal septicaemia	130068	icd_first_occurrence		Health-related outcomes > First occurrences > Certain infectious and parasitic diseases	Infectious and parasitic diseases	16	orchid		344	394497	0.111517	0.0479046	NA	NA	icd_first_occurrence-130068-both_sexes--
767	W36.3 Diagnostic drilling of bone	41200	categorical		Health-related outcomes > Hospital inpatient > Summary Operations	Operations	22	lightseagreen		220	394621	0.111702	0.0444217	NA	NA	categorical-41200-both_sexes-W363-
768	HCadjBMI custom	HCadjBMI_custom	continuous		UK Biobank Assessment Centre > Physical measures > Anthropometry > Body size measures	Physical measures	23	darkred		393490	NA	0.111962	0.00103079	NA	NA	continuous-HCadjBMI_custom-both_sexes--custom
769	Forced expiratory volume in 1-second (FEV1), predicted	20153	continuous		UK Biobank Assessment Centre > Physical measures > Spirometry	Physical measures	23	darkred		127146	NA	0.112726	0.000967424	NA	NA	continuous-20153-both_sexes--irnt
770	Z76.9 Femur NEC	41210	categorical		Health-related outcomes > Hospital inpatient > Summary Operations	Operations	22	lightseagreen		449	394392	0.112938	0.0423631	NA	NA	categorical-41210-both_sexes-Z769-
771	Mean FA in retrolenticular part of internal capsule on FA skeleton (right)	25076	continuous		UK Biobank Assessment Centre > Imaging > Brain MRI > Diffusion brain MRI > dMRI skeleton	Imaging	15	springgreen		16497	NA	0.113005	-0.00715998	NA	NA	continuous-25076-both_sexes--irnt
772	Volume of grey matter in VIIIa Cerebellum (left)	25909	continuous		UK Biobank Assessment Centre > Imaging > Brain MRI > T1 structural brain MRI > Regional grey matter volumes (FAST)	Imaging	15	springgreen		18188	NA	0.113677	0.00630723	NA	NA	continuous-25909-both_sexes--irnt
773	Mean ICVF in cingulum cingulate gyrus on FA skeleton (right)	25378	continuous		UK Biobank Assessment Centre > Imaging > Brain MRI > Diffusion brain MRI > dMRI skeleton	Imaging	15	springgreen		16496	NA	0.114062	-0.00693997	NA	NA	continuous-25378-both_sexes--irnt
774	B32.1 Percutaneous biopsy of lesion of breast	41200	categorical		Health-related outcomes > Hospital inpatient > Summary Operations	Operations	22	lightseagreen		477	213136	0.114269	0.0425254	NA	NA	categorical-41200-both_sexes-B321-
775	Volume of grey matter in Heschl's Gyrus (includes H1 and H2) (left)	25870	continuous		UK Biobank Assessment Centre > Imaging > Brain MRI > T1 structural brain MRI > Regional grey matter volumes (FAST)	Imaging	15	springgreen		18188	NA	0.114394	0.00624136	NA	NA	continuous-25870-both_sexes--irnt
776	Other urological surgery	20004	categorical		UK Biobank Assessment Centre > Verbal interview > Operations	Operations	22	lightseagreen		1035	393748	0.114403	-0.0218218	NA	NA	categorical-20004-both_sexes-1219-
777	AFFMIadjBMI custom	AFFMIadjBMI_custom	continuous		UK Biobank Assessment Centre > Physical measures > Anthropometry > Impedance measures	Physical measures	23	darkred		387704	NA	0.114752	0.000826186	NA	NA	continuous-AFFMIadjBMI_custom-both_sexes--custom
778	Mean ICVF in cerebral peduncle on FA skeleton (left)	25359	continuous		UK Biobank Assessment Centre > Imaging > Brain MRI > Diffusion brain MRI > dMRI skeleton	Imaging	15	springgreen		16496	NA	0.114914	-0.00716089	NA	NA	continuous-25359-both_sexes--irnt
779	Coronary angioplasty (ptca) +/- stent	20004	categorical		UK Biobank Assessment Centre > Verbal interview > Operations	Operations	22	lightseagreen		4145	390638	0.114953	-0.0143821	NA	NA	categorical-20004-both_sexes-1070-
780	P23.3 Posterior colporrhaphy NEC	41200	categorical		Health-related outcomes > Hospital inpatient > Summary Operations	Operations	22	lightseagreen		2021	211592	0.115088	0.00908232	NA	NA	categorical-41200-both_sexes-P233-
781	Volume of grey matter in VIIb Cerebellum (right)	25908	continuous		UK Biobank Assessment Centre > Imaging > Brain MRI > T1 structural brain MRI > Regional grey matter volumes (FAST)	Imaging	15	springgreen		18188	NA	0.115507	0.00652329	NA	NA	continuous-25908-both_sexes--irnt
782	Nicorandil	20003	categorical		UK Biobank Assessment Centre > Verbal interview > Medications	Medications	18	snow2		1247	393536	0.11567	-0.0049823	NA	NA	categorical-20003-both_sexes-1140910766-
783	K56 Paralytic ileus and intestinal obstruction without hernia	131634	icd_first_occurrence		Health-related outcomes > First occurrences > Digestive system disorders	Digestive system disorders	8	sienna		5310	389531	0.115685	0.00957809	NA	NA	icd_first_occurrence-131634-both_sexes--
784	Weighted-mean L2 in tract superior thalamic radiation (right)	25620	continuous		UK Biobank Assessment Centre > Imaging > Brain MRI > Diffusion brain MRI > dMRI weighted means	Imaging	15	springgreen		16496	NA	0.115982	0.0068092	NA	NA	continuous-25620-both_sexes--irnt
785	Inguinal hernia repair	20004	categorical		UK Biobank Assessment Centre > Verbal interview > Operations	Operations	22	lightseagreen		5758	389025	0.116025	0.0121205	NA	NA	categorical-20004-both_sexes-1563-
786	E13.6 Puncture of maxillary antrum	41210	categorical		Health-related outcomes > Hospital inpatient > Summary Operations	Operations	22	lightseagreen		977	393864	0.116106	-0.0290631	NA	NA	categorical-41210-both_sexes-E136-
787	Olmesartan	20003	categorical		UK Biobank Assessment Centre > Verbal interview > Medications	Medications	18	snow2		492	394291	0.11632	-0.0157792	NA	NA	categorical-20003-both_sexes-1141193282-
788	Z81.5 Elbow joint	41210	categorical		Health-related outcomes > Hospital inpatient > Summary Operations	Operations	22	lightseagreen		1344	393497	0.11673	-0.0122113	NA	NA	categorical-41210-both_sexes-Z815-
789	Mean OD in body of corpus callosum on FA skeleton	25395	continuous		UK Biobank Assessment Centre > Imaging > Brain MRI > Diffusion brain MRI > dMRI skeleton	Imaging	15	springgreen		16496	NA	0.117042	-0.00701025	NA	NA	continuous-25395-both_sexes--irnt
790	Vascular/heart problems diagnosed by doctor	6150	categorical		UK Biobank Assessment Centre > Touchscreen > Health and medical history > Medical conditions	Health and medical history	13	royalblue		9308	384687	0.117165	-0.00967187	NA	NA	categorical-6150-both_sexes-1-
791	D86 Sarcoidosis	130686	icd_first_occurrence		Health-related outcomes > First occurrences > Blood, blood-forming organs and certain immune disorders	Blood disorders	4	deeppink		1378	393463	0.117281	0.0247172	NA	NA	icd_first_occurrence-130686-both_sexes--
792	Weighted-mean L3 in tract inferior longitudinal fasciculus (right)	25638	continuous		UK Biobank Assessment Centre > Imaging > Brain MRI > Diffusion brain MRI > dMRI weighted means	Imaging	15	springgreen		16496	NA	0.117607	0.00676661	NA	NA	continuous-25638-both_sexes--irnt
793	Weighted-mean FA in tract inferior longitudinal fasciculus (right)	25503	continuous		UK Biobank Assessment Centre > Imaging > Brain MRI > Diffusion brain MRI > dMRI weighted means	Imaging	15	springgreen		16496	NA	0.117695	-0.00696475	NA	NA	continuous-25503-both_sexes--irnt
794	Vitamin D	30890	continuous		Biological samples > Assay results > Blood assays > Blood biochemistry	Assay results	1	darkcyan		360290	NA	0.118002	0.00144812	NA	NA	continuous-30890-both_sexes--irnt
795	VTE custom	VTE_custom	categorical		Health-related outcomes > Cardiac/Metabolism	Circulatory system disorders	5	indianred		13679	379800	0.118204	0.00793339	NA	NA	categorical-VTE_custom-both_sexes--custom
796	Trunk fat percentage	23127	continuous		UK Biobank Assessment Centre > Physical measures > Anthropometry > Impedance measures	Physical measures	23	darkred		387739	NA	0.118461	-0.00128262	NA	NA	continuous-23127-both_sexes--irnt
797	O70 Perineal laceration during delivery	132264	icd_first_occurrence		Health-related outcomes > First occurrences > Pregnancy, childbirth and the puerperium	Pregnancy and childbirth	24	hotpink		5236	208377	0.11852	-0.0129122	NA	NA	icd_first_occurrence-132264-both_sexes--
798	Sarcoidosis	20002	categorical		UK Biobank Assessment Centre > Verbal interview > Medical conditions	Health and medical history	13	royalblue		774	394009	0.118929	0.0325855	NA	NA	categorical-20002-both_sexes-1371-
799	Median z-statistic (in group-defined mask) for shapes activation	25042	continuous		UK Biobank Assessment Centre > Imaging > Brain MRI > Task functional brain MRI	Imaging	15	springgreen		15902	NA	0.11941	-0.00643508	NA	NA	continuous-25042-both_sexes--irnt
800	Gynaecological surgery	20004	categorical		UK Biobank Assessment Centre > Verbal interview > Operations	Operations	22	lightseagreen		2247	211341	0.119594	0.0184562	NA	NA	categorical-20004-both_sexes-1354-
801	systolic blood pressure adjBMI custom	systolic_blood_pressure_adjBMI_custom	continuous		UK Biobank Assessment Centre > Physical measures > Blood pressure	Physical measures	23	darkred		388715	NA	0.119752	0.00121007	NA	NA	continuous-systolic_blood_pressure_adjBMI_custom-both_sexes--custom
802	body fat percent male custom	body_fat_percent_male_custom	continuous		UK Biobank Assessment Centre > Physical measures > Anthropometry > Impedance measures	Physical measures	23	darkred		177599	NA	0.119993	-0.00209949	NA	NA	continuous-body_fat_percent_male_custom-males--custom
803	Median T2star in putamen (right)	25031	continuous		UK Biobank Assessment Centre > Imaging > Brain MRI > Susceptibility weighted brain MRI	Imaging	15	springgreen		16739	NA	0.12049	0.00694251	NA	NA	continuous-25031-both_sexes--irnt
804	Bendroflumethiazide	20003	categorical		UK Biobank Assessment Centre > Verbal interview > Medications	Medications	18	snow2		22256	372527	0.120593	0.00100521	NA	NA	categorical-20003-both_sexes-1141194794-
805	Folic acid product	20003	categorical		UK Biobank Assessment Centre > Verbal interview > Medications	Medications	18	snow2		3311	391472	0.120642	0.0159378	NA	NA	categorical-20003-both_sexes-1140870422-
806	B05 Measles	130184	icd_first_occurrence		Health-related outcomes > First occurrences > Certain infectious and parasitic diseases	Infectious and parasitic diseases	16	orchid		7084	387757	0.12071	-0.0108301	NA	NA	icd_first_occurrence-130184-both_sexes--
807	Z29.8 Specified part of bowel NEC	41210	categorical		Health-related outcomes > Hospital inpatient > Summary Operations	Operations	22	lightseagreen		444	394397	0.120905	0.0541265	NA	NA	categorical-41210-both_sexes-Z298-
808	Diclofenac	20003	categorical		UK Biobank Assessment Centre > Verbal interview > Medications	Medications	18	snow2		8282	386501	0.121441	0.00681867	NA	NA	categorical-20003-both_sexes-1140884488-
809	lactate	lactate	continuous		Biological samples > Assay results > Blood assays > Biological samples > NMR metabolomics	Assay results	1	darkcyan		94743	NA	0.121734	0.00252175	NA	NA	continuous-lactate-both_sexes--custom
810	U05.2 Magnetic resonance imaging of head	41200	categorical		Health-related outcomes > Hospital inpatient > Summary Operations	Operations	22	lightseagreen		1824	393017	0.121819	0.0208886	NA	NA	categorical-41200-both_sexes-U052-
811	Minimum carotid IMT (intima-medial thickness) at 150 degrees	22673	continuous		UK Biobank Assessment Centre > Physical measures > Carotid ultrasound	Physical measures	23	darkred		21904	NA	0.122477	0.00574597	NA	NA	continuous-22673-both_sexes--irnt
812	J38.1 Endoscopic sphincterotomy of sphincter of Oddi and removal of calculus HFQ	41200	categorical		Health-related outcomes > Hospital inpatient > Summary Operations	Operations	22	lightseagreen		1138	393703	0.122993	0.026747	NA	NA	categorical-41200-both_sexes-J381-
813	S36.2 Full thickness autograft of skin NEC	41210	categorical		Health-related outcomes > Hospital inpatient > Summary Operations	Operations	22	lightseagreen		503	394338	0.123076	0.0338699	NA	NA	categorical-41210-both_sexes-S362-
814	D51 Vitamin b12 deficiency anaemia	130624	icd_first_occurrence		Health-related outcomes > First occurrences > Blood, blood-forming organs and certain immune disorders	Blood disorders	4	deeppink		2533	392308	0.124215	-0.015094	NA	NA	icd_first_occurrence-130624-both_sexes--
815	Q16.1 Vaginal excision of lesion of uterus	41200	categorical		Health-related outcomes > Hospital inpatient > Summary Operations	Operations	22	lightseagreen		488	213125	0.124315	0.0224793	NA	NA	categorical-41200-both_sexes-Q161-
816	Venous surgery/procedures	20004	categorical		UK Biobank Assessment Centre > Verbal interview > Operations	Operations	22	lightseagreen		249	394534	0.124408	0.0417664	NA	NA	categorical-20004-both_sexes-1393-
817	Y39.5 Tattooing of organ NOC	41210	categorical		Health-related outcomes > Hospital inpatient > Summary Operations	Operations	22	lightseagreen		1013	393828	0.124589	0.0205427	NA	NA	categorical-41210-both_sexes-Y395-
818	Colitis/not crohns or ulcerative colitis	20002	categorical		UK Biobank Assessment Centre > Verbal interview > Medical conditions	Health and medical history	13	royalblue		1015	393768	0.124681	0.0272933	NA	NA	categorical-20002-both_sexes-1459-
819	G45 Transient cerebral ischaemic attacks and related syndromes	131056	icd_first_occurrence		Health-related outcomes > First occurrences > Nervous system disorders	Nervous system disorders	21	violet		6701	388140	0.124867	-0.00142938	NA	NA	icd_first_occurrence-131056-both_sexes--
820	Mean MD in external capsule on FA skeleton (right)	25136	continuous		UK Biobank Assessment Centre > Imaging > Brain MRI > Diffusion brain MRI > dMRI skeleton	Imaging	15	springgreen		16497	NA	0.12488	0.00619994	NA	NA	continuous-25136-both_sexes--irnt
821	Glycated haemoglobin (HbA1c)	30750	continuous		Biological samples > Assay results > Blood assays > Blood biochemistry	Assay results	1	darkcyan		376931	NA	0.125159	-0.00133518	NA	NA	continuous-30750-both_sexes--irnt
822	Methotrexate	20003	categorical		UK Biobank Assessment Centre > Verbal interview > Medications	Medications	18	snow2		2106	392677	0.125159	0.0196812	NA	NA	categorical-20003-both_sexes-1140869848-
823	HCadjBMI male custom	HCadjBMI_male_custom	continuous		UK Biobank Assessment Centre > Physical measures > Anthropometry > Body size measures	Physical measures	23	darkred		180560	NA	0.125241	0.0012414	NA	NA	continuous-HCadjBMI_male_custom-males--custom
824	Diverticular disease/diverticulitis	20002	categorical		UK Biobank Assessment Centre > Verbal interview > Medical conditions	Health and medical history	13	royalblue		4456	390327	0.125457	0.0061762	NA	NA	categorical-20002-both_sexes-1458-
825	Helicobacter pylori	20002	categorical		UK Biobank Assessment Centre > Verbal interview > Medical conditions	Health and medical history	13	royalblue		1057	393726	0.125847	-0.0286683	NA	NA	categorical-20002-both_sexes-1442-
826	Clotting disorder/excessive bleeding	20002	categorical		UK Biobank Assessment Centre > Verbal interview > Medical conditions	Health and medical history	13	royalblue		366	394417	0.126394	0.045413	NA	NA	categorical-20002-both_sexes-1445-
827	Retinal detachment	20002	categorical		UK Biobank Assessment Centre > Verbal interview > Medical conditions	Health and medical history	13	royalblue		1346	393437	0.126783	0.0235529	NA	NA	categorical-20002-both_sexes-1281-
828	Hysteroscopy +/- biopsy	20004	categorical		UK Biobank Assessment Centre > Verbal interview > Operations	Operations	22	lightseagreen		1355	212233	0.127076	0.0150882	NA	NA	categorical-20004-both_sexes-1521-
829	U05.5 Magnetic resonance imaging of spine	41200	categorical		Health-related outcomes > Hospital inpatient > Summary Operations	Operations	22	lightseagreen		673	394168	0.128039	0.0341102	NA	NA	categorical-41200-both_sexes-U055-
830	Direct bilirubin	30660	continuous		Biological samples > Assay results > Blood assays > Blood biochemistry	Assay results	1	darkcyan		320418	NA	0.128087	0.00173426	NA	NA	continuous-30660-both_sexes--irnt
831	L01 Impetigo	131698	icd_first_occurrence		Health-related outcomes > First occurrences > Skin and subcutaneous tissue disorders	Skin disorder	26	tan1		1149	393692	0.128168	-0.0257377	NA	NA	icd_first_occurrence-131698-both_sexes--
832	B98 Other specified infectious agents as the cause of diseases classified to other chapters	130342	icd_first_occurrence		Health-related outcomes > First occurrences > Certain infectious and parasitic diseases	Infectious and parasitic diseases	16	orchid		2566	392275	0.128387	-0.0180413	NA	NA	icd_first_occurrence-130342-both_sexes--
833	S57.3 Toilet of skin NEC	41210	categorical		Health-related outcomes > Hospital inpatient > Summary Operations	Operations	22	lightseagreen		843	393998	0.128534	0.0291535	NA	NA	categorical-41210-both_sexes-S573-
834	Mean L3 in superior corona radiata on FA skeleton (right)	25320	continuous		UK Biobank Assessment Centre > Imaging > Brain MRI > Diffusion brain MRI > dMRI skeleton	Imaging	15	springgreen		16497	NA	0.128653	0.00630466	NA	NA	continuous-25320-both_sexes--irnt
835	L05 Pilonidal cyst	131706	icd_first_occurrence		Health-related outcomes > First occurrences > Skin and subcutaneous tissue disorders	Skin disorder	26	tan1		1219	393622	0.128762	-0.0256985	NA	NA	icd_first_occurrence-131706-both_sexes--
836	Mean MO in superior corona radiata on FA skeleton (right)	25176	continuous		UK Biobank Assessment Centre > Imaging > Brain MRI > Diffusion brain MRI > dMRI skeleton	Imaging	15	springgreen		16497	NA	0.128975	-0.00673174	NA	NA	continuous-25176-both_sexes--irnt
837	Met minutes vigorous	Met_minutes_vigorous	continuous		UK Biobank Assessment Centre > Touchscreen > Lifestyle and environment > Physical activity > MET Scores	Physical measures	23	darkred		320034	NA	0.129023	0.000777726	NA	NA	continuous-Met_minutes_vigorous-both_sexes--custom
838	G45.1 Fibreoptic endoscopic examination of upper gastrointestinal tract and biopsy of lesion of upper gastrointestinal tract	41200	categorical		Health-related outcomes > Hospital inpatient > Summary Operations	Operations	22	lightseagreen		47482	347359	0.129245	-0.00267507	NA	NA	categorical-41200-both_sexes-G451-
839	Trandolapril	20003	categorical		UK Biobank Assessment Centre > Verbal interview > Medications	Medications	18	snow2		221	394562	0.129658	0.0390651	NA	NA	categorical-20003-both_sexes-1140860904-
840	S08.9 Unspecified curettage of lesion of skin	41200	categorical		Health-related outcomes > Hospital inpatient > Summary Operations	Operations	22	lightseagreen		191	394650	0.129693	0.0656455	NA	NA	categorical-41200-both_sexes-S089-
841	Volume of grey matter in Parietal Operculum Cortex (right)	25867	continuous		UK Biobank Assessment Centre > Imaging > Brain MRI > T1 structural brain MRI > Regional grey matter volumes (FAST)	Imaging	15	springgreen		18188	NA	0.129865	0.00535302	NA	NA	continuous-25867-both_sexes--irnt
842	Weighted-mean L3 in tract uncinate fasciculus (right)	25649	continuous		UK Biobank Assessment Centre > Imaging > Brain MRI > Diffusion brain MRI > dMRI weighted means	Imaging	15	springgreen		16496	NA	0.130499	0.00662525	NA	NA	continuous-25649-both_sexes--irnt
843	D17.1 Stapedectomy	41200	categorical		Health-related outcomes > Hospital inpatient > Summary Operations	Operations	22	lightseagreen		239	394602	0.130802	0.0419374	NA	NA	categorical-41200-both_sexes-D171-
844	N12 Tubulo-interstitial nephritis, not specified as acute or chronic	132020	icd_first_occurrence		Health-related outcomes > First occurrences > Genitourinary system disorders	Genitourinary system disorders	12	lightgoldenrod		1367	393474	0.13086	0.0145431	NA	NA	icd_first_occurrence-132020-both_sexes--
845	W90.4 Injection into joint NEC	41200	categorical		Health-related outcomes > Hospital inpatient > Summary Operations	Operations	22	lightseagreen		439	394402	0.131144	-0.0120401	NA	NA	categorical-41200-both_sexes-W904-
846	Volume of grey matter in Supramarginal Gyrus, posterior division (left)	25820	continuous		UK Biobank Assessment Centre > Imaging > Brain MRI > T1 structural brain MRI > Regional grey matter volumes (FAST)	Imaging	15	springgreen		18188	NA	0.131188	0.00491074	NA	NA	continuous-25820-both_sexes--irnt
847	Medication for pain relief, constipation, heartburn	6154	categorical		UK Biobank Assessment Centre > Touchscreen > Health and medical history > Medication	Medications	18	snow2		23677	367006	0.13122	-0.00457457	NA	NA	categorical-6154-both_sexes-5-
848	B37.1 Aspiration of lesion of breast	41200	categorical		Health-related outcomes > Hospital inpatient > Summary Operations	Operations	22	lightseagreen		364	213249	0.131522	0.0439898	NA	NA	categorical-41200-both_sexes-B371-
849	Mean ICVF in uncinate fasciculus on FA skeleton (right)	25388	continuous		UK Biobank Assessment Centre > Imaging > Brain MRI > Diffusion brain MRI > dMRI skeleton	Imaging	15	springgreen		16496	NA	0.13172	-0.00676583	NA	NA	continuous-25388-both_sexes--irnt
850	heart failure custom	heart_failure_custom	categorical		Health-related outcomes > Cardiac/Metabolism	Circulatory system disorders	5	indianred		12823	381907	0.131892	0.00438667	NA	NA	categorical-heart_failure_custom-both_sexes--custom
851	Weighted-mean ISOVF in tract parahippocampal part of cingulum (right)	25711	continuous		UK Biobank Assessment Centre > Imaging > Brain MRI > Diffusion brain MRI > dMRI weighted means	Imaging	15	springgreen		16495	NA	0.13246	0.00662118	NA	NA	continuous-25711-both_sexes--irnt
852	U35.4 Computed tomography of pulmonary arteries	41200	categorical		Health-related outcomes > Hospital inpatient > Summary Operations	Operations	22	lightseagreen		2421	392420	0.132503	0.017764	NA	NA	categorical-41200-both_sexes-U354-
853	Weighted-mean ICVF in tract posterior thalamic radiation (right)	25670	continuous		UK Biobank Assessment Centre > Imaging > Brain MRI > Diffusion brain MRI > dMRI weighted means	Imaging	15	springgreen		16495	NA	0.133134	-0.00674189	NA	NA	continuous-25670-both_sexes--irnt
854	Headaches (not migraine)	20002	categorical		UK Biobank Assessment Centre > Verbal interview > Medical conditions	Health and medical history	13	royalblue		3318	391465	0.133483	-0.0152218	NA	NA	categorical-20002-both_sexes-1436-
855	Volume of grey matter in Middle Frontal Gyrus (right)	25789	continuous		UK Biobank Assessment Centre > Imaging > Brain MRI > T1 structural brain MRI > Regional grey matter volumes (FAST)	Imaging	15	springgreen		18188	NA	0.133689	0.00628107	NA	NA	continuous-25789-both_sexes--irnt
856	Mean ISOVF in fornix cres+stria terminalis on FA skeleton (left)	25479	continuous		UK Biobank Assessment Centre > Imaging > Brain MRI > Diffusion brain MRI > dMRI skeleton	Imaging	15	springgreen		16496	NA	0.134302	-0.00625593	NA	NA	continuous-25479-both_sexes--irnt
857	Leg predicted mass (right)	23114	continuous		UK Biobank Assessment Centre > Physical measures > Anthropometry > Impedance measures	Physical measures	23	darkred		387931	NA	0.134334	0.000861978	NA	NA	continuous-23114-both_sexes--irnt
858	Heart attack/myocardial infarction	20002	categorical		UK Biobank Assessment Centre > Verbal interview > Medical conditions	Health and medical history	13	royalblue		9234	385549	0.134844	-0.0093501	NA	NA	categorical-20002-both_sexes-1075-
859	Small intestine/small bowel cancer	20001	categorical		UK Biobank Assessment Centre > Verbal interview > Medical conditions	Health and medical history	13	royalblue		183	394600	0.1351	0.0643692	NA	NA	categorical-20001-both_sexes-1019-
860	Weighted-mean L1 in tract anterior thalamic radiation (right)	25572	continuous		UK Biobank Assessment Centre > Imaging > Brain MRI > Diffusion brain MRI > dMRI weighted means	Imaging	15	springgreen		16496	NA	0.136138	0.00301471	NA	NA	continuous-25572-both_sexes--irnt
861	F23.1 Excision of lesion of tongue	41200	categorical		Health-related outcomes > Hospital inpatient > Summary Operations	Operations	22	lightseagreen		686	394155	0.136227	0.0333795	NA	NA	categorical-41200-both_sexes-F231-
862	Leg predicted mass (left)	23118	continuous		UK Biobank Assessment Centre > Physical measures > Anthropometry > Impedance measures	Physical measures	23	darkred		387901	NA	0.13645	0.000856707	NA	NA	continuous-23118-both_sexes--irnt
863	W16.1 Multiple osteotomy and internal fixation HFQ	41200	categorical		Health-related outcomes > Hospital inpatient > Summary Operations	Operations	22	lightseagreen		253	213360	0.136491	0.0526094	NA	NA	categorical-41200-both_sexes-W161-
864	Simvastatin	20003	categorical		UK Biobank Assessment Centre > Verbal interview > Medications	Medications	18	snow2		45015	349768	0.136663	-0.0045333	NA	NA	categorical-20003-both_sexes-1140861958-
865	Z84.1 Sacroiliac joint	41210	categorical		Health-related outcomes > Hospital inpatient > Summary Operations	Operations	22	lightseagreen		1381	393460	0.13688	0.0233268	NA	NA	categorical-41210-both_sexes-Z841-
866	I08 Multiple valve diseases	131282	icd_first_occurrence		Health-related outcomes > First occurrences > Circulatory system disorders	Circulatory system disorders	5	indianred		2478	392363	0.137715	0.0174381	NA	NA	icd_first_occurrence-131282-both_sexes--
867	X72.9 Unspecified delivery of chemotherapy for neoplasm	41200	categorical		Health-related outcomes > Hospital inpatient > Summary Operations	Operations	22	lightseagreen		549	394292	0.137835	0.0442759	NA	NA	categorical-41200-both_sexes-X729-
868	X30.8 Other specified injection of therapeutic substance	41200	categorical		Health-related outcomes > Hospital inpatient > Summary Operations	Operations	22	lightseagreen		270	394571	0.137968	0.05044	NA	NA	categorical-41200-both_sexes-X308-
869	I22 Subsequent myocardial infarction	131300	icd_first_occurrence		Health-related outcomes > First occurrences > Circulatory system disorders	Circulatory system disorders	5	indianred		713	394128	0.138171	-0.0330158	NA	NA	icd_first_occurrence-131300-both_sexes--
870	I85 Oesophageal varices	131406	icd_first_occurrence		Health-related outcomes > First occurrences > Circulatory system disorders	Circulatory system disorders	5	indianred		637	394204	0.139091	-0.0198817	NA	NA	icd_first_occurrence-131406-both_sexes--
871	W62.1 Primary arthrodesis and internal fixation of joint NEC	41200	categorical		Health-related outcomes > Hospital inpatient > Summary Operations	Operations	22	lightseagreen		957	393884	0.139201	-0.0139536	NA	NA	categorical-41200-both_sexes-W621-
872	Q12.4 Removal of intrauterine contraceptive device NEC	41210	categorical		Health-related outcomes > Hospital inpatient > Summary Operations	Operations	22	lightseagreen		982	212631	0.139318	-0.0281677	NA	NA	categorical-41210-both_sexes-Q124-
873	O62 Abnormalities of forces of labour	132248	icd_first_occurrence		Health-related outcomes > First occurrences > Pregnancy, childbirth and the puerperium	Pregnancy and childbirth	24	hotpink		409	213204	0.13959	-0.0412112	NA	NA	icd_first_occurrence-132248-both_sexes--
874	W89.1 Endoscopic chondroplasty NEC	41200	categorical		Health-related outcomes > Hospital inpatient > Summary Operations	Operations	22	lightseagreen		349	394492	0.139973	0.0436838	NA	NA	categorical-41200-both_sexes-W891-
875	Pleurisy	20002	categorical		UK Biobank Assessment Centre > Verbal interview > Medical conditions	Health and medical history	13	royalblue		1344	393439	0.139998	-0.0223696	NA	NA	categorical-20002-both_sexes-1125-
876	C18.9 Unspecified correction of ptosis of eyelid	41200	categorical		Health-related outcomes > Hospital inpatient > Summary Operations	Operations	22	lightseagreen		175	394666	0.140302	0.0313429	NA	NA	categorical-41200-both_sexes-C189-
877	Hodgkins lymphoma / hodgkins disease	20001	categorical		UK Biobank Assessment Centre > Verbal interview > Medical conditions	Health and medical history	13	royalblue		369	394414	0.140309	0.043747	NA	NA	categorical-20001-both_sexes-1052-
878	T62.5 Injection into bursa	41200	categorical		Health-related outcomes > Hospital inpatient > Summary Operations	Operations	22	lightseagreen		684	394157	0.140584	0.0186733	NA	NA	categorical-41200-both_sexes-T625-
879	FFMIadjBMI custom	FFMIadjBMI_custom	continuous		UK Biobank Assessment Centre > Physical measures > Anthropometry > Impedance measures	Physical measures	23	darkred		387569	NA	0.140589	0.000810836	NA	NA	continuous-FFMIadjBMI_custom-both_sexes--custom
880	Mean L2 in retrolenticular part of internal capsule on FA skeleton (right)	25268	continuous		UK Biobank Assessment Centre > Imaging > Brain MRI > Diffusion brain MRI > dMRI skeleton	Imaging	15	springgreen		16497	NA	0.140914	0.00671031	NA	NA	continuous-25268-both_sexes--irnt
881	90th percentile of z-statistic (in group-defined mask) for shapes activation	25762	continuous		UK Biobank Assessment Centre > Imaging > Brain MRI > Task functional brain MRI	Imaging	15	springgreen		15902	NA	0.140971	-0.0061347	NA	NA	continuous-25762-both_sexes--irnt
882	W83.3 Endoscopic shaving of articular cartilage	41200	categorical		Health-related outcomes > Hospital inpatient > Summary Operations	Operations	22	lightseagreen		967	393874	0.141092	0.0270546	NA	NA	categorical-41200-both_sexes-W833-
883	Arm fat percentage (left)	23123	continuous		UK Biobank Assessment Centre > Physical measures > Anthropometry > Impedance measures	Physical measures	23	darkred		387830	NA	0.141288	-0.000931531	NA	NA	continuous-23123-both_sexes--irnt
884	Y74.4 Thoracoscopic video-assisted approach to thoracic cavity	41210	categorical		Health-related outcomes > Hospital inpatient > Summary Operations	Operations	22	lightseagreen		691	394150	0.141298	0.0329035	NA	NA	categorical-41210-both_sexes-Y744-
885	Warfarin	20003	categorical		UK Biobank Assessment Centre > Verbal interview > Medications	Medications	18	snow2		3993	390790	0.141399	-0.0137527	NA	NA	categorical-20003-both_sexes-1140888266-
886	A61.1 Excision of lesion of peripheral nerve	41200	categorical		Health-related outcomes > Hospital inpatient > Summary Operations	Operations	22	lightseagreen		1308	393533	0.141501	-0.00504214	NA	NA	categorical-41200-both_sexes-A611-
887	Pantoprazole	20003	categorical		UK Biobank Assessment Centre > Verbal interview > Medications	Medications	18	snow2		694	394089	0.14154	-0.0328007	NA	NA	categorical-20003-both_sexes-1140929012-
888	P27.3 Colposcopy of vagina	41210	categorical		Health-related outcomes > Hospital inpatient > Summary Operations	Operations	22	lightseagreen		851	212762	0.141691	0.0284882	NA	NA	categorical-41210-both_sexes-P273-
889	Weighted-mean MD in tract superior thalamic radiation (left)	25538	continuous		UK Biobank Assessment Centre > Imaging > Brain MRI > Diffusion brain MRI > dMRI weighted means	Imaging	15	springgreen		16496	NA	0.143062	0.00521291	NA	NA	continuous-25538-both_sexes--irnt
890	N81 Female genital prolapse	132124	icd_first_occurrence		Health-related outcomes > First occurrences > Genitourinary system disorders	Genitourinary system disorders	12	lightgoldenrod		14453	199160	0.143437	0.0061003	NA	NA	icd_first_occurrence-132124-both_sexes--
891	F13 Mental and behavioural disorders due to use of sedatives or hypnotics	130860	icd_first_occurrence		Health-related outcomes > First occurrences > Mental and behavioural disorders	Mental health	19	slategray3		210	394631	0.143588	0.0442674	NA	NA	icd_first_occurrence-130860-both_sexes--
892	C54 Malignant neoplasm of corpus uteri	C54	icd10		Chapter II Neoplasms | C51-C58 Malignant neoplasms of female genital organs | C54 Malignant neoplasm of corpus uteri	Malignancy	17	lightgreen		1160	212453	0.143766	0.0250316	NA	NA	icd10-C54-both_sexes--
893	Ever physically dependent on alcohol	20404	categorical		Online follow-up > Mental health > Addictions	Mental health	19	slategray3		786	2016	0.143936	0.0166169	NA	NA	categorical-20404-both_sexes--
894	Systolic blood pressure, automated reading	4080	continuous		UK Biobank Assessment Centre > Physical measures > Blood pressure	Physical measures	23	darkred		372551	NA	0.144771	0.00103136	NA	NA	continuous-4080-both_sexes--irnt
895	End systolic pressure index during PWA	12684	continuous		UK Biobank Assessment Centre > Imaging > Heart MRI > Pulse wave analysis	Imaging	15	springgreen		19984	NA	0.145323	0.00602776	NA	NA	continuous-12684-both_sexes--irnt
896	Leg fat-free mass (left)	23117	continuous		UK Biobank Assessment Centre > Physical measures > Anthropometry > Impedance measures	Physical measures	23	darkred		387906	NA	0.145413	0.00084465	NA	NA	continuous-23117-both_sexes--irnt
897	Q01.3 Excision of lesion of cervix uteri	41200	categorical		Health-related outcomes > Hospital inpatient > Summary Operations	Operations	22	lightseagreen		2371	211242	0.145483	0.014914	NA	NA	categorical-41200-both_sexes-Q013-
898	Leg fat-free mass (right)	23113	continuous		UK Biobank Assessment Centre > Physical measures > Anthropometry > Impedance measures	Physical measures	23	darkred		387932	NA	0.145584	0.000848009	NA	NA	continuous-23113-both_sexes--irnt
899	H07.1 Right hemicolectomy and end to end anastomosis of ileum to colon	41200	categorical		Health-related outcomes > Hospital inpatient > Summary Operations	Operations	22	lightseagreen		402	394439	0.145894	0.0406653	NA	NA	categorical-41200-both_sexes-H071-
900	Mometasone	20003	categorical		UK Biobank Assessment Centre > Verbal interview > Medications	Medications	18	snow2		762	394021	0.145986	0.0241276	NA	NA	categorical-20003-both_sexes-1140888172-
901	W15.6 Cuneiform osteotomy of proximal phalanx with resection of head of first metatarsal	41210	categorical		Health-related outcomes > Hospital inpatient > Summary Operations	Operations	22	lightseagreen		508	213105	0.146274	0.0385097	NA	NA	categorical-41210-both_sexes-W156-
902	X72.2 Delivery of complex parenteral chemotherapy for neoplasm at first attendance	41210	categorical		Health-related outcomes > Hospital inpatient > Summary Operations	Operations	22	lightseagreen		2091	392750	0.146345	0.0184964	NA	NA	categorical-41210-both_sexes-X722-
903	E10 Insulin-dependent diabetes mellitus	130706	icd_first_occurrence		Health-related outcomes > First occurrences > Endocrine, nutritional and metabolic diseases	Endocrine and metabolic diseases	10	thistle		3251	391590	0.146759	-0.0146123	NA	NA	icd_first_occurrence-130706-both_sexes--
904	K75 Other inflammatory liver diseases	131668	icd_first_occurrence		Health-related outcomes > First occurrences > Digestive system disorders	Digestive system disorders	8	sienna		1568	393273	0.146906	0.0201865	NA	NA	icd_first_occurrence-131668-both_sexes--
905	ALS custom	ALS_custom	categorical			Nervous system disorders	21	violet		357	394484	0.147207	0.0281202	NA	NA	categorical-ALS_custom-both_sexes--custom
906	Meloxicam	20003	categorical		UK Biobank Assessment Centre > Verbal interview > Medications	Medications	18	snow2		1122	393661	0.147234	-0.0073799	NA	NA	categorical-20003-both_sexes-1140926732-
907	Age asthma diagnosed by doctor	22147	continuous		Online follow-up > Work environment > Medical information	Health and medical history	13	royalblue		12644	NA	0.147282	0.0072231	NA	NA	continuous-22147-both_sexes--irnt
908	M45.1 Diagnostic endoscopic examination of bladder and biopsy of lesion of bladder NEC	41200	categorical		Health-related outcomes > Hospital inpatient > Summary Operations	Operations	22	lightseagreen		2072	392769	0.148235	0.0150478	NA	NA	categorical-41200-both_sexes-M451-
909	Z66.8 Specified vertebra NEC	41210	categorical		Health-related outcomes > Hospital inpatient > Summary Operations	Operations	22	lightseagreen		1123	393718	0.148421	0.0246042	NA	NA	categorical-41210-both_sexes-Z668-
910	Latanoprost	20003	categorical		UK Biobank Assessment Centre > Verbal interview > Medications	Medications	18	snow2		778	394005	0.149149	0.0160457	NA	NA	categorical-20003-both_sexes-1141146188-
911	C90.4 Peribulbar anaesthetic	41210	categorical		Health-related outcomes > Hospital inpatient > Summary Operations	Operations	22	lightseagreen		603	394238	0.149163	-0.032809	NA	NA	categorical-41210-both_sexes-C904-
912	Weighted-mean L2 in tract acoustic radiation (right)	25597	continuous		UK Biobank Assessment Centre > Imaging > Brain MRI > Diffusion brain MRI > dMRI weighted means	Imaging	15	springgreen		16496	NA	0.149714	0.00656388	NA	NA	continuous-25597-both_sexes--irnt
913	H59 Postprocedural disorders of eye and adnexa, not elsewhere classified	131220	icd_first_occurrence		Health-related outcomes > First occurrences > Eye and adnexa disorders	Eye and adnexa disorders	11	darkkhaki		235	394606	0.150378	0.0370084	NA	NA	icd_first_occurrence-131220-both_sexes--
914	V54.4 Injection around spinal facet of spine	41210	categorical		Health-related outcomes > Hospital inpatient > Summary Operations	Operations	22	lightseagreen		641	394200	0.150692	0.0246164	NA	NA	categorical-41210-both_sexes-V544-
915	W15.8 Other specified division of bone of foot	41210	categorical		Health-related outcomes > Hospital inpatient > Summary Operations	Operations	22	lightseagreen		462	213151	0.150712	0.0381389	NA	NA	categorical-41210-both_sexes-W158-
916	U50.8 Other specified rehabilitation for musculoskeletal disorders	41200	categorical		Health-related outcomes > Hospital inpatient > Summary Operations	Operations	22	lightseagreen		195	394646	0.150898	0.0452892	NA	NA	categorical-41200-both_sexes-U508-
917	Mean ICVF in medial lemniscus on FA skeleton (right)	25352	continuous		UK Biobank Assessment Centre > Imaging > Brain MRI > Diffusion brain MRI > dMRI skeleton	Imaging	15	springgreen		16496	NA	0.150981	0.00479009	NA	NA	continuous-25352-both_sexes--irnt
918	Z90.3 Upper leg NEC	41210	categorical		Health-related outcomes > Hospital inpatient > Summary Operations	Operations	22	lightseagreen		483	394358	0.150991	0.0227653	NA	NA	categorical-41210-both_sexes-Z903-
919	W85.2 Endoscopic irrigation of knee joint	41200	categorical		Health-related outcomes > Hospital inpatient > Summary Operations	Operations	22	lightseagreen		1822	393019	0.151214	0.012759	NA	NA	categorical-41200-both_sexes-W852-
920	W57.1 Primary excision arthroplasty of first metatarsophalangeal joint	41200	categorical		Health-related outcomes > Hospital inpatient > Summary Operations	Operations	22	lightseagreen		406	394435	0.151495	0.0429966	NA	NA	categorical-41200-both_sexes-W571-
921	X36.9 Unspecified blood withdrawal	41200	categorical		Health-related outcomes > Hospital inpatient > Summary Operations	Operations	22	lightseagreen		1011	393830	0.151745	0.0256982	NA	NA	categorical-41200-both_sexes-X369-
922	B28.7 Wire guided excision of lesion of breast	41200	categorical		Health-related outcomes > Hospital inpatient > Summary Operations	Operations	22	lightseagreen		277	213336	0.15187	0.0495427	NA	NA	categorical-41200-both_sexes-B287-
923	Diabetic eye disease	20002	categorical		UK Biobank Assessment Centre > Verbal interview > Medical conditions	Health and medical history	13	royalblue		750	394033	0.152031	0.0229207	NA	NA	categorical-20002-both_sexes-1276-
924	Z28.7 Colon NEC	41210	categorical		Health-related outcomes > Hospital inpatient > Summary Operations	Operations	22	lightseagreen		7234	387607	0.15208	0.0101956	NA	NA	categorical-41210-both_sexes-Z287-
925	Comparative body size at age 10	1687	continuous		UK Biobank Assessment Centre > Touchscreen > Early life factors	Health and medical history	13	royalblue		388179	NA	0.152084	-0.000526658	NA	NA	continuous-1687-both_sexes--
926	Augmentation index for PWA	12681	continuous		UK Biobank Assessment Centre > Imaging > Heart MRI > Pulse wave analysis	Imaging	15	springgreen		20470	NA	0.152107	0.00268339	NA	NA	continuous-12681-both_sexes--irnt
927	J61 Pneumoconiosis due to asbestos and other mineral fibres	131502	icd_first_occurrence		Health-related outcomes > First occurrences > Respiratory system disorders	Respiratory disorder	25	skyblue2		414	180814	0.152119	-0.0421888	NA	NA	icd_first_occurrence-131502-both_sexes--
928	G40 Epilepsy	131048	icd_first_occurrence		Health-related outcomes > First occurrences > Nervous system disorders	Nervous system disorders	21	violet		5740	389101	0.152406	-0.0113214	NA	NA	icd_first_occurrence-131048-both_sexes--
929	Weighted-mean ICVF in tract corticospinal tract (left)	25658	continuous		UK Biobank Assessment Centre > Imaging > Brain MRI > Diffusion brain MRI > dMRI weighted means	Imaging	15	springgreen		16495	NA	0.152486	-0.00665277	NA	NA	continuous-25658-both_sexes--irnt
930	E49.1 Diagnostic fibreoptic endoscopic examination of lower respiratory tract and biopsy of lesion of lower respiratory tract	41200	categorical		Health-related outcomes > Hospital inpatient > Summary Operations	Operations	22	lightseagreen		1115	393726	0.152754	0.0225039	NA	NA	categorical-41200-both_sexes-E491-
931	Arm fat percentage (right)	23119	continuous		UK Biobank Assessment Centre > Physical measures > Anthropometry > Impedance measures	Physical measures	23	darkred		387894	NA	0.153093	-0.000920114	NA	NA	continuous-23119-both_sexes--irnt
932	T27.3 Repair of ventral hernia using sutures	41200	categorical		Health-related outcomes > Hospital inpatient > Summary Operations	Operations	22	lightseagreen		404	394437	0.153548	-0.04198	NA	NA	categorical-41200-both_sexes-T273-
933	Basal metabolic rate	23105	continuous		UK Biobank Assessment Centre > Physical measures > Anthropometry > Impedance measures	Physical measures	23	darkred		387962	NA	0.153805	0.00078193	NA	NA	continuous-23105-both_sexes--irnt
934	Salbutamol 100micrograms spacehaler	20003	categorical		UK Biobank Assessment Centre > Verbal interview > Medications	Medications	18	snow2		2505	392278	0.153824	0.00890154	NA	NA	categorical-20003-both_sexes-1140926606-
935	Mean L2 in posterior thalamic radiation on FA skeleton (left)	25277	continuous		UK Biobank Assessment Centre > Imaging > Brain MRI > Diffusion brain MRI > dMRI skeleton	Imaging	15	springgreen		16497	NA	0.15437	0.00625161	NA	NA	continuous-25277-both_sexes--irnt
936	X70.1 Procurement of drugs for chemotherapy for neoplasm for regimens in Band 1	41210	categorical		Health-related outcomes > Hospital inpatient > Summary Operations	Operations	22	lightseagreen		897	393944	0.154671	0.0277033	NA	NA	categorical-41210-both_sexes-X701-
937	Spine or back surgery	20004	categorical		UK Biobank Assessment Centre > Verbal interview > Operations	Operations	22	lightseagreen		4801	389982	0.154701	-0.00804763	NA	NA	categorical-20004-both_sexes-1320-
938	H02 Other disorders of eyelid	131132	icd_first_occurrence		Health-related outcomes > First occurrences > Eye and adnexa disorders	Eye and adnexa disorders	11	darkkhaki		9092	385749	0.154882	-0.00545414	NA	NA	icd_first_occurrence-131132-both_sexes--
939	Weighted-mean FA in tract acoustic radiation (left)	25488	continuous		UK Biobank Assessment Centre > Imaging > Brain MRI > Diffusion brain MRI > dMRI weighted means	Imaging	15	springgreen		16496	NA	0.154957	-0.00656553	NA	NA	continuous-25488-both_sexes--irnt
940	Tuberculosis (tb)	20002	categorical		UK Biobank Assessment Centre > Verbal interview > Medical conditions	Health and medical history	13	royalblue		1915	392868	0.155144	-0.0169244	NA	NA	categorical-20002-both_sexes-1440-
941	Z55.2 Extensor muscle of forearm	41210	categorical		Health-related outcomes > Hospital inpatient > Summary Operations	Operations	22	lightseagreen		396	394445	0.15529	-0.0415133	NA	NA	categorical-41210-both_sexes-Z552-
942	leucine	leucine	continuous		Biological samples > Assay results > Blood assays > Biological samples > NMR metabolomics	Assay results	1	darkcyan		94994	NA	0.155376	-0.00261641	NA	NA	continuous-leucine-both_sexes--custom
943	Weighted-mean ISOVF in tract uncinate fasciculus (right)	25730	continuous		UK Biobank Assessment Centre > Imaging > Brain MRI > Diffusion brain MRI > dMRI weighted means	Imaging	15	springgreen		16495	NA	0.155672	-0.00409537	NA	NA	continuous-25730-both_sexes--irnt
944	Volume of grey matter in Supracalcarine Cortex (left)	25874	continuous		UK Biobank Assessment Centre > Imaging > Brain MRI > T1 structural brain MRI > Regional grey matter volumes (FAST)	Imaging	15	springgreen		18188	NA	0.15581	0.00538471	NA	NA	continuous-25874-both_sexes--irnt
945	K01 Embedded and impacted teeth	131554	icd_first_occurrence		Health-related outcomes > First occurrences > Digestive system disorders	Digestive system disorders	8	sienna		2004	392837	0.155848	-0.0187858	NA	NA	icd_first_occurrence-131554-both_sexes--
946	BFPadjBMI custom	BFPadjBMI_custom	continuous		UK Biobank Assessment Centre > Physical measures > Anthropometry > Impedance measures	Physical measures	23	darkred		387669	NA	0.15657	-0.000795699	NA	NA	continuous-BFPadjBMI_custom-both_sexes--custom
947	G97 Postprocedural disorders of nervous system, not elsewhere classified	131122	icd_first_occurrence		Health-related outcomes > First occurrences > Nervous system disorders	Nervous system disorders	21	violet		242	394599	0.157	0.0372547	NA	NA	icd_first_occurrence-131122-both_sexes--
948	systolic blood pressure custom	systolic_blood_pressure_custom	continuous		UK Biobank Assessment Centre > Physical measures > Blood pressure	Physical measures	23	darkred		389886	NA	0.157321	0.00105644	NA	NA	continuous-systolic_blood_pressure_custom-both_sexes--custom
949	J98 Other respiratory disorders	131548	icd_first_occurrence		Health-related outcomes > First occurrences > Respiratory system disorders	Respiratory disorder	25	skyblue2		11927	382914	0.157402	0.00782768	NA	NA	icd_first_occurrence-131548-both_sexes--
950	Liver/biliary/pancreas problem	20002	categorical		UK Biobank Assessment Centre > Verbal interview > Medical conditions	Health and medical history	13	royalblue		676	394107	0.157562	-0.0323245	NA	NA	categorical-20002-both_sexes-1136-
951	Weighted-mean ICVF in tract posterior thalamic radiation (left)	25669	continuous		UK Biobank Assessment Centre > Imaging > Brain MRI > Diffusion brain MRI > dMRI weighted means	Imaging	15	springgreen		16495	NA	0.157807	-0.00636907	NA	NA	continuous-25669-both_sexes--irnt
952	Y53.4 Approach to organ under fluoroscopic control	41210	categorical		Health-related outcomes > Hospital inpatient > Summary Operations	Operations	22	lightseagreen		19562	375279	0.158413	-0.00614096	NA	NA	categorical-41210-both_sexes-Y534-
953	Minimum carotid IMT (intima-medial thickness) at 120 degrees	22670	continuous		UK Biobank Assessment Centre > Physical measures > Carotid ultrasound	Physical measures	23	darkred		21819	NA	0.158813	0.00535535	NA	NA	continuous-22670-both_sexes--irnt
954	H28.9 Unspecified diagnostic endoscopic examination of sigmoid colon using rigid sigmoidoscope	41200	categorical		Health-related outcomes > Hospital inpatient > Summary Operations	Operations	22	lightseagreen		1325	393516	0.159246	-0.0228707	NA	NA	categorical-41200-both_sexes-H289-
955	Arthrotec tablet	20003	categorical		UK Biobank Assessment Centre > Verbal interview > Medications	Medications	18	snow2		552	394231	0.15958	-0.0287651	NA	NA	categorical-20003-both_sexes-1140871266-
956	S70.1 Avulsion of nail	41200	categorical		Health-related outcomes > Hospital inpatient > Summary Operations	Operations	22	lightseagreen		248	394593	0.160123	0.0383977	NA	NA	categorical-41200-both_sexes-S701-
957	Age when last used oral contraceptive pill	2804	continuous		UK Biobank Assessment Centre > Touchscreen > Sex-specific factors > Female-specific factors	Health and medical history	13	royalblue		153886	NA	0.160402	0.00211611	NA	NA	continuous-2804-both_sexes--irnt
958	St john's wort/hypericum [ctsu]	20003	categorical		UK Biobank Assessment Centre > Verbal interview > Medications	Medications	18	snow2		685	394098	0.160703	-0.0321916	NA	NA	categorical-20003-both_sexes-1201-
959	Oesophageal cancer	20001	categorical		UK Biobank Assessment Centre > Verbal interview > Medical conditions	Health and medical history	13	royalblue		175	394608	0.160869	0.060005	NA	NA	categorical-20001-both_sexes-1017-
960	U07.1 Computed tomography of chest	41200	categorical		Health-related outcomes > Hospital inpatient > Summary Operations	Operations	22	lightseagreen		972	393869	0.161038	0.0233371	NA	NA	categorical-41200-both_sexes-U071-
961	Mean L3 in external capsule on FA skeleton (left)	25329	continuous		UK Biobank Assessment Centre > Imaging > Brain MRI > Diffusion brain MRI > dMRI skeleton	Imaging	15	springgreen		16497	NA	0.161126	0.0050269	NA	NA	continuous-25329-both_sexes--irnt
962	Mean L1 in posterior corona radiata on FA skeleton (left)	25227	continuous		UK Biobank Assessment Centre > Imaging > Brain MRI > Diffusion brain MRI > dMRI skeleton	Imaging	15	springgreen		16497	NA	0.161427	0.00574639	NA	NA	continuous-25227-both_sexes--irnt
963	O13 Gestational [pregnancy-induced] hypertension without significant proteinuria	132186	icd_first_occurrence		Health-related outcomes > First occurrences > Pregnancy, childbirth and the puerperium	Pregnancy and childbirth	24	hotpink		623	212990	0.161448	-0.0320912	NA	NA	icd_first_occurrence-132186-both_sexes--
964	WBfatfreemass female custom	WBfatfreemass_female_custom	continuous		UK Biobank Assessment Centre > Physical measures > Anthropometry > Impedance measures	Physical measures	23	darkred		210155	NA	0.161531	0.00188684	NA	NA	continuous-WBfatfreemass_female_custom-females--custom
965	J36 Peritonsillar abscess	131476	icd_first_occurrence		Health-related outcomes > First occurrences > Respiratory system disorders	Respiratory disorder	25	skyblue2		682	394159	0.161977	0.0240133	NA	NA	icd_first_occurrence-131476-both_sexes--
966	Weighted-mean MD in tract anterior thalamic radiation (left)	25517	continuous		UK Biobank Assessment Centre > Imaging > Brain MRI > Diffusion brain MRI > dMRI weighted means	Imaging	15	springgreen		16496	NA	0.162061	0.00544282	NA	NA	continuous-25517-both_sexes--irnt
967	Mean L3 in posterior corona radiata on FA skeleton (left)	25323	continuous		UK Biobank Assessment Centre > Imaging > Brain MRI > Diffusion brain MRI > dMRI skeleton	Imaging	15	springgreen		16497	NA	0.162214	0.00608543	NA	NA	continuous-25323-both_sexes--irnt
968	H33 Retinal detachments and breaks	131178	icd_first_occurrence		Health-related outcomes > First occurrences > Eye and adnexa disorders	Eye and adnexa disorders	11	darkkhaki		5006	389835	0.162776	0.0103194	NA	NA	icd_first_occurrence-131178-both_sexes--
969	90th percentile of BOLD effect (in group-defined mask) for faces-shapes contrast	25765	continuous		UK Biobank Assessment Centre > Imaging > Brain MRI > Task functional brain MRI	Imaging	15	springgreen		15902	NA	0.162876	-0.00644112	NA	NA	continuous-25765-both_sexes--irnt
970	Z87.2 Ligament of joint	41210	categorical		Health-related outcomes > Hospital inpatient > Summary Operations	Operations	22	lightseagreen		284	394557	0.162932	0.0486027	NA	NA	categorical-41210-both_sexes-Z872-
971	I89 Other non-infective disorders of lymphatic vessels and lymph nodes	131414	icd_first_occurrence		Health-related outcomes > First occurrences > Circulatory system disorders	Circulatory system disorders	5	indianred		1406	393435	0.162989	0.0218399	NA	NA	icd_first_occurrence-131414-both_sexes--
972	Smoking status	20116	categorical		UK Biobank Assessment Centre > Touchscreen > Lifestyle and environment > Smoking	Health and medical history	13	royalblue		213273	179971	0.163307	0.00237798	NA	NA	categorical-20116-both_sexes-0-
973	Age at death	40007	continuous		Health-related outcomes > Death register	Health and medical history	13	royalblue		11391	NA	0.16417	0.00256389	NA	NA	continuous-40007-both_sexes--irnt
974	Y95.4 Under 9 weeks gestational age	41210	categorical		Health-related outcomes > Hospital inpatient > Summary Operations	Operations	22	lightseagreen		161	213452	0.164236	0.0577031	NA	NA	categorical-41210-both_sexes-Y954-
975	G75.3 Closure of ileostomy	41200	categorical		Health-related outcomes > Hospital inpatient > Summary Operations	Operations	22	lightseagreen		828	394013	0.164256	0.0287282	NA	NA	categorical-41200-both_sexes-G753-
976	Z60.2 Muscle of neck	41210	categorical		Health-related outcomes > Hospital inpatient > Summary Operations	Operations	22	lightseagreen		240	394601	0.164266	0.0379315	NA	NA	categorical-41210-both_sexes-Z602-
977	T20.3 Primary repair of inguinal hernia using sutures	41200	categorical		Health-related outcomes > Hospital inpatient > Summary Operations	Operations	22	lightseagreen		536	394305	0.164368	-0.0281895	NA	NA	categorical-41200-both_sexes-T203-
978	E02.8 Other specified plastic operations on nose	41210	categorical		Health-related outcomes > Hospital inpatient > Summary Operations	Operations	22	lightseagreen		179	394662	0.164417	0.0594116	NA	NA	categorical-41210-both_sexes-E028-
979	H07.3 Right hemicolectomy and anastomosis NEC	41200	categorical		Health-related outcomes > Hospital inpatient > Summary Operations	Operations	22	lightseagreen		408	394433	0.164574	-0.0417708	NA	NA	categorical-41200-both_sexes-H073-
980	G44 Other headache syndromes	131054	icd_first_occurrence		Health-related outcomes > First occurrences > Nervous system disorders	Nervous system disorders	21	violet		4386	390455	0.164684	0.0124692	NA	NA	icd_first_occurrence-131054-both_sexes--
981	Mean ICVF in external capsule on FA skeleton (left)	25377	continuous		UK Biobank Assessment Centre > Imaging > Brain MRI > Diffusion brain MRI > dMRI skeleton	Imaging	15	springgreen		16496	NA	0.165092	-0.00586569	NA	NA	continuous-25377-both_sexes--irnt
982	L71 Rosacea	131792	icd_first_occurrence		Health-related outcomes > First occurrences > Skin and subcutaneous tissue disorders	Skin disorder	26	tan1		4672	390169	0.165103	-0.0123281	NA	NA	icd_first_occurrence-131792-both_sexes--
983	Volume of grey matter in Superior Temporal Gyrus, posterior division (right)	25801	continuous		UK Biobank Assessment Centre > Imaging > Brain MRI > T1 structural brain MRI > Regional grey matter volumes (FAST)	Imaging	15	springgreen		18188	NA	0.165127	0.00580415	NA	NA	continuous-25801-both_sexes--irnt
984	pyruvate	pyruvate	continuous		Biological samples > Assay results > Blood assays > Biological samples > NMR metabolomics	Assay results	1	darkcyan		94713	NA	0.165169	-0.00266802	NA	NA	continuous-pyruvate-both_sexes--custom
985	Z01.9 Tissue of brain NEC	41210	categorical		Health-related outcomes > Hospital inpatient > Summary Operations	Operations	22	lightseagreen		273	394568	0.165999	0.0484516	NA	NA	categorical-41210-both_sexes-Z019-
986	M47.9 Unspecified urethral catheterisation of bladder	41200	categorical		Health-related outcomes > Hospital inpatient > Summary Operations	Operations	22	lightseagreen		2224	392617	0.166293	0.0146567	NA	NA	categorical-41200-both_sexes-M479-
987	Chronic fatigue syndrome	20002	categorical		UK Biobank Assessment Centre > Verbal interview > Medical conditions	Health and medical history	13	royalblue		1764	393019	0.166295	0.000256736	NA	NA	categorical-20002-both_sexes-1482-
988	M61.2 Retropubic prostatectomy	41200	categorical		Health-related outcomes > Hospital inpatient > Summary Operations	Operations	22	lightseagreen		241	180987	0.167202	0.0359614	NA	NA	categorical-41200-both_sexes-M612-
989	Insomnia	20002	categorical		UK Biobank Assessment Centre > Verbal interview > Medical conditions	Health and medical history	13	royalblue		377	394406	0.167254	-0.0419699	NA	NA	categorical-20002-both_sexes-1616-
990	Z75.7 Coccyx	41210	categorical		Health-related outcomes > Hospital inpatient > Summary Operations	Operations	22	lightseagreen		224	394617	0.167631	0.0170954	NA	NA	categorical-41210-both_sexes-Z757-
991	Amputation of toe	20004	categorical		UK Biobank Assessment Centre > Verbal interview > Operations	Operations	22	lightseagreen		374	394409	0.167768	-0.0420417	NA	NA	categorical-20004-both_sexes-1442-
992	U08.1 Computed tomography of abdomen NEC	41200	categorical		Health-related outcomes > Hospital inpatient > Summary Operations	Operations	22	lightseagreen		1187	393654	0.167951	0.023973	NA	NA	categorical-41200-both_sexes-U081-
993	Mean ISOVF in pontine crossing tract on FA skeleton	25441	continuous		UK Biobank Assessment Centre > Imaging > Brain MRI > Diffusion brain MRI > dMRI skeleton	Imaging	15	springgreen		16496	NA	0.168015	-0.00626611	NA	NA	continuous-25441-both_sexes--irnt
994	Mean L2 in external capsule on FA skeleton (right)	25280	continuous		UK Biobank Assessment Centre > Imaging > Brain MRI > Diffusion brain MRI > dMRI skeleton	Imaging	15	springgreen		16497	NA	0.168025	0.00519916	NA	NA	continuous-25280-both_sexes--irnt
995	Thyroid goitre	20002	categorical		UK Biobank Assessment Centre > Verbal interview > Medical conditions	Health and medical history	13	royalblue		376	394407	0.168277	0.0409211	NA	NA	categorical-20002-both_sexes-1610-
996	M29.3 Endoscopic removal of tubal prosthesis from ureter	41200	categorical		Health-related outcomes > Hospital inpatient > Summary Operations	Operations	22	lightseagreen		1147	393694	0.168289	0.020558	NA	NA	categorical-41200-both_sexes-M293-
997	Ovarian cyst removal/surgery	20004	categorical		UK Biobank Assessment Centre > Verbal interview > Operations	Operations	22	lightseagreen		4653	208935	0.168385	0.0123169	NA	NA	categorical-20004-both_sexes-1506-
998	Mean L1 in posterior corona radiata on FA skeleton (right)	25226	continuous		UK Biobank Assessment Centre > Imaging > Brain MRI > Diffusion brain MRI > dMRI skeleton	Imaging	15	springgreen		16497	NA	0.168559	0.00526641	NA	NA	continuous-25226-both_sexes--irnt
999	M16 Coxarthrosis [arthrosis of hip]	131870	icd_first_occurrence		Health-related outcomes > First occurrences > Musculoskeletal system and connective tissue disorders	Musculoskeletal system disorders	20	moccasin		15958	378883	0.168698	-0.00329329	NA	NA	icd_first_occurrence-131870-both_sexes--
1000	G45.8 Other specified diagnostic fibreoptic endoscopic examination of upper gastrointestinal tract	41200	categorical		Health-related outcomes > Hospital inpatient > Summary Operations	Operations	22	lightseagreen		733	394108	0.168771	0.0306854	NA	NA	categorical-41200-both_sexes-G458-
1001	Mean ICVF in superior corona radiata on FA skeleton (right)	25368	continuous		UK Biobank Assessment Centre > Imaging > Brain MRI > Diffusion brain MRI > dMRI skeleton	Imaging	15	springgreen		16496	NA	0.168989	-0.00619359	NA	NA	continuous-25368-both_sexes--irnt
1002	Coronary artery bypass grafts (cabg)	20004	categorical		UK Biobank Assessment Centre > Verbal interview > Operations	Operations	22	lightseagreen		3015	391768	0.16912	-0.0145454	NA	NA	categorical-20004-both_sexes-1095-
1003	Volume of thalamus (right)	25012	continuous		UK Biobank Assessment Centre > Imaging > Brain MRI > T1 structural brain MRI > Subcortical volumes (FIRST)	Imaging	15	springgreen		18180	NA	0.169138	0.00494165	NA	NA	continuous-25012-both_sexes--irnt
1004	Cimetidine	20003	categorical		UK Biobank Assessment Centre > Verbal interview > Medications	Medications	18	snow2		305	394478	0.170202	0.0478217	NA	NA	categorical-20003-both_sexes-1140865426-
1005	W06.8 Other specified total excision of bone	41200	categorical		Health-related outcomes > Hospital inpatient > Summary Operations	Operations	22	lightseagreen		939	393902	0.170313	-0.0209665	NA	NA	categorical-41200-both_sexes-W068-
1006	Z94.9 Laterality NEC	41210	categorical		Health-related outcomes > Hospital inpatient > Summary Operations	Operations	22	lightseagreen		301	394540	0.171022	0.0410913	NA	NA	categorical-41210-both_sexes-Z949-
1007	Volume of accumbens (left)	25023	continuous		UK Biobank Assessment Centre > Imaging > Brain MRI > T1 structural brain MRI > Subcortical volumes (FIRST)	Imaging	15	springgreen		18180	NA	0.17105	0.00567382	NA	NA	continuous-25023-both_sexes--irnt
1008	B08.1 Total thyroidectomy	41200	categorical		Health-related outcomes > Hospital inpatient > Summary Operations	Operations	22	lightseagreen		504	394337	0.171072	0.0364506	NA	NA	categorical-41200-both_sexes-B081-
1009	Z59.2 Flexor digitorum muscle of foot	41210	categorical		Health-related outcomes > Hospital inpatient > Summary Operations	Operations	22	lightseagreen		283	394558	0.171308	0.0463212	NA	NA	categorical-41210-both_sexes-Z592-
1010	Mean OD in superior longitudinal fasciculus on FA skeleton (right)	25432	continuous		UK Biobank Assessment Centre > Imaging > Brain MRI > Diffusion brain MRI > dMRI skeleton	Imaging	15	springgreen		16496	NA	0.171323	0.00640292	NA	NA	continuous-25432-both_sexes--irnt
1011	X35.2 Intravenous chemotherapy	41210	categorical		Health-related outcomes > Hospital inpatient > Summary Operations	Operations	22	lightseagreen		614	394227	0.171359	0.0345051	NA	NA	categorical-41210-both_sexes-X352-
1012	Heart valve problem/heart murmur	20002	categorical		UK Biobank Assessment Centre > Verbal interview > Medical conditions	Health and medical history	13	royalblue		2675	392108	0.171573	0.00598966	NA	NA	categorical-20002-both_sexes-1078-
1013	Ever attempted suicide	20483	categorical		Online follow-up > Mental health > Self-harm behaviours	Mental health	19	slategray3		2830	2489	0.171877	0.0206962	NA	NA	categorical-20483-both_sexes--
1014	T69.1 Primary tenolysis	41200	categorical		Health-related outcomes > Hospital inpatient > Summary Operations	Operations	22	lightseagreen		384	394457	0.171883	-0.0415129	NA	NA	categorical-41200-both_sexes-T691-
1015	F24.1 Biopsy of lesion of tongue	41200	categorical		Health-related outcomes > Hospital inpatient > Summary Operations	Operations	22	lightseagreen		887	393954	0.172153	-0.0274231	NA	NA	categorical-41200-both_sexes-F241-
1016	E27.6 Examination of pharynx under anaesthetic	41210	categorical		Health-related outcomes > Hospital inpatient > Summary Operations	Operations	22	lightseagreen		274	394567	0.172242	0.0467554	NA	NA	categorical-41210-both_sexes-E276-
1017	Mean FA in superior corona radiata on FA skeleton (left)	25081	continuous		UK Biobank Assessment Centre > Imaging > Brain MRI > Diffusion brain MRI > dMRI skeleton	Imaging	15	springgreen		16497	NA	0.172256	-0.00627426	NA	NA	continuous-25081-both_sexes--irnt
1018	Arm predicted mass (left)	23126	continuous		UK Biobank Assessment Centre > Physical measures > Anthropometry > Impedance measures	Physical measures	23	darkred		387773	NA	0.172781	0.000601772	NA	NA	continuous-23126-both_sexes--irnt
1019	Heel bone mineral density (BMD) (left)	4105	continuous		UK Biobank Assessment Centre > Physical measures > Bone-densitometry of heel	Physical measures	23	darkred		125375	NA	0.172826	0.000138233	NA	NA	continuous-4105-both_sexes--irnt
1020	Eye problems/disorders	6148	categorical		UK Biobank Assessment Centre > Touchscreen > Health and medical history > Eyesight	Eye and adnexa disorders	11	darkkhaki		3034	125353	0.172837	0.00727657	NA	NA	categorical-6148-both_sexes-5-
1021	Mean OD in uncinate fasciculus on FA skeleton (left)	25437	continuous		UK Biobank Assessment Centre > Imaging > Brain MRI > Diffusion brain MRI > dMRI skeleton	Imaging	15	springgreen		16496	NA	0.173195	-0.00406532	NA	NA	continuous-25437-both_sexes--irnt
1022	N36 Other disorders of urethra	132066	icd_first_occurrence		Health-related outcomes > First occurrences > Genitourinary system disorders	Genitourinary system disorders	12	lightgoldenrod		1126	393715	0.173374	-0.0244547	NA	NA	icd_first_occurrence-132066-both_sexes--
1023	V29.4 Primary anterior excision of cervical intervertebral disc and interbody fusion of joint of cervical spine	41200	categorical		Health-related outcomes > Hospital inpatient > Summary Operations	Operations	22	lightseagreen		641	394200	0.173627	-0.0319373	NA	NA	categorical-41200-both_sexes-V294-
1024	Heel bone mineral density (BMD) T-score, automated (left)	4106	continuous		UK Biobank Assessment Centre > Physical measures > Bone-densitometry of heel	Physical measures	23	darkred		125447	NA	0.174205	0.000235855	NA	NA	continuous-4106-both_sexes--irnt
1025	E51.9 Unspecified diagnostic endoscopic examination of lower respiratory tract using rigid bronchoscope	41210	categorical		Health-related outcomes > Hospital inpatient > Summary Operations	Operations	22	lightseagreen		249	394592	0.174541	0.0361256	NA	NA	categorical-41210-both_sexes-E519-
1026	Mean ICVF in posterior corona radiata on FA skeleton (right)	25370	continuous		UK Biobank Assessment Centre > Imaging > Brain MRI > Diffusion brain MRI > dMRI skeleton	Imaging	15	springgreen		16496	NA	0.174814	-0.00616682	NA	NA	continuous-25370-both_sexes--irnt
1027	Senna	20003	categorical		UK Biobank Assessment Centre > Verbal interview > Medications	Medications	18	snow2		740	394043	0.174889	0.0297807	NA	NA	categorical-20003-both_sexes-1140865716-
1028	Pentasa sr 250mg m/r tablet	20003	categorical		UK Biobank Assessment Centre > Verbal interview > Medications	Medications	18	snow2		248	394535	0.174993	0.0107227	NA	NA	categorical-20003-both_sexes-1140865588-
1029	Volume of grey matter in Temporal Occipital Fusiform Cortex (right)	25859	continuous		UK Biobank Assessment Centre > Imaging > Brain MRI > T1 structural brain MRI > Regional grey matter volumes (FAST)	Imaging	15	springgreen		18188	NA	0.175001	0.00314299	NA	NA	continuous-25859-both_sexes--irnt
1030	Xalatan 0.005% eye drops	20003	categorical		UK Biobank Assessment Centre > Verbal interview > Medications	Medications	18	snow2		1093	393690	0.175261	0.00972511	NA	NA	categorical-20003-both_sexes-1141146198-
1031	Cholecystitis	20002	categorical		UK Biobank Assessment Centre > Verbal interview > Medical conditions	Health and medical history	13	royalblue		397	394386	0.175444	-0.00662106	NA	NA	categorical-20002-both_sexes-1163-
1032	L91.1 Open insertion of central venous catheter	41200	categorical		Health-related outcomes > Hospital inpatient > Summary Operations	Operations	22	lightseagreen		249	394592	0.1757	0.0359841	NA	NA	categorical-41200-both_sexes-L911-
1033	height female custom	height_female_custom	continuous		UK Biobank Assessment Centre > Physical measures > Anthropometry > Body size measures	Physical measures	23	darkred		213192	NA	0.176068	0.00192563	NA	NA	continuous-height_female_custom-females--custom
1034	Selenium ace tablet	20003	categorical		UK Biobank Assessment Centre > Verbal interview > Medications	Medications	18	snow2		525	394258	0.176277	0.0272382	NA	NA	categorical-20003-both_sexes-1140911682-
1035	M21 Other acquired deformities of limbs	131880	icd_first_occurrence		Health-related outcomes > First occurrences > Musculoskeletal system and connective tissue disorders	Musculoskeletal system disorders	20	moccasin		3317	391524	0.1764	0.0139564	NA	NA	icd_first_occurrence-131880-both_sexes--
1036	Mean FA in middle cerebellar peduncle on FA skeleton	25056	continuous		UK Biobank Assessment Centre > Imaging > Brain MRI > Diffusion brain MRI > dMRI skeleton	Imaging	15	springgreen		16497	NA	0.176414	-0.00604021	NA	NA	continuous-25056-both_sexes--irnt
1037	Y11.3 Curettage of organ NOC	41210	categorical		Health-related outcomes > Hospital inpatient > Summary Operations	Operations	22	lightseagreen		360	394481	0.176472	-0.0415778	NA	NA	categorical-41210-both_sexes-Y113-
1038	Heel bone mineral density (BMD) T-score, automated	78	continuous		UK Biobank Assessment Centre > Physical measures > Bone-densitometry of heel	Physical measures	23	darkred		227021	NA	0.176567	-0.00126258	NA	NA	continuous-78-both_sexes--irnt
1039	Z28.9 Large intestine NEC	41210	categorical		Health-related outcomes > Hospital inpatient > Summary Operations	Operations	22	lightseagreen		717	394124	0.176996	0.0298912	NA	NA	categorical-41210-both_sexes-Z289-
1040	Z54.2 Rotator cuff of shoulder	41210	categorical		Health-related outcomes > Hospital inpatient > Summary Operations	Operations	22	lightseagreen		373	394468	0.177204	-0.0420603	NA	NA	categorical-41210-both_sexes-Z542-
1041	Weighted-mean MO in tract acoustic radiation (left)	25542	continuous		UK Biobank Assessment Centre > Imaging > Brain MRI > Diffusion brain MRI > dMRI weighted means	Imaging	15	springgreen		16496	NA	0.177267	-0.00628757	NA	NA	continuous-25542-both_sexes--irnt
1042	ECG, heart rate	5983	continuous		UK Biobank Assessment Centre > Physical measures > ECG during exercise	Physical measures	23	darkred		58996	NA	0.178069	0.00290062	NA	NA	continuous-5983-both_sexes--irnt
1043	U05.1 Computed tomography of head	41200	categorical		Health-related outcomes > Hospital inpatient > Summary Operations	Operations	22	lightseagreen		9462	385379	0.178083	-0.00726133	NA	NA	categorical-41200-both_sexes-U051-
1044	W16.4 Osteotomy and internal fixation NEC	41210	categorical		Health-related outcomes > Hospital inpatient > Summary Operations	Operations	22	lightseagreen		220	394621	0.178098	0.0396586	NA	NA	categorical-41210-both_sexes-W164-
1045	Leg claudication/ intermittent claudication	20002	categorical		UK Biobank Assessment Centre > Verbal interview > Medical conditions	Health and medical history	13	royalblue		306	394477	0.178134	0.00585902	NA	NA	categorical-20002-both_sexes-1087-
1046	Reticulocyte count	30250	continuous		Biological samples > Assay results > Blood assays > Blood count	Blood count	3	firebrick		377154	NA	0.178498	0.00107932	NA	NA	continuous-30250-both_sexes--irnt
1047	Z76.1 Head of femur	41210	categorical		Health-related outcomes > Hospital inpatient > Summary Operations	Operations	22	lightseagreen		354	394487	0.178544	-0.0420055	NA	NA	categorical-41210-both_sexes-Z761-
1048	Weighted-mean ICVF in tract parahippocampal part of cingulum (left)	25656	continuous		UK Biobank Assessment Centre > Imaging > Brain MRI > Diffusion brain MRI > dMRI weighted means	Imaging	15	springgreen		16495	NA	0.178888	-0.00622293	NA	NA	continuous-25656-both_sexes--irnt
1049	F18.1 Enucleation of dental cyst of jaw	41200	categorical		Health-related outcomes > Hospital inpatient > Summary Operations	Operations	22	lightseagreen		359	394482	0.179026	-0.0420053	NA	NA	categorical-41200-both_sexes-F181-
1050	Y16.2 Anastomosis of organ NOC	41210	categorical		Health-related outcomes > Hospital inpatient > Summary Operations	Operations	22	lightseagreen		364	394477	0.179204	-0.0420189	NA	NA	categorical-41210-both_sexes-Y162-
1051	isoleucine	isoleucine	continuous		Biological samples > Assay results > Blood assays > Biological samples > NMR metabolomics	Assay results	1	darkcyan		94995	NA	0.179539	-0.0022339	NA	NA	continuous-isoleucine-both_sexes--custom
1052	Lower limb surgery	20004	categorical		UK Biobank Assessment Centre > Verbal interview > Operations	Operations	22	lightseagreen		1887	392896	0.179741	-0.0184568	NA	NA	categorical-20004-both_sexes-1495-
1053	Bricanyl 250mcg inhaler	20003	categorical		UK Biobank Assessment Centre > Verbal interview > Medications	Medications	18	snow2		895	393888	0.179788	-0.0184606	NA	NA	categorical-20003-both_sexes-1140862168-
1054	B30.2 Revision of prosthesis for breast	41200	categorical		Health-related outcomes > Hospital inpatient > Summary Operations	Operations	22	lightseagreen		254	213359	0.179834	0.0359591	NA	NA	categorical-41200-both_sexes-B302-
1055	S06.4 Shave excision of lesion of skin NEC	41200	categorical		Health-related outcomes > Hospital inpatient > Summary Operations	Operations	22	lightseagreen		523	394318	0.179971	-0.027139	NA	NA	categorical-41200-both_sexes-S064-
1056	Alendronate sodium	20003	categorical		UK Biobank Assessment Centre > Verbal interview > Medications	Medications	18	snow2		4544	390239	0.180008	0.0124472	NA	NA	categorical-20003-both_sexes-1140922174-
1057	Weighted-mean L3 in tract acoustic radiation (left)	25623	continuous		UK Biobank Assessment Centre > Imaging > Brain MRI > Diffusion brain MRI > dMRI weighted means	Imaging	15	springgreen		16496	NA	0.180255	0.00625546	NA	NA	continuous-25623-both_sexes--irnt
1058	X36.9 Unspecified blood withdrawal	41210	categorical		Health-related outcomes > Hospital inpatient > Summary Operations	Operations	22	lightseagreen		478	394363	0.180444	0.035331	NA	NA	categorical-41210-both_sexes-X369-
1059	Diastolic blood pressure, automated reading	4079	continuous		UK Biobank Assessment Centre > Physical measures > Blood pressure	Physical measures	23	darkred		372555	NA	0.180505	-0.00125209	NA	NA	continuous-4079-both_sexes--irnt
1060	Volume of grey matter in Juxtapositional Lobule Cortex (formerly Supplementary Motor Cortex) (right)	25833	continuous		UK Biobank Assessment Centre > Imaging > Brain MRI > T1 structural brain MRI > Regional grey matter volumes (FAST)	Imaging	15	springgreen		18188	NA	0.180661	0.0022738	NA	NA	continuous-25833-both_sexes--irnt
1061	Mean L1 in anterior corona radiata on FA skeleton (left)	25223	continuous		UK Biobank Assessment Centre > Imaging > Brain MRI > Diffusion brain MRI > dMRI skeleton	Imaging	15	springgreen		16497	NA	0.180671	0.00533373	NA	NA	continuous-25223-both_sexes--irnt
1062	Weighted-mean MD in tract inferior longitudinal fasciculus (right)	25530	continuous		UK Biobank Assessment Centre > Imaging > Brain MRI > Diffusion brain MRI > dMRI weighted means	Imaging	15	springgreen		16496	NA	0.180678	0.00593587	NA	NA	continuous-25530-both_sexes--irnt
1063	Y82.2 Injection of local anaesthetic NEC	41210	categorical		Health-related outcomes > Hospital inpatient > Summary Operations	Operations	22	lightseagreen		8300	386541	0.180977	0.00756904	NA	NA	categorical-41210-both_sexes-Y822-
1064	C82.1 Cauterisation of lesion of retina	41200	categorical		Health-related outcomes > Hospital inpatient > Summary Operations	Operations	22	lightseagreen		488	394353	0.181682	0.0193446	NA	NA	categorical-41200-both_sexes-C821-
1065	Parkinsons disease	20002	categorical		UK Biobank Assessment Centre > Verbal interview > Medical conditions	Health and medical history	13	royalblue		709	394074	0.181787	0.0297547	NA	NA	categorical-20002-both_sexes-1262-
1066	F03 Unspecified dementia	130842	icd_first_occurrence		Health-related outcomes > First occurrences > Mental and behavioural disorders	Mental health	19	slategray3		1091	393750	0.181836	0.0243114	NA	NA	icd_first_occurrence-130842-both_sexes--
1067	FH Lung cancer custom	FH_Lung_cancer_custom	categorical			Malignancy	17	lightgreen		51814	309101	0.181936	-0.00385484	NA	NA	categorical-FH_Lung_cancer_custom-both_sexes--custom
1068	Mean L3 in retrolenticular part of internal capsule on FA skeleton (right)	25316	continuous		UK Biobank Assessment Centre > Imaging > Brain MRI > Diffusion brain MRI > dMRI skeleton	Imaging	15	springgreen		16497	NA	0.182489	0.00615809	NA	NA	continuous-25316-both_sexes--irnt
1069	Lymph node surgery	20004	categorical		UK Biobank Assessment Centre > Verbal interview > Operations	Operations	22	lightseagreen		808	393975	0.182607	0.0275589	NA	NA	categorical-20004-both_sexes-1537-
1070	Mean FA in cingulum cingulate gyrus on FA skeleton (right)	25090	continuous		UK Biobank Assessment Centre > Imaging > Brain MRI > Diffusion brain MRI > dMRI skeleton	Imaging	15	springgreen		16497	NA	0.182873	-0.00611495	NA	NA	continuous-25090-both_sexes--irnt
1071	Aspirin	20003	categorical		UK Biobank Assessment Centre > Verbal interview > Medications	Medications	18	snow2		52796	341987	0.182915	-0.00387898	NA	NA	categorical-20003-both_sexes-1140868226-
1072	H23.6 Endoscopic resection of lesion of lower bowel using fibreoptic sigmoidoscope NEC	41200	categorical		Health-related outcomes > Hospital inpatient > Summary Operations	Operations	22	lightseagreen		659	394182	0.183076	0.0150152	NA	NA	categorical-41200-both_sexes-H236-
1073	H33.3 Anterior resection of rectum and anastomosis of colon to rectum using staples	41200	categorical		Health-related outcomes > Hospital inpatient > Summary Operations	Operations	22	lightseagreen		637	394204	0.183096	-0.0318694	NA	NA	categorical-41200-both_sexes-H333-
1074	E04.1 Submucous diathermy to turbinate of nose	41210	categorical		Health-related outcomes > Hospital inpatient > Summary Operations	Operations	22	lightseagreen		1131	393710	0.18315	-0.0239	NA	NA	categorical-41210-both_sexes-E041-
1075	V25.5 Primary posterior decompression of lumbar spine NEC	41200	categorical		Health-related outcomes > Hospital inpatient > Summary Operations	Operations	22	lightseagreen		758	394083	0.183397	-0.00694365	NA	NA	categorical-41200-both_sexes-V255-
1076	Volume of grey matter in Middle Temporal Gyrus, posterior division (right)	25805	continuous		UK Biobank Assessment Centre > Imaging > Brain MRI > T1 structural brain MRI > Regional grey matter volumes (FAST)	Imaging	15	springgreen		18188	NA	0.184184	0.00553207	NA	NA	continuous-25805-both_sexes--irnt
1077	B86 Scabies	130320	icd_first_occurrence		Health-related outcomes > First occurrences > Certain infectious and parasitic diseases	Infectious and parasitic diseases	16	orchid		1891	392950	0.18429	-0.0181818	NA	NA	icd_first_occurrence-130320-both_sexes--
1078	HGSadjHtWt male custom	HGSadjHtWt_male_custom	continuous			Physical measures	23	darkred		180063	NA	0.184322	-0.00176911	NA	NA	continuous-HGSadjHtWt_male_custom-males--custom
1079	Hydroxocobalamin	20003	categorical		UK Biobank Assessment Centre > Verbal interview > Medications	Medications	18	snow2		332	394451	0.184433	0.00068618	NA	NA	categorical-20003-both_sexes-1141173348-
1080	X40.3 Haemodialysis NEC	41200	categorical		Health-related outcomes > Hospital inpatient > Summary Operations	Operations	22	lightseagreen		291	394550	0.184651	0.0447682	NA	NA	categorical-41200-both_sexes-X403-
1081	E14.2 Intranasal ethmoidectomy	41200	categorical		Health-related outcomes > Hospital inpatient > Summary Operations	Operations	22	lightseagreen		647	394194	0.184659	-0.031831	NA	NA	categorical-41200-both_sexes-E142-
1082	Pelvic floor surgery	20004	categorical		UK Biobank Assessment Centre > Verbal interview > Operations	Operations	22	lightseagreen		280	213308	0.184707	0.0439082	NA	NA	categorical-20004-both_sexes-1543-
1083	Transurethral resection bladder tumour (turbt)	20004	categorical		UK Biobank Assessment Centre > Verbal interview > Operations	Operations	22	lightseagreen		487	394296	0.185099	0.0354433	NA	NA	categorical-20004-both_sexes-1428-
1084	H02.4 Incidental appendicectomy	41210	categorical		Health-related outcomes > Hospital inpatient > Summary Operations	Operations	22	lightseagreen		392	394449	0.185127	0.0244228	NA	NA	categorical-41210-both_sexes-H024-
1085	Volume of grey matter in Lingual Gyrus (right)	25853	continuous		UK Biobank Assessment Centre > Imaging > Brain MRI > T1 structural brain MRI > Regional grey matter volumes (FAST)	Imaging	15	springgreen		18188	NA	0.185274	0.0052131	NA	NA	continuous-25853-both_sexes--irnt
1086	Volume of grey matter in Temporal Fusiform Cortex, posterior division (right)	25857	continuous		UK Biobank Assessment Centre > Imaging > Brain MRI > T1 structural brain MRI > Regional grey matter volumes (FAST)	Imaging	15	springgreen		18188	NA	0.185545	0.0054657	NA	NA	continuous-25857-both_sexes--irnt
1087	I20 Angina pectoris	131296	icd_first_occurrence		Health-related outcomes > First occurrences > Circulatory system disorders	Circulatory system disorders	5	indianred		24295	370546	0.185652	-0.00541179	NA	NA	icd_first_occurrence-131296-both_sexes--
1088	Ever addicted to prescription or over-the-counter medication	20503	categorical		Online follow-up > Mental health > Addictions	Mental health	19	slategray3		1054	6357	0.185906	-0.0169352	NA	NA	categorical-20503-both_sexes--
1089	E49.9 Unspecified diagnostic fibreoptic endoscopic examination of lower respiratory tract	41210	categorical		Health-related outcomes > Hospital inpatient > Summary Operations	Operations	22	lightseagreen		347	394494	0.186195	-0.00304086	NA	NA	categorical-41210-both_sexes-E499-
1090	Median z-statistic (in group-defined mask) for faces-shapes contrast	25050	continuous		UK Biobank Assessment Centre > Imaging > Brain MRI > Task functional brain MRI	Imaging	15	springgreen		15902	NA	0.186378	-0.00588888	NA	NA	continuous-25050-both_sexes--irnt
1091	90th percentile of z-statistic (in group-defined mask) for faces-shapes contrast	25766	continuous		UK Biobank Assessment Centre > Imaging > Brain MRI > Task functional brain MRI	Imaging	15	springgreen		15902	NA	0.186467	-0.00587553	NA	NA	continuous-25766-both_sexes--irnt
1092	E85.1 Invasive ventilation	41200	categorical		Health-related outcomes > Hospital inpatient > Summary Operations	Operations	22	lightseagreen		601	394240	0.18649	0.029935	NA	NA	categorical-41200-both_sexes-E851-
1093	Peripheral nerve surgery	20004	categorical		UK Biobank Assessment Centre > Verbal interview > Operations	Operations	22	lightseagreen		843	393940	0.186584	-0.0185696	NA	NA	categorical-20004-both_sexes-1471-
1094	Median T2star in hippocampus (right)	25035	continuous		UK Biobank Assessment Centre > Imaging > Brain MRI > Susceptibility weighted brain MRI	Imaging	15	springgreen		16739	NA	0.186718	0.000315067	NA	NA	continuous-25035-both_sexes--irnt
1095	C12.4 Curettage of lesion of eyelid	41200	categorical		Health-related outcomes > Hospital inpatient > Summary Operations	Operations	22	lightseagreen		1485	393356	0.18726	-0.0204889	NA	NA	categorical-41200-both_sexes-C124-
1096	Weighted-mean MO in tract parahippocampal part of cingulum (left)	25548	continuous		UK Biobank Assessment Centre > Imaging > Brain MRI > Diffusion brain MRI > dMRI weighted means	Imaging	15	springgreen		16496	NA	0.187731	-0.00611451	NA	NA	continuous-25548-both_sexes--irnt
1097	W38.1 Primary total prosthetic replacement of hip joint not using cement	41200	categorical		Health-related outcomes > Hospital inpatient > Summary Operations	Operations	22	lightseagreen		3985	390856	0.187859	-0.00984646	NA	NA	categorical-41200-both_sexes-W381-
1098	IOP Goldmann left custom	IOP_Goldmann_left_custom	continuous			Eye and adnexa disorders	11	darkkhaki		83193	NA	0.188068	0.01126	NA	NA	continuous-IOP_Goldmann_left_custom-both_sexes--custom
1099	N32.1 Biopsy of lesion of penis	41200	categorical		Health-related outcomes > Hospital inpatient > Summary Operations	Operations	22	lightseagreen		194	181034	0.188203	0.0557365	NA	NA	categorical-41200-both_sexes-N321-
1100	E09.1 Excision of lesion of external nose	41210	categorical		Health-related outcomes > Hospital inpatient > Summary Operations	Operations	22	lightseagreen		311	394530	0.188376	0.00192384	NA	NA	categorical-41210-both_sexes-E091-
1101	Z53.9 Abdominal wall NEC	41210	categorical		Health-related outcomes > Hospital inpatient > Summary Operations	Operations	22	lightseagreen		257	394584	0.189781	0.00910776	NA	NA	categorical-41210-both_sexes-Z539-
1102	Mean L3 in sagittal stratum on FA skeleton (left)	25327	continuous		UK Biobank Assessment Centre > Imaging > Brain MRI > Diffusion brain MRI > dMRI skeleton	Imaging	15	springgreen		16497	NA	0.189853	0.00591187	NA	NA	continuous-25327-both_sexes--irnt
1103	UC custom	UC_custom	categorical		Health-related outcomes > Autoimmune/Inflammatory	Autoimmune Disorders	2	darksalmon		2857	354529	0.190058	0.0140859	NA	NA	categorical-UC_custom-both_sexes--custom
1104	Eye infection	20002	categorical		UK Biobank Assessment Centre > Verbal interview > Medical conditions	Health and medical history	13	royalblue		371	394412	0.190303	0.026347	NA	NA	categorical-20002-both_sexes-1274-
1105	Depressive symptoms custom	Depressive_symptoms_custom	continuous			Mental health	19	slategray3		372325	NA	0.19041	-0.0013741	NA	NA	continuous-Depressive_symptoms_custom-both_sexes--custom
1106	Q66 Congenital deformities of feet	132542	icd_first_occurrence		Health-related outcomes > First occurrences > Congenital disruptions and chromosomal abnormalities	Congenital abnormalities	6	darkorange		872	393969	0.190746	-0.0268768	NA	NA	icd_first_occurrence-132542-both_sexes--
1107	Migraine	20002	categorical		UK Biobank Assessment Centre > Verbal interview > Medical conditions	Health and medical history	13	royalblue		11717	383066	0.190783	-0.00655127	NA	NA	categorical-20002-both_sexes-1265-
1108	Mean OD in posterior thalamic radiation on FA skeleton (left)	25421	continuous		UK Biobank Assessment Centre > Imaging > Brain MRI > Diffusion brain MRI > dMRI skeleton	Imaging	15	springgreen		16496	NA	0.190841	-0.00581465	NA	NA	continuous-25421-both_sexes--irnt
1109	A55.8 Other specified diagnostic spinal puncture	41200	categorical		Health-related outcomes > Hospital inpatient > Summary Operations	Operations	22	lightseagreen		598	394243	0.190942	-0.0316304	NA	NA	categorical-41200-both_sexes-A558-
1110	Mean L2 in pontine crossing tract on FA skeleton	25249	continuous		UK Biobank Assessment Centre > Imaging > Brain MRI > Diffusion brain MRI > dMRI skeleton	Imaging	15	springgreen		16497	NA	0.191158	-0.00427701	NA	NA	continuous-25249-both_sexes--irnt
1111	K58 Irritable bowel syndrome	131638	icd_first_occurrence		Health-related outcomes > First occurrences > Digestive system disorders	Digestive system disorders	8	sienna		25790	369051	0.191181	0.00512108	NA	NA	icd_first_occurrence-131638-both_sexes--
1112	W59.3 Fusion of first metatarsophalangeal joint NEC	41210	categorical		Health-related outcomes > Hospital inpatient > Summary Operations	Operations	22	lightseagreen		199	394642	0.1912	0.0555812	NA	NA	categorical-41210-both_sexes-W593-
1113	Colofac-100 tablet	20003	categorical		UK Biobank Assessment Centre > Verbal interview > Medications	Medications	18	snow2		496	394287	0.191323	-0.0272494	NA	NA	categorical-20003-both_sexes-1141167334-
1114	P23.1 Anterior and posterior colporrhaphy NEC	41200	categorical		Health-related outcomes > Hospital inpatient > Summary Operations	Operations	22	lightseagreen		1808	211805	0.191469	0.0168165	NA	NA	categorical-41200-both_sexes-P231-
1115	I77 Other disorders of arteries and arterioles	131390	icd_first_occurrence		Health-related outcomes > First occurrences > Circulatory system disorders	Circulatory system disorders	5	indianred		1870	392971	0.192171	-0.0137688	NA	NA	icd_first_occurrence-131390-both_sexes--
1116	D28.2 Examination of ear under anaesthetic	41200	categorical		Health-related outcomes > Hospital inpatient > Summary Operations	Operations	22	lightseagreen		265	394576	0.192483	0.0341399	NA	NA	categorical-41200-both_sexes-D282-
1117	W08.3 Excision of excrescence of bone	41210	categorical		Health-related outcomes > Hospital inpatient > Summary Operations	Operations	22	lightseagreen		459	394382	0.192943	-0.0261288	NA	NA	categorical-41210-both_sexes-W083-
1118	Frequency of feeling guilt or remorse after drinking alcohol in last year	20409	continuous		Online follow-up > Mental health > Alcohol use	Health and medical history	13	royalblue		70786	NA	0.193376	0.00203297	NA	NA	continuous-20409-both_sexes--
1119	AFFMIadjBMI male custom	AFFMIadjBMI_male_custom	continuous		UK Biobank Assessment Centre > Physical measures > Anthropometry > Impedance measures	Physical measures	23	darkred		177683	NA	0.193534	0.00137317	NA	NA	continuous-AFFMIadjBMI_male_custom-males--custom
1120	Q18.8 Other specified diagnostic endoscopic examination of uterus	41200	categorical		Health-related outcomes > Hospital inpatient > Summary Operations	Operations	22	lightseagreen		3984	209629	0.193619	0.0119875	NA	NA	categorical-41200-both_sexes-Q188-
1121	K75.3 Percutaneous transluminal balloon angioplasty and insertion of 1-2 stents into coronary artery	41200	categorical		Health-related outcomes > Hospital inpatient > Summary Operations	Operations	22	lightseagreen		1325	393516	0.194058	-0.0220087	NA	NA	categorical-41200-both_sexes-K753-
1122	W36.2 Needle biopsy of lesion of bone NEC	41200	categorical		Health-related outcomes > Hospital inpatient > Summary Operations	Operations	22	lightseagreen		224	394617	0.194219	0.0157821	NA	NA	categorical-41200-both_sexes-W362-
1123	W59.5 Fusion of interphalangeal joint of toe NEC	41200	categorical		Health-related outcomes > Hospital inpatient > Summary Operations	Operations	22	lightseagreen		921	393920	0.194596	-0.0200624	NA	NA	categorical-41200-both_sexes-W595-
1124	Carotid artery angioplasty +/- stent	20004	categorical		UK Biobank Assessment Centre > Verbal interview > Operations	Operations	22	lightseagreen		347	394436	0.194624	-0.0422034	NA	NA	categorical-20004-both_sexes-1109-
1125	Y80.2 Inhalation anaesthetic using endotracheal intubation NEC	41210	categorical		Health-related outcomes > Hospital inpatient > Summary Operations	Operations	22	lightseagreen		3129	391712	0.194878	0.0134189	NA	NA	categorical-41210-both_sexes-Y802-
1126	Hypertension	20002	categorical		UK Biobank Assessment Centre > Verbal interview > Medical conditions	Health and medical history	13	royalblue		102580	292203	0.194897	0.0029595	NA	NA	categorical-20002-both_sexes-1065-
1127	K62 Other diseases of anus and rectum	131646	icd_first_occurrence		Health-related outcomes > First occurrences > Digestive system disorders	Digestive system disorders	8	sienna		31147	363694	0.194998	0.000718517	NA	NA	icd_first_occurrence-131646-both_sexes--
1128	Amiodarone	20003	categorical		UK Biobank Assessment Centre > Verbal interview > Medications	Medications	18	snow2		342	394441	0.195034	-0.0421133	NA	NA	categorical-20003-both_sexes-1140888502-
1129	Z78.5 Lower end of fibula NEC	41210	categorical		Health-related outcomes > Hospital inpatient > Summary Operations	Operations	22	lightseagreen		472	394369	0.195067	-0.0267442	NA	NA	categorical-41210-both_sexes-Z785-
1130	V55.2 Two levels of spine	41210	categorical		Health-related outcomes > Hospital inpatient > Summary Operations	Operations	22	lightseagreen		2585	392256	0.19507	-0.0150755	NA	NA	categorical-41210-both_sexes-V552-
1131	Magnesium	100017	continuous		Online follow-up > Diet by 24-hour recall > Estimated nutrients yesterday	Diet by recall	7	gold		56050	NA	0.195131	0.00301824	NA	NA	continuous-100017-both_sexes--irnt
1132	Basophill count	30160	continuous		Biological samples > Assay results > Blood assays > Blood count	Blood count	3	firebrick		382765	NA	0.195164	0.00104896	NA	NA	continuous-30160-both_sexes--
1133	Y14.4 Insertion of plastic stent into organ NOC	41210	categorical		Health-related outcomes > Hospital inpatient > Summary Operations	Operations	22	lightseagreen		336	394505	0.19572	-0.04182	NA	NA	categorical-41210-both_sexes-Y144-
1134	Eyelid surgery	20004	categorical		UK Biobank Assessment Centre > Verbal interview > Operations	Operations	22	lightseagreen		291	394492	0.195827	0.0456894	NA	NA	categorical-20004-both_sexes-1591-
1135	Mental health problems ever diagnosed by a professional	20544	categorical		Online follow-up > Mental health > Mental distress	Mental health	19	slategray3		174	127749	0.196172	0.0273575	NA	NA	categorical-20544-both_sexes-14-
1136	Epilepsy	20002	categorical		UK Biobank Assessment Centre > Verbal interview > Medical conditions	Health and medical history	13	royalblue		3255	391528	0.196322	-0.0138181	NA	NA	categorical-20002-both_sexes-1264-
1137	I69 Sequelae of cerebrovascular disease	131378	icd_first_occurrence		Health-related outcomes > First occurrences > Circulatory system disorders	Circulatory system disorders	5	indianred		1602	393239	0.196358	0.00995096	NA	NA	icd_first_occurrence-131378-both_sexes--
1138	Mean FA in posterior thalamic radiation on FA skeleton (right)	25084	continuous		UK Biobank Assessment Centre > Imaging > Brain MRI > Diffusion brain MRI > dMRI skeleton	Imaging	15	springgreen		16497	NA	0.196725	-0.00581183	NA	NA	continuous-25084-both_sexes--irnt
1139	T36.1 Omentectomy	41210	categorical		Health-related outcomes > Hospital inpatient > Summary Operations	Operations	22	lightseagreen		995	212618	0.196783	0.0183281	NA	NA	categorical-41210-both_sexes-T361-
1140	Z27.6 Ileum	41210	categorical		Health-related outcomes > Hospital inpatient > Summary Operations	Operations	22	lightseagreen		8736	386105	0.196787	0.00845055	NA	NA	categorical-41210-both_sexes-Z276-
1141	Mean MD in sagittal stratum on FA skeleton (left)	25135	continuous		UK Biobank Assessment Centre > Imaging > Brain MRI > Diffusion brain MRI > dMRI skeleton	Imaging	15	springgreen		16497	NA	0.196858	0.00584491	NA	NA	continuous-25135-both_sexes--irnt
1142	Maximum carotid IMT (intima-medial thickness) at 150 degrees	22675	continuous		UK Biobank Assessment Centre > Physical measures > Carotid ultrasound	Physical measures	23	darkred		21904	NA	0.196911	0.00483409	NA	NA	continuous-22675-both_sexes--irnt
1143	Volume of grey matter in Subcallosal Cortex (left)	25834	continuous		UK Biobank Assessment Centre > Imaging > Brain MRI > T1 structural brain MRI > Regional grey matter volumes (FAST)	Imaging	15	springgreen		18188	NA	0.19698	0.00534527	NA	NA	continuous-25834-both_sexes--irnt
1144	Liver surgery	20004	categorical		UK Biobank Assessment Centre > Verbal interview > Operations	Operations	22	lightseagreen		343	394440	0.197514	-0.0418967	NA	NA	categorical-20004-both_sexes-1450-
1145	Omeprazole	20003	categorical		UK Biobank Assessment Centre > Verbal interview > Medications	Medications	18	snow2		23244	371539	0.197794	-0.00413131	NA	NA	categorical-20003-both_sexes-1140865634-
1146	Corneal resistance factor right custom	Corneal_resistance_factor_right_custom	continuous			Eye and adnexa disorders	11	darkkhaki		83332	NA	0.199384	0.00154796	NA	NA	continuous-Corneal_resistance_factor_right_custom-both_sexes--custom
1147	Mean ICVF in posterior corona radiata on FA skeleton (left)	25371	continuous		UK Biobank Assessment Centre > Imaging > Brain MRI > Diffusion brain MRI > dMRI skeleton	Imaging	15	springgreen		16496	NA	0.199395	-0.00593687	NA	NA	continuous-25371-both_sexes--irnt
1148	Vascular/heart problems diagnosed by doctor	6150	categorical		UK Biobank Assessment Centre > Touchscreen > Health and medical history > Medical conditions	Health and medical history	13	royalblue		12590	381405	0.199754	-0.00719337	NA	NA	categorical-6150-both_sexes-2-
1149	Aspartate aminotransferase	30650	continuous		Biological samples > Assay results > Blood assays > Blood biochemistry	Assay results	1	darkcyan		375430	NA	0.200233	-0.00117047	NA	NA	continuous-30650-both_sexes--irnt
1150	Alzheimers custom2	Alzheimers_custom2	categorical			Nervous system disorders	21	violet		856	393985	0.200266	-0.00964593	NA	NA	categorical-Alzheimers_custom2-both_sexes--custom
1151	Aqueous cream bp	20003	categorical		UK Biobank Assessment Centre > Verbal interview > Medications	Medications	18	snow2		348	394435	0.200418	-0.0419153	NA	NA	categorical-20003-both_sexes-1140876404-
1152	Mean FA in posterior corona radiata on FA skeleton (left)	25083	continuous		UK Biobank Assessment Centre > Imaging > Brain MRI > Diffusion brain MRI > dMRI skeleton	Imaging	15	springgreen		16497	NA	0.200563	-0.00602968	NA	NA	continuous-25083-both_sexes--irnt
1153	Mean MD in body of corpus callosum on FA skeleton	25107	continuous		UK Biobank Assessment Centre > Imaging > Brain MRI > Diffusion brain MRI > dMRI skeleton	Imaging	15	springgreen		16497	NA	0.201057	0.00554157	NA	NA	continuous-25107-both_sexes--irnt
1154	Z86.6 Interphalangeal joint of toe	41210	categorical		Health-related outcomes > Hospital inpatient > Summary Operations	Operations	22	lightseagreen		1246	393595	0.201092	0.0107294	NA	NA	categorical-41210-both_sexes-Z866-
1155	Pancreas surgery	20004	categorical		UK Biobank Assessment Centre > Verbal interview > Operations	Operations	22	lightseagreen		228	394555	0.201342	0.0164894	NA	NA	categorical-20004-both_sexes-1452-
1156	S57.3 Toilet of skin NEC	41200	categorical		Health-related outcomes > Hospital inpatient > Summary Operations	Operations	22	lightseagreen		275	394566	0.201692	0.00944984	NA	NA	categorical-41200-both_sexes-S573-
1157	acetate	acetate	continuous		Biological samples > Assay results > Blood assays > Biological samples > NMR metabolomics	Assay results	1	darkcyan		94972	NA	0.202061	-0.00162844	NA	NA	continuous-acetate-both_sexes--custom
1158	Mean MO in fornix cres+stria terminalis on FA skeleton (left)	25191	continuous		UK Biobank Assessment Centre > Imaging > Brain MRI > Diffusion brain MRI > dMRI skeleton	Imaging	15	springgreen		16497	NA	0.202767	0.00567241	NA	NA	continuous-25191-both_sexes--irnt
1159	Atorvastatin	20003	categorical		UK Biobank Assessment Centre > Verbal interview > Medications	Medications	18	snow2		11874	382909	0.203165	-0.00496781	NA	NA	categorical-20003-both_sexes-1141146234-
1160	Mean ISOVF in corticospinal tract on FA skeleton (right)	25446	continuous		UK Biobank Assessment Centre > Imaging > Brain MRI > Diffusion brain MRI > dMRI skeleton	Imaging	15	springgreen		16496	NA	0.203895	-0.00599073	NA	NA	continuous-25446-both_sexes--irnt
1161	M70 Soft tissue disorders related to use, overuse and pressure	131946	icd_first_occurrence		Health-related outcomes > First occurrences > Musculoskeletal system and connective tissue disorders	Musculoskeletal system disorders	20	moccasin		13293	381548	0.204042	-0.00468716	NA	NA	icd_first_occurrence-131946-both_sexes--
1162	Zolpidem	20003	categorical		UK Biobank Assessment Centre > Verbal interview > Medications	Medications	18	snow2		254	394529	0.204066	0.00918861	NA	NA	categorical-20003-both_sexes-1140865016-
1163	T52.5 Digital fasciectomy	41210	categorical		Health-related outcomes > Hospital inpatient > Summary Operations	Operations	22	lightseagreen		335	394506	0.204075	-0.0418967	NA	NA	categorical-41210-both_sexes-T525-
1164	C15 Malignant neoplasm of oesophagus	C15	icd10		Chapter II Neoplasms | C15-C26 Malignant neoplasms of digestive organs | C15 Malignant neoplasm of oesophagus	Malignancy	17	lightgreen		720	394121	0.204076	0.0284737	NA	NA	icd10-C15-both_sexes--
1165	K52 Other non-infective gastro-enteritis and colitis	131630	icd_first_occurrence		Health-related outcomes > First occurrences > Digestive system disorders	Digestive system disorders	8	sienna		19685	375156	0.204168	0.00569065	NA	NA	icd_first_occurrence-131630-both_sexes--
1166	C43 Malignant melanoma of skin	C43	icd10		Chapter II Neoplasms | C43-C44 Melanoma and other malignant neoplasms of skin | C43 Malignant melanoma of skin	Malignancy	17	lightgreen		2024	392817	0.204523	0.015319	NA	NA	icd10-C43-both_sexes--
1167	S27.5 Local flap of skin to head or neck NEC	41210	categorical		Health-related outcomes > Hospital inpatient > Summary Operations	Operations	22	lightseagreen		1050	393791	0.204527	-0.0238914	NA	NA	categorical-41210-both_sexes-S275-
1168	Transurethral resection of prostate (turp)	20004	categorical		UK Biobank Assessment Centre > Verbal interview > Operations	Operations	22	lightseagreen		2038	179157	0.204587	0.017082	NA	NA	categorical-20004-both_sexes-1209-
1169	Peppermint oil product	20003	categorical		UK Biobank Assessment Centre > Verbal interview > Medications	Medications	18	snow2		197	394586	0.20488	0.0535158	NA	NA	categorical-20003-both_sexes-1140865414-
1170	Mean L2 in anterior limb of internal capsule on FA skeleton (right)	25264	continuous		UK Biobank Assessment Centre > Imaging > Brain MRI > Diffusion brain MRI > dMRI skeleton	Imaging	15	springgreen		16497	NA	0.204968	0.00595946	NA	NA	continuous-25264-both_sexes--irnt
1171	R24.9 All normal delivery	41200	categorical		Health-related outcomes > Hospital inpatient > Summary Operations	Operations	22	lightseagreen		6718	206895	0.205008	-0.00988926	NA	NA	categorical-41200-both_sexes-R249-
1172	H27 Other disorders of lens	131168	icd_first_occurrence		Health-related outcomes > First occurrences > Eye and adnexa disorders	Eye and adnexa disorders	11	darkkhaki		318	394523	0.205144	0.0352809	NA	NA	icd_first_occurrence-131168-both_sexes--
1173	B95 Streptococcus and staphylococcus as the cause of diseases classified to other chapters	130336	icd_first_occurrence		Health-related outcomes > First occurrences > Certain infectious and parasitic diseases	Infectious and parasitic diseases	16	orchid		4750	390091	0.205406	0.0111548	NA	NA	icd_first_occurrence-130336-both_sexes--
1174	Immature reticulocyte fraction	30280	continuous		Biological samples > Assay results > Blood assays > Blood count	Blood count	3	firebrick		377154	NA	0.205838	-0.00121729	NA	NA	continuous-30280-both_sexes--irnt
1175	H01.9 Unspecified emergency excision of appendix	41200	categorical		Health-related outcomes > Hospital inpatient > Summary Operations	Operations	22	lightseagreen		266	394575	0.206447	0.0338835	NA	NA	categorical-41200-both_sexes-H019-
1176	Multivitamins	20003	categorical		UK Biobank Assessment Centre > Verbal interview > Medications	Medications	18	snow2		12196	382587	0.206481	-0.00702143	NA	NA	categorical-20003-both_sexes-1140852976-
1177	Volume of grey matter in Occipital Fusiform Gyrus (right)	25861	continuous		UK Biobank Assessment Centre > Imaging > Brain MRI > T1 structural brain MRI > Regional grey matter volumes (FAST)	Imaging	15	springgreen		18188	NA	0.207111	0.00396802	NA	NA	continuous-25861-both_sexes--irnt
1178	L70 Acne	131790	icd_first_occurrence		Health-related outcomes > First occurrences > Skin and subcutaneous tissue disorders	Skin disorder	26	tan1		4508	390333	0.207666	0.00432444	NA	NA	icd_first_occurrence-131790-both_sexes--
1179	K41.1 Autograft replacement of one coronary artery NEC	41210	categorical		Health-related outcomes > Hospital inpatient > Summary Operations	Operations	22	lightseagreen		342	394499	0.20768	-0.0418565	NA	NA	categorical-41210-both_sexes-K411-
1180	T25.3 Primary repair of incisional hernia using sutures	41200	categorical		Health-related outcomes > Hospital inpatient > Summary Operations	Operations	22	lightseagreen		262	394579	0.207713	0.0312502	NA	NA	categorical-41200-both_sexes-T253-
1181	Weighted-mean MD in tract parahippocampal part of cingulum (left)	25521	continuous		UK Biobank Assessment Centre > Imaging > Brain MRI > Diffusion brain MRI > dMRI weighted means	Imaging	15	springgreen		16496	NA	0.207741	-0.00232295	NA	NA	continuous-25521-both_sexes--irnt
1182	Orlistat	20003	categorical		UK Biobank Assessment Centre > Verbal interview > Medications	Medications	18	snow2		461	394322	0.207819	-0.0262701	NA	NA	categorical-20003-both_sexes-1141168680-
1183	Weighted-mean MD in tract uncinate fasciculus (right)	25541	continuous		UK Biobank Assessment Centre > Imaging > Brain MRI > Diffusion brain MRI > dMRI weighted means	Imaging	15	springgreen		16496	NA	0.207842	0.00568406	NA	NA	continuous-25541-both_sexes--irnt
1184	Aortic valve repair/replacement	20004	categorical		UK Biobank Assessment Centre > Verbal interview > Operations	Operations	22	lightseagreen		588	394195	0.207944	-0.0312813	NA	NA	categorical-20004-both_sexes-1099-
1185	Mean MD in pontine crossing tract on FA skeleton	25105	continuous		UK Biobank Assessment Centre > Imaging > Brain MRI > Diffusion brain MRI > dMRI skeleton	Imaging	15	springgreen		16497	NA	0.207981	-0.00449046	NA	NA	continuous-25105-both_sexes--irnt
1186	Quinine	20003	categorical		UK Biobank Assessment Centre > Verbal interview > Medications	Medications	18	snow2		2635	392148	0.208285	-0.00978016	NA	NA	categorical-20003-both_sexes-1140874420-
1187	Thyroidectomy/partial thyroidectomy	20004	categorical		UK Biobank Assessment Centre > Verbal interview > Operations	Operations	22	lightseagreen		3721	391062	0.208471	0.00890486	NA	NA	categorical-20004-both_sexes-1432-
1188	H55.8 Other specified other operations on perianal region	41200	categorical		Health-related outcomes > Hospital inpatient > Summary Operations	Operations	22	lightseagreen		326	394515	0.20856	-0.0417812	NA	NA	categorical-41200-both_sexes-H558-
1189	Non-melanoma skin cancer	20001	categorical		UK Biobank Assessment Centre > Verbal interview > Medical conditions	Health and medical history	13	royalblue		603	394180	0.20905	-0.0313251	NA	NA	categorical-20001-both_sexes-1060-
1190	diastolic blood pressure custom	diastolic_blood_pressure_custom	continuous		UK Biobank Assessment Centre > Physical measures > Blood pressure	Physical measures	23	darkred		389975	NA	0.209095	-0.00118073	NA	NA	continuous-diastolic_blood_pressure_custom-both_sexes--custom
1191	G90 Disorders of autonomic nervous system	131108	icd_first_occurrence		Health-related outcomes > First occurrences > Nervous system disorders	Nervous system disorders	21	violet		449	394392	0.209173	-0.0257851	NA	NA	icd_first_occurrence-131108-both_sexes--
1192	Weighted-mean L1 in tract posterior thalamic radiation (right)	25589	continuous		UK Biobank Assessment Centre > Imaging > Brain MRI > Diffusion brain MRI > dMRI weighted means	Imaging	15	springgreen		16496	NA	0.209181	0.00549878	NA	NA	continuous-25589-both_sexes--irnt
1193	Mean MD in splenium of corpus callosum on FA skeleton	25108	continuous		UK Biobank Assessment Centre > Imaging > Brain MRI > Diffusion brain MRI > dMRI skeleton	Imaging	15	springgreen		16497	NA	0.209228	0.00568484	NA	NA	continuous-25108-both_sexes--irnt
1194	F28.1 Excision of lesion of palate	41200	categorical		Health-related outcomes > Hospital inpatient > Summary Operations	Operations	22	lightseagreen		242	394599	0.209429	0.0332321	NA	NA	categorical-41200-both_sexes-F281-
1195	Mean MO in anterior limb of internal capsule on FA skeleton (left)	25169	continuous		UK Biobank Assessment Centre > Imaging > Brain MRI > Diffusion brain MRI > dMRI skeleton	Imaging	15	springgreen		16497	NA	0.209883	-0.00555104	NA	NA	continuous-25169-both_sexes--irnt
1196	Q43 Other congenital malformations of intestine	132510	icd_first_occurrence		Health-related outcomes > First occurrences > Congenital disruptions and chromosomal abnormalities	Congenital abnormalities	6	darkorange		332	394509	0.209964	-0.0418449	NA	NA	icd_first_occurrence-132510-both_sexes--
1197	Piriton 4mg tablet	20003	categorical		UK Biobank Assessment Centre > Verbal interview > Medications	Medications	18	snow2		598	394185	0.210264	-0.031202	NA	NA	categorical-20003-both_sexes-1140862628-
1198	Hip replacement/revision	20004	categorical		UK Biobank Assessment Centre > Verbal interview > Operations	Operations	22	lightseagreen		6300	388483	0.210435	-0.00358968	NA	NA	categorical-20004-both_sexes-1318-
1199	Recent feelings of depression	20510	continuous		Online follow-up > Mental health > Depression	Mental health	19	slategray3		127860	NA	0.210539	9.33877e-05	NA	NA	continuous-20510-both_sexes--
1200	Eosinophill percentage	30210	continuous		Biological samples > Assay results > Blood assays > Blood count	Blood count	3	firebrick		382770	NA	0.210795	-0.00118496	NA	NA	continuous-30210-both_sexes--irnt
1201	Type 1 diabetes	20002	categorical		UK Biobank Assessment Centre > Verbal interview > Medical conditions	Health and medical history	13	royalblue		332	394451	0.210801	-0.0416677	NA	NA	categorical-20002-both_sexes-1222-
1202	Mean OD in posterior limb of internal capsule on FA skeleton (left)	25411	continuous		UK Biobank Assessment Centre > Imaging > Brain MRI > Diffusion brain MRI > dMRI skeleton	Imaging	15	springgreen		16496	NA	0.210938	0.00593776	NA	NA	continuous-25411-both_sexes--irnt
1203	A67.1 Cubital tunnel release	41200	categorical		Health-related outcomes > Hospital inpatient > Summary Operations	Operations	22	lightseagreen		584	394257	0.211143	-0.0310762	NA	NA	categorical-41200-both_sexes-A671-
1204	L71.4 Percutaneous transluminal cannulation of artery	41210	categorical		Health-related outcomes > Hospital inpatient > Summary Operations	Operations	22	lightseagreen		344	394497	0.211171	-0.0419199	NA	NA	categorical-41210-both_sexes-L714-
1205	L72 Follicular cysts of skin and subcutaneous tissue	131794	icd_first_occurrence		Health-related outcomes > First occurrences > Skin and subcutaneous tissue disorders	Skin disorder	26	tan1		11637	383204	0.211199	0.00718816	NA	NA	icd_first_occurrence-131794-both_sexes--
1206	Mean MO in body of corpus callosum on FA skeleton	25155	continuous		UK Biobank Assessment Centre > Imaging > Brain MRI > Diffusion brain MRI > dMRI skeleton	Imaging	15	springgreen		16497	NA	0.212037	0.00547902	NA	NA	continuous-25155-both_sexes--irnt
1207	B29.8 Other specified reconstruction of breast	41210	categorical		Health-related outcomes > Hospital inpatient > Summary Operations	Operations	22	lightseagreen		207	213406	0.21258	0.0518716	NA	NA	categorical-41210-both_sexes-B298-
1208	L91.2 Insertion of central venous catheter NEC	41210	categorical		Health-related outcomes > Hospital inpatient > Summary Operations	Operations	22	lightseagreen		1719	393122	0.212618	0.0182016	NA	NA	categorical-41210-both_sexes-L912-
1209	K58.2 Percutaneous transluminal electrophysiological studies on conducting system of heart	41200	categorical		Health-related outcomes > Hospital inpatient > Summary Operations	Operations	22	lightseagreen		383	394458	0.212935	0.0233221	NA	NA	categorical-41200-both_sexes-K582-
1210	Y50.2 Laparotomy approach NEC	41210	categorical		Health-related outcomes > Hospital inpatient > Summary Operations	Operations	22	lightseagreen		373	394468	0.212977	-0.00356273	NA	NA	categorical-41210-both_sexes-Y502-
1211	G16.9 Unspecified diagnostic fibreoptic endoscopic examination of oesophagus	41200	categorical		Health-related outcomes > Hospital inpatient > Summary Operations	Operations	22	lightseagreen		575	394266	0.2131	-0.0312136	NA	NA	categorical-41200-both_sexes-G169-
1212	S06.3 Shave excision of lesion of skin of head or neck	41210	categorical		Health-related outcomes > Hospital inpatient > Summary Operations	Operations	22	lightseagreen		532	394309	0.213755	0.0190161	NA	NA	categorical-41210-both_sexes-S063-
1213	I24 Other acute ischaemic heart diseases	131304	icd_first_occurrence		Health-related outcomes > First occurrences > Circulatory system disorders	Circulatory system disorders	5	indianred		2424	392417	0.213861	-0.0155144	NA	NA	icd_first_occurrence-131304-both_sexes--
1214	Cystatin C	30720	continuous		Biological samples > Assay results > Blood assays > Blood biochemistry	Assay results	1	darkcyan		376784	NA	0.214054	0.000524086	NA	NA	continuous-30720-both_sexes--irnt
1215	Chronic lymphocytic	20001	categorical		UK Biobank Assessment Centre > Verbal interview > Medical conditions	Health and medical history	13	royalblue		261	394522	0.214686	0.032387	NA	NA	categorical-20001-both_sexes-1055-
1216	Losartan	20003	categorical		UK Biobank Assessment Centre > Verbal interview > Medications	Medications	18	snow2		3556	391227	0.215401	-0.0128375	NA	NA	categorical-20003-both_sexes-1140916356-
1217	Mean ISOVF in superior longitudinal fasciculus on FA skeleton (left)	25481	continuous		UK Biobank Assessment Centre > Imaging > Brain MRI > Diffusion brain MRI > dMRI skeleton	Imaging	15	springgreen		16496	NA	0.216067	0.00565489	NA	NA	continuous-25481-both_sexes--irnt
1218	T62.2 Excision of bursa NEC	41200	categorical		Health-related outcomes > Hospital inpatient > Summary Operations	Operations	22	lightseagreen		309	394532	0.216071	0.0434318	NA	NA	categorical-41200-both_sexes-T622-
1219	K57.5 Percutaneous transluminal ablation of atrial wall NEC	41200	categorical		Health-related outcomes > Hospital inpatient > Summary Operations	Operations	22	lightseagreen		261	394580	0.216966	0.0299146	NA	NA	categorical-41200-both_sexes-K575-
1220	Indomethacin	20003	categorical		UK Biobank Assessment Centre > Verbal interview > Medications	Medications	18	snow2		240	394543	0.216984	0.0121936	NA	NA	categorical-20003-both_sexes-1140871336-
1221	Mean FA in posterior thalamic radiation on FA skeleton (left)	25085	continuous		UK Biobank Assessment Centre > Imaging > Brain MRI > Diffusion brain MRI > dMRI skeleton	Imaging	15	springgreen		16497	NA	0.217163	-0.00563585	NA	NA	continuous-25085-both_sexes--irnt
1222	Weighted-mean L1 in tract acoustic radiation (left)	25569	continuous		UK Biobank Assessment Centre > Imaging > Brain MRI > Diffusion brain MRI > dMRI weighted means	Imaging	15	springgreen		16496	NA	0.217289	0.00221472	NA	NA	continuous-25569-both_sexes--irnt
1223	Mean ISOVF in retrolenticular part of internal capsule on FA skeleton (left)	25461	continuous		UK Biobank Assessment Centre > Imaging > Brain MRI > Diffusion brain MRI > dMRI skeleton	Imaging	15	springgreen		16496	NA	0.217574	-0.00572032	NA	NA	continuous-25461-both_sexes--irnt
1224	W91.3 Manipulation of prosthetic joint NEC	41200	categorical		Health-related outcomes > Hospital inpatient > Summary Operations	Operations	22	lightseagreen		182	394659	0.2176	0.0261547	NA	NA	categorical-41200-both_sexes-W913-
1225	Volume of grey matter in Inferior Temporal Gyrus, anterior division (left)	25808	continuous		UK Biobank Assessment Centre > Imaging > Brain MRI > T1 structural brain MRI > Regional grey matter volumes (FAST)	Imaging	15	springgreen		18188	NA	0.217696	0.00537478	NA	NA	continuous-25808-both_sexes--irnt
1226	Weighted-mean L2 in tract inferior longitudinal fasciculus (right)	25611	continuous		UK Biobank Assessment Centre > Imaging > Brain MRI > Diffusion brain MRI > dMRI weighted means	Imaging	15	springgreen		16496	NA	0.217792	0.005594	NA	NA	continuous-25611-both_sexes--irnt
1227	K82 Other diseases of gallbladder	131678	icd_first_occurrence		Health-related outcomes > First occurrences > Digestive system disorders	Digestive system disorders	8	sienna		2565	392276	0.217908	-0.0114412	NA	NA	icd_first_occurrence-131678-both_sexes--
1228	Colpermin 0.2ml m/r gel e/c capsule	20003	categorical		UK Biobank Assessment Centre > Verbal interview > Medications	Medications	18	snow2		354	394429	0.218658	0.031253	NA	NA	categorical-20003-both_sexes-1140865416-
1229	Weighted-mean OD in tract parahippocampal part of cingulum (left)	25683	continuous		UK Biobank Assessment Centre > Imaging > Brain MRI > Diffusion brain MRI > dMRI weighted means	Imaging	15	springgreen		16495	NA	0.218995	-0.00130671	NA	NA	continuous-25683-both_sexes--irnt
1230	Weighted-mean L2 in tract middle cerebellar peduncle	25612	continuous		UK Biobank Assessment Centre > Imaging > Brain MRI > Diffusion brain MRI > dMRI weighted means	Imaging	15	springgreen		16496	NA	0.219314	0.00554795	NA	NA	continuous-25612-both_sexes--irnt
1231	Weighted-mean ISOVF in tract superior thalamic radiation (left)	25727	continuous		UK Biobank Assessment Centre > Imaging > Brain MRI > Diffusion brain MRI > dMRI weighted means	Imaging	15	springgreen		16495	NA	0.219376	0.0027251	NA	NA	continuous-25727-both_sexes--irnt
1232	Weighted-mean L3 in tract medial lemniscus (left)	25640	continuous		UK Biobank Assessment Centre > Imaging > Brain MRI > Diffusion brain MRI > dMRI weighted means	Imaging	15	springgreen		16496	NA	0.219387	0.00561188	NA	NA	continuous-25640-both_sexes--irnt
1233	Z73.2 Metacarpal NEC	41210	categorical		Health-related outcomes > Hospital inpatient > Summary Operations	Operations	22	lightseagreen		421	394420	0.219504	-0.0248707	NA	NA	categorical-41210-both_sexes-Z732-
1234	Volume of grey matter in VIIb Cerebellum (left)	25906	continuous		UK Biobank Assessment Centre > Imaging > Brain MRI > T1 structural brain MRI > Regional grey matter volumes (FAST)	Imaging	15	springgreen		18188	NA	0.219701	0.00483242	NA	NA	continuous-25906-both_sexes--irnt
1235	Z72.4 Carpal bone	41210	categorical		Health-related outcomes > Hospital inpatient > Summary Operations	Operations	22	lightseagreen		1026	393815	0.219946	-0.0233152	NA	NA	categorical-41210-both_sexes-Z724-
1236	Heel bone mineral density (BMD) (right)	4124	continuous		UK Biobank Assessment Centre > Physical measures > Bone-densitometry of heel	Physical measures	23	darkred		125334	NA	0.220174	0.000323953	NA	NA	continuous-4124-both_sexes--irnt
1237	M24 Other specific joint derangements	131886	icd_first_occurrence		Health-related outcomes > First occurrences > Musculoskeletal system and connective tissue disorders	Musculoskeletal system disorders	20	moccasin		3437	391404	0.220426	0.0123572	NA	NA	icd_first_occurrence-131886-both_sexes--
1238	W58.0 Conversion from previous resurfacing arthroplasty of joint	41210	categorical		Health-related outcomes > Hospital inpatient > Summary Operations	Operations	22	lightseagreen		194	394647	0.220534	0.0517863	NA	NA	categorical-41210-both_sexes-W580-
1239	M43.4 Endoscopic injection of neurolytic substance into nerve of bladder	41200	categorical		Health-related outcomes > Hospital inpatient > Summary Operations	Operations	22	lightseagreen		432	394409	0.220885	0.0356703	NA	NA	categorical-41200-both_sexes-M434-
1240	Q17.8 Other specified therapeutic endoscopic operations on uterus	41200	categorical		Health-related outcomes > Hospital inpatient > Summary Operations	Operations	22	lightseagreen		535	213078	0.221095	0.0190858	NA	NA	categorical-41200-both_sexes-Q178-
1241	W24.3 Closed reduction of fracture of long bone and flexible internal fixation HFQ	41200	categorical		Health-related outcomes > Hospital inpatient > Summary Operations	Operations	22	lightseagreen		549	394292	0.221997	0.0325724	NA	NA	categorical-41200-both_sexes-W243-
1242	Fracture upper arm / humerus / elbow	20002	categorical		UK Biobank Assessment Centre > Verbal interview > Medical conditions	Health and medical history	13	royalblue		816	393967	0.222057	-0.0176021	NA	NA	categorical-20002-both_sexes-1633-
1243	Heel bone mineral density (BMD) T-score, automated (right)	4125	continuous		UK Biobank Assessment Centre > Physical measures > Bone-densitometry of heel	Physical measures	23	darkred		125403	NA	0.22219	0.000403073	NA	NA	continuous-4125-both_sexes--irnt
1244	Volume of white matter (normalised for head size)	25007	continuous		UK Biobank Assessment Centre > Imaging > Brain MRI > T1 structural brain MRI	Imaging	15	springgreen		18193	NA	0.222196	0.00535632	NA	NA	continuous-25007-both_sexes--irnt
1245	S06.8 Other specified other excision of lesion of skin	41200	categorical		Health-related outcomes > Hospital inpatient > Summary Operations	Operations	22	lightseagreen		3224	391617	0.222217	0.0116932	NA	NA	categorical-41200-both_sexes-S068-
1246	O11.1 Gastro-oesophageal junction	41210	categorical		Health-related outcomes > Hospital inpatient > Summary Operations	Operations	22	lightseagreen		527	394314	0.222328	0.0190178	NA	NA	categorical-41210-both_sexes-O111-
1247	Weighted-mean OD in tract superior longitudinal fasciculus (right)	25699	continuous		UK Biobank Assessment Centre > Imaging > Brain MRI > Diffusion brain MRI > dMRI weighted means	Imaging	15	springgreen		16495	NA	0.222553	0.00579523	NA	NA	continuous-25699-both_sexes--irnt
1248	N42 Other disorders of prostate	132076	icd_first_occurrence		Health-related outcomes > First occurrences > Genitourinary system disorders	Genitourinary system disorders	12	lightgoldenrod		2330	178898	0.222562	0.0154988	NA	NA	icd_first_occurrence-132076-both_sexes--
1249	E23 Hypofunction and other disorders of pituitary gland	130726	icd_first_occurrence		Health-related outcomes > First occurrences > Endocrine, nutritional and metabolic diseases	Endocrine and metabolic diseases	10	thistle		818	394023	0.222588	-0.0262397	NA	NA	icd_first_occurrence-130726-both_sexes--
1250	Englyst dietary fibre	100009	continuous		Online follow-up > Diet by 24-hour recall > Estimated nutrients yesterday	Diet by recall	7	gold		56050	NA	0.222663	0.00293524	NA	NA	continuous-100009-both_sexes--irnt
1251	C54.4 Buckling of sclera and local or encircling explant HFQ	41200	categorical		Health-related outcomes > Hospital inpatient > Summary Operations	Operations	22	lightseagreen		312	394529	0.223201	-0.0419002	NA	NA	categorical-41200-both_sexes-C544-
1252	Mean FA in retrolenticular part of internal capsule on FA skeleton (left)	25077	continuous		UK Biobank Assessment Centre > Imaging > Brain MRI > Diffusion brain MRI > dMRI skeleton	Imaging	15	springgreen		16497	NA	0.223347	-0.00580578	NA	NA	continuous-25077-both_sexes--irnt
1253	Mean FA in external capsule on FA skeleton (left)	25089	continuous		UK Biobank Assessment Centre > Imaging > Brain MRI > Diffusion brain MRI > dMRI skeleton	Imaging	15	springgreen		16497	NA	0.223363	-0.005501	NA	NA	continuous-25089-both_sexes--irnt
1254	Colposcopy +/- biopsy	20004	categorical		UK Biobank Assessment Centre > Verbal interview > Operations	Operations	22	lightseagreen		1627	211961	0.223653	0.0126153	NA	NA	categorical-20004-both_sexes-1522-
1255	Volume of grey matter in Temporal Fusiform Cortex, anterior division (right)	25855	continuous		UK Biobank Assessment Centre > Imaging > Brain MRI > T1 structural brain MRI > Regional grey matter volumes (FAST)	Imaging	15	springgreen		18188	NA	0.22369	0.00355979	NA	NA	continuous-25855-both_sexes--irnt
1256	WHRadjBMI male custom	WHRadjBMI_male_custom	continuous		UK Biobank Assessment Centre > Physical measures > Anthropometry > Body size measures	Physical measures	23	darkred		180540	NA	0.223809	0.00165665	NA	NA	continuous-WHRadjBMI_male_custom-males--custom
1257	S14.1 Shave biopsy of lesion of skin of head or neck	41210	categorical		Health-related outcomes > Hospital inpatient > Summary Operations	Operations	22	lightseagreen		269	394572	0.223866	0.00922156	NA	NA	categorical-41210-both_sexes-S141-
1258	glucose NMR	glucose_NMR	continuous		Biological samples > Assay results > Blood assays > Biological samples > NMR metabolomics	Assay results	1	darkcyan		94796	NA	0.224014	-0.00192562	NA	NA	continuous-glucose_NMR-both_sexes--custom
1259	Mean OD in superior corona radiata on FA skeleton (right)	25416	continuous		UK Biobank Assessment Centre > Imaging > Brain MRI > Diffusion brain MRI > dMRI skeleton	Imaging	15	springgreen		16496	NA	0.224019	0.00580229	NA	NA	continuous-25416-both_sexes--irnt
1260	Z83.4 Proximal interphalangeal joint of finger	41210	categorical		Health-related outcomes > Hospital inpatient > Summary Operations	Operations	22	lightseagreen		801	394040	0.224686	-0.02615	NA	NA	categorical-41210-both_sexes-Z834-
1261	Volume of grey matter in Frontal Orbital Cortex (left)	25846	continuous		UK Biobank Assessment Centre > Imaging > Brain MRI > T1 structural brain MRI > Regional grey matter volumes (FAST)	Imaging	15	springgreen		18188	NA	0.224718	0.00490339	NA	NA	continuous-25846-both_sexes--irnt
1262	E63.2 Endobronchial ultrasound examination of mediastinum	41200	categorical		Health-related outcomes > Hospital inpatient > Summary Operations	Operations	22	lightseagreen		330	394511	0.225163	-0.0420164	NA	NA	categorical-41200-both_sexes-E632-
1263	S08.1 Curettage and cauterisation of lesion of skin of head or neck	41210	categorical		Health-related outcomes > Hospital inpatient > Summary Operations	Operations	22	lightseagreen		248	394593	0.225423	0.0112611	NA	NA	categorical-41210-both_sexes-S081-
1264	H80 Otosclerosis	131250	icd_first_occurrence		Health-related outcomes > First occurrences > Ear and mastoid process disorders	Ear and mastoid disorders	9	purple		837	394004	0.225611	0.0128331	NA	NA	icd_first_occurrence-131250-both_sexes--
1265	Alzheimers custom1	Alzheimers_custom1	categorical		Neurology	Nervous system disorders	21	violet		1200	108097	0.22582	-0.0118509	NA	NA	categorical-Alzheimers_custom1-both_sexes--custom
1266	Alzheimers custom1	Alzheimers_custom1	categorical		Neurology	Nervous system disorders	21	violet		1200	108097	0.22582	-0.0118509	NA	NA	categorical-Alzheimers_custom1-both_sexes--custom
1267	Mean MO in posterior corona radiata on FA skeleton (right)	25178	continuous		UK Biobank Assessment Centre > Imaging > Brain MRI > Diffusion brain MRI > dMRI skeleton	Imaging	15	springgreen		16497	NA	0.225835	0.00383124	NA	NA	continuous-25178-both_sexes--irnt
1268	L70.3 Ligation of artery NEC	41200	categorical		Health-related outcomes > Hospital inpatient > Summary Operations	Operations	22	lightseagreen		210	394631	0.22615	0.0509802	NA	NA	categorical-41200-both_sexes-L703-
1269	Vitamin d product	20003	categorical		UK Biobank Assessment Centre > Verbal interview > Medications	Medications	18	snow2		1049	393734	0.226911	-0.0231792	NA	NA	categorical-20003-both_sexes-1140870954-
1270	Mean MO in cingulum cingulate gyrus on FA skeleton (left)	25187	continuous		UK Biobank Assessment Centre > Imaging > Brain MRI > Diffusion brain MRI > dMRI skeleton	Imaging	15	springgreen		16497	NA	0.226987	-0.00567105	NA	NA	continuous-25187-both_sexes--irnt
1271	Ipratropium	20003	categorical		UK Biobank Assessment Centre > Verbal interview > Medications	Medications	18	snow2		500	394283	0.227207	-0.0283051	NA	NA	categorical-20003-both_sexes-1140883548-
1272	K41 Femoral hernia	131614	icd_first_occurrence		Health-related outcomes > First occurrences > Digestive system disorders	Digestive system disorders	8	sienna		998	393843	0.22762	0.0161587	NA	NA	icd_first_occurrence-131614-both_sexes--
1273	Evening primrose oil	20003	categorical		UK Biobank Assessment Centre > Verbal interview > Medications	Medications	18	snow2		5936	207652	0.227696	-0.00980602	NA	NA	categorical-20003-both_sexes-1140916682-
1274	I25 Chronic ischaemic heart disease	131306	icd_first_occurrence		Health-related outcomes > First occurrences > Circulatory system disorders	Circulatory system disorders	5	indianred		30007	364834	0.228758	-0.0046009	NA	NA	icd_first_occurrence-131306-both_sexes--
1275	F36.3 Drainage of abscess of peritonsillar region	41200	categorical		Health-related outcomes > Hospital inpatient > Summary Operations	Operations	22	lightseagreen		211	394630	0.228852	0.050869	NA	NA	categorical-41200-both_sexes-F363-
1276	BFPadjBMI female custom	BFPadjBMI_female_custom	continuous		UK Biobank Assessment Centre > Physical measures > Anthropometry > Impedance measures	Physical measures	23	darkred		210117	NA	0.228903	-0.0017554	NA	NA	continuous-BFPadjBMI_female_custom-females--custom
1277	Trouble falling or staying asleep, or sleeping too much	20517	continuous		Online follow-up > Mental health > Depression	Mental health	19	slategray3		128030	NA	0.228995	-0.00182051	NA	NA	continuous-20517-both_sexes--
1278	Rino clenil 50micrograms nasal spray	20003	categorical		UK Biobank Assessment Centre > Verbal interview > Medications	Medications	18	snow2		764	394019	0.229109	-0.0163726	NA	NA	categorical-20003-both_sexes-1141192916-
1279	Mean MD in posterior corona radiata on FA skeleton (right)	25130	continuous		UK Biobank Assessment Centre > Imaging > Brain MRI > Diffusion brain MRI > dMRI skeleton	Imaging	15	springgreen		16497	NA	0.229233	0.00539061	NA	NA	continuous-25130-both_sexes--irnt
1280	Weighted-mean MD in tract superior thalamic radiation (right)	25539	continuous		UK Biobank Assessment Centre > Imaging > Brain MRI > Diffusion brain MRI > dMRI weighted means	Imaging	15	springgreen		16496	NA	0.229889	0.00497276	NA	NA	continuous-25539-both_sexes--irnt
1281	W31.9 Unspecified other autograft of bone	41210	categorical		Health-related outcomes > Hospital inpatient > Summary Operations	Operations	22	lightseagreen		589	394252	0.229962	-0.0306934	NA	NA	categorical-41210-both_sexes-W319-
1282	K12 Stomatitis and related lesions	131576	icd_first_occurrence		Health-related outcomes > First occurrences > Digestive system disorders	Digestive system disorders	8	sienna		2852	391989	0.230895	0.0137409	NA	NA	icd_first_occurrence-131576-both_sexes--
1283	Prochlorperazine	20003	categorical		UK Biobank Assessment Centre > Verbal interview > Medications	Medications	18	snow2		549	394234	0.23092	0.0269724	NA	NA	categorical-20003-both_sexes-1140868170-
1284	L87.4 Avulsion of varicose vein of leg	41210	categorical		Health-related outcomes > Hospital inpatient > Summary Operations	Operations	22	lightseagreen		5666	389175	0.230972	-0.0100664	NA	NA	categorical-41210-both_sexes-L874-
1285	L29.4 Endarterectomy of carotid artery and patch repair of carotid artery	41200	categorical		Health-related outcomes > Hospital inpatient > Summary Operations	Operations	22	lightseagreen		314	394527	0.23174	-0.0419246	NA	NA	categorical-41200-both_sexes-L294-
1286	Retinal operation/vitrectomy	20004	categorical		UK Biobank Assessment Centre > Verbal interview > Operations	Operations	22	lightseagreen		2339	392444	0.231925	0.0151214	NA	NA	categorical-20004-both_sexes-1437-
1287	FH Severe depression custom	FH_Severe_depression_custom	categorical			Mental health	19	slategray3		53369	307546	0.232171	0.00193834	NA	NA	categorical-FH_Severe_depression_custom-both_sexes--custom
1288	Weighted-mean OD in tract inferior longitudinal fasciculus (left)	25691	continuous		UK Biobank Assessment Centre > Imaging > Brain MRI > Diffusion brain MRI > dMRI weighted means	Imaging	15	springgreen		16495	NA	0.23232	-0.005707	NA	NA	continuous-25691-both_sexes--irnt
1289	C79.6 Internal tamponade of retina using liquid	41210	categorical		Health-related outcomes > Hospital inpatient > Summary Operations	Operations	22	lightseagreen		303	394538	0.232387	-0.0416305	NA	NA	categorical-41210-both_sexes-C796-
1290	Weighted-mean OD in tract corticospinal tract (right)	25686	continuous		UK Biobank Assessment Centre > Imaging > Brain MRI > Diffusion brain MRI > dMRI weighted means	Imaging	15	springgreen		16495	NA	0.232459	-0.00139434	NA	NA	continuous-25686-both_sexes--irnt
1291	L43 Lichen planus	131748	icd_first_occurrence		Health-related outcomes > First occurrences > Skin and subcutaneous tissue disorders	Skin disorder	26	tan1		1770	393071	0.232909	-0.0161575	NA	NA	icd_first_occurrence-131748-both_sexes--
1292	Spinal cord disorder	20002	categorical		UK Biobank Assessment Centre > Verbal interview > Medical conditions	Health and medical history	13	royalblue		388	394395	0.232934	-0.0235852	NA	NA	categorical-20002-both_sexes-1251-
1293	Weighted-mean L3 in tract inferior longitudinal fasciculus (left)	25637	continuous		UK Biobank Assessment Centre > Imaging > Brain MRI > Diffusion brain MRI > dMRI weighted means	Imaging	15	springgreen		16496	NA	0.233094	0.00548566	NA	NA	continuous-25637-both_sexes--irnt
1294	Y05.3 Excision of sinus track from organ NOC	41210	categorical		Health-related outcomes > Hospital inpatient > Summary Operations	Operations	22	lightseagreen		299	394542	0.233635	0.0410087	NA	NA	categorical-41210-both_sexes-Y053-
1295	Central augmentation pressure during PWA	12680	continuous		UK Biobank Assessment Centre > Imaging > Heart MRI > Pulse wave analysis	Imaging	15	springgreen		20329	NA	0.233789	0.00233867	NA	NA	continuous-12680-both_sexes--irnt
1296	C85.1 Retinopexy using cryotherapy	41210	categorical		Health-related outcomes > Hospital inpatient > Summary Operations	Operations	22	lightseagreen		650	394191	0.233997	-0.0117306	NA	NA	categorical-41210-both_sexes-C851-
1297	M75 Shoulder lesions	131954	icd_first_occurrence		Health-related outcomes > First occurrences > Musculoskeletal system and connective tissue disorders	Musculoskeletal system disorders	20	moccasin		25617	369224	0.23426	0.00472477	NA	NA	icd_first_occurrence-131954-both_sexes--
1298	Medication for cholesterol, blood pressure or diabetes	6177	categorical		UK Biobank Assessment Centre > Touchscreen > Health and medical history > Medication	Medications	18	snow2		44767	134780	0.234404	0.00384797	NA	NA	categorical-6177-both_sexes-2-
1299	C15.1 Correction of ectropion NEC	41200	categorical		Health-related outcomes > Hospital inpatient > Summary Operations	Operations	22	lightseagreen		309	394532	0.234548	-0.0420347	NA	NA	categorical-41200-both_sexes-C151-
1300	Y97.9 Unspecified radiology with contrast	41210	categorical		Health-related outcomes > Hospital inpatient > Summary Operations	Operations	22	lightseagreen		509	394332	0.234701	0.0316188	NA	NA	categorical-41210-both_sexes-Y979-
1301	Volume of hippocampus (right)	25020	continuous		UK Biobank Assessment Centre > Imaging > Brain MRI > T1 structural brain MRI > Subcortical volumes (FIRST)	Imaging	15	springgreen		18180	NA	0.23506	0.00358596	NA	NA	continuous-25020-both_sexes--irnt
1302	E34.2 Microtherapeutic endoscopic resection of lesion of larynx NEC	41200	categorical		Health-related outcomes > Hospital inpatient > Summary Operations	Operations	22	lightseagreen		316	394525	0.235117	-0.0416736	NA	NA	categorical-41200-both_sexes-E342-
1303	Mean ICVF in fornix cres+stria terminalis on FA skeleton (left)	25383	continuous		UK Biobank Assessment Centre > Imaging > Brain MRI > Diffusion brain MRI > dMRI skeleton	Imaging	15	springgreen		16496	NA	0.235182	-0.0056599	NA	NA	continuous-25383-both_sexes--irnt
1304	Recent trouble concentrating on things	20508	continuous		Online follow-up > Mental health > Depression	Mental health	19	slategray3		128115	NA	0.235216	0.00109401	NA	NA	continuous-20508-both_sexes--
1305	B31.1 Reduction mammoplasty	41210	categorical		Health-related outcomes > Hospital inpatient > Summary Operations	Operations	22	lightseagreen		288	213325	0.235399	0.0249874	NA	NA	categorical-41210-both_sexes-B311-
1306	Cystitis	20002	categorical		UK Biobank Assessment Centre > Verbal interview > Medical conditions	Health and medical history	13	royalblue		305	213283	0.235579	-0.0420809	NA	NA	categorical-20002-both_sexes-1514-
1307	X70.1 Procurement of drugs for chemotherapy for neoplasm for regimens in Band 1	41200	categorical		Health-related outcomes > Hospital inpatient > Summary Operations	Operations	22	lightseagreen		865	393976	0.235683	0.0228497	NA	NA	categorical-41200-both_sexes-X701-
1308	Y97.1 Radiology with pre and post contrast	41210	categorical		Health-related outcomes > Hospital inpatient > Summary Operations	Operations	22	lightseagreen		1199	393642	0.23629	0.0205573	NA	NA	categorical-41210-both_sexes-Y971-
1309	K05 Gingivitis and periodontal diseases	131562	icd_first_occurrence		Health-related outcomes > First occurrences > Digestive system disorders	Digestive system disorders	8	sienna		1389	393452	0.236554	-0.00979167	NA	NA	icd_first_occurrence-131562-both_sexes--
1310	H83 Other diseases of inner ear	131256	icd_first_occurrence		Health-related outcomes > First occurrences > Ear and mastoid process disorders	Ear and mastoid disorders	9	purple		9530	385311	0.236587	-0.00756077	NA	NA	icd_first_occurrence-131256-both_sexes--
1311	Y03.3 Correction of displacement of prosthesis NOC	41210	categorical		Health-related outcomes > Hospital inpatient > Summary Operations	Operations	22	lightseagreen		198	394643	0.23692	0.0499359	NA	NA	categorical-41210-both_sexes-Y033-
1312	Solpadol caplet	20003	categorical		UK Biobank Assessment Centre > Verbal interview > Medications	Medications	18	snow2		302	394481	0.237032	-0.0417458	NA	NA	categorical-20003-both_sexes-1140871688-
1313	Enalapril	20003	categorical		UK Biobank Assessment Centre > Verbal interview > Medications	Medications	18	snow2		3036	391747	0.237046	-0.0134988	NA	NA	categorical-20003-both_sexes-1140888552-
1314	Mean L1 in posterior thalamic radiation on FA skeleton (right)	25228	continuous		UK Biobank Assessment Centre > Imaging > Brain MRI > Diffusion brain MRI > dMRI skeleton	Imaging	15	springgreen		16497	NA	0.237764	0.00557143	NA	NA	continuous-25228-both_sexes--irnt
1315	Vasectomy	20004	categorical		UK Biobank Assessment Centre > Verbal interview > Operations	Operations	22	lightseagreen		9955	171240	0.238534	-0.00665	NA	NA	categorical-20004-both_sexes-1218-
1316	F06 Other mental disorders due to brain damage and dysfunction and to physical disease	130848	icd_first_occurrence		Health-related outcomes > First occurrences > Mental and behavioural disorders	Mental health	19	slategray3		600	394241	0.2386	0.0264847	NA	NA	icd_first_occurrence-130848-both_sexes--
1317	Q03.9 Unspecified biopsy of cervix uteri	41200	categorical		Health-related outcomes > Hospital inpatient > Summary Operations	Operations	22	lightseagreen		296	213317	0.238672	0.0412255	NA	NA	categorical-41200-both_sexes-Q039-
1318	W82.1 Endoscopic total excision of semilunar cartilage	41200	categorical		Health-related outcomes > Hospital inpatient > Summary Operations	Operations	22	lightseagreen		308	394533	0.238733	-0.0418081	NA	NA	categorical-41200-both_sexes-W821-
1319	Gliclazide	20003	categorical		UK Biobank Assessment Centre > Verbal interview > Medications	Medications	18	snow2		3273	391510	0.239128	0.00244862	NA	NA	categorical-20003-both_sexes-1140874744-
1320	Y90.3 Scanning NEC	41210	categorical		Health-related outcomes > Hospital inpatient > Summary Operations	Operations	22	lightseagreen		2703	392138	0.239704	0.0167977	NA	NA	categorical-41210-both_sexes-Y903-
1321	Mean FA in cingulum hippocampus on FA skeleton (right)	25092	continuous		UK Biobank Assessment Centre > Imaging > Brain MRI > Diffusion brain MRI > dMRI skeleton	Imaging	15	springgreen		16497	NA	0.240131	-0.00558126	NA	NA	continuous-25092-both_sexes--irnt
1322	X83.3 Fibrinolytic drugs Band 1	41200	categorical		Health-related outcomes > Hospital inpatient > Summary Operations	Operations	22	lightseagreen		299	394542	0.240573	-0.0417884	NA	NA	categorical-41200-both_sexes-X833-
1323	Lymphocyte percentage	30180	continuous		Biological samples > Assay results > Blood assays > Blood count	Blood count	3	firebrick		382770	NA	0.24064	0.000950938	NA	NA	continuous-30180-both_sexes--irnt
1324	Multivitamins capsule	20003	categorical		UK Biobank Assessment Centre > Verbal interview > Medications	Medications	18	snow2		307	394476	0.24072	-0.0417968	NA	NA	categorical-20003-both_sexes-1140909766-
1325	L54.1 Percutaneous transluminal angioplasty of iliac artery	41200	categorical		Health-related outcomes > Hospital inpatient > Summary Operations	Operations	22	lightseagreen		316	394525	0.240831	-0.041896	NA	NA	categorical-41200-both_sexes-L541-
1326	K40.2 Saphenous vein graft replacement of two coronary arteries	41200	categorical		Health-related outcomes > Hospital inpatient > Summary Operations	Operations	22	lightseagreen		307	394534	0.241039	-0.0421419	NA	NA	categorical-41200-both_sexes-K402-
1327	Mean ICVF in anterior limb of internal capsule on FA skeleton (left)	25361	continuous		UK Biobank Assessment Centre > Imaging > Brain MRI > Diffusion brain MRI > dMRI skeleton	Imaging	15	springgreen		16496	NA	0.241332	-0.00542953	NA	NA	continuous-25361-both_sexes--irnt
1328	Weighted-mean MD in tract acoustic radiation (left)	25515	continuous		UK Biobank Assessment Centre > Imaging > Brain MRI > Diffusion brain MRI > dMRI weighted means	Imaging	15	springgreen		16496	NA	0.241347	0.00546731	NA	NA	continuous-25515-both_sexes--irnt
1329	insomnia 1200 binary	insomnia_1200_binary	categorical		UK Biobank Assessment Centre > Touchscreen > Lifestyle and environment > Sleep	Health and medical history	13	royalblue		112855	281510	0.241466	-0.00185089	NA	NA	categorical-insomnia_1200_binary-both_sexes--custom
1330	M65.3 Endoscopic resection of prostate NEC	41200	categorical		Health-related outcomes > Hospital inpatient > Summary Operations	Operations	22	lightseagreen		2354	178874	0.241652	0.0150144	NA	NA	categorical-41200-both_sexes-M653-
1331	Volume of pallidum (left)	25017	continuous		UK Biobank Assessment Centre > Imaging > Brain MRI > T1 structural brain MRI > Subcortical volumes (FIRST)	Imaging	15	springgreen		18180	NA	0.241752	0.00510013	NA	NA	continuous-25017-both_sexes--irnt
1332	Weighted-mean MO in tract superior thalamic radiation (left)	25565	continuous		UK Biobank Assessment Centre > Imaging > Brain MRI > Diffusion brain MRI > dMRI weighted means	Imaging	15	springgreen		16496	NA	0.241783	-0.00543579	NA	NA	continuous-25565-both_sexes--irnt
1333	U54.3 Delivery of rehabilitation for stroke	41200	categorical		Health-related outcomes > Hospital inpatient > Summary Operations	Operations	22	lightseagreen		394	394447	0.242053	0.0186861	NA	NA	categorical-41200-both_sexes-U543-
1334	Potassium	100016	continuous		Online follow-up > Diet by 24-hour recall > Estimated nutrients yesterday	Diet by recall	7	gold		56050	NA	0.242418	0.00280846	NA	NA	continuous-100016-both_sexes--irnt
1335	W90.3 Injection of therapeutic substance into joint	41210	categorical		Health-related outcomes > Hospital inpatient > Summary Operations	Operations	22	lightseagreen		2669	392172	0.242639	0.0136235	NA	NA	categorical-41210-both_sexes-W903-
1336	Volume of grey matter in Supramarginal Gyrus, posterior division (right)	25821	continuous		UK Biobank Assessment Centre > Imaging > Brain MRI > T1 structural brain MRI > Regional grey matter volumes (FAST)	Imaging	15	springgreen		18188	NA	0.243027	0.00512096	NA	NA	continuous-25821-both_sexes--irnt
1337	Abdominal subcutaneous adipose tissue volume (ASAT)	22408	continuous		UK Biobank Assessment Centre > Imaging > Abdominal MRI > Abdominal composition	Imaging	15	springgreen		5275	NA	0.24365	-0.00233462	NA	NA	continuous-22408-both_sexes--irnt
1338	Weighted-mean ICVF in tract superior thalamic radiation (left)	25673	continuous		UK Biobank Assessment Centre > Imaging > Brain MRI > Diffusion brain MRI > dMRI weighted means	Imaging	15	springgreen		16495	NA	0.244082	-0.00550118	NA	NA	continuous-25673-both_sexes--irnt
1339	E04.2 Excision of turbinate of nose NEC	41200	categorical		Health-related outcomes > Hospital inpatient > Summary Operations	Operations	22	lightseagreen		316	394525	0.244221	-0.0414227	NA	NA	categorical-41200-both_sexes-E042-
1340	Naratriptan	20003	categorical		UK Biobank Assessment Centre > Verbal interview > Medications	Medications	18	snow2		303	394480	0.244227	-0.0414634	NA	NA	categorical-20003-both_sexes-1141151284-
1341	Z49.2 Skin of axilla	41210	categorical		Health-related outcomes > Hospital inpatient > Summary Operations	Operations	22	lightseagreen		1224	393617	0.244276	0.0109626	NA	NA	categorical-41210-both_sexes-Z492-
1342	Weighted-mean MO in tract acoustic radiation (right)	25543	continuous		UK Biobank Assessment Centre > Imaging > Brain MRI > Diffusion brain MRI > dMRI weighted means	Imaging	15	springgreen		16496	NA	0.244286	-0.00560497	NA	NA	continuous-25543-both_sexes--irnt
1343	E49.8 Other specified diagnostic fibreoptic endoscopic examination of lower respiratory tract	41200	categorical		Health-related outcomes > Hospital inpatient > Summary Operations	Operations	22	lightseagreen		382	394459	0.244325	-0.0221845	NA	NA	categorical-41200-both_sexes-E498-
1344	Anadin tablet	20003	categorical		UK Biobank Assessment Centre > Verbal interview > Medications	Medications	18	snow2		285	394498	0.244399	-0.041813	NA	NA	categorical-20003-both_sexes-1140911754-
1345	Mean L1 in posterior thalamic radiation on FA skeleton (left)	25229	continuous		UK Biobank Assessment Centre > Imaging > Brain MRI > Diffusion brain MRI > dMRI skeleton	Imaging	15	springgreen		16497	NA	0.244563	0.00548325	NA	NA	continuous-25229-both_sexes--irnt
1346	Mean MD in uncinate fasciculus on FA skeleton (left)	25149	continuous		UK Biobank Assessment Centre > Imaging > Brain MRI > Diffusion brain MRI > dMRI skeleton	Imaging	15	springgreen		16497	NA	0.244918	0.00536031	NA	NA	continuous-25149-both_sexes--irnt
1347	Y06.8 Other specified excision of lesion of organ NOC	41210	categorical		Health-related outcomes > Hospital inpatient > Summary Operations	Operations	22	lightseagreen		549	394292	0.245085	-0.0305068	NA	NA	categorical-41210-both_sexes-Y068-
1348	C20 Malignant neoplasm of rectum	C20	icd10		Chapter II Neoplasms | C15-C26 Malignant neoplasms of digestive organs | C20 Malignant neoplasm of rectum	Malignancy	17	lightgreen		1419	393422	0.245205	-0.0192133	NA	NA	icd10-C20-both_sexes--
1349	L35.2 Arteriography of cerebral artery	41210	categorical		Health-related outcomes > Hospital inpatient > Summary Operations	Operations	22	lightseagreen		297	394544	0.245336	-0.0419482	NA	NA	categorical-41210-both_sexes-L352-
1350	H04 Disorders of lachrymal system	131136	icd_first_occurrence		Health-related outcomes > First occurrences > Eye and adnexa disorders	Eye and adnexa disorders	11	darkkhaki		11100	383741	0.246083	-0.0069793	NA	NA	icd_first_occurrence-131136-both_sexes--
1351	Medication for pain relief, constipation, heartburn	6154	categorical		UK Biobank Assessment Centre > Touchscreen > Health and medical history > Medication	Medications	18	snow2		55157	335526	0.246118	-0.00341709	NA	NA	categorical-6154-both_sexes-1-
1352	Mean ICVF in posterior limb of internal capsule on FA skeleton (right)	25362	continuous		UK Biobank Assessment Centre > Imaging > Brain MRI > Diffusion brain MRI > dMRI skeleton	Imaging	15	springgreen		16496	NA	0.246303	-0.00553356	NA	NA	continuous-25362-both_sexes--irnt
1353	Volume of grey matter in Lateral Occipital Cortex, inferior division (right)	25827	continuous		UK Biobank Assessment Centre > Imaging > Brain MRI > T1 structural brain MRI > Regional grey matter volumes (FAST)	Imaging	15	springgreen		18188	NA	0.246508	0.00497737	NA	NA	continuous-25827-both_sexes--irnt
1354	Mean FA in cingulum hippocampus on FA skeleton (left)	25093	continuous		UK Biobank Assessment Centre > Imaging > Brain MRI > Diffusion brain MRI > dMRI skeleton	Imaging	15	springgreen		16497	NA	0.247089	-0.00551418	NA	NA	continuous-25093-both_sexes--irnt
1355	W84.6 Endoscopic excision of synovial plica	41210	categorical		Health-related outcomes > Hospital inpatient > Summary Operations	Operations	22	lightseagreen		198	394643	0.248173	0.0482732	NA	NA	categorical-41210-both_sexes-W846-
1356	Q07.4 Total abdominal hysterectomy NEC	41210	categorical		Health-related outcomes > Hospital inpatient > Summary Operations	Operations	22	lightseagreen		207	213406	0.248717	0.0491538	NA	NA	categorical-41210-both_sexes-Q074-
1357	Volume of grey matter in Temporal Pole (right)	25797	continuous		UK Biobank Assessment Centre > Imaging > Brain MRI > T1 structural brain MRI > Regional grey matter volumes (FAST)	Imaging	15	springgreen		18188	NA	0.248741	0.00465002	NA	NA	continuous-25797-both_sexes--irnt
1358	Shortness of breath walking on level ground	4717	categorical		UK Biobank Assessment Centre > Touchscreen > Health and medical history > Breathing	Health and medical history	13	royalblue		13615	115513	0.249191	-0.00451266	NA	NA	categorical-4717-both_sexes--
1359	Birth weight	20022	continuous		UK Biobank Assessment Centre > Verbal interview > Early life factors	Health and medical history	13	royalblue		225207	NA	0.250023	0.001471	NA	NA	continuous-20022-both_sexes--irnt
1360	Mean OD in posterior thalamic radiation on FA skeleton (right)	25420	continuous		UK Biobank Assessment Centre > Imaging > Brain MRI > Diffusion brain MRI > dMRI skeleton	Imaging	15	springgreen		16496	NA	0.250166	-0.00503119	NA	NA	continuous-25420-both_sexes--irnt
1361	Bumetanide	20003	categorical		UK Biobank Assessment Centre > Verbal interview > Medications	Medications	18	snow2		302	394481	0.250383	0.0404677	NA	NA	categorical-20003-both_sexes-1140866280-
1362	End systolic pressure during PWA	12683	continuous		UK Biobank Assessment Centre > Imaging > Heart MRI > Pulse wave analysis	Imaging	15	springgreen		20276	NA	0.250501	0.00492518	NA	NA	continuous-12683-both_sexes--irnt
1363	Mean L1 in cingulum cingulate gyrus on FA skeleton (right)	25234	continuous		UK Biobank Assessment Centre > Imaging > Brain MRI > Diffusion brain MRI > dMRI skeleton	Imaging	15	springgreen		16497	NA	0.250818	0.00298668	NA	NA	continuous-25234-both_sexes--irnt
1364	Weighted-mean MO in tract inferior longitudinal fasciculus (left)	25556	continuous		UK Biobank Assessment Centre > Imaging > Brain MRI > Diffusion brain MRI > dMRI weighted means	Imaging	15	springgreen		16496	NA	0.250821	0.00545671	NA	NA	continuous-25556-both_sexes--irnt
1365	Angina	20002	categorical		UK Biobank Assessment Centre > Verbal interview > Medical conditions	Health and medical history	13	royalblue		12586	382197	0.250902	-0.0066036	NA	NA	categorical-20002-both_sexes-1074-
1366	Haematocrit percentage	30030	continuous		Biological samples > Assay results > Blood assays > Blood count	Blood count	3	firebrick		383469	NA	0.251045	0.000904952	NA	NA	continuous-30030-both_sexes--irnt
1367	X31.2 Intravenous pyelography	41210	categorical		Health-related outcomes > Hospital inpatient > Summary Operations	Operations	22	lightseagreen		410	394431	0.251115	-0.0239405	NA	NA	categorical-41210-both_sexes-X312-
1368	Z47.4 Skin of nasolabial area	41210	categorical		Health-related outcomes > Hospital inpatient > Summary Operations	Operations	22	lightseagreen		428	394413	0.251355	0.0343554	NA	NA	categorical-41210-both_sexes-Z474-
1369	U29.3 Glucose tolerance test	41200	categorical		Health-related outcomes > Hospital inpatient > Summary Operations	Operations	22	lightseagreen		289	394552	0.25141	-0.0418161	NA	NA	categorical-41200-both_sexes-U293-
1370	M27.4 Ureteroscopic insertion of ureteric stent	41210	categorical		Health-related outcomes > Hospital inpatient > Summary Operations	Operations	22	lightseagreen		273	394568	0.251544	0.0287622	NA	NA	categorical-41210-both_sexes-M274-
1371	X96.1 Immunoglobulins Band 1	41200	categorical		Health-related outcomes > Hospital inpatient > Summary Operations	Operations	22	lightseagreen		318	394523	0.251998	0.0392686	NA	NA	categorical-41200-both_sexes-X961-
1372	G45.1 Fibreoptic endoscopic examination of upper gastrointestinal tract and biopsy of lesion of upper gastrointestinal tract	41210	categorical		Health-related outcomes > Hospital inpatient > Summary Operations	Operations	22	lightseagreen		2813	392028	0.25243	0.0106858	NA	NA	categorical-41210-both_sexes-G451-
1373	E13.6 Puncture of maxillary antrum	41200	categorical		Health-related outcomes > Hospital inpatient > Summary Operations	Operations	22	lightseagreen		215	394626	0.252554	0.0485037	NA	NA	categorical-41200-both_sexes-E136-
1374	WBfatfreemass male custom	WBfatfreemass_male_custom	continuous		UK Biobank Assessment Centre > Physical measures > Anthropometry > Impedance measures	Physical measures	23	darkred		177788	NA	0.252663	0.00169488	NA	NA	continuous-WBfatfreemass_male_custom-males--custom
1375	Volume of amygdala (left)	25021	continuous		UK Biobank Assessment Centre > Imaging > Brain MRI > T1 structural brain MRI > Subcortical volumes (FIRST)	Imaging	15	springgreen		18180	NA	0.252982	0.00142346	NA	NA	continuous-25021-both_sexes--irnt
1376	L95.1 Venography	41200	categorical		Health-related outcomes > Hospital inpatient > Summary Operations	Operations	22	lightseagreen		762	394079	0.253104	0.0249716	NA	NA	categorical-41200-both_sexes-L951-
1377	Afib custom	Afib_custom	categorical		Health-related outcomes > Cardiac/Metabolism	Circulatory system disorders	5	indianred		27000	325912	0.253115	0.0031739	NA	NA	categorical-Afib_custom-both_sexes--custom
1378	A16 Respiratory tuberculosis, not confirmed bacteriologically or histologically	130022	icd_first_occurrence		Health-related outcomes > First occurrences > Certain infectious and parasitic diseases	Infectious and parasitic diseases	16	orchid		427	394414	0.253143	-0.0210167	NA	NA	icd_first_occurrence-130022-both_sexes--
1379	Q17.1 Endoscopic resection of lesion of uterus	41200	categorical		Health-related outcomes > Hospital inpatient > Summary Operations	Operations	22	lightseagreen		5153	208460	0.253503	0.00997536	NA	NA	categorical-41200-both_sexes-Q171-
1380	Fracture toe	20002	categorical		UK Biobank Assessment Centre > Verbal interview > Medical conditions	Health and medical history	13	royalblue		268	394515	0.253539	0.0284622	NA	NA	categorical-20002-both_sexes-1656-
1381	J32 Chronic sinusitis	131468	icd_first_occurrence		Health-related outcomes > First occurrences > Respiratory system disorders	Respiratory disorder	25	skyblue2		10141	384700	0.253922	-0.00357727	NA	NA	icd_first_occurrence-131468-both_sexes--
1382	Volume of grey matter in Hippocampus (left)	25886	continuous		UK Biobank Assessment Centre > Imaging > Brain MRI > T1 structural brain MRI > Regional grey matter volumes (FAST)	Imaging	15	springgreen		18188	NA	0.253985	0.00482633	NA	NA	continuous-25886-both_sexes--irnt
1383	Medication for cholesterol, blood pressure, diabetes, or take exogenous hormones	6153	categorical		UK Biobank Assessment Centre > Touchscreen > Health and medical history > Medication	Medications	18	snow2		5504	207129	0.25411	0.0097039	NA	NA	categorical-6153-both_sexes-5-
1384	Mean L1 in genu of corpus callosum on FA skeleton	25202	continuous		UK Biobank Assessment Centre > Imaging > Brain MRI > Diffusion brain MRI > dMRI skeleton	Imaging	15	springgreen		16497	NA	0.254157	0.00514902	NA	NA	continuous-25202-both_sexes--irnt
1385	Umbilical hernia repair	20004	categorical		UK Biobank Assessment Centre > Verbal interview > Operations	Operations	22	lightseagreen		3495	391288	0.254558	0.00269229	NA	NA	categorical-20004-both_sexes-1404-
1386	Mean FA in cerebral peduncle on FA skeleton (left)	25071	continuous		UK Biobank Assessment Centre > Imaging > Brain MRI > Diffusion brain MRI > dMRI skeleton	Imaging	15	springgreen		16497	NA	0.254584	-0.00530902	NA	NA	continuous-25071-both_sexes--irnt
1387	Z76.3 Trochanter of femur	41210	categorical		Health-related outcomes > Hospital inpatient > Summary Operations	Operations	22	lightseagreen		567	394274	0.254699	0.0250766	NA	NA	categorical-41210-both_sexes-Z763-
1388	S66.2 Repair of nail bed	41200	categorical		Health-related outcomes > Hospital inpatient > Summary Operations	Operations	22	lightseagreen		411	394430	0.254777	0.0342006	NA	NA	categorical-41200-both_sexes-S662-
1389	L52 Erythema nodosum	131758	icd_first_occurrence		Health-related outcomes > First occurrences > Skin and subcutaneous tissue disorders	Skin disorder	26	tan1		223	394618	0.254823	0.0466439	NA	NA	icd_first_occurrence-131758-both_sexes--
1390	Mean L1 in middle cerebellar peduncle on FA skeleton	25200	continuous		UK Biobank Assessment Centre > Imaging > Brain MRI > Diffusion brain MRI > dMRI skeleton	Imaging	15	springgreen		16497	NA	0.255211	-0.00519297	NA	NA	continuous-25200-both_sexes--irnt
1391	Volume of grey matter in Lingual Gyrus (left)	25852	continuous		UK Biobank Assessment Centre > Imaging > Brain MRI > T1 structural brain MRI > Regional grey matter volumes (FAST)	Imaging	15	springgreen		18188	NA	0.255238	0.00461739	NA	NA	continuous-25852-both_sexes--irnt
1392	Rectal cancer	20001	categorical		UK Biobank Assessment Centre > Verbal interview > Medical conditions	Health and medical history	13	royalblue		279	394504	0.255329	-0.0417709	NA	NA	categorical-20001-both_sexes-1023-
1393	Mean ICVF in superior corona radiata on FA skeleton (left)	25369	continuous		UK Biobank Assessment Centre > Imaging > Brain MRI > Diffusion brain MRI > dMRI skeleton	Imaging	15	springgreen		16496	NA	0.255368	-0.0053117	NA	NA	continuous-25369-both_sexes--irnt
1394	C79.3 Injection of vitreous substitute into vitreous body NEC	41210	categorical		Health-related outcomes > Hospital inpatient > Summary Operations	Operations	22	lightseagreen		515	394326	0.255681	0.028517	NA	NA	categorical-41210-both_sexes-C793-
1395	W83.6 Endoscopic excision of articular cartilage NEC	41210	categorical		Health-related outcomes > Hospital inpatient > Summary Operations	Operations	22	lightseagreen		267	394574	0.256027	0.0284015	NA	NA	categorical-41210-both_sexes-W836-
1396	Weighted-mean L1 in tract forceps minor	25580	continuous		UK Biobank Assessment Centre > Imaging > Brain MRI > Diffusion brain MRI > dMRI weighted means	Imaging	15	springgreen		16496	NA	0.256171	0.00335384	NA	NA	continuous-25580-both_sexes--irnt
1397	Mental health problems ever diagnosed by a professional	20544	categorical		Online follow-up > Mental health > Mental distress	Mental health	19	slategray3		531	127393	0.25638	-0.0302646	NA	NA	categorical-20544-both_sexes-13-
1398	Volume of caudate (right)	25014	continuous		UK Biobank Assessment Centre > Imaging > Brain MRI > T1 structural brain MRI > Subcortical volumes (FIRST)	Imaging	15	springgreen		18180	NA	0.256444	0.00503396	NA	NA	continuous-25014-both_sexes--irnt
1399	Y02.1 Implantation of prosthesis into organ NOC	41210	categorical		Health-related outcomes > Hospital inpatient > Summary Operations	Operations	22	lightseagreen		804	394037	0.256563	-0.0251144	NA	NA	categorical-41210-both_sexes-Y021-
1400	T87.8 Other specified excision or biopsy of lymph node	41210	categorical		Health-related outcomes > Hospital inpatient > Summary Operations	Operations	22	lightseagreen		594	394247	0.256916	0.00324965	NA	NA	categorical-41210-both_sexes-T878-
1401	Terbinafine	20003	categorical		UK Biobank Assessment Centre > Verbal interview > Medications	Medications	18	snow2		769	394014	0.257008	-0.0237608	NA	NA	categorical-20003-both_sexes-1140927328-
1402	Mean OD in superior cerebellar peduncle on FA skeleton (right)	25404	continuous		UK Biobank Assessment Centre > Imaging > Brain MRI > Diffusion brain MRI > dMRI skeleton	Imaging	15	springgreen		16496	NA	0.25725	-0.00393099	NA	NA	continuous-25404-both_sexes--irnt
1403	O12.1 Superficial temporal artery	41210	categorical		Health-related outcomes > Hospital inpatient > Summary Operations	Operations	22	lightseagreen		283	394558	0.257515	0.0278408	NA	NA	categorical-41210-both_sexes-O121-
1404	Nephrectomy/kidney removed	20004	categorical		UK Biobank Assessment Centre > Verbal interview > Operations	Operations	22	lightseagreen		1429	393354	0.258176	0.0182817	NA	NA	categorical-20004-both_sexes-1487-
1405	FH Alzheimer disease dementia custom	FH_Alzheimer_disease_dementia_custom	categorical			Nervous system disorders	21	violet		53734	327258	0.25846	-0.00250178	NA	NA	categorical-FH_Alzheimer_disease_dementia_custom-both_sexes--custom
1406	Epilim 100mg crushable tablet	20003	categorical		UK Biobank Assessment Centre > Verbal interview > Medications	Medications	18	snow2		643	394140	0.25886	0.0269423	NA	NA	categorical-20003-both_sexes-1140872200-
1407	CrohnsDisease custom	CrohnsDisease_custom	categorical		Autoimmune/inflammatory	Autoimmune Disorders	2	darksalmon		1851	375008	0.259638	0.0143084	NA	NA	categorical-CrohnsDisease_custom-both_sexes--custom
1408	CrohnsDisease custom	CrohnsDisease_custom	categorical		Autoimmune/inflammatory	Autoimmune Disorders	2	darksalmon		1851	375008	0.259638	0.0143084	NA	NA	categorical-CrohnsDisease_custom-both_sexes--custom
1409	Vesicare 5mg tablet	20003	categorical		UK Biobank Assessment Centre > Verbal interview > Medications	Medications	18	snow2		357	394426	0.25966	-0.0216101	NA	NA	categorical-20003-both_sexes-1141200384-
1410	C15.2 Correction of entropion NEC	41200	categorical		Health-related outcomes > Hospital inpatient > Summary Operations	Operations	22	lightseagreen		354	394487	0.26032	-0.0224878	NA	NA	categorical-41200-both_sexes-C152-
1411	Z48.2 Skin of neck	41210	categorical		Health-related outcomes > Hospital inpatient > Summary Operations	Operations	22	lightseagreen		3845	390996	0.26074	0.0114717	NA	NA	categorical-41210-both_sexes-Z482-
1412	T67.6 Primary simple repair of tendon	41200	categorical		Health-related outcomes > Hospital inpatient > Summary Operations	Operations	22	lightseagreen		1502	393339	0.26085	0.0176093	NA	NA	categorical-41200-both_sexes-T676-
1413	M30.9 Unspecified diagnostic endoscopic examination of ureter	41210	categorical		Health-related outcomes > Hospital inpatient > Summary Operations	Operations	22	lightseagreen		310	394531	0.260861	0.0394044	NA	NA	categorical-41210-both_sexes-M309-
1414	Anxiety/panic attacks	20002	categorical		UK Biobank Assessment Centre > Verbal interview > Medical conditions	Health and medical history	13	royalblue		5473	389310	0.261156	-0.00886529	NA	NA	categorical-20002-both_sexes-1287-
1415	Y52.8 Other specified approach to organ through other opening	41210	categorical		Health-related outcomes > Hospital inpatient > Summary Operations	Operations	22	lightseagreen		1356	393485	0.261767	-0.0189095	NA	NA	categorical-41210-both_sexes-Y528-
1416	Fracture vertebra / crush fracture / vertebral collapse	20002	categorical		UK Biobank Assessment Centre > Verbal interview > Medical conditions	Health and medical history	13	royalblue		281	394502	0.262339	0.0241341	NA	NA	categorical-20002-both_sexes-1646-
1417	Z20.1 External ear	41210	categorical		Health-related outcomes > Hospital inpatient > Summary Operations	Operations	22	lightseagreen		262	394579	0.262465	0.00895308	NA	NA	categorical-41210-both_sexes-Z201-
1418	S13.1 Punch biopsy of lesion of skin of head or neck	41200	categorical		Health-related outcomes > Hospital inpatient > Summary Operations	Operations	22	lightseagreen		963	393878	0.262643	0.00126938	NA	NA	categorical-41200-both_sexes-S131-
1419	C82 Follicular [nodular] non-Hodgkin's lymphoma	C82	icd10		Chapter II Neoplasms | C81-C96 Malignant neoplasms, stated or presumed to be primary, of lymphoid, haematopoietic and related tissue | C82 Follicular [nodular] non-Hodgkin's lymphoma	Malignancy	17	lightgreen		405	394436	0.262671	0.0206067	NA	NA	icd10-C82-both_sexes--
1420	S13.2 Punch biopsy of lesion of skin NEC	41200	categorical		Health-related outcomes > Hospital inpatient > Summary Operations	Operations	22	lightseagreen		1253	393588	0.262941	-0.0203571	NA	NA	categorical-41200-both_sexes-S132-
1421	N75 Diseases of bartholin's gland	132116	icd_first_occurrence		Health-related outcomes > First occurrences > Genitourinary system disorders	Genitourinary system disorders	12	lightgoldenrod		1822	211791	0.263239	0.0164842	NA	NA	icd_first_occurrence-132116-both_sexes--
1422	A37 Whooping cough	130062	icd_first_occurrence		Health-related outcomes > First occurrences > Certain infectious and parasitic diseases	Infectious and parasitic diseases	16	orchid		1767	393074	0.263956	-0.0165799	NA	NA	icd_first_occurrence-130062-both_sexes--
1423	Ulcerative colitis	20002	categorical		UK Biobank Assessment Centre > Verbal interview > Medical conditions	Health and medical history	13	royalblue		2062	392721	0.264101	0.0148256	NA	NA	categorical-20002-both_sexes-1463-
1424	Z27.1 Oesophagus	41210	categorical		Health-related outcomes > Hospital inpatient > Summary Operations	Operations	22	lightseagreen		7126	387715	0.264229	0.0083986	NA	NA	categorical-41210-both_sexes-Z271-
1425	W42.1 Primary total prosthetic replacement of knee joint NEC	41200	categorical		Health-related outcomes > Hospital inpatient > Summary Operations	Operations	22	lightseagreen		542	394299	0.264697	-0.0300669	NA	NA	categorical-41200-both_sexes-W421-
1426	Mean L3 in pontine crossing tract on FA skeleton	25297	continuous		UK Biobank Assessment Centre > Imaging > Brain MRI > Diffusion brain MRI > dMRI skeleton	Imaging	15	springgreen		16497	NA	0.264704	-0.00398738	NA	NA	continuous-25297-both_sexes--irnt
1427	M46 Other inflammatory spondylopathies	131914	icd_first_occurrence		Health-related outcomes > First occurrences > Musculoskeletal system and connective tissue disorders	Musculoskeletal system disorders	20	moccasin		2747	392094	0.26475	-0.0119484	NA	NA	icd_first_occurrence-131914-both_sexes--
1428	Mean L1 in cingulum hippocampus on FA skeleton (right)	25236	continuous		UK Biobank Assessment Centre > Imaging > Brain MRI > Diffusion brain MRI > dMRI skeleton	Imaging	15	springgreen		16497	NA	0.264916	0.00536223	NA	NA	continuous-25236-both_sexes--irnt
1429	Coracten sr 10mg m/r capsule	20003	categorical		UK Biobank Assessment Centre > Verbal interview > Medications	Medications	18	snow2		344	394439	0.265208	-0.0186234	NA	NA	categorical-20003-both_sexes-1140861120-
1430	L25 Unspecified contact dermatitis	131730	icd_first_occurrence		Health-related outcomes > First occurrences > Skin and subcutaneous tissue disorders	Skin disorder	26	tan1		2540	392301	0.26656	-0.0138742	NA	NA	icd_first_occurrence-131730-both_sexes--
1431	W08.3 Excision of excrescence of bone	41200	categorical		Health-related outcomes > Hospital inpatient > Summary Operations	Operations	22	lightseagreen		679	394162	0.266605	-0.0129264	NA	NA	categorical-41200-both_sexes-W083-
1432	Mean MO in superior fronto-occipital fasciculus on FA skeleton (right)	25194	continuous		UK Biobank Assessment Centre > Imaging > Brain MRI > Diffusion brain MRI > dMRI skeleton	Imaging	15	springgreen		16497	NA	0.266643	-0.00406005	NA	NA	continuous-25194-both_sexes--irnt
1433	H20.5 Fibreoptic endoscopic submucosal resection of lesion of colon	41200	categorical		Health-related outcomes > Hospital inpatient > Summary Operations	Operations	22	lightseagreen		873	393968	0.266745	0.0232545	NA	NA	categorical-41200-both_sexes-H205-
1434	K60.1 Implantation of intravenous cardiac pacemaker system NEC	41210	categorical		Health-related outcomes > Hospital inpatient > Summary Operations	Operations	22	lightseagreen		251	394590	0.267607	-0.0421787	NA	NA	categorical-41210-both_sexes-K601-
1435	T24.3 Repair of umbilical hernia using sutures	41200	categorical		Health-related outcomes > Hospital inpatient > Summary Operations	Operations	22	lightseagreen		1201	393640	0.267645	0.0161244	NA	NA	categorical-41200-both_sexes-T243-
1436	U09.1 Computed tomography of pelvis	41210	categorical		Health-related outcomes > Hospital inpatient > Summary Operations	Operations	22	lightseagreen		879	393962	0.268072	0.0156404	NA	NA	categorical-41210-both_sexes-U091-
1437	G21.2 Intubation of oesophagus for pressure manometry	41210	categorical		Health-related outcomes > Hospital inpatient > Summary Operations	Operations	22	lightseagreen		512	394329	0.26808	-0.0299204	NA	NA	categorical-41210-both_sexes-G212-
1438	H55.4 Insertion of seton into high anal fistula and partial laying open of track HFQ	41200	categorical		Health-related outcomes > Hospital inpatient > Summary Operations	Operations	22	lightseagreen		278	394563	0.268129	-0.0417872	NA	NA	categorical-41200-both_sexes-H554-
1439	H34 Retinal vascular occlusions	131180	icd_first_occurrence		Health-related outcomes > First occurrences > Eye and adnexa disorders	Eye and adnexa disorders	11	darkkhaki		1552	393289	0.268594	0.00362555	NA	NA	icd_first_occurrence-131180-both_sexes--
1440	Orchidopexy	20004	categorical		UK Biobank Assessment Centre > Verbal interview > Operations	Operations	22	lightseagreen		318	180877	0.268765	-0.0200681	NA	NA	categorical-20004-both_sexes-1588-
1441	Sodium warfarin	20003	categorical		UK Biobank Assessment Centre > Verbal interview > Medications	Medications	18	snow2		324	394459	0.26894	0.0375197	NA	NA	categorical-20003-both_sexes-1140910832-
1442	Mean MD in retrolenticular part of internal capsule on FA skeleton (right)	25124	continuous		UK Biobank Assessment Centre > Imaging > Brain MRI > Diffusion brain MRI > dMRI skeleton	Imaging	15	springgreen		16497	NA	0.268946	0.00525788	NA	NA	continuous-25124-both_sexes--irnt
1443	L91.4 Removal of central venous catheter	41210	categorical		Health-related outcomes > Hospital inpatient > Summary Operations	Operations	22	lightseagreen		426	394415	0.269225	0.0323537	NA	NA	categorical-41210-both_sexes-L914-
1444	P13.2 Female perineorrhaphy	41200	categorical		Health-related outcomes > Hospital inpatient > Summary Operations	Operations	22	lightseagreen		322	213291	0.269246	-0.019774	NA	NA	categorical-41200-both_sexes-P132-
1445	Y22.2 Aspiration of other lesion of organ NOC	41210	categorical		Health-related outcomes > Hospital inpatient > Summary Operations	Operations	22	lightseagreen		669	394172	0.269331	-0.00207427	NA	NA	categorical-41210-both_sexes-Y222-
1446	Weighted-mean MO in tract forceps major	25552	continuous		UK Biobank Assessment Centre > Imaging > Brain MRI > Diffusion brain MRI > dMRI weighted means	Imaging	15	springgreen		16496	NA	0.26965	-0.00539132	NA	NA	continuous-25552-both_sexes--irnt
1447	Seating box height	3077	continuous		UK Biobank Assessment Centre > Physical measures > Anthropometry > Body size measures	Physical measures	23	darkred		393937	NA	0.26978	0.0023359	NA	NA	continuous-3077-both_sexes--
1448	Diclofenac sodium+misoprostol	20003	categorical		UK Biobank Assessment Centre > Verbal interview > Medications	Medications	18	snow2		267	394516	0.269795	-0.0420841	NA	NA	categorical-20003-both_sexes-1140878036-
1449	Reduction or fixation of bone fracture	20004	categorical		UK Biobank Assessment Centre > Verbal interview > Operations	Operations	22	lightseagreen		18133	376650	0.26981	-0.00359752	NA	NA	categorical-20004-both_sexes-1439-
1450	T59.2 Excision of ganglion of hand NEC	41200	categorical		Health-related outcomes > Hospital inpatient > Summary Operations	Operations	22	lightseagreen		933	393908	0.269825	0.0230622	NA	NA	categorical-41200-both_sexes-T592-
1451	J31 Chronic rhinitis, nasopharyngitis and pharyngitis	131466	icd_first_occurrence		Health-related outcomes > First occurrences > Respiratory system disorders	Respiratory disorder	25	skyblue2		5190	389651	0.270128	-0.00665518	NA	NA	icd_first_occurrence-131466-both_sexes--
1452	Alfacalcidol	20003	categorical		UK Biobank Assessment Centre > Verbal interview > Medications	Medications	18	snow2		331	394452	0.270369	0.0366044	NA	NA	categorical-20003-both_sexes-1140870956-
1453	M61.9 Unspecified open excision of prostate	41200	categorical		Health-related outcomes > Hospital inpatient > Summary Operations	Operations	22	lightseagreen		258	180970	0.270896	-0.042068	NA	NA	categorical-41200-both_sexes-M619-
1454	Amitriptyline	20003	categorical		UK Biobank Assessment Centre > Verbal interview > Medications	Medications	18	snow2		7474	387309	0.271165	-0.0081226	NA	NA	categorical-20003-both_sexes-1140879616-
1455	Ever believed in an un-real conspiracy against self	20468	categorical		Online follow-up > Mental health > Unusual and psychotic experiences	Mental health	19	slategray3		999	127004	0.271342	0.0193504	NA	NA	categorical-20468-both_sexes--
1456	Mean OD in posterior limb of internal capsule on FA skeleton (right)	25410	continuous		UK Biobank Assessment Centre > Imaging > Brain MRI > Diffusion brain MRI > dMRI skeleton	Imaging	15	springgreen		16496	NA	0.271661	0.00536798	NA	NA	continuous-25410-both_sexes--irnt
1457	Volume of grey matter in Superior Frontal Gyrus (left)	25786	continuous		UK Biobank Assessment Centre > Imaging > Brain MRI > T1 structural brain MRI > Regional grey matter volumes (FAST)	Imaging	15	springgreen		18188	NA	0.271848	0.00492681	NA	NA	continuous-25786-both_sexes--irnt
1458	Z57.3 Quadriceps	41210	categorical		Health-related outcomes > Hospital inpatient > Summary Operations	Operations	22	lightseagreen		410	394431	0.272317	-0.0255216	NA	NA	categorical-41210-both_sexes-Z573-
1459	E36.9 Unspecified diagnostic endoscopic examination of larynx	41210	categorical		Health-related outcomes > Hospital inpatient > Summary Operations	Operations	22	lightseagreen		1276	393565	0.272328	0.019252	NA	NA	categorical-41210-both_sexes-E369-
1460	K26 Duodenal ulcer	131592	icd_first_occurrence		Health-related outcomes > First occurrences > Digestive system disorders	Digestive system disorders	8	sienna		6817	388024	0.272409	0.00870797	NA	NA	icd_first_occurrence-131592-both_sexes--
1461	M79 Other soft tissue disorders, not elsewhere classified	131960	icd_first_occurrence		Health-related outcomes > First occurrences > Musculoskeletal system and connective tissue disorders	Musculoskeletal system disorders	20	moccasin		64586	330255	0.272713	0.00295064	NA	NA	icd_first_occurrence-131960-both_sexes--
1462	Portion size	100010	continuous		Online follow-up > Diet by 24-hour recall > Typical diet yesterday	Diet by recall	7	gold		56026	NA	0.272919	0.000497372	NA	NA	continuous-100010-both_sexes--
1463	Ginseng product	20003	categorical		UK Biobank Assessment Centre > Verbal interview > Medications	Medications	18	snow2		557	394226	0.273263	0.0148142	NA	NA	categorical-20003-both_sexes-1140911736-
1464	Mean OD in fornix cres+stria terminalis on FA skeleton (right)	25430	continuous		UK Biobank Assessment Centre > Imaging > Brain MRI > Diffusion brain MRI > dMRI skeleton	Imaging	15	springgreen		16496	NA	0.273593	-0.00513946	NA	NA	continuous-25430-both_sexes--irnt
1465	Energy	100002	continuous		Online follow-up > Diet by 24-hour recall > Estimated nutrients yesterday	Diet by recall	7	gold		56050	NA	0.274476	0.00260307	NA	NA	continuous-100002-both_sexes--irnt
1466	Mean OD in middle cerebellar peduncle on FA skeleton	25392	continuous		UK Biobank Assessment Centre > Imaging > Brain MRI > Diffusion brain MRI > dMRI skeleton	Imaging	15	springgreen		16496	NA	0.274481	0.00501511	NA	NA	continuous-25392-both_sexes--irnt
1467	Y58.9 Unspecified harvest of skin for graft	41210	categorical		Health-related outcomes > Hospital inpatient > Summary Operations	Operations	22	lightseagreen		438	394403	0.274513	0.029185	NA	NA	categorical-41210-both_sexes-Y589-
1468	Fracture clavicle / collar bone	20002	categorical		UK Biobank Assessment Centre > Verbal interview > Medical conditions	Health and medical history	13	royalblue		429	394354	0.274564	0.0285254	NA	NA	categorical-20002-both_sexes-1631-
1469	H17 Corneal scars and opacities	131152	icd_first_occurrence		Health-related outcomes > First occurrences > Eye and adnexa disorders	Eye and adnexa disorders	11	darkkhaki		264	394577	0.274882	-0.0417022	NA	NA	icd_first_occurrence-131152-both_sexes--
1470	Medication for cholesterol, blood pressure, diabetes, or take exogenous hormones	6153	categorical		UK Biobank Assessment Centre > Touchscreen > Health and medical history > Medication	Medications	18	snow2		26921	185712	0.275377	-0.00472963	NA	NA	categorical-6153-both_sexes-1-
1471	Vitamin D	100021	continuous		Online follow-up > Diet by 24-hour recall > Estimated nutrients yesterday	Diet by recall	7	gold		56050	NA	0.275814	-0.00182893	NA	NA	continuous-100021-both_sexes--irnt
1472	H33.1 Abdominoperineal excision of rectum and end colostomy	41200	categorical		Health-related outcomes > Hospital inpatient > Summary Operations	Operations	22	lightseagreen		254	394587	0.275926	-0.0418311	NA	NA	categorical-41200-both_sexes-H331-
1473	K92 Other diseases of digestive system	131692	icd_first_occurrence		Health-related outcomes > First occurrences > Digestive system disorders	Digestive system disorders	8	sienna		12999	381842	0.275927	0.00617277	NA	NA	icd_first_occurrence-131692-both_sexes--
1474	K80 Cholelithiasis	131674	icd_first_occurrence		Health-related outcomes > First occurrences > Digestive system disorders	Digestive system disorders	8	sienna		22173	372668	0.276686	0.00480638	NA	NA	icd_first_occurrence-131674-both_sexes--
1475	Schizophrenia	20002	categorical		UK Biobank Assessment Centre > Verbal interview > Medical conditions	Health and medical history	13	royalblue		424	394359	0.276717	0.0190907	NA	NA	categorical-20002-both_sexes-1289-
1476	Weighted-mean L1 in tract parahippocampal part of cingulum (right)	25576	continuous		UK Biobank Assessment Centre > Imaging > Brain MRI > Diffusion brain MRI > dMRI weighted means	Imaging	15	springgreen		16496	NA	0.277537	0.00492924	NA	NA	continuous-25576-both_sexes--irnt
1477	W15.8 Other specified division of bone of foot	41200	categorical		Health-related outcomes > Hospital inpatient > Summary Operations	Operations	22	lightseagreen		262	394579	0.277802	-0.0420667	NA	NA	categorical-41200-both_sexes-W158-
1478	W57.2 Primary excision arthroplasty of joint NEC	41210	categorical		Health-related outcomes > Hospital inpatient > Summary Operations	Operations	22	lightseagreen		644	394197	0.277848	0.0179961	NA	NA	categorical-41210-both_sexes-W572-
1479	Terbutaline	20003	categorical		UK Biobank Assessment Centre > Verbal interview > Medications	Medications	18	snow2		582	394201	0.278064	0.0140955	NA	NA	categorical-20003-both_sexes-1140879792-
1480	Vascular/heart problems diagnosed by doctor	6150	categorical		UK Biobank Assessment Centre > Touchscreen > Health and medical history > Medical conditions	Health and medical history	13	royalblue		106486	287509	0.278306	0.00254352	NA	NA	categorical-6150-both_sexes-4-
1481	Inguinal/femoral hernia repair	20004	categorical		UK Biobank Assessment Centre > Verbal interview > Operations	Operations	22	lightseagreen		13217	381566	0.278333	0.00531086	NA	NA	categorical-20004-both_sexes-1403-
1482	Recent feelings of foreboding	20512	continuous		Online follow-up > Mental health > Anxiety	Mental health	19	slategray3		127678	NA	0.278484	0.00103568	NA	NA	continuous-20512-both_sexes--
1483	M53.3 Introduction of tension-free vaginal tape	41210	categorical		Health-related outcomes > Hospital inpatient > Summary Operations	Operations	22	lightseagreen		291	213322	0.27858	0.0282247	NA	NA	categorical-41210-both_sexes-M533-
1484	Weighted-mean L3 in tract middle cerebellar peduncle	25639	continuous		UK Biobank Assessment Centre > Imaging > Brain MRI > Diffusion brain MRI > dMRI weighted means	Imaging	15	springgreen		16496	NA	0.278638	0.00517091	NA	NA	continuous-25639-both_sexes--irnt
1485	Allergy or anaphylactic reaction to drug	20002	categorical		UK Biobank Assessment Centre > Verbal interview > Medical conditions	Health and medical history	13	royalblue		3466	391317	0.279121	0.0114975	NA	NA	categorical-20002-both_sexes-1386-
1486	Ongoing addiction or dependence to over-the-counter medication	20504	categorical		Online follow-up > Mental health > Addictions	Mental health	19	slategray3		443	605	0.279126	0.0416549	NA	NA	categorical-20504-both_sexes--
1487	M53 Other dorsopathies, not elsewhere classified	131926	icd_first_occurrence		Health-related outcomes > First occurrences > Musculoskeletal system and connective tissue disorders	Musculoskeletal system disorders	20	moccasin		4967	389874	0.279308	-0.00681925	NA	NA	icd_first_occurrence-131926-both_sexes--
1488	FFMIadjBMI male custom	FFMIadjBMI_male_custom	continuous		UK Biobank Assessment Centre > Physical measures > Anthropometry > Impedance measures	Physical measures	23	darkred		177621	NA	0.279417	0.00150613	NA	NA	continuous-FFMIadjBMI_male_custom-males--custom
1489	Laparoscopy	20004	categorical		UK Biobank Assessment Centre > Verbal interview > Operations	Operations	22	lightseagreen		6791	206797	0.279599	-0.00844414	NA	NA	categorical-20004-both_sexes-1520-
1490	ColorectalCancer custom	ColorectalCancer_custom	categorical		Health-related outcomes > Cancer	Malignancy	17	lightgreen		7006	303530	0.279618	0.0043479	NA	NA	categorical-ColorectalCancer_custom-both_sexes--custom
1491	Mean MO in anterior limb of internal capsule on FA skeleton (right)	25168	continuous		UK Biobank Assessment Centre > Imaging > Brain MRI > Diffusion brain MRI > dMRI skeleton	Imaging	15	springgreen		16497	NA	0.280133	-0.00481553	NA	NA	continuous-25168-both_sexes--irnt
1492	body fat percent female custom	body_fat_percent_female_custom	continuous		UK Biobank Assessment Centre > Physical measures > Anthropometry > Impedance measures	Physical measures	23	darkred		210152	NA	0.280211	-0.00159378	NA	NA	continuous-body_fat_percent_female_custom-females--custom
1493	Carvedilol	20003	categorical		UK Biobank Assessment Centre > Verbal interview > Medications	Medications	18	snow2		264	394519	0.28032	-0.041956	NA	NA	categorical-20003-both_sexes-1140909368-
1494	Q03.3 Cone biopsy of cervix uteri NEC	41200	categorical		Health-related outcomes > Hospital inpatient > Summary Operations	Operations	22	lightseagreen		292	213321	0.280367	-0.0414256	NA	NA	categorical-41200-both_sexes-Q033-
1495	H55.3 Laying open of anal fistula NEC	41200	categorical		Health-related outcomes > Hospital inpatient > Summary Operations	Operations	22	lightseagreen		525	394316	0.2806	-0.0297225	NA	NA	categorical-41200-both_sexes-H553-
1496	Naprosyn 250mg tablet	20003	categorical		UK Biobank Assessment Centre > Verbal interview > Medications	Medications	18	snow2		258	394525	0.28068	-0.0417562	NA	NA	categorical-20003-both_sexes-1140871472-
1497	Domperidone	20003	categorical		UK Biobank Assessment Centre > Verbal interview > Medications	Medications	18	snow2		781	394002	0.280985	-0.0242024	NA	NA	categorical-20003-both_sexes-1140879430-
1498	Mean MD in genu of corpus callosum on FA skeleton	25106	continuous		UK Biobank Assessment Centre > Imaging > Brain MRI > Diffusion brain MRI > dMRI skeleton	Imaging	15	springgreen		16497	NA	0.281005	0.00491696	NA	NA	continuous-25106-both_sexes--irnt
1499	J00 Acute nasopharyngitis [common cold]	131424	icd_first_occurrence		Health-related outcomes > First occurrences > Respiratory system disorders	Respiratory disorder	25	skyblue2		4325	390516	0.28113	-0.010221	NA	NA	icd_first_occurrence-131424-both_sexes--
1500	L85.1 Ligation of long saphenous vein	41210	categorical		Health-related outcomes > Hospital inpatient > Summary Operations	Operations	22	lightseagreen		285	394556	0.281172	-0.041591	NA	NA	categorical-41210-both_sexes-L851-
1501	90th percentile of BOLD effect (in group-defined mask) for shapes activation	25761	continuous		UK Biobank Assessment Centre > Imaging > Brain MRI > Task functional brain MRI	Imaging	15	springgreen		15902	NA	0.281195	-0.00521979	NA	NA	continuous-25761-both_sexes--irnt
1502	Weighted-mean FA in tract inferior longitudinal fasciculus (left)	25502	continuous		UK Biobank Assessment Centre > Imaging > Brain MRI > Diffusion brain MRI > dMRI weighted means	Imaging	15	springgreen		16496	NA	0.281343	-0.00518641	NA	NA	continuous-25502-both_sexes--irnt
1503	F02.1 Excision of lesion of lip	41200	categorical		Health-related outcomes > Hospital inpatient > Summary Operations	Operations	22	lightseagreen		1376	393465	0.281441	0.00537715	NA	NA	categorical-41200-both_sexes-F021-
1504	Mean OD in superior corona radiata on FA skeleton (left)	25417	continuous		UK Biobank Assessment Centre > Imaging > Brain MRI > Diffusion brain MRI > dMRI skeleton	Imaging	15	springgreen		16496	NA	0.281647	0.00526036	NA	NA	continuous-25417-both_sexes--irnt
1505	X33.2 Intravenous blood transfusion of packed cells	41210	categorical		Health-related outcomes > Hospital inpatient > Summary Operations	Operations	22	lightseagreen		561	394280	0.281849	0.0285223	NA	NA	categorical-41210-both_sexes-X332-
1506	Weighted-mean L2 in tract parahippocampal part of cingulum (left)	25602	continuous		UK Biobank Assessment Centre > Imaging > Brain MRI > Diffusion brain MRI > dMRI weighted means	Imaging	15	springgreen		16496	NA	0.282214	-0.000893025	NA	NA	continuous-25602-both_sexes--irnt
1507	Volume of grey matter in Temporal Fusiform Cortex, anterior division (left)	25854	continuous		UK Biobank Assessment Centre > Imaging > Brain MRI > T1 structural brain MRI > Regional grey matter volumes (FAST)	Imaging	15	springgreen		18188	NA	0.282252	0.00470108	NA	NA	continuous-25854-both_sexes--irnt
1508	W30.1 Application of external fixation to bone NEC	41210	categorical		Health-related outcomes > Hospital inpatient > Summary Operations	Operations	22	lightseagreen		266	394575	0.282404	-0.0419341	NA	NA	categorical-41210-both_sexes-W301-
1509	L93 Lupus erythematosus	131828	icd_first_occurrence		Health-related outcomes > First occurrences > Skin and subcutaneous tissue disorders	Skin disorder	26	tan1		295	394546	0.282419	-0.0414001	NA	NA	icd_first_occurrence-131828-both_sexes--
1510	Weighted-mean ISOVF in tract anterior thalamic radiation (right)	25707	continuous		UK Biobank Assessment Centre > Imaging > Brain MRI > Diffusion brain MRI > dMRI weighted means	Imaging	15	springgreen		16495	NA	0.282936	0.00301041	NA	NA	continuous-25707-both_sexes--irnt
1511	chronotype 1180 binary	chronotype_1180_binary	categorical		UK Biobank Assessment Centre > Touchscreen > Lifestyle and environment > Sleep	Health and medical history	13	royalblue		131330	221330	0.282988	0.00239387	NA	NA	categorical-chronotype_1180_binary-both_sexes--custom
1512	P09.1 Biopsy of lesion of vulva	41200	categorical		Health-related outcomes > Hospital inpatient > Summary Operations	Operations	22	lightseagreen		934	212679	0.283309	0.00271504	NA	NA	categorical-41200-both_sexes-P091-
1513	Ever self-harmed	20480	categorical		Online follow-up > Mental health > Self-harm behaviours	Mental health	19	slategray3		5495	122440	0.283964	0.00367065	NA	NA	categorical-20480-both_sexes--
1514	Elocon cream	20003	categorical		UK Biobank Assessment Centre > Verbal interview > Medications	Medications	18	snow2		258	394525	0.284974	-0.0417107	NA	NA	categorical-20003-both_sexes-1140888092-
1515	Z47.5 Skin of chin	41210	categorical		Health-related outcomes > Hospital inpatient > Summary Operations	Operations	22	lightseagreen		775	394066	0.285953	-0.0247325	NA	NA	categorical-41210-both_sexes-Z475-
1516	T42.3 Endoscopic division of adhesions of peritoneum	41210	categorical		Health-related outcomes > Hospital inpatient > Summary Operations	Operations	22	lightseagreen		971	393870	0.286557	-0.0217855	NA	NA	categorical-41210-both_sexes-T423-
1517	Carpal tunnel syndrome	20002	categorical		UK Biobank Assessment Centre > Verbal interview > Medical conditions	Health and medical history	13	royalblue		659	394124	0.287125	-0.00242424	NA	NA	categorical-20002-both_sexes-1541-
1518	Inguinal hernia	20002	categorical		UK Biobank Assessment Centre > Verbal interview > Medical conditions	Health and medical history	13	royalblue		1496	179699	0.287564	0.0170564	NA	NA	categorical-20002-both_sexes-1513-
1519	E08.2 Extirpation of lesion of internal nose NEC	41200	categorical		Health-related outcomes > Hospital inpatient > Summary Operations	Operations	22	lightseagreen		216	394625	0.287852	0.0446537	NA	NA	categorical-41200-both_sexes-E082-
1520	Travatan 40micrograms/ml eye drops	20003	categorical		UK Biobank Assessment Centre > Verbal interview > Medications	Medications	18	snow2		250	394533	0.287874	-0.0418533	NA	NA	categorical-20003-both_sexes-1141185326-
1521	Skin operation or plastic surgery	20004	categorical		UK Biobank Assessment Centre > Verbal interview > Operations	Operations	22	lightseagreen		3381	391402	0.288168	-0.0115664	NA	NA	categorical-20004-both_sexes-1474-
1522	K26.3 Prosthetic replacement of aortic valve	41200	categorical		Health-related outcomes > Hospital inpatient > Summary Operations	Operations	22	lightseagreen		322	394519	0.288191	0.0372694	NA	NA	categorical-41200-both_sexes-K263-
1523	Microalbumin in urine	30500	continuous		Biological samples > Assay results > Urine assays	Assay results	1	darkcyan		119013	NA	0.28836	0.00189995	NA	NA	continuous-30500-both_sexes--irnt
1524	G74.2 Creation of temporary ileostomy	41210	categorical		Health-related outcomes > Hospital inpatient > Summary Operations	Operations	22	lightseagreen		325	394516	0.288547	0.0363971	NA	NA	categorical-41210-both_sexes-G742-
1525	BFPadjBMI male custom	BFPadjBMI_male_custom	continuous		UK Biobank Assessment Centre > Physical measures > Anthropometry > Impedance measures	Physical measures	23	darkred		177550	NA	0.28911	-0.00112652	NA	NA	continuous-BFPadjBMI_male_custom-males--custom
1526	Clopidogrel	20003	categorical		UK Biobank Assessment Centre > Verbal interview > Medications	Medications	18	snow2		2543	392240	0.289165	-0.00630096	NA	NA	categorical-20003-both_sexes-1141168318-
1527	Trapped nerve/compressed nerve	20002	categorical		UK Biobank Assessment Centre > Verbal interview > Medical conditions	Health and medical history	13	royalblue		1155	393628	0.289427	-0.0196918	NA	NA	categorical-20002-both_sexes-1257-
1528	E86 Volume depletion	130826	icd_first_occurrence		Health-related outcomes > First occurrences > Endocrine, nutritional and metabolic diseases	Endocrine and metabolic diseases	10	thistle		3896	390945	0.290084	0.0106681	NA	NA	icd_first_occurrence-130826-both_sexes--
1529	Oesphageal fundoplication/hiatus hernia surgery	20004	categorical		UK Biobank Assessment Centre > Verbal interview > Operations	Operations	22	lightseagreen		961	393822	0.290108	-0.0215234	NA	NA	categorical-20004-both_sexes-1482-
1530	L63.4 Arteriography of femoral artery	41200	categorical		Health-related outcomes > Hospital inpatient > Summary Operations	Operations	22	lightseagreen		515	394326	0.290132	-0.0295619	NA	NA	categorical-41200-both_sexes-L634-
1531	Weighted-mean FA in tract middle cerebellar peduncle	25504	continuous		UK Biobank Assessment Centre > Imaging > Brain MRI > Diffusion brain MRI > dMRI weighted means	Imaging	15	springgreen		16496	NA	0.290162	-0.00510135	NA	NA	continuous-25504-both_sexes--irnt
1532	G04 Encephalitis, myelitis and encephalomyelitis	131000	icd_first_occurrence		Health-related outcomes > First occurrences > Nervous system disorders	Nervous system disorders	21	violet		552	394289	0.290296	0.0282742	NA	NA	icd_first_occurrence-131000-both_sexes--
1533	Fenofibrate	20003	categorical		UK Biobank Assessment Centre > Verbal interview > Medications	Medications	18	snow2		525	394258	0.291302	0.0281629	NA	NA	categorical-20003-both_sexes-1140861954-
1534	Trazodone	20003	categorical		UK Biobank Assessment Centre > Verbal interview > Medications	Medications	18	snow2		559	394224	0.291352	-0.0294248	NA	NA	categorical-20003-both_sexes-1140879634-
1535	Varicose vein surgery	20004	categorical		UK Biobank Assessment Centre > Verbal interview > Operations	Operations	22	lightseagreen		16135	378648	0.291356	0.00547302	NA	NA	categorical-20004-both_sexes-1479-
1536	W79.1 Soft tissue correction of hallux valgus	41210	categorical		Health-related outcomes > Hospital inpatient > Summary Operations	Operations	22	lightseagreen		334	213279	0.291366	0.0351659	NA	NA	categorical-41210-both_sexes-W791-
1537	W28.1 Application of internal fixation to bone NEC	41210	categorical		Health-related outcomes > Hospital inpatient > Summary Operations	Operations	22	lightseagreen		1637	393204	0.291579	-0.00902786	NA	NA	categorical-41210-both_sexes-W281-
1538	Z34.2 Aortic arch	41210	categorical		Health-related outcomes > Hospital inpatient > Summary Operations	Operations	22	lightseagreen		253	394588	0.291824	-0.0420907	NA	NA	categorical-41210-both_sexes-Z342-
1539	G12 Spinal muscular atrophy and related syndromes	131016	icd_first_occurrence		Health-related outcomes > First occurrences > Nervous system disorders	Nervous system disorders	21	violet		416	394425	0.292144	0.0182513	NA	NA	icd_first_occurrence-131016-both_sexes--
1540	T87.3 Excision or biopsy of axillary lymph node	41200	categorical		Health-related outcomes > Hospital inpatient > Summary Operations	Operations	22	lightseagreen		684	394157	0.292155	0.0257843	NA	NA	categorical-41200-both_sexes-T873-
1541	H47 Other disorders of optic [2nd] nerve and visual pathways	131198	icd_first_occurrence		Health-related outcomes > First occurrences > Eye and adnexa disorders	Eye and adnexa disorders	11	darkkhaki		1018	393823	0.292386	-0.0159972	NA	NA	icd_first_occurrence-131198-both_sexes--
1542	H50 Other strabismus	131204	icd_first_occurrence		Health-related outcomes > First occurrences > Eye and adnexa disorders	Eye and adnexa disorders	11	darkkhaki		1884	392957	0.292522	-0.0055199	NA	NA	icd_first_occurrence-131204-both_sexes--
1543	Volume of grey matter in Frontal Operculum Cortex (right)	25863	continuous		UK Biobank Assessment Centre > Imaging > Brain MRI > T1 structural brain MRI > Regional grey matter volumes (FAST)	Imaging	15	springgreen		18188	NA	0.292647	0.00471405	NA	NA	continuous-25863-both_sexes--irnt
1544	W42.4 Attention to total prosthetic replacement of knee joint NEC	41200	categorical		Health-related outcomes > Hospital inpatient > Summary Operations	Operations	22	lightseagreen		256	394585	0.292725	-0.0417917	NA	NA	categorical-41200-both_sexes-W424-
1545	Pituitary adenoma/tumour	20002	categorical		UK Biobank Assessment Centre > Verbal interview > Medical conditions	Health and medical history	13	royalblue		256	394527	0.293049	-0.0418082	NA	NA	categorical-20002-both_sexes-1238-
1546	Mean L2 in sagittal stratum on FA skeleton (left)	25279	continuous		UK Biobank Assessment Centre > Imaging > Brain MRI > Diffusion brain MRI > dMRI skeleton	Imaging	15	springgreen		16497	NA	0.293185	0.00511437	NA	NA	continuous-25279-both_sexes--irnt
1547	Z80.9 Bone of foot NEC	41210	categorical		Health-related outcomes > Hospital inpatient > Summary Operations	Operations	22	lightseagreen		375	394466	0.294125	-0.0236703	NA	NA	categorical-41210-both_sexes-Z809-
1548	Ever had period extreme irritability	20502	categorical		Online follow-up > Mental health > Mania	Mental health	19	slategray3		32412	91942	0.294322	-0.000203657	NA	NA	categorical-20502-both_sexes--
1549	H25.8 Other specified diagnostic endoscopic examination of lower bowel using fibreoptic sigmoidoscope	41200	categorical		Health-related outcomes > Hospital inpatient > Summary Operations	Operations	22	lightseagreen		294	394547	0.294998	0.0243955	NA	NA	categorical-41200-both_sexes-H258-
1550	W20.2 Primary open reduction of fracture of long bone and extramedullary fixation using cerclage	41200	categorical		Health-related outcomes > Hospital inpatient > Summary Operations	Operations	22	lightseagreen		269	394572	0.295228	-0.0416258	NA	NA	categorical-41200-both_sexes-W202-
1551	V33.7 Primary microdiscectomy of lumbar intervertebral disc	41200	categorical		Health-related outcomes > Hospital inpatient > Summary Operations	Operations	22	lightseagreen		796	394045	0.295279	0.0236559	NA	NA	categorical-41200-both_sexes-V337-
1552	Omacor 1g capsule	20003	categorical		UK Biobank Assessment Centre > Verbal interview > Medications	Medications	18	snow2		485	394298	0.295627	-0.0294592	NA	NA	categorical-20003-both_sexes-1141181868-
1553	Epilepsy custom	Epilepsy_custom	categorical			Nervous system disorders	21	violet		5177	389664	0.296122	-0.00931343	NA	NA	categorical-Epilepsy_custom-both_sexes--custom
1554	Weighted-mean OD in tract medial lemniscus (right)	25695	continuous		UK Biobank Assessment Centre > Imaging > Brain MRI > Diffusion brain MRI > dMRI weighted means	Imaging	15	springgreen		16495	NA	0.296167	-0.00247616	NA	NA	continuous-25695-both_sexes--irnt
1555	Creatinine	30700	continuous		Biological samples > Assay results > Blood assays > Blood biochemistry	Assay results	1	darkcyan		376624	NA	0.296837	-0.000836367	NA	NA	continuous-30700-both_sexes--irnt
1556	Mean L1 in pontine crossing tract on FA skeleton	25201	continuous		UK Biobank Assessment Centre > Imaging > Brain MRI > Diffusion brain MRI > dMRI skeleton	Imaging	15	springgreen		16497	NA	0.297084	-0.00398307	NA	NA	continuous-25201-both_sexes--irnt
1557	M44.1 Endoscopic lithopaxy	41200	categorical		Health-related outcomes > Hospital inpatient > Summary Operations	Operations	22	lightseagreen		243	394598	0.297108	-0.0421607	NA	NA	categorical-41200-both_sexes-M441-
1558	alcoholic cirrhosis custom	alcoholic_cirrhosis_custom	categorical		Health-related outcomes > Hepatobiliary	Hepatobiliary	14	navy		770	385587	0.297771	-0.0238563	NA	NA	categorical-alcoholic_cirrhosis_custom-both_sexes--custom
1559	Volume of grey matter in X Cerebellum (right)	25920	continuous		UK Biobank Assessment Centre > Imaging > Brain MRI > T1 structural brain MRI > Regional grey matter volumes (FAST)	Imaging	15	springgreen		18188	NA	0.298916	0.00431939	NA	NA	continuous-25920-both_sexes--irnt
1560	X36.2 Venesection	41200	categorical		Health-related outcomes > Hospital inpatient > Summary Operations	Operations	22	lightseagreen		946	393895	0.300091	0.0218242	NA	NA	categorical-41200-both_sexes-X362-
1561	O24 Diabetes mellitus in pregnancy	132202	icd_first_occurrence		Health-related outcomes > First occurrences > Pregnancy, childbirth and the puerperium	Pregnancy and childbirth	24	hotpink		492	213121	0.300237	-0.0290738	NA	NA	icd_first_occurrence-132202-both_sexes--
1562	E25.3 Diagnostic endoscopic examination of nasopharynx NEC	41210	categorical		Health-related outcomes > Hospital inpatient > Summary Operations	Operations	22	lightseagreen		314	394527	0.300259	-0.0178468	NA	NA	categorical-41210-both_sexes-E253-
1563	E45 cream	20003	categorical		UK Biobank Assessment Centre > Verbal interview > Medications	Medications	18	snow2		255	394528	0.300343	-0.0418485	NA	NA	categorical-20003-both_sexes-1140878304-
1564	Rheumatoid factor	30820	continuous		Biological samples > Assay results > Blood assays > Blood biochemistry	Assay results	1	darkcyan		33546	NA	0.30078	0.000868923	NA	NA	continuous-30820-both_sexes--irnt
1565	F10 Mental and behavioural disorders due to use of alcohol	130854	icd_first_occurrence		Health-related outcomes > First occurrences > Mental and behavioural disorders	Mental health	19	slategray3		7757	387084	0.301139	0.00773061	NA	NA	icd_first_occurrence-130854-both_sexes--
1566	C81.2 Laser photocoagulation of retina for detachment	41200	categorical		Health-related outcomes > Hospital inpatient > Summary Operations	Operations	22	lightseagreen		232	394609	0.301232	-0.0419773	NA	NA	categorical-41200-both_sexes-C812-
1567	T54.1 Division of palmar fascia	41200	categorical		Health-related outcomes > Hospital inpatient > Summary Operations	Operations	22	lightseagreen		246	394595	0.301495	-0.0420556	NA	NA	categorical-41200-both_sexes-T541-
1568	N86 Erosion and ectropion of cervix uteri	132134	icd_first_occurrence		Health-related outcomes > First occurrences > Genitourinary system disorders	Genitourinary system disorders	12	lightgoldenrod		1596	212017	0.301928	0.00637194	NA	NA	icd_first_occurrence-132134-both_sexes--
1569	I36 Nonrheumatic tricuspid valve disorders	131326	icd_first_occurrence		Health-related outcomes > First occurrences > Circulatory system disorders	Circulatory system disorders	5	indianred		166	394675	0.302267	-0.00150025	NA	NA	icd_first_occurrence-131326-both_sexes--
1570	Volume of grey matter in VIIIb Cerebellum (right)	25914	continuous		UK Biobank Assessment Centre > Imaging > Brain MRI > T1 structural brain MRI > Regional grey matter volumes (FAST)	Imaging	15	springgreen		18188	NA	0.302537	0.0038531	NA	NA	continuous-25914-both_sexes--irnt
1571	Mean OD in posterior corona radiata on FA skeleton (left)	25419	continuous		UK Biobank Assessment Centre > Imaging > Brain MRI > Diffusion brain MRI > dMRI skeleton	Imaging	15	springgreen		16496	NA	0.30254	-0.0032491	NA	NA	continuous-25419-both_sexes--irnt
1572	Z38.1 Common iliac artery	41210	categorical		Health-related outcomes > Hospital inpatient > Summary Operations	Operations	22	lightseagreen		241	394600	0.302763	-0.0419249	NA	NA	categorical-41210-both_sexes-Z381-
1573	Z54.4 Biceps brachii	41210	categorical		Health-related outcomes > Hospital inpatient > Summary Operations	Operations	22	lightseagreen		894	393947	0.302926	0.0215971	NA	NA	categorical-41210-both_sexes-Z544-
1574	L63 Alopecia areata	131778	icd_first_occurrence		Health-related outcomes > First occurrences > Skin and subcutaneous tissue disorders	Skin disorder	26	tan1		681	394160	0.302948	0.0164568	NA	NA	icd_first_occurrence-131778-both_sexes--
1575	Furosemide	20003	categorical		UK Biobank Assessment Centre > Verbal interview > Medications	Medications	18	snow2		2991	391792	0.30313	-0.00674731	NA	NA	categorical-20003-both_sexes-1140909708-
1576	Z12.4 Plantar nerve	41210	categorical		Health-related outcomes > Hospital inpatient > Summary Operations	Operations	22	lightseagreen		934	393907	0.303226	0.00861189	NA	NA	categorical-41210-both_sexes-Z124-
1577	S08.1 Curettage and cauterisation of lesion of skin of head or neck	41200	categorical		Health-related outcomes > Hospital inpatient > Summary Operations	Operations	22	lightseagreen		296	394545	0.30351	-0.0177993	NA	NA	categorical-41200-both_sexes-S081-
1578	Diazepam	20003	categorical		UK Biobank Assessment Centre > Verbal interview > Medications	Medications	18	snow2		1073	393710	0.303541	0.00720147	NA	NA	categorical-20003-both_sexes-1140863152-
1579	H22.8 Other specified diagnostic endoscopic examination of colon	41200	categorical		Health-related outcomes > Hospital inpatient > Summary Operations	Operations	22	lightseagreen		294	394547	0.303623	0.0273178	NA	NA	categorical-41200-both_sexes-H228-
1580	Attempted fluid intelligence (FI) test.	4924	categorical		UK Biobank Assessment Centre > Cognitive function > Fluid intelligence / reasoning	Health and medical history	13	royalblue		1602	128302	0.303684	-0.0147484	NA	NA	categorical-4924-both_sexes--
1581	K26.2 Xenograft replacement of aortic valve	41200	categorical		Health-related outcomes > Hospital inpatient > Summary Operations	Operations	22	lightseagreen		370	394471	0.303719	-0.0232579	NA	NA	categorical-41200-both_sexes-K262-
1582	E83 Disorders of mineral metabolism	130820	icd_first_occurrence		Health-related outcomes > First occurrences > Endocrine, nutritional and metabolic diseases	Endocrine and metabolic diseases	10	thistle		3458	391383	0.303738	0.0113062	NA	NA	icd_first_occurrence-130820-both_sexes--
1583	Q18.8 Other specified diagnostic endoscopic examination of uterus	41210	categorical		Health-related outcomes > Hospital inpatient > Summary Operations	Operations	22	lightseagreen		1499	212114	0.304117	-0.0165621	NA	NA	categorical-41210-both_sexes-Q188-
1584	Z47.3 Skin of cheek	41210	categorical		Health-related outcomes > Hospital inpatient > Summary Operations	Operations	22	lightseagreen		4183	390658	0.304187	-0.00390506	NA	NA	categorical-41210-both_sexes-Z473-
1585	Mean L1 in anterior corona radiata on FA skeleton (right)	25222	continuous		UK Biobank Assessment Centre > Imaging > Brain MRI > Diffusion brain MRI > dMRI skeleton	Imaging	15	springgreen		16497	NA	0.304314	0.00177326	NA	NA	continuous-25222-both_sexes--irnt
1586	Mean ISOVF in posterior limb of internal capsule on FA skeleton (right)	25458	continuous		UK Biobank Assessment Centre > Imaging > Brain MRI > Diffusion brain MRI > dMRI skeleton	Imaging	15	springgreen		16496	NA	0.304399	0.002591	NA	NA	continuous-25458-both_sexes--irnt
1587	F66 Psychological and behavioural disorders associated with sexual development and orientation	130944	icd_first_occurrence		Health-related outcomes > First occurrences > Mental and behavioural disorders	Mental health	19	slategray3		314	394527	0.304417	0.0358034	NA	NA	icd_first_occurrence-130944-both_sexes--
1588	Mean L3 in fornix cres+stria terminalis on FA skeleton (left)	25335	continuous		UK Biobank Assessment Centre > Imaging > Brain MRI > Diffusion brain MRI > dMRI skeleton	Imaging	15	springgreen		16497	NA	0.304453	-0.00456223	NA	NA	continuous-25335-both_sexes--irnt
1589	F12.2 Root canal therapy to tooth	41210	categorical		Health-related outcomes > Hospital inpatient > Summary Operations	Operations	22	lightseagreen		478	394363	0.304731	-0.0291285	NA	NA	categorical-41210-both_sexes-F122-
1590	E13.3 Intranasal antrostomy	41200	categorical		Health-related outcomes > Hospital inpatient > Summary Operations	Operations	22	lightseagreen		505	394336	0.305022	-0.0292431	NA	NA	categorical-41200-both_sexes-E133-
1591	Calcipotriol	20003	categorical		UK Biobank Assessment Centre > Verbal interview > Medications	Medications	18	snow2		243	394540	0.30503	-0.0418282	NA	NA	categorical-20003-both_sexes-1140880086-
1592	S57.9 Unspecified exploration of other skin of other site	41200	categorical		Health-related outcomes > Hospital inpatient > Summary Operations	Operations	22	lightseagreen		204	394637	0.305203	-0.00571136	NA	NA	categorical-41200-both_sexes-S579-
1593	Gtn 400micrograms spray	20003	categorical		UK Biobank Assessment Centre > Verbal interview > Medications	Medications	18	snow2		956	393827	0.305838	0.00874287	NA	NA	categorical-20003-both_sexes-1140851812-
1594	Weighted-mean FA in tract corticospinal tract (right)	25497	continuous		UK Biobank Assessment Centre > Imaging > Brain MRI > Diffusion brain MRI > dMRI weighted means	Imaging	15	springgreen		16496	NA	0.305842	-0.0049622	NA	NA	continuous-25497-both_sexes--irnt
1595	Prospective memory result	20018	continuous		UK Biobank Assessment Centre > Cognitive function > Prospective memory	Health and medical history	13	royalblue		131007	NA	0.306042	0.000892182	NA	NA	continuous-20018-both_sexes--
1596	C25.3 Dacryocystorhinostomy and insertion of tube HFQ	41200	categorical		Health-related outcomes > Hospital inpatient > Summary Operations	Operations	22	lightseagreen		523	394318	0.306505	-0.0291562	NA	NA	categorical-41200-both_sexes-C253-
1597	Weighted-mean L3 in tract acoustic radiation (right)	25624	continuous		UK Biobank Assessment Centre > Imaging > Brain MRI > Diffusion brain MRI > dMRI weighted means	Imaging	15	springgreen		16496	NA	0.306558	0.00502796	NA	NA	continuous-25624-both_sexes--irnt
1598	Y11.2 Cryotherapy to organ NOC	41210	categorical		Health-related outcomes > Hospital inpatient > Summary Operations	Operations	22	lightseagreen		271	394570	0.306581	-0.0167757	NA	NA	categorical-41210-both_sexes-Y112-
1599	Rubella / german measles	20002	categorical		UK Biobank Assessment Centre > Verbal interview > Medical conditions	Health and medical history	13	royalblue		478	394305	0.307041	-0.0291398	NA	NA	categorical-20002-both_sexes-1570-
1600	D15.3 Incision of ear drum NEC	41200	categorical		Health-related outcomes > Hospital inpatient > Summary Operations	Operations	22	lightseagreen		180	394661	0.307604	-0.00402964	NA	NA	categorical-41200-both_sexes-D153-
1601	Iron	100011	continuous		Online follow-up > Diet by 24-hour recall > Estimated nutrients yesterday	Diet by recall	7	gold		56050	NA	0.307888	0.0025216	NA	NA	continuous-100011-both_sexes--irnt
1602	Y39.2 Other injection of radiocontrast substance into organ NOC	41210	categorical		Health-related outcomes > Hospital inpatient > Summary Operations	Operations	22	lightseagreen		228	394613	0.307911	0.0424911	NA	NA	categorical-41210-both_sexes-Y392-
1603	Dicloflex 25mg e/c tablet	20003	categorical		UK Biobank Assessment Centre > Verbal interview > Medications	Medications	18	snow2		464	394319	0.308127	0.0284794	NA	NA	categorical-20003-both_sexes-1140921828-
1604	Weighted-mean MD in tract inferior longitudinal fasciculus (left)	25529	continuous		UK Biobank Assessment Centre > Imaging > Brain MRI > Diffusion brain MRI > dMRI weighted means	Imaging	15	springgreen		16496	NA	0.308249	0.0048339	NA	NA	continuous-25529-both_sexes--irnt
1605	D14.2 Tympanoplasty NEC	41200	categorical		Health-related outcomes > Hospital inpatient > Summary Operations	Operations	22	lightseagreen		278	394563	0.308429	-0.0165981	NA	NA	categorical-41200-both_sexes-D142-
1606	Birth weight known	120	categorical		UK Biobank Assessment Centre > Verbal interview > Early life factors	Health and medical history	13	royalblue		224079	170704	0.308469	-0.00205847	NA	NA	categorical-120-both_sexes-1-
1607	Q43.2 Excision of lesion of ovary	41200	categorical		Health-related outcomes > Hospital inpatient > Summary Operations	Operations	22	lightseagreen		242	213371	0.308697	-0.0416137	NA	NA	categorical-41200-both_sexes-Q432-
1608	Mean ISOVF in cerebral peduncle on FA skeleton (right)	25454	continuous		UK Biobank Assessment Centre > Imaging > Brain MRI > Diffusion brain MRI > dMRI skeleton	Imaging	15	springgreen		16496	NA	0.308779	-0.00397584	NA	NA	continuous-25454-both_sexes--irnt
1609	Nortriptyline	20003	categorical		UK Biobank Assessment Centre > Verbal interview > Medications	Medications	18	snow2		230	394553	0.308908	-0.0120649	NA	NA	categorical-20003-both_sexes-1140867818-
1610	Y78.9 Unspecified arteriotomy approach to organ under image control	41210	categorical		Health-related outcomes > Hospital inpatient > Summary Operations	Operations	22	lightseagreen		229	394612	0.309163	-0.0420148	NA	NA	categorical-41210-both_sexes-Y789-
1611	W85.8 Other specified therapeutic endoscopic operations on cavity of knee joint	41200	categorical		Health-related outcomes > Hospital inpatient > Summary Operations	Operations	22	lightseagreen		606	394235	0.309283	-0.0102976	NA	NA	categorical-41200-both_sexes-W858-
1612	Osteoporosis	20002	categorical		UK Biobank Assessment Centre > Verbal interview > Medical conditions	Health and medical history	13	royalblue		6382	388401	0.309383	-0.00143034	NA	NA	categorical-20002-both_sexes-1309-
1613	Tinnitus	4803	continuous		UK Biobank Assessment Centre > Touchscreen > Health and medical history > Hearing	Health and medical history	13	royalblue		128983	NA	0.309496	-0.00203131	NA	NA	continuous-4803-both_sexes--
1614	F09.5 Surgical removal of retained root of tooth	41210	categorical		Health-related outcomes > Hospital inpatient > Summary Operations	Operations	22	lightseagreen		174	394667	0.309502	-0.00394266	NA	NA	categorical-41210-both_sexes-F095-
1615	T42.3 Endoscopic division of adhesions of peritoneum	41200	categorical		Health-related outcomes > Hospital inpatient > Summary Operations	Operations	22	lightseagreen		459	394382	0.30966	0.0272917	NA	NA	categorical-41200-both_sexes-T423-
1616	G35 Multiple sclerosis	131042	icd_first_occurrence		Health-related outcomes > First occurrences > Nervous system disorders	Nervous system disorders	21	violet		1916	392925	0.309893	-0.0104036	NA	NA	icd_first_occurrence-131042-both_sexes--
1617	I98 Other disorders of circulatory system in diseases classified elsewhere	131420	icd_first_occurrence		Health-related outcomes > First occurrences > Circulatory system disorders	Circulatory system disorders	5	indianred		314	394527	0.310698	-0.0191005	NA	NA	icd_first_occurrence-131420-both_sexes--
1618	Weighted-mean MD in tract posterior thalamic radiation (right)	25535	continuous		UK Biobank Assessment Centre > Imaging > Brain MRI > Diffusion brain MRI > dMRI weighted means	Imaging	15	springgreen		16496	NA	0.310968	0.00466572	NA	NA	continuous-25535-both_sexes--irnt
1619	Volume of grey matter in VIIIb Cerebellum (left)	25912	continuous		UK Biobank Assessment Centre > Imaging > Brain MRI > T1 structural brain MRI > Regional grey matter volumes (FAST)	Imaging	15	springgreen		18188	NA	0.311038	0.00463373	NA	NA	continuous-25912-both_sexes--irnt
1620	J03 Acute tonsillitis	131430	icd_first_occurrence		Health-related outcomes > First occurrences > Respiratory system disorders	Respiratory disorder	25	skyblue2		13147	381694	0.311075	0.00426791	NA	NA	icd_first_occurrence-131430-both_sexes--
[truncated: 2,601 more rows]
