# Supplementary material for: Predisposition to hematopoietic malignancies by deleterious germline CHEK2 variants
Source: Leukemia. 2025 May 7;39(7):1702–13. doi: 10.1038/s41375-025-02635-1 (PMC12208901; doi:10.1038/s41375-025-02635-1)
Supplement: Supplementary file 7 — Supplemental Table 6 [file 41375_2025_2635_MOESM7_ESM.xls]

## Sheet: CHEK2_Supplemental_Table_6_v25
Gene Name	Gene Id	P Value SKATO	P Value Burden	P Value SKAT	BETA Burden	Burden Set	Chrom : Position	Chrom	Position
TET2	ENSG00000168769	1.52978e-25	2.44886e-20	2.46286e-15	0.176629	pLoF	4105233891	4	105233891
EZH2	ENSG00000106462	1.52911e-08	3.00653e-08	3.88386e-07	0.430923	pLoF	7148807599	7	148807599
CHEK2	ENSG00000183765	5.7796e-07	6.08229e-07	7.8833e-05	0.0921758	pLoF	22028687869	22	28687869
GCGR	ENSG00000215644	4.82653e-05	0.00684797	4.05339e-05	0.163455	pLoF	17081808919	17	81808919
CBL	ENSG00000110395	7.36647e-05	7.50666e-05	0.000186433	0.216685	pLoF	11119206347	11	119206347
LAYN	ENSG00000204381	8.27845e-05	0.00169166	7.41319e-05	0.208735	pLoF	11111536727	11	111536727
DNMT3A	ENSG00000119772	0.000182766	0.0224541	8.55073e-05	0.125575	pLoF	2025234129	2	25234129
SIDT2	ENSG00000149577	0.000206627	0.000314565	0.000377069	0.181072	pLoF	11117174852	11	117174852
STX8	ENSG00000170310	0.000218747	0.0107731	7.76758e-05	0.149136	pLoF	17009250509	17	9250509
FAM20B	ENSG00000116199	0.000246322	0.000274074	0.000247522	0.271428	pLoF	1179043764	1	179043764
TRPM6	ENSG00000119121	0.000247667	0.0149924	0.000184285	0.137162	pLoF	9074724504	9	74724504
C4orf47	ENSG00000205129	0.00029021	0.00183314	0.000269756	0.0711931	pLoF	4185429395	4	185429395
RASAL1	ENSG00000111344	0.00029159	0.00442817	0.000252897	0.125749	pLoF	12113093819	12	113093819
KDM5B	ENSG00000117139	0.000317629	0.00975451	0.000155201	0.152515	pLoF	1202728943	1	202728943
IRX1	ENSG00000170549	0.00032299	0.000219248	0.00042788	0.279394	pLoF	5003596015	5	3596015
RASA2	ENSG00000155903	0.00035668	0.0134543	0.000183667	0.141309	pLoF	3141486960	3	141486960
AKR1B15	ENSG00000227471	0.000367264	0.00402382	0.00023743	0.129149	pLoF	7134565344	7	134565344
DDX41	ENSG00000183258	0.000368	0.000378036	0.00120164	0.11577	pLoF	5177508115	5	177508115
RUNX1	ENSG00000159216	0.000399	0.000308176	0.000869592	0.176099	pLoF	21034792080	21	34792080
PEAR1	ENSG00000187800	0.000400114	0.033533	0.000180915	0.112403	pLoF	1156903913	1	156903913
BEAN1	ENSG00000166546	0.000471004	0.0034148	0.000420654	0.185893	pLoF	16066437565	16	66437565
RNF149	ENSG00000163162	0.00047388	0.00186473	0.000432335	0.204688	pLoF	2101272890	2	101272890
RHBDF1	ENSG00000007384	0.000474436	0.0023755	0.000337111	0.136661	pLoF	16000053292	16	53292
RABL2A	ENSG00000144134	0.000476623	0.000264184	0.00189167	0.189094	pLoF	2113628466	2	113628466
RYR3	ENSG00000198838	0.000476937	0.0466525	0.000215946	0.101387	pLoF	15033310995	15	33310995
DNAH17	ENSG00000187775	0.00048064	0.00160434	0.00133444	0.0700144	pLoF	17078419482	17	78419482
DZIP3	ENSG00000198919	0.000500724	0.013844	0.000270326	0.102552	pLoF	3108584991	3	108584991
PDIA6	ENSG00000143870	0.000526996	0.000536848	0.000527948	0.247915	pLoF	2010778499	2	10778499
AHI1	ENSG00000135541	0.000534043	0.00710597	0.000379225	0.0940446	pLoF	6135285565	6	135285565
BAD	ENSG00000002330	0.000539979	0.000442017	0.000617019	0.254696	pLoF	11064264874	11	64264874
XK	ENSG00000047597	0.000548887	0.000592452	0.000555493	0.472883	pLoF	23037685874	X	37685874
ZNFX1	ENSG00000124201	0.000550959	0.00138712	0.000621469	0.145318	pLoF	20049241812	20	49241812
WDR89	ENSG00000140006	0.00059835	0.00713198	0.000504402	0.161135	pLoF	14063594501	14	63594501
PDCD11	ENSG00000148843	0.000598766	0.0143691	0.000317151	0.139771	pLoF	10103392121	10	103392121
ZBTB11	ENSG00000066422	0.000599173	0.00200176	0.000421478	0.203144	pLoF	3101651066	3	101651066
NFE2L3	ENSG00000050344	0.000607217	0.0122138	0.000471332	0.140735	pLoF	7026152422	7	26152422
ENPP3	ENSG00000154269	0.000648841	0.000447413	0.00668031	0.0828625	pLoF	6131623461	6	131623461
MFSD3	ENSG00000167700	0.000649944	0.00140161	0.000733431	0.151766	pLoF	8144504213	8	144504213
HSPBAP1	ENSG00000169087	0.000663989	0.00110573	0.000689151	0.151656	pLoF	3122740305	3	122740305
ZNF624	ENSG00000197566	0.000747489	0.00224366	0.000495926	0.199397	pLoF	17016616874	17	16616874
CPO	ENSG00000144410	0.000761663	0.00823602	0.000443966	0.15776	pLoF	2206939552	2	206939552
BCAM	ENSG00000187244	0.00079631	0.0192115	0.000389403	0.131128	pLoF	19044809038	19	44809038
TRIB3	ENSG00000101255	0.000803636	0.0176718	0.000373723	0.13431	pLoF	20000382454	20	382454
DCAF11	ENSG00000100897	0.00081402	0.0358767	0.000539105	0.196776	pLoF	14024114597	14	24114597
CYHR1	ENSG00000187954	0.000827991	0.00103039	0.000794838	0.433108	pLoF	8144452267	8	144452267
GPAA1	ENSG00000197858	0.000842065	0.00564735	0.000517972	0.169548	pLoF	8144078619	8	144078619
POSTN	ENSG00000133110	0.000845789	0.0210625	0.000421733	0.127319	pLoF	13037563284	13	37563284
YTHDF1	ENSG00000149658	0.000851227	0.00414504	0.000608114	0.174464	pLoF	20063196606	20	63196606
POLR3E	ENSG00000058600	0.000852024	0.0099299	0.000450485	0.15202	pLoF	16022302912	16	22302912
P3H1	ENSG00000117385	0.000853129	0.00331278	0.000576912	0.186651	pLoF	1042746638	1	42746638
VWA3A	ENSG00000175267	0.000855667	0.0126829	0.000505385	0.104174	pLoF	16022092519	16	22092519
TOP1	ENSG00000198900	0.000882281	0.00130293	0.000838453	0.416542	pLoF	20041028994	20	41028994
DEXI	ENSG00000182108	0.000917672	0.00156866	0.000862804	0.403262	pLoF	16010941464	16	10941464
FAT3	ENSG00000165323	0.000919622	0.00601312	0.000551806	0.16341	pLoF	11092352102	11	92352102
ANO7	ENSG00000146205	0.000927413	0.0815154	0.000452995	0.0298456	pLoF	2241188501	2	241188501
TMPO	ENSG00000120802	0.000949059	0.00642282	0.000595577	0.165219	pLoF	12098515694	12	98515694
SMAD6	ENSG00000137834	0.000954138	0.0562295	0.00045741	0.0948902	pLoF	15066703186	15	66703186
UPF3B	ENSG00000125351	0.000972625	0.00106285	0.000911749	0.216082	pLoF	23119834026	X	119834026
CPT2	ENSG00000157184	0.000991422	0.0012507	0.00142373	0.153354	pLoF	1053196832	1	53196832
CACNA1S	ENSG00000081248	0.000995368	0.0269939	0.000499324	0.118467	pLoF	1201039719	1	201039719
UROS	ENSG00000188690	0.000999252	0.0026958	0.000928277	0.186231	pLoF	10125788463	10	125788463
SLU7	ENSG00000164609	0.00102154	0.00428636	0.000667513	0.177535	pLoF	5160403233	5	160403233
ANKRD42	ENSG00000137494	0.00102244	0.00381431	0.000926543	0.182035	pLoF	11083194606	11	83194606
GPR150	ENSG00000178015	0.00103912	0.000910773	0.00707944	0.0733146	pLoF	5095620219	5	95620219
CCDC80	ENSG00000091986	0.00104573	0.00395487	0.000674678	0.180931	pLoF	3112605392	3	112605392
TMEM126B	ENSG00000171204	0.00107441	0.00554308	0.000884942	0.167011	pLoF	11085628529	11	85628529
GABRB3	ENSG00000166206	0.00109073	0.00162958	0.00102364	0.400516	pLoF	15026547743	15	26547743
ANKRD6	ENSG00000135299	0.00109434	0.0108273	0.000617928	0.149258	pLoF	6089566852	6	89566852
P3R3URF-PIK3R3	ENSG00000278139	0.00110257	0.0267582	0.000566994	0.11578	pLoF	1046043619	1	46043619
CD248	ENSG00000174807	0.00111609	0.00191695	0.00105368	0.389033	pLoF	11066314691	11	66314691
PIH1D1	ENSG00000104872	0.00112768	0.000981265	0.00134399	0.225603	pLoF	19049441298	19	49441298
IL27RA	ENSG00000104998	0.00113944	0.00871785	0.000679848	0.156031	pLoF	19014028150	19	14028150
ACAP3	ENSG00000131584	0.00115121	0.0290642	0.000727793	0.21033	pLoF	1001287393	1	1287393
MMP17	ENSG00000198598	0.00115558	0.00163924	0.00171867	0.148035	pLoF	12131828416	12	131828416
TDRD1	ENSG00000095627	0.00118721	0.0255582	0.000803624	0.217948	pLoF	10114187763	10	114187763
XPA	ENSG00000136936	0.00119584	0.0140786	0.000909491	0.134754	pLoF	9097671063	9	97671063
TGDS	ENSG00000088451	0.0011999	0.00480723	0.000791771	0.174717	pLoF	13094574753	13	94574753
FAM114A1	ENSG00000197712	0.00121007	0.0125512	0.000725539	0.144932	pLoF	4038878009	4	38878009
MIOX	ENSG00000100253	0.00121699	0.00683771	0.00106924	0.162003	pLoF	22050481858	22	50481858
RRAS2	ENSG00000133818	0.00122055	0.00234335	0.00113783	0.374761	pLoF	11014279305	11	14279305
DAW1	ENSG00000123977	0.00127659	0.00444462	0.00085432	0.177218	pLoF	2227870298	2	227870298
TBC1D32	ENSG00000146350	0.00129779	0.0156074	0.000835143	0.0797498	pLoF	6121080662	6	121080662
SLC37A1	ENSG00000160190	0.00130484	0.00700516	0.00111243	0.15572	pLoF	21042518354	21	42518354
LARGE1	ENSG00000133424	0.0013157	0.0224109	0.00092727	0.225786	pLoF	22033274356	22	33274356
OSBPL3	ENSG00000070882	0.0013394	0.093678	0.000782029	0.135681	pLoF	7024800172	7	24800172
IRF2BP1	ENSG00000170604	0.0013568	0.00272122	0.00125947	0.364286	pLoF	19045883933	19	45883933
SNX14	ENSG00000135317	0.00136402	0.0260356	0.000688147	0.120621	pLoF	6085505928	6	85505928
ZNF771	ENSG00000179965	0.00136978	0.00299254	0.0012455	0.357627	pLoF	16030408021	16	30408021
UBQLN1	ENSG00000135018	0.00137124	0.00247539	0.00128155	0.370933	pLoF	9083661690	9	83661690
SIGLEC9	ENSG00000129450	0.00138561	0.00442141	0.00119234	0.127363	pLoF	19051124854	19	51124854
CHL1	ENSG00000134121	0.00139103	0.0302696	0.000939248	0.207015	pLoF	3000319747	3	319747
TBC1D31	ENSG00000156787	0.00139426	0.0283188	0.000749873	0.0859565	pLoF	8123072680	8	123072680
NSUN6	ENSG00000241058	0.00140184	0.0410215	0.000999757	0.103313	pLoF	10018545938	10	18545938
AC097637.1	ENSG00000173366	0.00142468	0.0273707	0.000999038	0.213403	pLoF	3052221136	3	52221136
JPH1	ENSG00000104369	0.00142532	0.00299076	0.001305	0.357684	pLoF	8074237191	8	74237191
GRM2	ENSG00000164082	0.00143049	0.0349392	0.00117202	0.197401	pLoF	3051703630	3	51703630
LRRC10B	ENSG00000204950	0.00143162	0.00266982	0.00132513	0.365634	pLoF	11061508888	11	61508888
DDRGK1	ENSG00000198171	0.00143668	0.0247118	0.00102553	0.219943	pLoF	20003190540	20	3190540
MRC2	ENSG00000011028	0.00143734	0.00480866	0.000961126	0.171913	pLoF	17062627733	17	62627733
COPA	ENSG00000122218	0.00145629	0.00344457	0.00133173	0.347867	pLoF	1160285020	1	160285020
FNDC3B	ENSG00000075420	0.00146014	0.00345227	0.00133226	0.347722	pLoF	3172112447	3	172112447
OPRD1	ENSG00000116329	0.00146114	0.0316611	0.00091498	0.204437	pLoF	1028812310	1	28812310
CADPS	ENSG00000163618	0.00147812	0.0162871	0.0010773	0.24525	pLoF	3062399334	3	62399334
INO80D	ENSG00000114933	0.00149967	0.00438639	0.0013384	0.331239	pLoF	2206004306	2	206004306
PLLP	ENSG00000102934	0.0015	0.00531585	0.00137035	0.318164	pLoF	16057252098	16	57252098
AP2M1	ENSG00000161203	0.00150031	0.0104915	0.00120791	0.273147	pLoF	3184169935	3	184169935
AGPAT4	ENSG00000026652	0.00150039	0.00510761	0.00136915	0.32085	pLoF	6161136476	6	161136476
RAD18	ENSG00000070950	0.00150063	0.0170942	0.00118534	0.132097	pLoF	3008881306	3	8881306
DTNBP1	ENSG00000047579	0.0015039	0.00227121	0.00132588	0.199063	pLoF	6015519995	6	15519995
FRMD8	ENSG00000126391	0.0015126	0.0188884	0.00115944	0.121735	pLoF	11065381813	11	65381813
LRRC70	ENSG00000186105	0.00151779	0.02464	0.000811458	0.121086	pLoF	5062579368	5	62579368
GPR18	ENSG00000125245	0.00151855	0.0335919	0.00105582	0.200166	pLoF	13099254830	13	99254830
AP000350.4	ENSG00000251357	0.00152281	0.0392204	0.000843254	0.191083	pLoF	22023857352	22	23857352
GOLGA5	ENSG00000066455	0.00153832	0.01619	0.00115153	0.245631	pLoF	14092797393	14	92797393
CALCOCO2	ENSG00000136436	0.00155659	0.0220933	0.00112484	0.226712	pLoF	17048841648	17	48841648
TACSTD2	ENSG00000184292	0.00155675	0.00136538	0.00169071	0.213672	pLoF	1058576069	1	58576069
RPL29	ENSG00000162244	0.00161745	0.00241594	0.00152904	0.372211	pLoF	3051988534	3	51988534
CNOT6	ENSG00000113300	0.00161812	0.002739	0.00149129	0.363859	pLoF	5180529266	5	180529266
LMNB1	ENSG00000113368	0.00162473	0.0144828	0.00123773	0.252593	pLoF	5126777379	5	126777379
PHC3	ENSG00000173889	0.00163925	0.00686566	0.00138693	0.30098	pLoF	3170083948	3	170083948
COL2A1	ENSG00000139219	0.00164886	0.00345228	0.00149525	0.347718	pLoF	12047968080	12	47968080
ARID2	ENSG00000189079	0.00165091	0.00359457	0.00150049	0.344958	pLoF	12045729751	12	45729751
NDST2	ENSG00000166507	0.0016539	0.085748	0.000984269	0.140938	pLoF	10073796916	10	73796916
WDR18	ENSG00000065268	0.00165661	0.0194016	0.00122648	0.234532	pLoF	19000984347	19	984347
PKD1L2	ENSG00000166473	0.00167314	0.0676235	0.00100612	0.155841	pLoF	16081170358	16	81170358
SSTR1	ENSG00000139874	0.00167433	0.0043508	0.00146079	0.331793	pLoF	14038209259	14	38209259
SCNN1D	ENSG00000162572	0.0016784	0.0117972	0.00120541	0.0855877	pLoF	1001281148	1	1281148
ZNF689	ENSG00000156853	0.00169921	0.0114588	0.00136245	0.267497	pLoF	16030604176	16	30604176
AKAP6	ENSG00000151320	0.0017007	0.0333169	0.00111837	0.200435	pLoF	14032433422	14	32433422
SLC4A2	ENSG00000164889	0.00170626	0.016461	0.00125784	0.244599	pLoF	7151053939	7	151053939
ITGBL1	ENSG00000198542	0.00171793	0.0289387	0.00118233	0.209421	pLoF	13101452778	13	101452778
TPRG1	ENSG00000188001	0.00172313	0.0031347	0.00161384	0.0916254	pLoF	3189190885	3	189190885
MTMR6	ENSG00000139505	0.00172487	0.004993	0.00117057	0.17353	pLoF	13025249135	13	25249135
PLS1	ENSG00000120756	0.00172745	0.00458734	0.00158254	0.125854	pLoF	3142664217	3	142664217
USP17L7	ENSG00000226430	0.00173735	0.0135915	0.00105013	0.138082	pLoF	8012128460	8	12128460
NAT10	ENSG00000135372	0.00174349	0.00227839	0.00363912	0.0917988	pLoF	11034108180	11	34108180
ARHGEF3	ENSG00000163947	0.00174573	0.00851305	0.00144993	0.286749	pLoF	3056729193	3	56729193
HOXA2	ENSG00000105996	0.00174947	0.00403758	0.00160166	0.336947	pLoF	7027095357	7	27095357
ANKS1A	ENSG00000064999	0.00177833	0.00541659	0.00156745	0.316884	pLoF	6034887691	6	34887691
SLC35D3	ENSG00000182747	0.00178152	0.0189376	0.00135932	0.235976	pLoF	6136922321	6	136922321
CCDC84	ENSG00000186166	0.00178214	0.0198163	0.00133364	0.233203	pLoF	11118998070	11	118998070
YES1	ENSG00000176105	0.00178226	0.0413739	0.00114698	0.185969	pLoF	18000724358	18	724358
GAREM1	ENSG00000141441	0.0017858	0.0171497	0.0013108	0.24062	pLoF	18032267810	18	32267810
PGLYRP2	ENSG00000161031	0.0017925	0.00313401	0.00136847	0.187637	pLoF	19015463950	19	15463950
OXCT1	ENSG00000083720	0.00179285	0.0187827	0.00109647	0.236509	pLoF	5041731299	5	41731299
ACY1	ENSG00000243989	0.0017956	0.00930745	0.00156956	0.109602	pLoF	3051980321	3	51980321
SNAP91	ENSG00000065609	0.00180563	0.00380794	0.0016443	0.340958	pLoF	6083556128	6	83556128
GJA8	ENSG00000121634	0.00181487	0.0152529	0.00138337	0.249383	pLoF	1147907940	1	147907940
TRAF4	ENSG00000076604	0.00181823	0.00799651	0.00154438	0.290872	pLoF	17028739041	17	28739041
LGMN	ENSG00000100600	0.00183625	0.00445336	0.00170521	0.167798	pLoF	14092704222	14	92704222
MIF	ENSG00000240972	0.00184084	0.0298421	0.00116102	0.204856	pLoF	22023894423	22	23894423
DNAJC2	ENSG00000105821	0.0018506	0.0168678	0.00137543	0.243102	pLoF	7103307589	7	103307589
RSPRY1	ENSG00000159579	0.00185998	0.00973172	0.00149081	0.278013	pLoF	16057185438	16	57185438
TWF2	ENSG00000247596	0.00186234	0.00735291	0.00158219	0.296438	pLoF	3052223613	3	52223613
CHRNA10	ENSG00000129749	0.00186295	0.00814055	0.00113398	0.15787	pLoF	11003661301	11	3661301
RIMS2	ENSG00000176406	0.00186724	0.010052	0.00146477	0.275904	pLoF	8103500839	8	103500839
MESP2	ENSG00000188095	0.00190094	0.0333833	0.0012774	0.200096	pLoF	15089776233	15	89776233
LAMB1	ENSG00000091136	0.00190238	0.0361945	0.000938183	0.108617	pLoF	7107918962	7	107918962
ABHD14A-ACY1	ENSG00000114786	0.00190278	0.0125241	0.00162047	0.102747	pLoF	3051973762	3	51973762
CDS2	ENSG00000101290	0.0019029	0.0578005	0.00120502	0.165248	pLoF	20005127003	20	5127003
CDH9	ENSG00000113100	0.00190694	0.00949121	0.0015612	0.279647	pLoF	5026881066	5	26881066
TMBIM6	ENSG00000139644	0.00191499	0.0514169	0.00125283	0.172312	pLoF	12049742006	12	49742006
SIGLEC12	ENSG00000254521	0.0019168	0.106594	0.00100016	0.0723591	pLoF	19051490491	19	51490491
FXYD4	ENSG00000150201	0.00192088	0.00924778	0.00154108	0.28135	pLoF	10043373716	10	43373716
PAX3	ENSG00000135903	0.00192431	0.0117707	0.00140671	0.265789	pLoF	2222201094	2	222201094
TNKS	ENSG00000173273	0.00192449	0.0237408	0.0013703	0.221776	pLoF	8009555828	8	9555828
BMP10	ENSG00000163217	0.00192998	0.00521597	0.00172624	0.319459	pLoF	2068865551	2	68865551
GAS2	ENSG00000148935	0.0019302	0.00790389	0.0016377	0.291658	pLoF	11022674794	11	22674794
ZNF592	ENSG00000166716	0.00193137	0.00519453	0.00171636	0.319733	pLoF	15084782596	15	84782596
RBM33	ENSG00000184863	0.00193639	0.00487785	0.00173611	0.324002	pLoF	7155644797	7	155644797
ZNF322	ENSG00000181315	0.00193884	0.0046576	0.00175165	0.327146	pLoF	6026637298	6	26637298
SRCAP	ENSG00000080603	0.00194256	0.0080715	0.0016178	0.290254	pLoF	16030697611	16	30697611
FKBP4	ENSG00000004478	0.0019657	0.0184391	0.00144824	0.237624	pLoF	12002795075	12	2795075
NUP98	ENSG00000110713	0.00196862	0.00373563	0.00181862	0.34227	pLoF	11003670021	11	3670021
C16orf70	ENSG00000125149	0.00197313	0.0308491	0.00134776	0.205074	pLoF	16067110082	16	67110082
ALDH8A1	ENSG00000118514	0.00197357	0.0424496	0.00128695	0.184751	pLoF	6134918335	6	134918335
CLPSL2	ENSG00000196748	0.00197489	0.00473456	0.00175937	0.326045	pLoF	6035776538	6	35776538
TBX1	ENSG00000184058	0.00198537	0.00581031	0.00175604	0.312162	pLoF	22019759400	22	19759400
GGA1	ENSG00000100083	0.00199739	0.00852411	0.0016788	0.28667	pLoF	22037608773	22	37608773
CPE	ENSG00000109472	0.00200176	0.00601769	0.00176584	0.309807	pLoF	4165379120	4	165379120
GABRD	ENSG00000187730	0.00200729	0.0352066	0.00137953	0.196122	pLoF	1002019351	1	2019351
POFUT1	ENSG00000101346	0.00200775	0.0115646	0.00161851	0.266907	pLoF	20032207804	20	32207804
PNMA1	ENSG00000176903	0.00202277	0.00900151	0.00167219	0.283102	pLoF	14073712540	14	73712540
LEO1	ENSG00000166477	0.00203573	0.0102542	0.00164108	0.274619	pLoF	15051938154	15	51938154
CTNNA1	ENSG00000044115	0.00203638	0.0231329	0.00143725	0.223325	pLoF	5138781850	5	138781850
CCZ1	ENSG00000122674	0.00204099	0.0102124	0.00126167	0.149326	pLoF	7005900160	7	5900160
C18orf54	ENSG00000166845	0.00205042	0.00337346	0.00186075	0.133217	pLoF	18054354026	18	54354026
IVNS1ABP	ENSG00000116679	0.00205591	0.0187673	0.00146825	0.235054	pLoF	1185297955	1	185297955
BORCS7	ENSG00000166275	0.00206052	0.00845093	0.00165535	0.287248	pLoF	10102854182	10	102854182
ETNK1	ENSG00000139163	0.00206604	0.00696071	0.00178311	0.300096	pLoF	12022624985	12	22624985
PTPN3	ENSG00000070159	0.00207651	0.0173095	0.00112093	0.132934	pLoF	9109379494	9	109379494
TMEM186	ENSG00000184857	0.00209896	0.00369085	0.00194429	0.342791	pLoF	16008795849	16	8795849
CAVIN1	ENSG00000177469	0.0021022	0.0117412	0.00167462	0.265931	pLoF	17042404632	17	42404632
DNAJB12	ENSG00000148719	0.00210518	0.018173	0.00159287	0.238546	pLoF	10072334490	10	72334490
MACF1	ENSG00000127603	0.00211726	0.0141087	0.00160856	0.254244	pLoF	1039084163	1	39084163
TMOD1	ENSG00000136842	0.00212234	0.00776168	0.00182065	0.292866	pLoF	9097524081	9	97524081
OXNAD1	ENSG00000154814	0.00212372	0.0629708	0.00134172	0.15909	pLoF	3016260706	3	16260706
TNIP1	ENSG00000145901	0.0021251	0.017123	0.00137398	0.24221	pLoF	5151025269	5	151025269
CDH7	ENSG00000081138	0.00212975	0.00918568	0.00176817	0.281781	pLoF	18065762774	18	65762774
DOLPP1	ENSG00000167130	0.00213577	0.00514232	0.00192457	0.320434	pLoF	9129081027	9	129081027
ZNF395	ENSG00000186918	0.00213717	0.00752938	0.00182901	0.294864	pLoF	8028342900	8	28342900
CYSRT1	ENSG00000197191	0.00214045	0.0249894	0.00156022	0.218218	pLoF	9137220326	9	137220326
MED12L	ENSG00000144893	0.00214538	0.0175084	0.00161509	0.240829	pLoF	3151086889	3	151086889
CST5	ENSG00000170367	0.0021478	0.0156389	0.00165893	0.24783	pLoF	20023876137	20	23876137
DLC1	ENSG00000164741	0.00216307	0.038278	0.00142777	0.191019	pLoF	8013085671	8	13085671
PLEKHA6	ENSG00000143850	0.00217104	0.0568838	0.00139472	0.166006	pLoF	1204213855	1	204213855
SERPINH1	ENSG00000149257	0.00218571	0.0180817	0.00160812	0.23881	pLoF	11075566248	11	75566248
COIL	ENSG00000121058	0.00220347	0.0289195	0.00152585	0.114718	pLoF	17056939059	17	56939059
PLCB3	ENSG00000149782	0.00220549	0.0188818	0.00162157	0.236133	pLoF	11064246530	11	64246530
ACSL5	ENSG00000197142	0.00220663	0.0906953	0.00132319	0.136991	pLoF	10112376203	10	112376203
RAC1	ENSG00000136238	0.00224464	0.0167175	0.00161517	0.243671	pLoF	7006374640	7	6374640
PRKAR2A	ENSG00000114302	0.00225603	0.0245055	0.00162236	0.219369	pLoF	3048751469	3	48751469
CHCHD7	ENSG00000170791	0.00225722	0.01112	0.0016832	0.269453	pLoF	8056212815	8	56212815
TCTEX1D2	ENSG00000213123	0.00226514	0.0415872	0.00143181	0.186103	pLoF	3196291265	3	196291265
PUS3	ENSG00000110060	0.00227126	0.00361945	0.00166906	0.183878	pLoF	11125893711	11	125893711
PIK3R3	ENSG00000117461	0.00227186	0.0201097	0.00126313	0.121913	pLoF	1046035141	1	46035141
ATG9B	ENSG00000181652	0.00229849	0.00147717	0.0176518	0.0788525	pLoF	7151007249	7	151007249
SLC39A1	ENSG00000143570	0.00233548	0.00603211	0.00211214	0.158712	pLoF	1153954206	1	153954206
APLP2	ENSG00000084234	0.00233958	0.0169181	0.00174772	0.242936	pLoF	11130069922	11	130069922
KLHL17	ENSG00000187961	0.0023423	0.0515771	0.00111641	0.0974407	pLoF	1000955867	1	955867
SPPL2B	ENSG00000005206	0.00234667	0.0144597	0.00182105	0.252722	pLoF	19002324084	19	2324084
ECM2	ENSG00000106823	0.00235531	0.00202315	0.00719201	0.0713684	pLoF	9092495315	9	92495315
MTA3	ENSG00000057935	0.00235774	0.00996037	0.00194775	0.276519	pLoF	2042568659	2	42568659
TMEM199	ENSG00000244045	0.00236777	0.0203682	0.0016885	0.231312	pLoF	17028352887	17	28352887
PPP2R3B	ENSG00000167393	0.00237118	0.0392904	0.00120573	0.105927	pLoF	23000334248	X	334248
CFLAR	ENSG00000003402	0.00237686	0.00696709	0.00207979	0.300047	pLoF	2201129791	2	201129791
SETD9	ENSG00000155542	0.00238886	0.00630966	0.00162144	0.166144	pLoF	5056909577	5	56909577
CACFD1	ENSG00000160325	0.0024357	0.0505447	0.00148601	0.173442	pLoF	9133455206	9	133455206
DNM1	ENSG00000106976	0.0024374	0.0159717	0.00179702	0.246497	pLoF	9128203360	9	128203360
MGAT5	ENSG00000152127	0.00243908	0.00657837	0.00212202	0.303856	pLoF	2134254289	2	134254289
NCAPD3	ENSG00000151503	0.00245092	0.0524699	0.00117179	0.0972005	pLoF	11134145912	11	134145912
HMGXB4	ENSG00000100281	0.0024743	0.0183847	0.00186834	0.237449	pLoF	22035262314	22	35262314
USP48	ENSG00000090686	0.00247917	0.0101535	0.00203594	0.275273	pLoF	1021679317	1	21679317
GRSF1	ENSG00000132463	0.00249255	0.132454	0.00142804	0.113304	pLoF	4070824317	4	70824317
SEC23B	ENSG00000101310	0.00249365	0.0529357	0.00121642	0.0963278	pLoF	20018504694	20	18504694
ZNF829	ENSG00000185869	0.00249659	0.00589308	0.00174369	0.164732	pLoF	19036891394	19	36891394
DOCK2	ENSG00000134516	0.00250663	0.0159062	0.00190447	0.246741	pLoF	5169637219	5	169637219
SF3B3	ENSG00000189091	0.00251714	0.0121385	0.0020259	0.263805	pLoF	16070519607	16	70519607
KRR1	ENSG00000111615	0.0025404	0.0848156	0.00147541	0.137664	pLoF	12075490400	12	75490400
ZNF500	ENSG00000103199	0.00257695	0.0140015	0.00203477	0.254736	pLoF	16004744758	16	4744758
PCDHGB5	ENSG00000276547	0.00258168	0.00409684	0.00217788	0.103261	pLoF	5141393129	5	141393129
CYTH4	ENSG00000100055	0.00259912	0.0123757	0.00211393	0.262583	pLoF	22037282418	22	37282418
LRIF1	ENSG00000121931	0.00260617	0.0695186	0.00162169	0.152721	pLoF	1110947831	1	110947831
ZNF880	ENSG00000221923	0.00260628	0.010708	0.00217317	0.271857	pLoF	19052365630	19	52365630
DTL	ENSG00000143476	0.00261468	0.0956465	0.00148039	0.130479	pLoF	1212035316	1	212035316
MON1A	ENSG00000164077	0.00261592	0.106722	0.00154491	0.126495	pLoF	3049908917	3	49908917
ADSL	ENSG00000239900	0.00263362	0.0469773	0.00173223	0.177608	pLoF	22040346459	22	40346459
ZDHHC3	ENSG00000163812	0.00263451	0.00581149	0.0023852	0.168172	pLoF	3044926534	3	44926534
ACBD3	ENSG00000182827	0.00264677	0.0146014	0.00202618	0.249409	pLoF	1226146545	1	226146545
EGLN1	ENSG00000135766	0.00267329	0.00364668	0.00250787	0.342408	pLoF	1231366321	1	231366321
TFDP2	ENSG00000114126	0.00268586	0.00505937	0.00243528	0.32088	pLoF	3141952430	3	141952430
IGSF23	ENSG00000216588	0.00269607	0.0231662	0.00155822	0.223862	pLoF	19044613532	19	44613532
MTMR4	ENSG00000108389	0.0027016	0.0181154	0.00200445	0.2349	pLoF	17058487574	17	58487574
TUFM	ENSG00000178952	0.0027056	0.0264059	0.0019522	0.213534	pLoF	16028842870	16	28842870
SUSD5	ENSG00000173705	0.00270656	0.00450113	0.0020788	0.175847	pLoF	3033152646	3	33152646
ADARB2	ENSG00000185736	0.00272582	0.013315	0.00215981	0.257918	pLoF	10001183096	10	1183096
LAMB4	ENSG00000091128	0.00275066	0.0433394	0.00150033	0.0756588	pLoF	7108023979	7	108023979
KLHL36	ENSG00000135686	0.00275284	0.0132225	0.00218867	0.258323	pLoF	16084650815	16	84650815
CCNE1	ENSG00000105173	0.00276017	0.0104213	0.00223021	0.27362	pLoF	19029812452	19	29812452
NOS2	ENSG00000007171	0.00277663	0.0225065	0.00149158	0.124251	pLoF	17027752755	17	27752755
SEZ6L	ENSG00000100095	0.00279306	0.0221969	0.00203411	0.225044	pLoF	22026169659	22	26169659
GNPDA2	ENSG00000163281	0.00279617	0.0195674	0.00209489	0.230576	pLoF	4044697371	4	44697371
RNF10	ENSG00000022840	0.00279829	0.0229945	0.00202949	0.222762	pLoF	12120534813	12	120534813
SLC9A2	ENSG00000115616	0.0028201	0.0498856	0.00181806	0.173707	pLoF	2102619763	2	102619763
CISH	ENSG00000114737	0.00282861	0.0491181	0.00187468	0.171982	pLoF	3050607518	3	50607518
IRGC	ENSG00000124449	0.00283122	0.0434913	0.00151031	0.183952	pLoF	19043718370	19	43718370
TOP2B	ENSG00000077097	0.00284659	0.0537652	0.00165182	0.169522	pLoF	3025593439	3	25593439
ZNF48	ENSG00000180035	0.00284974	0.0357973	0.00193688	0.194657	pLoF	16030395679	16	30395679
SHISA8	ENSG00000234965	0.00286268	0.0199189	0.00216392	0.231831	pLoF	22041904810	22	41904810
GATB	ENSG00000059691	0.00288399	0.00402353	0.00233189	0.180475	pLoF	4151671082	4	151671082
SAP30	ENSG00000164105	0.00290023	0.00526238	0.00265142	0.317901	pLoF	4173371062	4	173371062
MYH7	ENSG00000092054	0.00290165	0.0345703	0.00152221	0.110119	pLoF	14023408153	14	23408153
ZNF773	ENSG00000152439	0.00290292	0.023145	0.0018659	0.222975	pLoF	19057499953	19	57499953
VAC14	ENSG00000103043	0.00292944	0.0310043	0.00205067	0.203592	pLoF	16070685653	16	70685653
RDH14	ENSG00000240857	0.00293252	0.00312489	0.00279427	0.186368	pLoF	2018555045	2	18555045
ZNF579	ENSG00000218891	0.00293439	0.00392634	0.00275609	0.337082	pLoF	19055577786	19	55577786
CDH6	ENSG00000113361	0.002937	0.0131194	0.0023337	0.257124	pLoF	5031267431	5	31267431
SCAF4	ENSG00000156304	0.00295381	0.0422906	0.00195463	0.183423	pLoF	21031666416	21	31666416
NOTCH3	ENSG00000074181	0.00296244	0.079392	0.00175908	0.143808	pLoF	19015160631	19	15160631
ZW10	ENSG00000086827	0.00296735	0.0518334	0.00164808	0.171847	pLoF	11113733581	11	113733581
PTK2B	ENSG00000120899	0.00299949	0.0873503	0.00163945	0.0791181	pLoF	8027310702	8	27310702
TCF7	ENSG00000081059	0.00301461	0.00688611	0.00209238	0.300814	pLoF	5134114761	5	134114761
SSTR2	ENSG00000180616	0.00306753	0.0116461	0.00253742	0.266046	pLoF	17073169207	17	73169207
ZNF32	ENSG00000169740	0.00307899	0.0100888	0.00259748	0.275327	pLoF	10043643947	10	43643947
WFDC9	ENSG00000180205	0.00309663	0.00412172	0.00290745	0.333588	pLoF	20045608022	20	45608022
GIGYF1	ENSG00000146830	0.0030973	0.00485792	0.00259635	0.171877	pLoF	7100676229	7	100676229
RBSN	ENSG00000131381	0.00310583	0.0768134	0.00187894	0.143955	pLoF	3015065074	3	15065074
HAPLN3	ENSG00000140511	0.00311507	0.0270179	0.00223638	0.210971	pLoF	15088872831	15	88872831
COL9A3	ENSG00000092758	0.00314457	0.154449	0.00177966	0.104029	pLoF	20062812151	20	62812151
DLG5	ENSG00000151208	0.003148	0.0206472	0.00231149	0.228206	pLoF	10077792377	10	77792377
CYP11A1	ENSG00000140459	0.00317644	0.00382748	0.00294017	0.182125	pLoF	15074332768	15	74332768
LRFN5	ENSG00000165379	0.00318514	0.0264965	0.00231793	0.213319	pLoF	14041886576	14	41886576
FKBP9	ENSG00000122642	0.00324176	0.00648873	0.00224173	0.1627	pLoF	7032957501	7	32957501
HIPK2	ENSG00000064393	0.00324222	0.00879445	0.00278471	0.283998	pLoF	7139572844	7	139572844
BRCA1	ENSG00000012048	0.00325442	0.0941533	0.001554	0.0775347	pLoF	17043045552	17	43045552
ABCG1	ENSG00000160179	0.0032637	0.019149	0.00241482	0.234081	pLoF	21042219150	21	42219150
MED8	ENSG00000159479	0.00326686	0.0629739	0.00184408	0.159543	pLoF	1043384329	1	43384329
GTF2B	ENSG00000137947	0.0032829	0.0144508	0.00262979	0.251944	pLoF	1088853148	1	88853148
GRHL1	ENSG00000134317	0.00328448	0.0276252	0.00230919	0.207212	pLoF	2009951748	2	9951748
SCYL1	ENSG00000142186	0.0032855	0.130797	0.00187682	0.114144	pLoF	11065525086	11	65525086
FMNL1	ENSG00000184922	0.00329779	0.0105175	0.00219332	0.139972	pLoF	17045222029	17	45222029
BMT2	ENSG00000164603	0.00334318	0.0102631	0.00281428	0.273888	pLoF	7112821662	7	112821662
KCTD17	ENSG00000100379	0.00335605	0.0205767	0.00225088	0.229889	pLoF	22037051616	22	37051616
FAM83C	ENSG00000125998	0.00336807	0.0520635	0.00224943	0.169854	pLoF	20035280734	20	35280734
NF1	ENSG00000196712	0.0033765	0.0715699	0.00197275	0.150793	pLoF	17031095231	17	31095231
CKMT1A	ENSG00000223572	0.00338639	0.00879896	0.00293585	0.283763	pLoF	15043696176	15	43696176
FGD6	ENSG00000180263	0.00339532	0.0781281	0.00205285	0.145451	pLoF	12095081442	12	95081442
ZNF420	ENSG00000197050	0.00339705	0.0247642	0.00246889	0.217186	pLoF	19037089053	19	37089053
COQ7	ENSG00000167186	0.00341081	0.0484696	0.00225672	0.172911	pLoF	16019067574	16	19067574
GNL1	ENSG00000204590	0.00341554	0.00734727	0.0030234	0.295423	pLoF	6030546028	6	30546028
GPT2	ENSG00000166123	0.00342918	0.0259323	0.00247674	0.214507	pLoF	16046884578	16	46884578
SLC26A3	ENSG00000091138	0.00343008	0.0120308	0.00223468	0.146221	pLoF	7107765819	7	107765819
GCM2	ENSG00000124827	0.00346101	0.012077	0.00281915	0.26335	pLoF	6010873956	6	10873956
SPHK1	ENSG00000176170	0.00346771	0.00263897	0.00796899	0.138774	pLoF	17076384995	17	76384995
PRKCQ	ENSG00000065675	0.00348957	0.0273468	0.00244531	0.211112	pLoF	10006428101	10	6428101
AC004832.3	ENSG00000249590	0.00349316	0.0194388	0.00260653	0.234283	pLoF	22030406278	22	30406278
MS4A10	ENSG00000172689	0.00349563	0.0321041	0.00248051	0.200891	pLoF	11060790255	11	60790255
ASTN2	ENSG00000148219	0.00349906	0.0177733	0.00261901	0.2355	pLoF	9116425494	9	116425494
MMADHC	ENSG00000168288	0.00351573	0.0485298	0.0022302	0.175138	pLoF	2149569911	2	149569911
C1orf174	ENSG00000198912	0.00352726	0.0324591	0.00250112	0.200259	pLoF	1003889919	1	3889919
TEX45	ENSG00000198723	0.00352918	0.0287788	0.00188942	0.116004	pLoF	19007500734	19	7500734
ATG14	ENSG00000126775	0.00353214	0.029541	0.00240398	0.202479	pLoF	14055369535	14	55369535
CCN4	ENSG00000104415	0.00353358	0.0233395	0.00260422	0.21987	pLoF	8133191057	8	133191057
FERMT3	ENSG00000149781	0.00353453	0.0491417	0.00186038	0.175504	pLoF	11064202802	11	64202802
TMEM132A	ENSG00000006118	0.00355027	0.0854552	0.00216437	0.139921	pLoF	11060919640	11	60919640
GALNT2	ENSG00000143641	0.00355373	0.0419717	0.00227873	0.179054	pLoF	1230067211	1	230067211
RRAGA	ENSG00000155876	0.0035616	0.00847725	0.00311191	0.285958	pLoF	9019049601	9	19049601
COX19	ENSG00000240230	0.00358639	0.00406408	0.00340686	0.33668	pLoF	7000969350	7	969350
UTP20	ENSG00000120800	0.00360406	0.0475463	0.00242685	0.094334	pLoF	12101280167	12	101280167
APOA1	ENSG00000118137	0.00360571	0.00861095	0.00313436	0.286116	pLoF	11116830751	11	116830751
INO80C	ENSG00000153391	0.00361738	0.0643675	0.00254158	0.157295	pLoF	18035468290	18	35468290
PHTF1	ENSG00000116793	0.00362025	0.0409307	0.0021618	0.0764852	pLoF	1113697666	1	113697666
LLGL2	ENSG00000073350	0.00362903	0.0536744	0.00179163	0.0953769	pLoF	17075521356	17	75521356
SEC14L2	ENSG00000100003	0.00363221	0.0228235	0.00265988	0.223794	pLoF	22030397048	22	30397048
DUSP3	ENSG00000108861	0.00365578	0.00528198	0.00338628	0.316604	pLoF	17043769520	17	43769520
FOSL1	ENSG00000175592	0.00366099	0.0261466	0.00263905	0.215063	pLoF	11065887514	11	65887514
NBPF15	ENSG00000266338	0.00368039	0.00272385	0.01035	0.0928575	pLoF	1144422820	1	144422820
MYLK3	ENSG00000140795	0.00368253	0.00707831	0.00264354	0.162175	pLoF	16046697402	16	46697402
AP002512.3	ENSG00000284732	0.00369723	0.00465315	0.00345699	0.324832	pLoF	11056462442	11	56462442
NBPF9	ENSG00000269713	0.00371893	0.00337615	0.0124608	0.0486557	pLoF	1149055478	1	149055478
LHX4	ENSG00000121454	0.00374533	0.0152435	0.00299075	0.24949	pLoF	1180230482	1	180230482
USP21	ENSG00000143258	0.00375086	0.0245468	0.0027115	0.217728	pLoF	1161156892	1	161156892
IMPA2	ENSG00000141401	0.00375952	0.0176938	0.00294179	0.240176	pLoF	18011981607	18	11981607
SLC51A	ENSG00000163959	0.00378171	0.00281317	0.00400142	0.191163	pLoF	3196216638	3	196216638
SLC1A1	ENSG00000106688	0.00379598	0.0203314	0.00284108	0.229654	pLoF	9004490622	9	4490622
VPS51	ENSG00000149823	0.00381433	0.0688623	0.00233681	0.15166	pLoF	11065096187	11	65096187
VPS37D	ENSG00000176428	0.00382439	0.00607533	0.00349447	0.304976	pLoF	7073667922	7	73667922
EDN2	ENSG00000127129	0.00383257	0.00453125	0.00361694	0.329214	pLoF	1041479354	1	41479354
CEP44	ENSG00000164118	0.0038335	0.0593905	0.00250219	0.16203	pLoF	4174299064	4	174299064
TMIGD1	ENSG00000182271	0.00383925	0.0935676	0.0021185	0.134735	pLoF	17030316608	17	30316608
TRAIP	ENSG00000183763	0.00384835	0.0157213	0.00244163	0.133001	pLoF	3049828989	3	49828989
ASPA	ENSG00000108381	0.00386497	0.0311999	0.00244372	0.203098	pLoF	17003471342	17	3471342
COBL	ENSG00000106078	0.00386637	0.130506	0.00221171	0.113625	pLoF	7051017474	7	51017474
CRYGC	ENSG00000163254	0.00387618	0.0102558	0.00325006	0.274744	pLoF	2208123986	2	208123986
SREK1IP1	ENSG00000153006	0.00388454	0.0507056	0.0025886	0.171496	pLoF	5064717814	5	64717814
ZNF185	ENSG00000147394	0.00388805	0.0770748	0.00247454	0.075618	pLoF	23152914451	X	152914451
SCYL2	ENSG00000136021	0.003894	0.037802	0.002719	0.190311	pLoF	12100262246	12	100262246
CS	ENSG00000062485	0.00390006	0.0132902	0.00305265	0.25814	pLoF	12056266995	12	56266995
AL132671.2	ENSG00000282218	0.00391891	0.00664366	0.00358873	0.164098	pLoF	6117317056	6	117317056
GRN	ENSG00000030582	0.00392041	0.0966606	0.00227761	0.132342	pLoF	17044349072	17	44349072
ABHD11	ENSG00000106077	0.00392271	0.0693794	0.00236672	0.15287	pLoF	7073736447	7	73736447
INTS8	ENSG00000164941	0.00392611	0.0511167	0.00250062	0.171023	pLoF	8094823247	8	94823247
GPCPD1	ENSG00000125772	0.00396316	0.0159178	0.00315	0.245047	pLoF	20005547643	20	5547643
PTPN13	ENSG00000163629	0.00396468	0.0735677	0.0019426	0.0852803	pLoF	4086595671	4	86595671
FGFR1	ENSG00000077782	0.00399135	0.0162501	0.0031806	0.245517	pLoF	8038406919	8	38406919
ELF1	ENSG00000120690	0.00399803	0.0277303	0.00272943	0.210042	pLoF	13040933309	13	40933309
HSPA9	ENSG00000113013	0.00401171	0.00970929	0.00350651	0.15114	pLoF	5138555999	5	138555999
PLK1	ENSG00000166851	0.00401523	0.0127143	0.00328979	0.259467	pLoF	16023678848	16	23678848
MTREX	ENSG00000039123	0.0040154	0.0627468	0.00251671	0.158298	pLoF	5055307318	5	55307318
UEVLD	ENSG00000151116	0.00402403	0.0167133	0.00259219	0.135771	pLoF	11018525613	11	18525613
R3HDM4	ENSG00000198858	0.0040264	0.114191	0.0023154	0.122201	pLoF	19000897388	19	897388
IBSP	ENSG00000029559	0.00403095	0.0756057	0.00231826	0.147766	pLoF	4087802321	4	87802321
C12orf50	ENSG00000165805	0.00405161	0.0707229	0.00253883	0.151368	pLoF	12087980265	12	87980265
WWP2	ENSG00000198373	0.0040559	0.0349706	0.00279053	0.195122	pLoF	16069757311	16	69757311
BPIFC	ENSG00000184459	0.00405978	0.0550097	0.00261619	0.166859	pLoF	22032408849	22	32408849
SYDE2	ENSG00000097096	0.00406428	0.0635933	0.0027314	0.0886165	pLoF	1085159771	1	85159771
CTNNBL1	ENSG00000132792	0.00407818	0.0778402	0.00242243	0.145528	pLoF	20037694027	20	37694027
SRI	ENSG00000075142	0.00409296	0.0149885	0.00316214	0.250598	pLoF	7088206395	7	88206395
PTGS1	ENSG00000095303	0.00410005	0.0620247	0.00264562	0.158782	pLoF	9122370940	9	122370940
TNIP2	ENSG00000168884	0.0041025	0.022473	0.00305658	0.224557	pLoF	4002742151	4	2742151
CALR	ENSG00000179218	0.00414101	0.00250342	0.00573905	0.19217	pLoF	19012933612	19	12933612
PTTG1	ENSG00000164611	0.00414233	0.0120371	0.00347345	0.264444	pLoF	5160422258	5	160422258
LGI3	ENSG00000168481	0.00414709	0.117729	0.00246893	0.120127	pLoF	8022148101	8	22148101
GEMIN2	ENSG00000092208	0.00415955	0.0218651	0.00312593	0.224339	pLoF	14039114243	14	39114243
RNF121	ENSG00000137522	0.00416652	0.0131673	0.00339163	0.254217	pLoF	11071928902	11	71928902
ATP13A2	ENSG00000159363	0.00420014	0.0920725	0.00209155	0.134956	pLoF	1016985846	1	16985846
CENPN	ENSG00000166451	0.00423486	0.0215848	0.00321932	0.225456	pLoF	16081011881	16	81011881
DLGAP5	ENSG00000126787	0.00424177	0.0973641	0.00254137	0.131576	pLoF	14055145064	14	55145064
TBC1D15	ENSG00000121749	0.00426053	0.355008	0.0021236	0.0420253	pLoF	12071839656	12	71839656
MYOT	ENSG00000120729	0.00427013	0.137619	0.0023247	0.110386	pLoF	5137870587	5	137870587
NSMCE1	ENSG00000169189	0.00427869	0.0598339	0.00234396	0.162875	pLoF	16027220335	16	27220335
LRCH2	ENSG00000130224	0.00428326	0.0360613	0.00286221	0.18553	pLoF	23115113163	X	115113163
CREG1	ENSG00000143162	0.00431334	0.0364644	0.00303631	0.193462	pLoF	1167542219	1	167542219
INMT	ENSG00000241644	0.00431505	0.00776825	0.00388001	0.292944	pLoF	7030752022	7	30752022
GCOM1	ENSG00000137878	0.00431816	0.019624	0.00251462	0.129793	pLoF	15057592015	15	57592015
NIBAN2	ENSG00000136830	0.00433245	0.00354638	0.00541784	0.183571	pLoF	9127500895	9	127500895
OCSTAMP	ENSG00000149635	0.00435518	0.0126444	0.00364037	0.259398	pLoF	20046541430	20	46541430
MFGE8	ENSG00000140545	0.00435797	0.14312	0.00241598	0.105187	pLoF	15088899281	15	88899281
METTL7A	ENSG00000185432	0.00437309	0.014915	0.00357939	0.248837	pLoF	12050924905	12	50924905
RECK	ENSG00000122707	0.00443857	0.0240548	0.00260078	0.122763	pLoF	9036036937	9	36036937
F13B	ENSG00000143278	0.00444891	0.0100791	0.00297148	0.151689	pLoF	1197039326	1	197039326
EPOR	ENSG00000187266	0.00444944	0.0239479	0.00237796	0.122269	pLoF	19011374637	19	11374637
CRAT	ENSG00000095321	0.00446013	0.134715	0.00247146	0.112145	pLoF	9129095314	9	129095314
RCSD1	ENSG00000198771	0.00447756	0.052393	0.00286312	0.169775	pLoF	1167630295	1	167630295
CDC123	ENSG00000151465	0.00448339	0.0644479	0.00280098	0.154782	pLoF	10012196136	10	12196136
CHKB	ENSG00000100288	0.004502	0.0494591	0.00295488	0.173208	pLoF	22050574282	22	50574282
TIMM21	ENSG00000075336	0.0045191	0.0676865	0.00289909	0.152604	pLoF	18074147417	18	74147417
PHLDB1	ENSG00000019144	0.0045483	0.112237	0.00268188	0.12283	pLoF	11118610380	11	118610380
FBXO41	ENSG00000163013	0.00456346	0.0151636	0.00363718	0.247349	pLoF	2073249796	2	73249796
C11orf91	ENSG00000205177	0.00456643	0.00407629	0.0045608	0.18016	pLoF	11033698401	11	33698401
MANBA	ENSG00000109323	0.0045838	0.132524	0.00282776	0.0648813	pLoF	4102632014	4	102632014
RRM2B	ENSG00000048392	0.00460429	0.0145176	0.00375821	0.252575	pLoF	8102208068	8	102208068
AFAP1L1	ENSG00000157510	0.0046049	0.165835	0.002566	0.0994812	pLoF	5149271879	5	149271879
LYSMD4	ENSG00000183060	0.00460551	0.00830354	0.00412429	0.288564	pLoF	15099729005	15	99729005
TRAPPC12	ENSG00000171853	0.00460749	0.153144	0.00257442	0.104019	pLoF	2003377539	2	3377539
FNTA	ENSG00000168522	0.00461029	0.0199605	0.00354349	0.231971	pLoF	8043056227	8	43056227
SEC13	ENSG00000157020	0.00462027	0.0438885	0.00311018	0.18054	pLoF	3010301004	3	10301004
IFT46	ENSG00000118096	0.00462603	0.0266708	0.00334815	0.213381	pLoF	11118544881	11	118544881
RBM24	ENSG00000112183	0.00463121	0.00660602	0.00423419	0.300986	pLoF	6017281476	6	17281476
STING1	ENSG00000184584	0.00464211	0.0180241	0.00366701	0.238562	pLoF	5139476200	5	139476200
ADAMTS2	ENSG00000087116	0.00466752	0.0707618	0.0029083	0.150962	pLoF	5179113794	5	179113794
NLN	ENSG00000123213	0.00468102	0.0877346	0.00222822	0.0788901	pLoF	5065720602	5	65720602
THAP11	ENSG00000168286	0.00468647	0.0104368	0.00399119	0.137156	pLoF	16067842465	16	67842465
ADGRA3	ENSG00000152990	0.00468732	0.0590312	0.00295069	0.161598	pLoF	4022387621	4	22387621
ZNF236	ENSG00000130856	0.00470073	0.0135725	0.00385204	0.254618	pLoF	18076849448	18	76849448
DNAJC5G	ENSG00000163793	0.00471824	0.0162967	0.00381704	0.242895	pLoF	2027275114	2	27275114
TPBGL	ENSG00000261594	0.00472293	0.00884798	0.00421065	0.284404	pLoF	11075240967	11	75240967
IRF7	ENSG00000185507	0.0047328	0.0253507	0.00294503	0.0874026	pLoF	11000607556	11	607556
DLX5	ENSG00000105880	0.00474409	0.0335752	0.0027337	0.200519	pLoF	7097020642	7	97020642
ANKRD62	ENSG00000181626	0.0047889	0.171797	0.00254346	0.096794	pLoF	18012092397	18	12092397
FNDC11	ENSG00000125531	0.00479751	0.0832299	0.00254237	0.137974	pLoF	20063555505	20	63555505
GLCE	ENSG00000138604	0.00484591	0.0155648	0.00390952	0.248005	pLoF	15069255771	15	69255771
TXNDC8	ENSG00000204193	0.00486104	0.0122031	0.00411329	0.261254	pLoF	9110303410	9	110303410
C11orf42	ENSG00000180878	0.00487747	0.13302	0.00274492	0.105628	pLoF	11006205567	11	6205567
EFR3A	ENSG00000132294	0.00489105	0.0934052	0.00294375	0.133853	pLoF	8131904184	8	131904184
SLC6A13	ENSG00000010379	0.00490444	0.186313	0.002699	0.092672	pLoF	12000220836	12	220836
MXRA5	ENSG00000101825	0.00490876	0.0250888	0.00359547	0.109004	pLoF	23003309661	X	3309661
IDI2	ENSG00000148377	0.00490998	0.0213604	0.00403573	0.0748201	pLoF	10001014225	10	1014225
C18orf21	ENSG00000141428	0.00495769	0.0699391	0.00320682	0.151541	pLoF	18035972616	18	35972616
MOG	ENSG00000204655	0.00496193	0.00839433	0.0044639	0.285182	pLoF	6029657171	6	29657171
HPX	ENSG00000110169	0.00499083	0.0056591	0.00618762	0.122219	pLoF	11006431094	11	6431094
RITA1	ENSG00000139405	0.00499163	0.00985181	0.00439308	0.274847	pLoF	12113180790	12	113180790
GPAT2	ENSG00000186281	0.00499543	0.0466787	0.00253066	0.100892	pLoF	2096019081	2	96019081
MZT1	ENSG00000204899	0.0050026	0.0104896	0.00438778	0.270788	pLoF	13072710246	13	72710246
RHPN2	ENSG00000131941	0.00500461	0.0181253	0.00395775	0.238093	pLoF	19032973592	19	32973592
VPS28	ENSG00000160948	0.00500881	0.0108257	0.0043253	0.268784	pLoF	8144423697	8	144423697
H2BC1	ENSG00000146047	0.00501033	0.00891019	0.00446461	0.283928	pLoF	6025726056	6	25726056
ADRA2B	ENSG00000274286	0.00501241	0.00608918	0.00472364	0.16751	pLoF	2096113818	2	96113818
MMS19	ENSG00000155229	0.00502094	0.114026	0.0027569	0.122022	pLoF	10097453409	10	97453409
TMEM185B	ENSG00000226479	0.00502875	0.0142599	0.00411483	0.253655	pLoF	2120221868	2	120221868
CEP85L	ENSG00000111860	0.00503456	0.00880546	0.00374773	0.108088	pLoF	6118465323	6	118465323
SPANXD	ENSG00000196406	0.00507174	0.0185549	0.00361638	0.23137	pLoF	23141697332	X	141697332
AIF1L	ENSG00000126878	0.00508861	0.0114984	0.00433111	0.267428	pLoF	9131091481	9	131091481
MAST1	ENSG00000105613	0.00509261	0.0562343	0.00275079	0.165265	pLoF	19012834432	19	12834432
SLC7A10	ENSG00000130876	0.00509842	0.0398452	0.00349502	0.18633	pLoF	19033204600	19	33204600
SCN9A	ENSG00000169432	0.00510029	0.0258282	0.0030954	0.0864054	pLoF	2166198616	2	166198616
VPS35	ENSG00000069329	0.00511739	0.0134981	0.0042585	0.257189	pLoF	16046660372	16	46660372
TDG	ENSG00000139372	0.005159	0.022686	0.00390821	0.22167	pLoF	12103965894	12	103965894
WNT11	ENSG00000085741	0.00517414	0.0170233	0.00416686	0.242076	pLoF	11076186929	11	76186929
EGFL6	ENSG00000198759	0.00518937	0.0331794	0.00377104	0.102027	pLoF	23013569801	X	13569801
RPL36AL	ENSG00000165502	0.00519725	0.00445331	0.00702453	0.127457	pLoF	14049614170	14	49614170
ANXA7	ENSG00000138279	0.00520429	0.00363146	0.0134901	0.131658	pLoF	10073376025	10	73376025
ZNF146	ENSG00000167635	0.00520688	0.00851102	0.00467681	0.284068	pLoF	19036236334	19	36236334
ME2	ENSG00000082212	0.00522375	0.0217159	0.00342877	0.128327	pLoF	18050895787	18	50895787
INAFM1	ENSG00000257704	0.00523111	0.00517937	0.00567785	0.172105	pLoF	19047270334	19	47270334
AGR2	ENSG00000106541	0.00524157	0.0638967	0.00338745	0.157069	pLoF	7016792854	7	16792854
TIFAB	ENSG00000255833	0.00524534	0.00531465	0.00507962	0.318458	pLoF	5135446262	5	135446262
TBRG1	ENSG00000154144	0.00524855	0.0143831	0.00448551	0.138478	pLoF	11124619205	11	124619205
ABHD16A	ENSG00000204427	0.00526371	0.0689357	0.00329397	0.149976	pLoF	6031683854	6	31683854
ALG9	ENSG00000086848	0.00527541	0.0784095	0.00327399	0.144446	pLoF	11111786275	11	111786275
C1orf216	ENSG00000142686	0.00528631	0.0137013	0.00465545	0.0834342	pLoF	1035715543	1	35715543
OR51G1	ENSG00000278870	0.00529156				pLoF	11004923285	11	4923285
XPO4	ENSG00000132953	0.00531102	0.0454401	0.00339657	0.173705	pLoF	13020783638	13	20783638
MFSD12	ENSG00000161091	0.00532981	0.00558326	0.00603803	0.0670596	pLoF	19003539199	19	3539199
SEC24D	ENSG00000150961	0.00534396	0.134973	0.00312685	0.111501	pLoF	4118723435	4	118723435
GPI	ENSG00000105220	0.00536711	0.0670829	0.0033941	0.153265	pLoF	19034364899	19	34364899
APLNR	ENSG00000134817	0.00537739	0.032804	0.00389459	0.198304	pLoF	11057235767	11	57235767
CCN3	ENSG00000136999	0.00538267	0.0158262	0.004375	0.244279	pLoF	8119416459	8	119416459
DENND2D	ENSG00000162777	0.00538474	0.00423473	0.0426139	0.0885231	pLoF	1111182130	1	111182130
KLHL31	ENSG00000124743	0.00540569	0.0963704	0.00329078	0.130528	pLoF	6053651498	6	53651498
ZNF18	ENSG00000154957	0.00543326	0.0653023	0.00347454	0.156394	pLoF	17011977854	17	11977854
PGM2L1	ENSG00000165434	0.00543331	0.0546408	0.00359815	0.166516	pLoF	11074336615	11	74336615
SDF2L1	ENSG00000128228	0.00544111	0.030969	0.00376824	0.202082	pLoF	22021642230	22	21642230
APBA3	ENSG00000011132	0.00544587	0.0647605	0.00268022	0.0900102	pLoF	19003745960	19	3745960
LAMA3	ENSG00000053747	0.00545549	0.0875026	0.00263517	0.0589862	pLoF	18023689573	18	23689573
PALD1	ENSG00000107719	0.00547334	0.0365545	0.00294867	0.102377	pLoF	10070525873	10	70525873
CALCOCO1	ENSG00000012822	0.00549151	0.0640293	0.00358507	0.157423	pLoF	12053711868	12	53711868
AC058822.1	ENSG00000282278	0.0055121	0.00723033	0.00510068	0.297785	pLoF	4053377749	4	53377749
MLH3	ENSG00000119684	0.00551573	0.166034	0.0025672	0.0581984	pLoF	14075008926	14	75008926
TMEM177	ENSG00000144120	0.00551875	0.0592944	0.00292031	0.163615	pLoF	2119680773	2	119680773
KRT9	ENSG00000171403	0.00556746	0.0390971	0.00391652	0.188616	pLoF	17041567093	17	41567093
IGDCC3	ENSG00000174498	0.00557257	0.151285	0.00322178	0.104432	pLoF	15065328784	15	65328784
LACRT	ENSG00000135413	0.00559592	0.013918	0.00469989	0.252291	pLoF	12054630858	12	54630858
PLAUR	ENSG00000011422	0.00562817	0.0117185	0.00482127	0.263276	pLoF	19043648503	19	43648503
FIP1L1	ENSG00000145216	0.00567567	0.00835066	0.00517707	0.288254	pLoF	4053377749	4	53377749
RNF144B	ENSG00000137393	0.00568513	0.0260002	0.00427403	0.212735	pLoF	6018387270	6	18387270
CAMKK2	ENSG00000110931	0.00570071	0.01946	0.00444532	0.230243	pLoF	12121232702	12	121232702
LRFN1	ENSG00000128011	0.00570482	0.0126436	0.00480399	0.255528	pLoF	19039307513	19	39307513
TMPRSS4	ENSG00000137648	0.0057254	0.0352454	0.00405943	0.195165	pLoF	11118077187	11	118077187
TMEM235	ENSG00000204278	0.00572874	0.033181	0.00411879	0.199023	pLoF	17078231316	17	78231316
WSB1	ENSG00000109046	0.00573757	0.0404783	0.00356302	0.185105	pLoF	17027294268	17	27294268
TSPO2	ENSG00000112212	0.00574175	0.0279678	0.00422972	0.20814	pLoF	6041042892	6	41042892
VWA5B1	ENSG00000158816	0.00580107	0.0520018	0.00304508	0.0967653	pLoF	1020310494	1	20310494
ZNF618	ENSG00000157657	0.00581354	0.0124294	0.00495266	0.259394	pLoF	9113876274	9	113876274
GASK1A	ENSG00000144649	0.00583786				pLoF	3042979520	3	42979520
WBP1L	ENSG00000166272	0.00584747	0.0362354	0.00394141	0.184881	pLoF	10102744012	10	102744012
ZFAND2B	ENSG00000158552	0.00588228	0.0867985	0.00368672	0.137981	pLoF	2219206891	2	219206891
IGSF9B	ENSG00000080854	0.00588892	0.0955486	0.00301935	0.13271	pLoF	11133909007	11	133909007
BACH1	ENSG00000156273	0.00595458	0.0665227	0.00367576	0.153496	pLoF	21029321238	21	29321238
PCDHGC4	ENSG00000242419	0.00595603	0.0132756	0.00503641	0.258037	pLoF	5141485129	5	141485129
TRIM21	ENSG00000132109	0.0059659	0.0355938	0.00319906	0.108197	pLoF	11004385200	11	4385200
OR11H1	ENSG00000130538	0.00597781	0.00350165	0.0308296	0.13143	pLoF	22015528127	22	15528127
SLC30A3	ENSG00000115194	0.005978	0.0141972	0.00500601	0.253689	pLoF	2027254998	2	27254998
LYZL2	ENSG00000151033	0.00601315	0.0324635	0.00416556	0.198835	pLoF	10030611806	10	30611806
GJB5	ENSG00000189280	0.00602025	0.0123155	0.0051157	0.262969	pLoF	1034757310	1	34757310
RGS1	ENSG00000090104	0.00603529	0.0214012	0.00449102	0.225027	pLoF	1192575665	1	192575665
CCNT1	ENSG00000129315	0.00603586	0.0613845	0.0036654	0.149848	pLoF	12048692992	12	48692992
BRF1	ENSG00000185024	0.00608374	0.0742926	0.00377829	0.14577	pLoF	14105210451	14	105210451
PPM1D	ENSG00000170836	0.00610789	0.0309231	0.00442063	0.203407	pLoF	17060600235	17	60600235
CLDN12	ENSG00000157224	0.00612476	0.00851692	0.00563267	0.286959	pLoF	7090412581	7	90412581
HS1BP3	ENSG00000118960	0.00613608	0.154624	0.00347263	0.10332	pLoF	2020618628	2	20618628
ASXL1	ENSG00000171456	0.00614129	0.00962362	0.00455418	0.146283	pLoF	20032358729	20	32358729
TACC2	ENSG00000138162	0.0061508	0.0708956	0.00301802	0.0641531	pLoF	10122021917	10	122021917
GNB5	ENSG00000069966	0.00616528	0.0107192	0.00428148	0.149422	pLoF	15052112058	15	52112058
PPP6R2	ENSG00000100239	0.00619012	0.0589953	0.00390815	0.161255	pLoF	22050393309	22	50393309
AGPAT2	ENSG00000169692	0.00620777	0.0197004	0.00492793	0.232372	pLoF	9136668215	9	136668215
EIF4B	ENSG00000063046	0.00622561	0.0130452	0.00524268	0.250703	pLoF	12053006352	12	53006352
FGD4	ENSG00000139132	0.00622964	0.147225	0.00361065	0.105922	pLoF	12032534333	12	32534333
NACA2	ENSG00000253506	0.00623172	0.0361597	0.00381333	0.193941	pLoF	17061590471	17	61590471
C17orf100	ENSG00000256806	0.00625317	0.00640268	0.00605719	0.166543	pLoF	17006649903	17	6649903
TIPARP	ENSG00000163659	0.00625466	0.00843842	0.00576006	0.287595	pLoF	3156677620	3	156677620
SERAC1	ENSG00000122335	0.00626548	0.0919412	0.00384593	0.134222	pLoF	6158111295	6	158111295
CDK11B	ENSG00000248333	0.00630942	0.109927	0.00349343	0.123929	pLoF	1001630587	1	1630587
NUBP2	ENSG00000095906	0.00635156	0.0274708	0.00475835	0.208635	pLoF	16001777961	16	1777961
PIP5K1B	ENSG00000107242	0.00636367	0.0304427	0.0046669	0.202469	pLoF	9068780028	9	68780028
NQO1	ENSG00000181019	0.00637971	0.100961	0.0034296	0.0739593	pLoF	16069710884	16	69710884
POMT2	ENSG00000009830	0.00639447	0.222852	0.0035408	0.0817637	pLoF	14077270786	14	77270786
RNF213	ENSG00000173821	0.00642477	0.136745	0.00296596	0.0488428	pLoF	17080263631	17	80263631
IFNG	ENSG00000111537	0.00643727	0.02042	0.00490804	0.230071	pLoF	12068155303	12	68155303
CCDC189	ENSG00000196118	0.006451	0.0135258	0.00431378	0.142339	pLoF	16030753186	16	30753186
PALM	ENSG00000099864	0.00647092	0.0124528	0.00564925	0.258787	pLoF	19000711125	19	711125
RAG2	ENSG00000175097	0.00647122	0.00459743	0.00750675	0.172296	pLoF	11036592472	11	36592472
LRBA	ENSG00000198589	0.00647368	0.27189	0.00345085	0.0702821	pLoF	4150265702	4	150265702
SPINT1	ENSG00000166145	0.0064919	0.0857944	0.0035927	0.139026	pLoF	15040844484	15	40844484
OR8B4	ENSG00000280090	0.0065107	0.0142847	0.00552651	0.250063	pLoF	11124423908	11	124423908
MVP	ENSG00000013364	0.00651944	0.0641019	0.00477239	0.0662676	pLoF	16029816415	16	29816415
NRDE2	ENSG00000119720	0.00652123	0.113924	0.00321049	0.0709618	pLoF	14090263228	14	90263228
NELFCD	ENSG00000101158	0.00656711	0.0560821	0.00425071	0.165657	pLoF	20058981217	20	58981217
KLHL41	ENSG00000239474	0.00662817	0.150921	0.00347608	0.105288	pLoF	2169504763	2	169504763
NDUFS2	ENSG00000158864	0.00666165	0.028605	0.00475779	0.202594	pLoF	1161195373	1	161195373
BIVM	ENSG00000134897	0.00668685	0.0380135	0.00470519	0.188496	pLoF	13102796791	13	102796791
GAA	ENSG00000171298	0.00671625	0.0178916	0.00517316	0.0977307	pLoF	17080097169	17	80097169
SRPRB	ENSG00000144867	0.00673083	0.0547929	0.00451498	0.165902	pLoF	3133805720	3	133805720
CHORDC1	ENSG00000110172	0.00673679	0.0105293	0.00612177	0.149594	pLoF	11090202338	11	90202338
BTBD8	ENSG00000189195	0.00673833	0.132687	0.00393608	0.111776	pLoF	1092168978	1	92168978
ERICH1	ENSG00000104714	0.00676235	0.235146	0.00363283	0.0784196	pLoF	8000664160	8	664160
COL25A1	ENSG00000188517	0.00676399	0.0592952	0.00439409	0.160964	pLoF	4108813888	4	108813888
ENAH	ENSG00000154380	0.00682741	0.0849591	0.00375406	0.131865	pLoF	1225497696	1	225497696
SLC44A2	ENSG00000129353	0.00684149	0.119666	0.00361718	0.118281	pLoF	19010625388	19	10625388
ZNF862	ENSG00000106479	0.00685337	0.0354439	0.00387715	0.110494	pLoF	7149833731	7	149833731
ANKRD7	ENSG00000106013	0.0068544	0.038499	0.00475895	0.189057	pLoF	7118224516	7	118224516
ATP23	ENSG00000166896	0.00685661	0.138896	0.00367986	0.110162	pLoF	12057941569	12	57941569
UGT1A7	ENSG00000244122	0.00686282	0.0514354	0.00350543	0.0973483	pLoF	2233681753	2	233681753
C3orf14	ENSG00000114405	0.00687865	0.0171504	0.00567855	0.24122	pLoF	3062320421	3	62320421
TPMT	ENSG00000137364	0.00695236	0.00448067	0.0118299	0.102231	pLoF	6018130644	6	18130644
RCE1	ENSG00000173653	0.00698151	0.0245693	0.00532251	0.215621	pLoF	11066838443	11	66838443
CNTD1	ENSG00000176563	0.00700007	0.013554	0.00604579	0.253105	pLoF	17042794526	17	42794526
CHCHD6	ENSG00000159685	0.00700999	0.0690217	0.00449512	0.152705	pLoF	3126704257	3	126704257
C16orf78	ENSG00000166152	0.00701838	0.0455925	0.00485289	0.178602	pLoF	16049373833	16	49373833
GPR108	ENSG00000125734	0.00702826	0.00767125	0.00689644	0.116302	pLoF	19006730245	19	6730245
SULT2A1	ENSG00000105398	0.00705937	0.0265861	0.00432092	0.120125	pLoF	19047871430	19	47871430
TP53RK	ENSG00000172315	0.00706231	0.079883	0.00440492	0.142843	pLoF	20046686701	20	46686701
ADH4	ENSG00000198099	0.00706887	0.0617652	0.00455936	0.157701	pLoF	4099124407	4	99124407
RSU1	ENSG00000148484	0.00706921	0.120232	0.00365879	0.119593	pLoF	10016593221	10	16593221
KRT2	ENSG00000172867	0.00707113	0.0832243	0.00444316	0.140184	pLoF	12052644941	12	52644941
VASN	ENSG00000168140	0.00707762	0.0216969	0.00564767	0.223331	pLoF	16004380768	16	4380768
AMOTL2	ENSG00000114019	0.00708261	0.105363	0.00407049	0.125121	pLoF	3134357634	3	134357634
SLCO4A1	ENSG00000101187	0.00708597	0.0212244	0.00449898	0.128396	pLoF	20062656377	20	62656377
GRIP2	ENSG00000144596	0.00710895	0.143688	0.00412248	0.107291	pLoF	3014484783	3	14484783
CSNK1G3	ENSG00000151292	0.00711969	0.0138878	0.0061076	0.251507	pLoF	5123545644	5	123545644
PRPF40A	ENSG00000196504	0.00712512	0.0355248	0.00505676	0.192563	pLoF	2152647728	2	152647728
LACTB	ENSG00000103642	0.00712742	0.0689732	0.00445814	0.151782	pLoF	15063121754	15	63121754
ZNF518A	ENSG00000177853	0.00713759	0.0493044	0.0046729	0.1723	pLoF	10096156236	10	96156236
ATAD1	ENSG00000138138	0.00716919	0.0184526	0.00579285	0.233383	pLoF	10087754583	10	87754583
PLK5	ENSG00000185988	0.00718211	0.0787892	0.00456649	0.144414	pLoF	19001526891	19	1526891
RHOBTB3	ENSG00000164292	0.00719324	0.122827	0.00425667	0.116502	pLoF	5095731044	5	95731044
TAAR5	ENSG00000135569	0.0073185	0.0567422	0.00495358	0.163476	pLoF	6132588581	6	132588581
OR6Q1	ENSG00000279051	0.00733221	0.0110224	0.0065981	0.267516	pLoF	11058030929	11	58030929
USHBP1	ENSG00000130307	0.00733942	0.140243	0.00455365	0.0632543	pLoF	19017244835	19	17244835
ZNF280A	ENSG00000169548	0.0073613	0.00610677	0.0115957	0.0843413	pLoF	22022513985	22	22513985
ATF6B	ENSG00000213676	0.0073852	0.100516	0.00451544	0.128636	pLoF	6032115669	6	32115669
GOLM1	ENSG00000135052	0.00738869	0.00889672	0.00603337	0.155677	pLoF	9086021860	9	86021860
TPST2	ENSG00000128294	0.00739728	0.019674	0.00592237	0.229403	pLoF	22026528114	22	26528114
USP41	ENSG00000161133	0.00739856	0.00696036	0.00997242	0.118011	pLoF	22020363500	22	20363500
MOSPD3	ENSG00000106330	0.00740116	0.0136602	0.00655404	0.140859	pLoF	7100607540	7	100607540
ILDR1	ENSG00000145103	0.00741436	0.00946116	0.00602861	0.153691	pLoF	3121988315	3	121988315
TMEM126A	ENSG00000171202	0.00744576	0.023252	0.00579744	0.21884	pLoF	11085650232	11	85650232
FRAS1	ENSG00000138759	0.00744817	0.315108	0.00355808	0.0380135	pLoF	4078057933	4	78057933
TUBGCP3	ENSG00000126216	0.00745466	0.0544418	0.0048302	0.167371	pLoF	13112485952	13	112485952
MNAT1	ENSG00000020426	0.00745808	0.0388479	0.00519581	0.188252	pLoF	14060734793	14	60734793
RFX8	ENSG00000196460	0.00746447	0.0112375	0.00649677	0.102946	pLoF	2101397507	2	101397507
FPGS	ENSG00000136877	0.00747782	0.124766	0.00443198	0.115671	pLoF	9127802827	9	127802827
NKG7	ENSG00000105374	0.00748095	0.0429324	0.00529782	0.180634	pLoF	19051367071	19	51367071
LRP5	ENSG00000162337	0.00753642	0.110422	0.00446769	0.123079	pLoF	11068312660	11	68312660
NOSTRIN	ENSG00000163072	0.00755922	0.0487239	0.00556961	0.0920424	pLoF	2168851086	2	168851086
HACE1	ENSG00000085382	0.00757603	0.104998	0.0045716	0.12604	pLoF	6104729681	6	104729681
TXN2	ENSG00000100348	0.0075821	0.00529533	0.00957051	0.171886	pLoF	22036467748	22	36467748
TAP1	ENSG00000168394	0.00760729	0.0826647	0.00469609	0.140482	pLoF	6032840912	6	32840912
MTCH2	ENSG00000109919	0.00762893	0.026203	0.00582333	0.211314	pLoF	11047618763	11	47618763
NAA20	ENSG00000173418	0.00763589	0.0632227	0.0045504	0.156924	pLoF	20020017279	20	20017279
ZNF224	ENSG00000267680	0.00766196	0.0140829	0.00654646	0.253982	pLoF	19044097781	19	44097781
PDK1	ENSG00000152256	0.0076795	0.101262	0.00433225	0.128561	pLoF	2172556082	2	172556082
GTF3A	ENSG00000122034	0.00769226	0.12221	0.00397064	0.118469	pLoF	13027424670	13	27424670
CNOT2	ENSG00000111596	0.00770001	0.0147561	0.00677572	0.101486	pLoF	12070278183	12	70278183
ZNF737	ENSG00000237440	0.00771228	0.02036	0.00626422	0.230019	pLoF	19020535995	19	20535995
B4GAT1	ENSG00000174684	0.00771354	0.0172733	0.00638733	0.240628	pLoF	11066340707	11	66340707
STK25	ENSG00000115694	0.00771855	0.070153	0.00490758	0.150179	pLoF	2241489927	2	241489927
VPS72	ENSG00000163159	0.00772549	0.0672807	0.00502712	0.153266	pLoF	1151171465	1	151171465
EMG1	ENSG00000126749	0.0077899	0.0541551	0.00525494	0.167617	pLoF	12006965914	12	6965914
HSPB7	ENSG00000173641	0.00782041	0.0220637	0.00617952	0.224987	pLoF	1016015506	1	16015506
SMIM5	ENSG00000204323	0.00786829	0.0140967	0.00672892	0.248628	pLoF	17075631596	17	75631596
UTP3	ENSG00000132467	0.00788721	0.0467667	0.00520533	0.176972	pLoF	4070688582	4	70688582
SEL1L3	ENSG00000091490	0.00790296	0.19728	0.00441989	0.0885292	pLoF	4025748336	4	25748336
AP3S2	ENSG00000157823	0.00792777	0.0335189	0.00580047	0.19581	pLoF	15089835363	15	89835363
FBXO47	ENSG00000204952	0.00793488	0.025043	0.0060917	0.216611	pLoF	17038937180	17	38937180
C16orf71	ENSG00000166246	0.00793804	0.0403801	0.00429459	0.105637	pLoF	16004729879	16	4729879
PDS5B	ENSG00000083642	0.00795885	0.0257466	0.00605517	0.214822	pLoF	13032648798	13	32648798
FAM160A2	ENSG00000051009	0.00795932	0.0194508	0.00640095	0.229855	pLoF	11006209767	11	6209767
VCAM1	ENSG00000162692	0.00796646	0.033342	0.00567895	0.196163	pLoF	1100719770	1	100719770
NHS	ENSG00000188158	0.00798173	0.0478121	0.00505537	0.162347	pLoF	23017375678	X	17375678
ZC3HAV1	ENSG00000105939	0.00803854	0.0418318	0.00559198	0.181296	pLoF	7139047470	7	139047470
GINM1	ENSG00000055211	0.00807378	0.0577266	0.00529811	0.162027	pLoF	6149566346	6	149566346
AC010522.1	ENSG00000268750	0.00809259	0.00831372	0.00778594	0.288674	pLoF	19057814806	19	57814806
ATP8A2	ENSG00000132932	0.00813019	0.0907198	0.0048234	0.134802	pLoF	13025372142	13	25372142
GIGYF2	ENSG00000204120	0.00813144	0.031759	0.00573436	0.194398	pLoF	2232729516	2	232729516
TLL2	ENSG00000095587	0.0081645	0.0524661	0.00453503	0.0707522	pLoF	10096367973	10	96367973
SAV1	ENSG00000151748	0.0082328	0.0392575	0.0054201	0.186253	pLoF	14050629947	14	50629947
GPLD1	ENSG00000112293	0.00827582	0.012432	0.00681901	0.049134	pLoF	6024422902	6	24422902
DYNAP	ENSG00000178690	0.00827648	0.0104985	0.00762339	0.273261	pLoF	18054591159	18	54591159
FBXW4	ENSG00000107829	0.0082806	0.0351426	0.00600836	0.192757	pLoF	10101608794	10	101608794
GGT7	ENSG00000131067	0.0083346	0.020887	0.00654418	0.22794	pLoF	20034845246	20	34845246
IL17F	ENSG00000112116	0.00837165	0.0361227	0.00573682	0.187251	pLoF	6052236891	6	52236891
DHX58	ENSG00000108771	0.00840842	0.0231307	0.0060648	0.0927981	pLoF	17042101634	17	42101634
WNT16	ENSG00000002745	0.00845788	0.0412508	0.00595504	0.184707	pLoF	7121325339	7	121325339
DCLRE1A	ENSG00000198924	0.00847925	0.0167593	0.00771238	0.0480203	pLoF	10113835079	10	113835079
TSTD1	ENSG00000215845	0.00850194	0.0125392	0.00759292	0.260005	pLoF	1161037699	1	161037699
RFTN2	ENSG00000162944	0.00850289	0.0396113	0.00599957	0.185263	pLoF	2197571915	2	197571915
SHMT2	ENSG00000182199	0.00852072	0.0363565	0.00605964	0.190604	pLoF	12057224912	12	57224912
ZNF587	ENSG00000198466	0.00853117	0.0100237	0.00796132	0.276312	pLoF	19057849684	19	57849684
SACS	ENSG00000151835	0.00853241	0.284955	0.00411359	0.0411127	pLoF	13023324304	13	23324304
MARS1	ENSG00000166986	0.00853689	0.0833614	0.00564417	0.0756975	pLoF	12057488034	12	57488034
UGGT1	ENSG00000136731	0.00854196	0.148162	0.00485589	0.104174	pLoF	2128091259	2	128091259
PHF10	ENSG00000130024	0.00858428	0.161371	0.00480002	0.100231	pLoF	6169702437	6	169702437
FMNL3	ENSG00000161791	0.00859668	0.0854772	0.00530156	0.137781	pLoF	12049631500	12	49631500
SESN1	ENSG00000080546	0.00861288	0.0208325	0.00694701	0.228412	pLoF	6108987539	6	108987539
NME9	ENSG00000181322	0.00865705	0.0869895	0.00546645	0.138092	pLoF	3138300999	3	138300999
KIAA0319L	ENSG00000142687	0.0086758	0.111033	0.00513776	0.12198	pLoF	1035434822	1	35434822
SLC25A17	ENSG00000100372	0.00871938	0.0929769	0.00551266	0.13399	pLoF	22040770736	22	40770736
EIPR1	ENSG00000032389	0.00872811	0.0216586	0.00696581	0.225907	pLoF	2003189228	2	3189228
PLXND1	ENSG00000004399	0.00874988	0.123237	0.00467157	0.116512	pLoF	3129550691	3	129550691
NMD3	ENSG00000169251	0.00877142	0.0758673	0.00555812	0.145335	pLoF	3161221985	3	161221985
MAL2	ENSG00000147676	0.00879998	0.0212825	0.00711435	0.227033	pLoF	8119208399	8	119208399
SMG7	ENSG00000116698	0.00880335	0.0459173	0.00615159	0.177895	pLoF	1183472525	1	183472525
MYPN	ENSG00000138347	0.00881002	0.0766092	0.00545292	0.144436	pLoF	10068121378	10	68121378
TBX6	ENSG00000149922	0.00883086	0.0357907	0.00625995	0.193089	pLoF	16030081139	16	30081139
EML2	ENSG00000125746	0.00883273	0.0259508	0.00563202	0.121481	pLoF	19045609645	19	45609645
RBMS2	ENSG00000076067	0.00883281	0.0659586	0.00531202	0.155366	pLoF	12056522011	12	56522011
C9orf64	ENSG00000165118	0.00884526	0.100387	0.00548276	0.128444	pLoF	9083939483	9	83939483
SMCO2	ENSG00000165935	0.00884804	0.0858032	0.00563589	0.138922	pLoF	12027470521	12	27470521
TAF1C	ENSG00000103168	0.00886036	0.194589	0.00503359	0.0886346	pLoF	16084172858	16	84172858
MRTFB	ENSG00000186260	0.00887799	0.0119689	0.00814273	0.133623	pLoF	16014140494	16	14140494
PCDHGC3	ENSG00000240184	0.00888315	0.0391868	0.00627041	0.187885	pLoF	5141476018	5	141476018
PRR14	ENSG00000156858	0.00891876	0.0508283	0.00588056	0.16981	pLoF	16030651585	16	30651585
CCDC93	ENSG00000125633	0.00892544	0.0797405	0.00546756	0.142422	pLoF	2117920301	2	117920301
TMC1	ENSG00000165091	0.00894378	0.0507992	0.0048132	0.0983668	pLoF	9072648589	9	72648589
LEFTY2	ENSG00000143768	0.00895529	0.0512305	0.00553002	0.171183	pLoF	1225937312	1	225937312
ZNF354B	ENSG00000178338	0.00895742	0.0479503	0.00614935	0.173329	pLoF	5178866108	5	178866108
DKK3	ENSG00000050165	0.00895974	0.0409796	0.00638888	0.183005	pLoF	11011964392	11	11964392
EGF	ENSG00000138798	0.00896101	0.191057	0.0050167	0.0904364	pLoF	4109913233	4	109913233
ZNF701	ENSG00000167562	0.00897427	0.0189063	0.00746792	0.234695	pLoF	19052572312	19	52572312
RHOF	ENSG00000139725	0.00905462	0.0458008	0.00628974	0.176135	pLoF	12121773348	12	121773348
ADAMTS19	ENSG00000145808	0.00906052	0.0872906	0.00551615	0.137668	pLoF	5129460327	5	129460327
NOP14	ENSG00000087269	0.00909404	0.220596	0.00506106	0.0821004	pLoF	4002933027	4	2933027
PLGRKT	ENSG00000107020	0.00910921	0.0319173	0.00676066	0.198421	pLoF	9005358188	9	5358188
FGFR2	ENSG00000066468	0.00910934	0.0281603	0.00676741	0.206327	pLoF	10121479858	10	121479858
VPS45	ENSG00000136631	0.00914937	0.1	0.00528484	0.129082	pLoF	1150067776	1	150067776
E2F3	ENSG00000112242	0.00915674	0.0174278	0.00751984	0.230893	pLoF	6020402070	6	20402070
KLHDC9	ENSG00000162755	0.00919182	0.0139	0.00835996	0.103576	pLoF	1161098449	1	161098449
PRAMEF4	ENSG00000243073	0.00920306	0.22644	0.00614383	0.0349937	pLoF	1012879520	1	12879520
FAAP24	ENSG00000131944	0.00922435	0.0153053	0.0068355	0.139196	pLoF	19032971753	19	32971753
PDSS1	ENSG00000148459	0.00922508	0.0555728	0.00616385	0.16583	pLoF	10026697597	10	26697597
PKM	ENSG00000067225	0.0092263	0.0538532	0.00603256	0.165904	pLoF	15072197636	15	72197636
UGT1A5	ENSG00000240224	0.00925248	0.0254116	0.00578485	0.121408	pLoF	2233712842	2	233712842
HTRA2	ENSG00000115317	0.00931383	0.0622295	0.00611747	0.157322	pLoF	2074524934	2	74524934
CYP24A1	ENSG00000019186	0.00934358	0.0589589	0.00479072	0.0928093	pLoF	20054157175	20	54157175
CLCNKB	ENSG00000184908	0.00934917	0.0595073	0.00505173	0.0909196	pLoF	1016039562	1	16039562
ABHD10	ENSG00000144827	0.00935021	0.0468726	0.00640688	0.174661	pLoF	3111974342	3	111974342
SLC25A39	ENSG00000013306	0.00936537	0.140524	0.00541597	0.108164	pLoF	17044314628	17	44314628
ARHGAP21	ENSG00000107863	0.00938866	0.0390522	0.00652824	0.187708	pLoF	10024584310	10	24584310
SLC25A41	ENSG00000181240	0.0094044	0.097247	0.00571282	0.131086	pLoF	19006421204	19	6421204
LRRC24	ENSG00000254402	0.00941804	0.033371	0.00683341	0.194239	pLoF	8144517391	8	144517391
PWP1	ENSG00000136045	0.00946467	0.0553009	0.00494766	0.0952956	pLoF	12107685811	12	107685811
LRRC39	ENSG00000122477	0.00946908	0.0256729	0.00593221	0.12116	pLoF	1100144016	1	100144016
RPGRIP1	ENSG00000092200	0.00949059	0.0897986	0.00482467	0.0780245	pLoF	14021287942	14	21287942
RGMB	ENSG00000174136	0.00949499	0.0321111	0.0070528	0.200407	pLoF	5098770560	5	98770560
DNPEP	ENSG00000123992	0.00949593	0.0820517	0.00533064	0.0736598	pLoF	2219374230	2	219374230
NPIPB2	ENSG00000234719	0.00950934	0.00907782	0.00900152	0.155	pLoF	16011927486	16	11927486
C1orf116	ENSG00000182795	0.00951497	0.00894166	0.0221538	0.0461135	pLoF	1207021869	1	207021869
GASK1B	ENSG00000164125	0.00951966	0.0224984	0.00821828	0.0755221	pLoF	4158127343	4	158127343
HSPB1	ENSG00000106211	0.00954497	0.108702	0.00586905	0.123287	pLoF	7076302587	7	76302587
C12orf45	ENSG00000151131	0.00956065	0.0135685	0.00868772	0.129595	pLoF	12104986292	12	104986292
UTP23	ENSG00000147679	0.00958297	0.06585	0.00636043	0.153729	pLoF	8116766495	8	116766495
SMOC1	ENSG00000198732	0.00962485	0.055006	0.00569481	0.168487	pLoF	14069879608	14	69879608
TLR8	ENSG00000101916	0.00963185	0.0150046	0.00834685	0.240538	pLoF	23012906639	X	12906639
ZDHHC12	ENSG00000160446	0.00968074	0.0167846	0.00852814	0.134606	pLoF	9128716696	9	128716696
SPAG11A	ENSG00000178287	0.00974113	0.0163555	0.00831931	0.244264	pLoF	8007848545	8	7848545
H2BC5	ENSG00000158373	0.00981464	0.0160983	0.00852715	0.2452	pLoF	6026156316	6	26156316
ZIC5	ENSG00000139800	0.00983801	0.00754031	0.0123697	0.159512	pLoF	13099965299	13	99965299
COL11A2	ENSG00000204248	0.00995044	0.186279	0.0055042	0.0912453	pLoF	6033163542	6	33163542
C4orf46	ENSG00000205208	0.0101098	0.0381889	0.00702748	0.182237	pLoF	4158669533	4	158669533
CSGALNACT1	ENSG00000147408	0.0101769	0.0831129	0.00624648	0.140769	pLoF	8019405677	8	19405677
ZC2HC1B	ENSG00000118491	0.0102153	0.0513188	0.00697718	0.170755	pLoF	6143860352	6	143860352
FAAP100	ENSG00000185504	0.0102476	0.229815	0.00527648	0.0765336	pLoF	17081534986	17	81534986
PIK3C3	ENSG00000078142	0.0102819	0.115298	0.00635374	0.120733	pLoF	18041955235	18	41955235
POLR2M	ENSG00000255529	0.0102847	0.0351436	0.00741046	0.194732	pLoF	15057706738	15	57706738
RIPOR2	ENSG00000111913	0.0102891	0.151527	0.0054065	0.104431	pLoF	6024806343	6	24806343
IK	ENSG00000113141	0.0102976	0.0140913	0.00720105	0.141666	pLoF	5140642825	5	140642825
DPYSL4	ENSG00000151640	0.0103065	0.135592	0.00610417	0.0641922	pLoF	10132187035	10	132187035
TRIP4	ENSG00000103671	0.0103284	0.143236	0.00609371	0.107	pLoF	15064387387	15	64387387
UNC79	ENSG00000133958	0.0103406	0.0228191	0.008817	0.219772	pLoF	14093332669	14	93332669
MPPED1	ENSG00000186732	0.0103777	0.0151003	0.00919926	0.247049	pLoF	22043411257	22	43411257
PIAS3	ENSG00000131788	0.0103904	0.0671527	0.0067313	0.153161	pLoF	1145845556	1	145845556
SPDYE17	ENSG00000186645	0.0104038	0.106242	0.00646197	0.125673	pLoF	7077028080	7	77028080
SYNM	ENSG00000182253	0.0104562	0.00669614	0.0238874	0.0711878	pLoF	15099105093	15	99105093
AVL9	ENSG00000105778	0.0104666	0.0511731	0.00691128	0.170742	pLoF	7032495643	7	32495643
CDH5	ENSG00000179776	0.0105995	0.0960765	0.00622499	0.131013	pLoF	16066379271	16	66379271
ZCCHC3	ENSG00000247315	0.0106441	0.0300337	0.00816145	0.204746	pLoF	20000297485	20	297485
RP9	ENSG00000164610	0.0106514	0.0532811	0.00711875	0.166415	pLoF	7033095137	7	33095137
ODF3L1	ENSG00000182950	0.0106561	0.0178324	0.00916274	0.238535	pLoF	15075724167	15	75724167
MICB	ENSG00000204516	0.0106645	0.00876348	0.0148502	0.113313	pLoF	6031498119	6	31498119
CCDC82	ENSG00000149231	0.0106777	0.0797031	0.00679342	0.141905	pLoF	11096353615	11	96353615
TRIM35	ENSG00000104228	0.0107626	0.0592864	0.00720618	0.161635	pLoF	8027287455	8	27287455
ARHGEF15	ENSG00000198844	0.0107665	0.123784	0.00641383	0.115418	pLoF	17008311941	17	8311941
C5orf22	ENSG00000082213	0.0107862	0.0524246	0.00736857	0.167409	pLoF	5031528927	5	31528927
FNBP1L	ENSG00000137942	0.0107985	0.0918942	0.00643167	0.12803	pLoF	1093448163	1	93448163
TGM7	ENSG00000159495	0.0108165	0.00919209	0.0124557	0.112776	pLoF	15043276355	15	43276355
C11orf45	ENSG00000174370	0.0108233	0.0259495	0.00841221	0.214192	pLoF	11128902441	11	128902441
PTPRU	ENSG00000060656	0.0108566	0.124217	0.00638397	0.115254	pLoF	1029236548	1	29236548
MREG	ENSG00000118242	0.0109042	0.0472291	0.00741929	0.175939	pLoF	2215944768	2	215944768
METTL21C	ENSG00000139780	0.0109056	0.0461599	0.00761053	0.17738	pLoF	13102685940	13	102685940
OMD	ENSG00000127083	0.0109099	0.0244863	0.00862553	0.1121	pLoF	9092415108	9	92415108
SHC1	ENSG00000160691	0.0109199	0.0609687	0.00707862	0.158201	pLoF	1154958715	1	154958715
SLCO6A1	ENSG00000205359	0.0109528	0.222452	0.00571645	0.081842	pLoF	5102373288	5	102373288
SCLT1	ENSG00000151466	0.0109608	0.100626	0.00664742	0.128031	pLoF	4128884455	4	128884455
ZC3H12C	ENSG00000149289	0.0109651	0.0811221	0.00647024	0.141846	pLoF	11110093100	11	110093100
TMUB2	ENSG00000168591	0.0109742	0.108966	0.00667572	0.123312	pLoF	17044188856	17	44188856
PRRT3	ENSG00000163704	0.0110492	0.159587	0.00637894	0.100312	pLoF	3009940795	3	9940795
ZNF304	ENSG00000131845	0.0110566	0.0120037	0.0103981	0.264647	pLoF	19057351565	19	57351565
AUP1	ENSG00000115307	0.0111146	0.0469848	0.00769559	0.174014	pLoF	2074522473	2	74522473
CBARP	ENSG00000099625	0.011189	0.0257635	0.00881827	0.213917	pLoF	19001223529	19	1223529
SLC2A3	ENSG00000059804	0.011192	0.133636	0.00630774	0.110733	pLoF	12007921248	12	7921248
ERMN	ENSG00000136541	0.0111968	0.0449734	0.00802161	0.17662	pLoF	2157321143	2	157321143
TTC8	ENSG00000165533	0.0111973	0.0818848	0.00717124	0.140215	pLoF	14088824642	14	88824642
JMJD7	ENSG00000243789	0.0112213	0.0860228	0.00690461	0.137371	pLoF	15041823098	15	41823098
REN	ENSG00000143839	0.0112306	0.0909273	0.00713236	0.133879	pLoF	1204149837	1	204149837
ZNF528	ENSG00000167555	0.0112589	0.0154881	0.0100759	0.247842	pLoF	19052398499	19	52398499
SYNC	ENSG00000162520	0.0112622	0.0219023	0.00957615	0.125898	pLoF	1032679566	1	32679566
MAL	ENSG00000172005	0.0112744	0.0141931	0.0102287	0.251605	pLoF	2095025739	2	95025739
CHST15	ENSG00000182022	0.0112956	0.0313509	0.00842682	0.201974	pLoF	10124006495	10	124006495
FBXL3	ENSG00000005812	0.0113237	0.0190525	0.00938212	0.222816	pLoF	13077000389	13	77000389
ARHGEF40	ENSG00000165801	0.0113768	0.254985	0.00621939	0.0733771	pLoF	14021070269	14	21070269
TATDN3	ENSG00000203705	0.0113791	0.0593406	0.00771726	0.161543	pLoF	1212787524	1	212787524
SLC7A11	ENSG00000151012	0.0114132	0.0818948	0.00714752	0.14158	pLoF	4138171847	4	138171847
NDFIP2	ENSG00000102471	0.0114945	0.0226096	0.009302	0.223095	pLoF	13079481124	13	79481124
CLEC4A	ENSG00000111729	0.0114999	0.13369	0.00701776	0.110908	pLoF	12008123868	12	8123868
FAM89A	ENSG00000182118	0.0115077	0.164642	0.00721535	0.058533	pLoF	1231019763	1	231019763
TPH2	ENSG00000139287	0.0115604	0.0438394	0.00821562	0.180601	pLoF	12071938932	12	71938932
C2CD2L	ENSG00000172375	0.0116186	0.0310773	0.00868644	0.2017	pLoF	11119107688	11	119107688
C3	ENSG00000125730	0.0116674	0.293276	0.00592863	0.0655702	pLoF	19006677781	19	6677781
SLC9A5	ENSG00000135740	0.0117505	0.0985024	0.00712716	0.129089	pLoF	16067247102	16	67247102
PPM1N	ENSG00000213889	0.0117717	0.072102	0.00767958	0.149366	pLoF	19045494035	19	45494035
CMTM1	ENSG00000089505	0.0117786	0.117978	0.00724541	0.118277	pLoF	16066563026	16	66563026
NFATC2IP	ENSG00000176953	0.0118544	0.110531	0.00713786	0.123208	pLoF	16028950870	16	28950870
ZNF785	ENSG00000197162	0.0118899	0.0161189	0.0105374	0.245276	pLoF	16030582427	16	30582427
HLA-DPB1	ENSG00000223865	0.0119881	0.129468	0.0071904	0.112717	pLoF	6033073441	6	33073441
ANKRD36	ENSG00000135976	0.0120539	0.0326878	0.00970108	0.0499485	pLoF	2097113628	2	97113628
BCAP29	ENSG00000075790	0.0120559	0.104889	0.00705131	0.125532	pLoF	7107575267	7	107575267
DUS4L-BCAP29	ENSG00000288558	0.0120559	0.104889	0.00705131	0.125532	pLoF	7107580767	7	107580767
NT5C3B	ENSG00000141698	0.0120623	0.0620088	0.00783839	0.157072	pLoF	17041820058	17	41820058
CCDC179	ENSG00000255359	0.0120765	0.0336576	0.0089087	0.197462	pLoF	11022847463	11	22847463
SPAM1	ENSG00000106304	0.0120922	0.119189	0.00722479	0.118633	pLoF	7123953539	7	123953539
ARPIN-AP3S2	ENSG00000250021	0.0121153	0.0816319	0.00764356	0.140204	pLoF	15089835363	15	89835363
HOXC9	ENSG00000180806	0.0121271	0.0929542	0.00735527	0.127935	pLoF	12054000095	12	54000095
TTC22	ENSG00000006555	0.0121993	0.113657	0.00746395	0.119368	pLoF	1054781178	1	54781178
FGFR4	ENSG00000160867	0.0122693	0.0117861	0.0102211	0.100481	pLoF	5177087496	5	177087496
CNTN2	ENSG00000184144	0.01227	0.177953	0.00648425	0.0946933	pLoF	1205053132	1	205053132
USP18	ENSG00000184979	0.0122739	0.0337348	0.00923385	0.197343	pLoF	22018157548	22	18157548
TYK2	ENSG00000105397	0.0122872	0.059744	0.0080673	0.160725	pLoF	19010350731	19	10350731
RNF125	ENSG00000101695	0.0122992	0.0336107	0.00927694	0.197536	pLoF	18032018761	18	32018761
FCRL2	ENSG00000132704	0.0123215	0.130765	0.00741946	0.11192	pLoF	1157746656	1	157746656
PCDHGA4	ENSG00000262576	0.0123355	0.0274106	0.00780345	0.109203	pLoF	5141350174	5	141350174
VPS8	ENSG00000156931	0.0123375	0.0510736	0.00676415	0.0981532	pLoF	3184824542	3	184824542
GCDH	ENSG00000105607	0.0124061	0.0922993	0.0078389	0.134099	pLoF	19012886163	19	12886163
KRTCAP3	ENSG00000157992	0.0124738	0.0214911	0.0110851	0.0772499	pLoF	2027437370	2	27437370
TMOD4	ENSG00000163157	0.0125168	0.0977967	0.00787023	0.129313	pLoF	1151165017	1	151165017
SSH1	ENSG00000084112	0.0125688	0.0716253	0.00797374	0.14783	pLoF	12108787883	12	108787883
GRAMD1A	ENSG00000089351	0.0126294	0.100392	0.00776386	0.127753	pLoF	19035000289	19	35000289
TSPAN4	ENSG00000214063	0.0126324	0.194695	0.0066968	0.0895002	pLoF	11000840346	11	840346
PEX2	ENSG00000164751	0.0126589	0.0759008	0.00826047	0.14615	pLoF	8076983045	8	76983045
TSPAN32	ENSG00000064201	0.0126873	0.0800818	0.00817995	0.142816	pLoF	11002299330	11	2299330
STRN3	ENSG00000196792	0.0127249	0.0295715	0.00981703	0.20578	pLoF	14030889560	14	30889560
CEP41	ENSG00000106477	0.0128872	0.0509872	0.00904619	0.170994	pLoF	7130398801	7	130398801
SALL2	ENSG00000165821	0.0128945	0.109633	0.00759085	0.123387	pLoF	14021521891	14	21521891
NTN4	ENSG00000074527	0.0129119	0.0269672	0.010232	0.211767	pLoF	12095659002	12	95659002
KLRB1	ENSG00000111796	0.0129767	0.0716216	0.00853463	0.147938	pLoF	12009595218	12	9595218
CTHRC1	ENSG00000164932	0.0130037	0.0552385	0.00866547	0.163853	pLoF	8103371568	8	103371568
ARHGAP27	ENSG00000159314	0.0130187	0.148025	0.00760913	0.103811	pLoF	17045395336	17	45395336
NPC1L1	ENSG00000015520	0.0131163	0.127605	0.00818312	0.0664295	pLoF	7044513384	7	44513384
SLC12A1	ENSG00000074803	0.0131321	0.0393184	0.0076435	0.106992	pLoF	15048201211	15	48201211
SLC19A1	ENSG00000173638	0.013164	0.210287	0.00717145	0.0812106	pLoF	21045507566	21	45507566
MAJIN	ENSG00000168070	0.0132081	0.0242045	0.0112503	0.123087	pLoF	11064933241	11	64933241
HMOX1	ENSG00000100292	0.013226	0.0722993	0.00787358	0.148363	pLoF	22035381063	22	35381063
NEU4	ENSG00000204099	0.0132336	0.0182892	0.0119095	0.132587	pLoF	2241809162	2	241809162
PLSCR2	ENSG00000163746	0.0132488	0.0118036	0.012386	0.147227	pLoF	3146441755	3	146441755
KCNC2	ENSG00000166006	0.0132637	0.0236737	0.0109447	0.220256	pLoF	12075041052	12	75041052
RLN1	ENSG00000107018	0.0132646	0.0206197	0.0114169	0.229261	pLoF	9005335222	9	5335222
YAF2	ENSG00000015153	0.0134113	0.00899758	0.0325529	0.155372	pLoF	12042160542	12	42160542
MTMR14	ENSG00000163719	0.013436	0.0768157	0.00714983	0.0838085	pLoF	3009649413	3	9649413
CTTN	ENSG00000085733	0.0135313	0.0526643	0.00927827	0.168945	pLoF	11070407238	11	70407238
RFC2	ENSG00000049541	0.0135356	0.0107243	0.0128489	0.149964	pLoF	7074232090	7	74232090
TMEM67	ENSG00000164953	0.0136409	0.0338283	0.00796968	0.0594191	pLoF	8093754853	8	93754853
ZNF98	ENSG00000197360	0.0136797	0.00841361	0.0277276	0.157587	pLoF	19022391335	19	22391335
HOXB3	ENSG00000120093	0.0136808	0.0385804	0.00991788	0.18853	pLoF	17048543874	17	48543874
NKX6-2	ENSG00000148826	0.0137338	0.0774276	0.009024	0.144873	pLoF	10132780797	10	132780797
SEC24A	ENSG00000113615	0.0137357	0.127985	0.00811008	0.113135	pLoF	5134649032	5	134649032
NHLRC3	ENSG00000188811	0.0137413	0.0286306	0.0113624	0.117264	pLoF	13039034084	13	39034084
TAS2R60	ENSG00000185899	0.013839	0.0914944	0.00794475	0.134356	pLoF	7143443381	7	143443381
NR5A2	ENSG00000116833	0.0138698	0.0639597	0.00905019	0.154872	pLoF	1200027800	1	200027800
KRT4	ENSG00000170477	0.0138759	0.12293	0.00851963	0.116479	pLoF	12052806999	12	52806999
TRIM32	ENSG00000119401	0.013881	0.051152	0.00942093	0.170793	pLoF	9116686614	9	116686614
PDP2	ENSG00000172840	0.0139022	0.0600021	0.00941414	0.158528	pLoF	16066884219	16	66884219
MYO1D	ENSG00000176658	0.0139247	0.241945	0.00736851	0.0765207	pLoF	17032487555	17	32487555
SGSM2	ENSG00000141258	0.0139446	0.0278934	0.00881525	0.120998	pLoF	17002332889	17	2332889
CAPZA3	ENSG00000177938	0.0139487	0.0255545	0.0114502	0.215319	pLoF	12018736124	12	18736124
ACTL6B	ENSG00000077080	0.0139508	0.0749686	0.00889498	0.145867	pLoF	7100640588	7	100640588
RRBP1	ENSG00000125844	0.0139902	0.0871344	0.00846984	0.135623	pLoF	20017614111	20	17614111
NAXE	ENSG00000163382	0.014025	0.123382	0.00788081	0.115734	pLoF	1156591690	1	156591690
TMEM225B	ENSG00000244219	0.0141315	0.0158917	0.0134069	0.0600285	pLoF	7099604346	7	99604346
SYN3	ENSG00000185666	0.0141777	0.0545398	0.00957074	0.1648	pLoF	22032513577	22	32513577
JAM2	ENSG00000154721	0.0141825	0.0542532	0.00988152	0.167086	pLoF	21025639774	21	25639774
CASC1	ENSG00000118307	0.0142704	0.0663336	0.00759823	0.0894857	pLoF	12025103801	12	25103801
BCL2L13	ENSG00000099968	0.01429	0.0365521	0.0102747	0.192192	pLoF	22017638607	22	17638607
TTC30A	ENSG00000197557	0.0143096	0.101224	0.00893797	0.128342	pLoF	2177616630	2	177616630
CCDC43	ENSG00000180329	0.0143172	0.0800026	0.00830566	0.143059	pLoF	17044673311	17	44673311
PSEN2	ENSG00000143801	0.0143461	0.0577708	0.00979429	0.162913	pLoF	1226880437	1	226880437
CBY2	ENSG00000174015	0.0144161	0.108177	0.00903634	0.122464	pLoF	13045702329	13	45702329
ZNF778	ENSG00000170100	0.014435	0.0271222	0.0116528	0.211522	pLoF	16089221030	16	89221030
WDR3	ENSG00000065183	0.0144524	0.117209	0.00719548	0.0685784	pLoF	1117933216	1	117933216
NARS1	ENSG00000134440	0.0144725	0.189779	0.00826413	0.0898747	pLoF	18057601557	18	57601557
SIRT4	ENSG00000089163	0.0145104	0.0410664	0.0102543	0.184738	pLoF	12120303462	12	120303462
ILK	ENSG00000166333	0.0145621	0.0915623	0.008614	0.134604	pLoF	11006600109	11	6600109
LAMP3	ENSG00000078081	0.0145671	0.0832993	0.00881359	0.140205	pLoF	3183123994	3	183123994
SERPINB7	ENSG00000166396	0.0146326	0.020125	0.00986493	0.129967	pLoF	18063782320	18	63782320
CILK1	ENSG00000112144	0.0147285	0.129209	0.00872953	0.11237	pLoF	6053005062	6	53005062
CFAP74	ENSG00000142609	0.0147505	0.0690821	0.0111739	0.0429512	pLoF	1001916957	1	1916957
SULT1C2	ENSG00000198203	0.014812	0.0854369	0.00945194	0.138186	pLoF	2108293563	2	108293563
MYL2	ENSG00000111245	0.0148433	0.109228	0.00915716	0.123708	pLoF	12110907249	12	110907249
POLM	ENSG00000122678	0.0148759	0.0417033	0.00841609	0.104747	pLoF	7044073027	7	44073027
GALNT4	ENSG00000257594	0.0148935	0.129877	0.00894617	0.112144	pLoF	12089522693	12	89522693
NOM1	ENSG00000146909	0.0150087	0.06708	0.00793416	0.0876835	pLoF	7156949574	7	156949574
PIWIL4	ENSG00000134627	0.0150349	0.0871905	0.00944591	0.135869	pLoF	11094567431	11	94567431
MTCH1	ENSG00000137409	0.0151053	0.0970514	0.00889511	0.129203	pLoF	6036963144	6	36963144
F12	ENSG00000131187	0.0151088	0.200561	0.00829399	0.087224	pLoF	5177397142	5	177397142
NALCN	ENSG00000102452	0.0151117	0.370115	0.0080398	0.0524728	pLoF	13101055247	13	101055247
VPS9D1	ENSG00000075399	0.0151737	0.144155	0.00892221	0.10692	pLoF	16089707796	16	89707796
SLC39A7	ENSG00000112473	0.0152134	0.156674	0.00837223	0.101879	pLoF	6033195867	6	33195867
GOLGA6L2	ENSG00000174450	0.0152197	0.0825935	0.00948509	0.140866	pLoF	15023439519	15	23439519
GOLGA4	ENSG00000144674	0.0152641	0.42648	0.00804741	0.0441134	pLoF	3037243496	3	37243496
PCDHGA11	ENSG00000253873	0.0152747	0.029552	0.00986633	0.118432	pLoF	5141417713	5	141417713
ADAMTS9	ENSG00000163638	0.0153802	0.129399	0.00911849	0.113097	pLoF	3064522103	3	64522103
POC1B-GALNT4	ENSG00000259075	0.0153809	0.135721	0.00917446	0.109502	pLoF	12089522693	12	89522693
DOP1B	ENSG00000142197	0.0153831	0.0655269	0.00849799	0.0662264	pLoF	21036164648	21	36164648
PILRB	ENSG00000121716	0.0154042	0.0237909	0.0130439	0.220142	pLoF	7100352352	7	100352352
C7orf57	ENSG00000164746	0.0154074	0.0685345	0.0102289	0.152405	pLoF	7048036216	7	48036216
UGT1A1	ENSG00000241635	0.0155091	0.0779404	0.0099522	0.143632	pLoF	2233760122	2	233760122
EIF4E1B	ENSG00000175766	0.015568	0.042806	0.0111215	0.182091	pLoF	5176626382	5	176626382
SUSD3	ENSG00000157303	0.0155814	0.064649	0.00997862	0.156093	pLoF	9093058686	9	93058686
SYNJ2BP	ENSG00000213463	0.0155963	0.0183075	0.0142588	0.237563	pLoF	14070372863	14	70372863
CIDEA	ENSG00000176194	0.0156084	0.020481	0.0138539	0.230143	pLoF	18012254311	18	12254311
PRRG3	ENSG00000130032	0.0156861	0.0369178	0.0116767	0.184018	pLoF	23151698755	X	151698755
TPTE	ENSG00000274391	0.0157357	0.0103561	0.0909006	0.0449769	pLoF	21010538551	21	10538551
TOP2A	ENSG00000131747	0.0157461	0.156935	0.0092309	0.100656	pLoF	17040389411	17	40389411
AMBRA1	ENSG00000110497	0.0157513	0.0973727	0.00979038	0.130047	pLoF	11046397307	11	46397307
ALG1L2	ENSG00000251287	0.0158174	0.0853656	0.00993411	0.138022	pLoF	3130081917	3	130081917
CCDC130	ENSG00000104957	0.0159595	0.0272452	0.0135987	0.119592	pLoF	19013751722	19	13751722
PRDM14	ENSG00000147596	0.0159613	0.0336762	0.012195	0.196304	pLoF	8070052033	8	70052033
C4B	ENSG00000224389	0.0160369	0.015223	0.015768	-0.043309	pLoF	6032009810	6	32009810
LINS1	ENSG00000140471	0.0160554	0.208955	0.0085076	0.0841331	pLoF	15100569208	15	100569208
CIITA	ENSG00000179583	0.0161197	0.16424	0.00936611	0.0988913	pLoF	16010877262	16	10877262
SLC9A1	ENSG00000090020	0.0162352	0.0277023	0.0131931	0.21031	pLoF	1027100249	1	27100249
SLC33A1	ENSG00000169359	0.0162717	0.0353669	0.0123956	0.193901	pLoF	3155828174	3	155828174
FBXO4	ENSG00000151876	0.0163451	0.0115802	0.0192423	0.147778	pLoF	5041925204	5	41925204
DLX6	ENSG00000006377	0.0163613	0.0490375	0.0108171	0.0867312	pLoF	7097005910	7	97005910
RCVRN	ENSG00000109047	0.0163644	0.0248708	0.0141525	0.122879	pLoF	17009898066	17	9898066
PASD1	ENSG00000166049	0.0163739	0.0159278	0.01463	0.0663532	pLoF	23151601516	X	151601516
ALKBH8	ENSG00000137760	0.0164026	0.125021	0.0100595	0.11419	pLoF	11107504663	11	107504663
GLT8D2	ENSG00000120820	0.0164703	0.0418361	0.0121539	0.183643	pLoF	12103984662	12	103984662
TRIM13	ENSG00000204977	0.0164756	0.0469726	0.0117287	0.176256	pLoF	13050011837	13	50011837
AKR7A3	ENSG00000162482	0.0165719	0.126529	0.0100146	0.113141	pLoF	1019282594	1	19282594
PTGES2	ENSG00000148334	0.0167343	0.0875474	0.0106806	0.136468	pLoF	9128121031	9	128121031
MAP4K5	ENSG00000012983	0.0167915	0.122058	0.00980267	0.115832	pLoF	14050419984	14	50419984
SLC14A1	ENSG00000141469	0.0168023	0.134699	0.00989009	0.109956	pLoF	18045727187	18	45727187
ZSCAN5C	ENSG00000204532	0.0168709	0.0262833	0.0140906	0.213192	pLoF	19056197658	19	56197658
POPDC2	ENSG00000121577	0.0169312	0.0283178	0.0113668	0.12083	pLoF	3119642443	3	119642443
RARS1	ENSG00000113643	0.0171411	0.182494	0.00988714	0.0927824	pLoF	5168486418	5	168486418
PPCDC	ENSG00000138621	0.0171679	0.0267306	0.0143838	0.212814	pLoF	15075018750	15	75018750
SELENBP1	ENSG00000143416	0.0171802	0.127947	0.0102227	0.11227	pLoF	1151364444	1	151364444
CHRNA7	ENSG00000175344	0.0171867	0.125793	0.00996544	0.113854	pLoF	15032030483	15	32030483
CEACAM1	ENSG00000079385	0.0171894	0.0234015	0.0156738	0.0670538	pLoF	19042509007	19	42509007
NUDCD2	ENSG00000170584	0.0172375	0.0428846	0.0121773	0.182042	pLoF	5163441869	5	163441869
HYLS1	ENSG00000198331	0.0172652	0.082096	0.0107916	0.13932	pLoF	11125893711	11	125893711
SPCS1	ENSG00000114902	0.0172817	0.0315241	0.0137229	0.201714	pLoF	3052705762	3	52705762
AC008687.4	ENSG00000268655	0.0173295	0.0815889	0.0112731	0.141545	pLoF	19049014378	19	49014378
SLC28A2	ENSG00000137860	0.017334	0.129077	0.0113367	0.0503774	pLoF	15045253168	15	45253168
ADGRE3	ENSG00000131355	0.0173344	0.0277537	0.0128192	0.0899875	pLoF	19014619406	19	14619406
ADI1	ENSG00000182551	0.0173875	0.0333484	0.0137262	0.198348	pLoF	2003498807	2	3498807
ACKR1	ENSG00000213088	0.0174229	0.0173604	0.0168847	0.241704	pLoF	1159199875	1	159199875
DIABLO	ENSG00000184047	0.0174685	0.144524	0.0104713	0.106688	pLoF	12122203220	12	122203220
HID1	ENSG00000167861	0.0174688	0.074366	0.0114892	0.147301	pLoF	17074946599	17	74946599
ZFYVE27	ENSG00000155256	0.017485	0.136066	0.0105621	0.110313	pLoF	10097738390	10	97738390
MRPL48	ENSG00000175581	0.0175059	0.0366695	0.0135293	0.192219	pLoF	11073787857	11	73787857
RANBP3L	ENSG00000164188	0.0175442	0.23979	0.00989373	0.0763217	pLoF	5036249630	5	36249630
AP4B1	ENSG00000134262	0.017556	0.131815	0.010498	0.111447	pLoF	1113894979	1	113894979
TSGA13	ENSG00000213265	0.0175719	0.11355	0.010839	0.0707586	pLoF	7130666854	7	130666854
HGF	ENSG00000019991	0.0175747	0.0304637	0.014121	0.204285	pLoF	7081702537	7	81702537
AP3M2	ENSG00000070718	0.0176214	0.118505	0.0108989	0.118622	pLoF	8042154553	8	42154553
TMEM196	ENSG00000173452	0.0176382	0.0408553	0.0127988	0.182304	pLoF	7019722026	7	19722026
KCNE2	ENSG00000159197	0.0176866	0.0826051	0.0102924	0.139716	pLoF	21034370379	21	34370379
ZFP37	ENSG00000136866	0.0178537	0.0520548	0.0101807	0.0972383	pLoF	9113042706	9	113042706
CAMK1	ENSG00000134072	0.0179697	0.103117	0.01074	0.127172	pLoF	3009754615	3	9754615
GCC2	ENSG00000135968	0.0180619	0.0659536	0.00975624	0.0894127	pLoF	2108449179	2	108449179
LRP2	ENSG00000081479	0.0180638	0.228514	0.00977767	0.0784854	pLoF	2169128590	2	169128590
ARHGAP19	ENSG00000213390	0.018178	0.18227	0.0104214	0.092253	pLoF	10097226033	10	97226033
SPIDR	ENSG00000164808	0.0182735	0.137548	0.00924581	0.0647113	pLoF	8047260854	8	47260854
NVL	ENSG00000143748	0.0183445	0.0416659	0.0112049	0.106074	pLoF	1224227554	1	224227554
DENND4C	ENSG00000137145	0.0183483	0.212174	0.00982663	0.08181	pLoF	9019276124	9	19276124
TRANK1	ENSG00000168016	0.0183866	0.14978	0.00937905	0.0473222	pLoF	3036828227	3	36828227
PPP1R35	ENSG00000160813	0.0184236	0.329956	0.00958851	0.0550852	pLoF	7100430255	7	100430255
MAN2B1	ENSG00000104774	0.0184962	0.0923516	0.0100017	0.0785713	pLoF	19012643174	19	12643174
H2BW1	ENSG00000123569	0.0184994	0.0213305	0.0172245	0.0587028	pLoF	23104012571	X	104012571
ADAMTS14	ENSG00000138316	0.0185287	0.0734421	0.0100461	0.085305	pLoF	10070672804	10	70672804
PGAP3	ENSG00000161395	0.0185577	0.055384	0.0129426	0.165848	pLoF	17039666124	17	39666124
MYOD1	ENSG00000129152	0.0185619	0.0376191	0.0141157	0.190659	pLoF	11017719673	11	17719673
PCDHGA6	ENSG00000253731	0.0186063	0.145777	0.0111792	0.106123	pLoF	5141370319	5	141370319
CCP110	ENSG00000103540	0.0186479	0.100167	0.0115087	0.128848	pLoF	16019521605	16	19521605
PSG6	ENSG00000170848	0.0186525	0.0127322	0.0284159	0.0726091	pLoF	19042903620	19	42903620
SLC7A13	ENSG00000164893	0.018755	0.014624	0.0194371	0.103538	pLoF	8086214382	8	86214382
ZKSCAN2	ENSG00000155592	0.0189768	0.0573803	0.0128475	0.163059	pLoF	16025239752	16	25239752
WDR41	ENSG00000164253	0.0189911	0.0879211	0.00995787	0.0796355	pLoF	5077425933	5	77425933
PHTF2	ENSG00000006576	0.0190081	0.168413	0.0100555	0.0959171	pLoF	7077793874	7	77793874
CYP1A2	ENSG00000140505	0.019236	0.19609	0.0108575	0.0883839	pLoF	15074749676	15	74749676
IL34	ENSG00000157368	0.0192372	0.0360127	0.0151298	0.193564	pLoF	16070646860	16	70646860
QPCTL	ENSG00000011478	0.019263	0.174917	0.0111695	0.0944576	pLoF	19045687671	19	45687671
SAMHD1	ENSG00000101347	0.019336	0.146319	0.0114585	0.104482	pLoF	20036887393	20	36887393
ACRV1	ENSG00000134940	0.019551	0.0476608	0.0143339	0.175471	pLoF	11125672498	11	125672498
EBNA1BP2	ENSG00000117395	0.0196033	0.169769	0.0116038	0.0960947	pLoF	1043164355	1	43164355
TXNRD2	ENSG00000184470	0.0196095	0.0194423	0.0181115	0.094323	pLoF	22019876975	22	19876975
TMEM143	ENSG00000161558	0.0196596	0.238501	0.0112853	0.0761013	pLoF	19048327474	19	48327474
FAXDC2	ENSG00000170271	0.0198788	0.212317	0.0114453	0.0834417	pLoF	5154813841	5	154813841
FCGBP	ENSG00000275395	0.0199663	0.0507043	0.0127065	0.0488651	pLoF	19039863385	19	39863385
ZWILCH	ENSG00000174442	0.0199916	0.235555	0.0110098	0.077285	pLoF	15066500326	15	66500326
SLC35E4	ENSG00000100036	0.0200598	0.0454342	0.0156909	0.102518	pLoF	22030636322	22	30636322
SLIRP	ENSG00000119705	0.0201513	0.212504	0.0114576	0.0801546	pLoF	14077704339	14	77704339
CABCOCO1	ENSG00000183346	0.0201911	0.0887629	0.0116844	0.136097	pLoF	10061672748	10	61672748
TMPRSS13	ENSG00000137747	0.0202386	0.272929	0.0106199	0.0666708	pLoF	11117902163	11	117902163
PLCXD3	ENSG00000182836	0.0202463	0.0441777	0.0149482	0.180019	pLoF	5041313516	5	41313516
EMILIN3	ENSG00000183798	0.0204149	0.197125	0.0108687	0.088493	pLoF	20041355785	20	41355785
PARL	ENSG00000175193	0.0204151	0.169614	0.011223	0.0973387	pLoF	3183825029	3	183825029
RGN	ENSG00000130988	0.020419	0.08761	0.0119732	0.13268	pLoF	23047081109	X	47081109
TBC1D4	ENSG00000136111	0.0205082	0.358688	0.0111728	0.0538126	pLoF	13075286713	13	75286713
INSL3	ENSG00000248099	0.0205562	0.0367294	0.0162014	0.19248	pLoF	19017811514	19	17811514
GPA33	ENSG00000143167	0.0205649	0.0813211	0.0128605	0.141753	pLoF	1167054231	1	167054231
POLE3	ENSG00000148229	0.0206151	0.176131	0.0112774	0.0923046	pLoF	9113408761	9	113408761
WFIKKN2	ENSG00000173714	0.0206425	0.0646676	0.014022	0.15613	pLoF	17050835840	17	50835840
TEAD2	ENSG00000074219	0.0206538	0.216845	0.0115007	0.0823141	pLoF	19049335598	19	49335598
P4HA2	ENSG00000072682	0.0206955	0.020984	0.0163787	0.130036	pLoF	5132192989	5	132192989
PIGK	ENSG00000142892	0.0207117	0.0964133	0.0131428	0.131188	pLoF	1077092385	1	77092385
PMPCB	ENSG00000105819	0.0207139	0.169896	0.0121488	0.0959102	pLoF	7103297339	7	103297339
PCDHGB2	ENSG00000253910	0.0207277	0.163524	0.0122793	0.0992244	pLoF	5141355140	5	141355140
C3orf84	ENSG00000236980	0.0208028	0.0576565	0.0145647	0.163403	pLoF	3049172683	3	49172683
ABCC10	ENSG00000124574	0.0208861	0.35023	0.0112026	0.0546134	pLoF	6043427879	6	43427879
SPATA24	ENSG00000170469	0.0209228	0.109478	0.0124738	0.122009	pLoF	5139391958	5	139391958
GOLGA6C	ENSG00000167195	0.0209914	0.0191894	0.0224472	-0.0426308	pLoF	15075260290	15	75260290
UTP18	ENSG00000011260	0.0210366	0.141034	0.0117845	0.107954	pLoF	17051259184	17	51259184
MYBPC3	ENSG00000134571	0.0210875	0.120722	0.0127633	0.117354	pLoF	11047326470	11	47326470
MAMSTR	ENSG00000176909	0.0211301	0.130695	0.012794	0.112647	pLoF	19048713182	19	48713182
LRRC49	ENSG00000137821	0.0211365	0.272778	0.0110878	0.0697209	pLoF	15070892626	15	70892626
ZCWPW1	ENSG00000078487	0.021204	0.263767	0.0117983	0.0691694	pLoF	7100397799	7	100397799
APAF1	ENSG00000120868	0.0212096	0.28409	0.0117787	0.066771	pLoF	12098644438	12	98644438
NCR2	ENSG00000096264	0.0212137	0.117044	0.0122807	0.119271	pLoF	6041335790	6	41335790
KTI12	ENSG00000198841	0.0213148	0.0218037	0.020449	0.0965593	pLoF	1052027228	1	52027228
POT1	ENSG00000128513	0.0213552	0.20348	0.0114895	0.086473	pLoF	7124823938	7	124823938
GRHPR	ENSG00000137106	0.0213571	0.0507122	0.0168829	0.0745124	pLoF	9037422698	9	37422698
WDR11	ENSG00000120008	0.0213717	0.139856	0.012484	0.107199	pLoF	10120851345	10	120851345
C17orf107	ENSG00000205710	0.0213816	0.0286558	0.0183118	0.209096	pLoF	17004894537	17	4894537
STOML1	ENSG00000067221	0.0213881	0.0819049	0.0136165	0.140895	pLoF	15073983826	15	73983826
COG4	ENSG00000103051	0.021399	0.161091	0.0125271	0.100134	pLoF	16070475571	16	70475571
SYT5	ENSG00000129990	0.0215238	0.110105	0.0135828	0.123066	pLoF	19055166203	19	55166203
TELO2	ENSG00000100726	0.0216044	0.203311	0.0123422	0.0859908	pLoF	16001488361	16	1488361
ERCC8	ENSG00000049167	0.0216202	0.167284	0.0120541	0.0980683	pLoF	5060874552	5	60874552
LIPM	ENSG00000173239	0.0216473	0.0302734	0.0197361	0.044103	pLoF	10088802808	10	88802808
PCNT	ENSG00000160299	0.0217101	0.158832	0.0106235	0.0446376	pLoF	21046322364	21	46322364
AKNAD1	ENSG00000162641	0.0217607	0.254746	0.0118996	0.0728104	pLoF	1108816063	1	108816063
KLK5	ENSG00000167754	0.0218348	0.0430943	0.0165396	0.182179	pLoF	19050943580	19	50943580
ALDH1L1	ENSG00000144908	0.0218557	0.0635196	0.0119446	0.0906693	pLoF	3126103709	3	126103709
ZNF527	ENSG00000189164	0.0220092	0.0787512	0.0133747	0.142077	pLoF	19037374125	19	37374125
IFNAR2	ENSG00000159110	0.0220555	0.119117	0.0135829	0.118257	pLoF	21033229878	21	33229878
OAS1	ENSG00000089127	0.0221217	0.13546	0.0132078	0.110514	pLoF	12112906955	12	112906955
CHRNA3	ENSG00000080644	0.0222809	0.0728954	0.0127312	0.085347	pLoF	15078590336	15	78590336
SLC9C2	ENSG00000162753	0.0223224	0.213893	0.0128019	0.0833534	pLoF	1173500981	1	173500981
ITIH3	ENSG00000162267	0.0223327	0.349589	0.0120069	0.0553774	pLoF	3052789798	3	52789798
PAQR7	ENSG00000182749	0.0223339	0.147059	0.0125052	0.104954	pLoF	1025859191	1	25859191
C2orf74	ENSG00000237651	0.0223396	0.175374	0.0129462	0.0947903	pLoF	2061162473	2	61162473
S100A16	ENSG00000188643	0.0223468	0.0247897	0.0204492	0.21906	pLoF	1153607438	1	153607438
HSPA13	ENSG00000155304	0.0224955	0.172652	0.0121885	0.0954542	pLoF	21014373564	21	14373564
ZRSR2	ENSG00000169249	0.0226096				pLoF	23015790407	X	15790407
TMEM116	ENSG00000198270	0.0227017	0.186156	0.0124435	0.0921665	pLoF	12111931554	12	111931554
CAPNS1	ENSG00000126247	0.0227755	0.129646	0.0125494	0.113187	pLoF	19036140855	19	36140855
PCOLCE2	ENSG00000163710	0.0228169	0.219167	0.0130258	0.0820372	pLoF	3142818271	3	142818271
AIRE	ENSG00000160224	0.0228326	0.0272345	0.0170716	0.063427	pLoF	21044285912	21	44285912
ZNF780B	ENSG00000128000	0.0228425	0.0678035	0.0126073	0.0660179	pLoF	19040024379	19	40024379
ZCCHC2	ENSG00000141664	0.0228936	0.264401	0.0142658	0.0650657	pLoF	18062523287	18	62523287
KRT33B	ENSG00000131738	0.0229884	0.19533	0.0125706	0.0885461	pLoF	17041363800	17	41363800
TPCN2	ENSG00000162341	0.0230134	0.328554	0.0120351	0.0589991	pLoF	11069048936	11	69048936
ARMH3	ENSG00000120029	0.0230579	0.0789954	0.0146529	0.143143	pLoF	10101843448	10	101843448
CCNH	ENSG00000134480	0.0231287	0.176454	0.0126763	0.0950405	pLoF	5087389280	5	87389280
SMYD4	ENSG00000186532	0.023137	0.366016	0.0133017	0.0255492	pLoF	17001774953	17	1774953
ABHD15	ENSG00000168792	0.0231795	0.235969	0.0128034	0.0778169	pLoF	17029562467	17	29562467
BPIFB1	ENSG00000125999	0.023226	0.0526755	0.0158855	0.0882275	pLoF	20033286000	20	33286000
PPP1R3E	ENSG00000235194	0.0232331	0.0676856	0.0154509	0.15032	pLoF	14023293480	14	23293480
NMNAT1	ENSG00000173614	0.0232639	0.0862557	0.0151439	0.138123	pLoF	1009942593	1	9942593
GPR82	ENSG00000171657	0.0234621	0.0402237	0.0180808	0.176823	pLoF	23041727020	X	41727020
GUCY2D	ENSG00000132518	0.0234675	0.294298	0.0129356	0.0649371	pLoF	17008002982	17	8002982
CHRNA1	ENSG00000138435	0.0234789	0.170841	0.012673	0.0971963	pLoF	2174748023	2	174748023
DCAF4	ENSG00000119599	0.0234814	0.245478	0.013143	0.0749189	pLoF	14072929840	14	72929840
SLC35G5	ENSG00000177710	0.0235702	0.137212	0.0144833	0.109687	pLoF	8011330953	8	11330953
SORD	ENSG00000140263	0.0235895	0.135323	0.0144184	0.110548	pLoF	15045023203	15	45023203
KIAA0100	ENSG00000007202	0.0236278	0.40736	0.0120664	0.0470861	pLoF	17028610419	17	28610419
FUT11	ENSG00000196968	0.0236342	0.0757038	0.0128129	0.0850407	pLoF	10073767773	10	73767773
CSGALNACT2	ENSG00000169826	0.023702	0.0567604	0.0166135	0.164493	pLoF	10043155108	10	43155108
PDYN	ENSG00000101327	0.0238081	0.142367	0.0136493	0.106879	pLoF	20001980253	20	1980253
SLC22A4	ENSG00000197208	0.0239713	0.0888785	0.0155202	0.136302	pLoF	5132294493	5	132294493
ZSWIM4	ENSG00000132003	0.0241898	0.21243	0.0138429	0.0819138	pLoF	19013795683	19	13795683
SLC5A12	ENSG00000148942	0.0242151	0.0575158	0.0168705	0.163204	pLoF	11026671018	11	26671018
CRYZL1	ENSG00000205758	0.0242415	0.0575528	0.0171169	0.163812	pLoF	21033584506	21	33584506
PCCA	ENSG00000175198	0.0242467	0.219053	0.0128616	0.0813209	pLoF	13100088993	13	100088993
ADAT1	ENSG00000065457	0.0242762	0.182043	0.0143964	0.0925435	pLoF	16075600002	16	75600002
GLYCTK	ENSG00000168237	0.0242851	0.154672	0.0139239	0.102589	pLoF	3052290231	3	52290231
CSTL1	ENSG00000125823	0.0244236	0.027769	0.0224055	0.12146	pLoF	20023440192	20	23440192
ROPN1	ENSG00000065371	0.0244254	0.0646468	0.0164013	0.156302	pLoF	3123969107	3	123969107
NPM2	ENSG00000158806	0.0245161	0.0999505	0.0158737	0.12905	pLoF	8022025151	8	22025151
HUS1	ENSG00000136273	0.0245186	0.128049	0.0137928	0.113594	pLoF	7047965319	7	47965319
MTHFSD	ENSG00000103248	0.0245923	0.0370293	0.0157981	0.112841	pLoF	16086531952	16	86531952
ZNF430	ENSG00000118620	0.0245928	0.115675	0.0151812	0.120059	pLoF	19021020680	19	21020680
AKR1A1	ENSG00000117448	0.0246844	0.0415706	0.0201281	0.106506	pLoF	1045561719	1	45561719
ZBED9	ENSG00000232040	0.0246868	0.224636	0.0136187	0.0800067	pLoF	6028571786	6	28571786
KDM4B	ENSG00000127663	0.024708	0.0464689	0.0184209	0.177558	pLoF	19005032789	19	5032789
SLC9A8	ENSG00000197818	0.024778	0.25379	0.013993	0.0730116	pLoF	20049812815	20	49812815
CIB4	ENSG00000157884	0.0248276	0.0612813	0.0175814	0.159803	pLoF	2026576210	2	26576210
PTAR1	ENSG00000188647	0.0248492	0.0326273	0.0212085	0.201191	pLoF	9069718301	9	69718301
SCRN3	ENSG00000144306	0.0248646	0.0653805	0.0182143	0.0905584	pLoF	2174395484	2	174395484
MARCO	ENSG00000019169	0.0248873	0.0709885	0.014329	0.0886187	pLoF	2118942275	2	118942275
ASCC1	ENSG00000138303	0.0249108	0.140356	0.0151626	0.108315	pLoF	10072097313	10	72097313
CKMT2	ENSG00000131730	0.0249437	0.0285437	0.0192306	0.0804859	pLoF	5081232958	5	81232958
MIS18BP1	ENSG00000129534	0.0249691	0.307667	0.0130218	0.063018	pLoF	14045198622	14	45198622
WASHC4	ENSG00000136051	0.0252336	0.263576	0.0140738	0.0704289	pLoF	12105107773	12	105107773
LRRC28	ENSG00000168904	0.0252433	0.133919	0.0152054	0.111174	pLoF	15099255852	15	99255852
AC131160.1	ENSG00000283765	0.0252493	0.214576	0.0138468	0.083364	pLoF	3183810576	3	183810576
KIR2DL4	ENSG00000189013	0.0252552	0.0354334	0.0216655	0.0998769	pLoF	19054803461	19	54803461
POU1F1	ENSG00000064835	0.0252937	0.0736742	0.0168733	0.148095	pLoF	3087259841	3	87259841
MRPL34	ENSG00000130312	0.0252987	0.0294879	0.022592	0.208204	pLoF	19017300742	19	17300742
ACD	ENSG00000102977	0.0253529	0.141613	0.0152949	0.107713	pLoF	16067652517	16	67652517
ACOT12	ENSG00000172497	0.0254239	0.280448	0.0146984	0.0410609	pLoF	5081330287	5	81330287
SPINK5	ENSG00000133710	0.0256136	0.0797387	0.0145102	0.0618172	pLoF	5148063956	5	148063956
PCDHGB4	ENSG00000253953	0.0256214	0.20239	0.0147737	0.0864291	pLoF	5141382829	5	141382829
ANKRD31	ENSG00000145700	0.0256567	0.0988003	0.0133624	0.0569804	pLoF	5075068424	5	75068424
WSCD1	ENSG00000179314	0.0257191	0.0373298	0.0169399	0.100104	pLoF	17006080568	17	6080568
NPC1	ENSG00000141458	0.0257309	0.318053	0.0141832	0.0601571	pLoF	18023526527	18	23526527
RRP7A	ENSG00000189306	0.0258568	0.173425	0.0153761	0.0955166	pLoF	22042508909	22	42508909
ARPC1B	ENSG00000130429	0.0260461	0.132225	0.0155247	0.110182	pLoF	7099385642	7	99385642
CD93	ENSG00000125810	0.0261398	0.322342	0.0138515	0.0600561	pLoF	20023083883	20	23083883
GABRG1	ENSG00000163285	0.0263188	0.107991	0.0165511	0.124311	pLoF	4046040906	4	46040906
DHRS13	ENSG00000167536	0.0263778	0.0872142	0.0173846	0.137602	pLoF	17028897440	17	28897440
FREM2	ENSG00000150893	0.0265042	0.426027	0.014303	0.0442135	pLoF	13038687221	13	38687221
SCT	ENSG00000070031	0.0265146	0.129694	0.0156992	0.113094	pLoF	11000621310	11	621310
GLO1	ENSG00000124767	0.0266224	0.203049	0.0143133	0.0864361	pLoF	6038677307	6	38677307
PPIL1	ENSG00000137168	0.0266241	0.0599357	0.0181535	0.157001	pLoF	6036855727	6	36855727
CAPN11	ENSG00000137225	0.0266618	0.187169	0.0154315	0.0911191	pLoF	6044153821	6	44153821
GPR180	ENSG00000152749	0.0267195	0.207256	0.0155229	0.0842033	pLoF	13094601830	13	94601830
CYP2R1	ENSG00000186104	0.0268006	0.273474	0.014437	0.0668729	pLoF	11014878034	11	14878034
KRTAP22-1	ENSG00000186924	0.027033				pLoF	21030598555	21	30598555
TTC38	ENSG00000075234	0.0270905	0.314485	0.0142107	0.0613821	pLoF	22046262998	22	46262998
CH25H	ENSG00000138135	0.0270935	0.0355874	0.02346	0.11299	pLoF	10089206432	10	89206432
AC007846.2	ENSG00000285471	0.02712	0.0294834	0.0248824	0.208826	pLoF	17006080568	17	6080568
CLIP1	ENSG00000130779	0.0273606	0.048974	0.0160677	0.100919	pLoF	12122266436	12	122266436
PTBP3	ENSG00000119314	0.0274241	0.0668758	0.0188584	0.154398	pLoF	9112220015	9	112220015
B3GALT6	ENSG00000176022	0.0274754	0.113423	0.0158404	0.121293	pLoF	1001228365	1	1228365
SCLY	ENSG00000132330	0.0274773	0.0734596	0.0184706	0.148474	pLoF	2238060986	2	238060986
AC004922.1	ENSG00000284292	0.0274784	0.143533	0.0162239	0.105311	pLoF	7099333299	7	99333299
KIZ	ENSG00000088970	0.027539	0.123263	0.0174151	0.0634959	pLoF	20021125957	20	21125957
DAO	ENSG00000110887	0.027575	0.183973	0.0160173	0.0906188	pLoF	12108884936	12	108884936
QPCT	ENSG00000115828	0.027604	0.172601	0.0183202	0.0443854	pLoF	2037344592	2	37344592
MANEA	ENSG00000172469	0.0277426	0.0598619	0.0195497	0.161573	pLoF	6095586382	6	95586382
PPFIA4	ENSG00000143847	0.0278688	0.298243	0.015416	0.062383	pLoF	1203022730	1	203022730
NCF2	ENSG00000116701	0.0278844	0.124959	0.0173764	0.11539	pLoF	1183550685	1	183550685
MAGT1	ENSG00000102158	0.0279293	0.0288975	0.0262822	0.108803	pLoF	23077829172	X	77829172
SFXN4	ENSG00000183605	0.0279345	0.189287	0.0158933	0.089621	pLoF	10119136361	10	119136361
SLC11A1	ENSG00000018280	0.0279387	0.156479	0.0160172	0.10013	pLoF	2218382273	2	218382273
ACSM2A	ENSG00000183747	0.0279699	0.111608	0.0201514	0.0242323	pLoF	16020459961	16	20459961
ATRNL1	ENSG00000107518	0.028045	0.254652	0.015518	0.0726118	pLoF	10115093658	10	115093658
METTL4	ENSG00000101574	0.0280869	0.0793379	0.0155868	0.083868	pLoF	18002538908	18	2538908
NENF	ENSG00000117691	0.0284081	0.0946357	0.0171967	0.132372	pLoF	1212432954	1	212432954
SCAF8	ENSG00000213079	0.0284925	0.056561	0.020688	0.165258	pLoF	6154733241	6	154733241
ACTL7A	ENSG00000187003	0.0285336	0.100131	0.0182963	0.12905	pLoF	9108862240	9	108862240
GPATCH11	ENSG00000152133	0.0287279	0.2165	0.0166796	0.0826178	pLoF	2037083199	2	37083199
PROK2	ENSG00000163421	0.0289915	0.017027	0.116518	0.100339	pLoF	3071772669	3	71772669
APOL1	ENSG00000100342	0.029112	0.109824	0.0174419	0.123246	pLoF	22036253868	22	36253868
KIAA0319	ENSG00000137261	0.0291909	0.241773	0.0165177	0.0753553	pLoF	6024547084	6	24547084
PRODH2	ENSG00000250799	0.0292422	0.106126	0.0162389	0.0551819	pLoF	19035799948	19	35799948
DPEP1	ENSG00000015413	0.0293886	0.0536703	0.0175032	0.0971735	pLoF	16089630348	16	89630348
MED30	ENSG00000164758	0.0293982	0.0344184	0.0258679	0.198856	pLoF	8117520775	8	117520775
SLC44A4	ENSG00000204385	0.0295903	0.112289	0.0157733	0.0711441	pLoF	6031859644	6	31859644
TTC32	ENSG00000183891	0.0296345	0.0548357	0.0218829	0.167509	pLoF	2019896916	2	19896916
TKFC	ENSG00000149476	0.0299115	0.0468578	0.024413	0.0618986	pLoF	11061329298	11	61329298
VPS13B	ENSG00000132549	0.0299279	0.230566	0.0148803	0.0363842	pLoF	8099013696	8	99013696
AC010531.1	ENSG00000131152	0.0299517	0.0925559	0.0194338	0.133958	pLoF	16087302976	16	87302976
RAPGEF1	ENSG00000107263	0.0299925	0.118553	0.0182327	0.119059	pLoF	9131579369	9	131579369
ATG2A	ENSG00000110046	0.0300226	0.244933	0.0165055	0.0724428	pLoF	11064894884	11	64894884
PCDHA3	ENSG00000255408	0.0300322	0.217796	0.0173995	0.081309	pLoF	5140796057	5	140796057
CIR1	ENSG00000138433	0.0301387	0.118194	0.0188658	0.118831	pLoF	2174348350	2	174348350
NPPA	ENSG00000175206	0.0303049	0.0365812	0.0261199	0.194577	pLoF	1011845937	1	11845937
PPM1M	ENSG00000164088	0.0303217	0.0703977	0.021113	0.151401	pLoF	3052246209	3	52246209
MITD1	ENSG00000158411	0.03036	0.060629	0.022057	0.16099	pLoF	2099169374	2	99169374
LRRC45	ENSG00000169683	0.0304632	0.2746	0.0170342	0.0689079	pLoF	17082019069	17	82019069
PLA2G4C	ENSG00000105499	0.030694	0.281251	0.0174667	0.0661857	pLoF	19048043786	19	48043786
TMEM87B	ENSG00000153214	0.0307835	0.189943	0.0178938	0.0901467	pLoF	2112055475	2	112055475
STX3	ENSG00000166900	0.0308642	0.0589803	0.022376	0.162935	pLoF	11059755480	11	59755480
GPR179	ENSG00000277399	0.0309579	0.265169	0.0172236	0.0698191	pLoF	17038320535	17	38320535
ADAMTSL1	ENSG00000178031	0.0309786	0.286415	0.0169819	0.0650613	pLoF	9018474167	9	18474167
GDF7	ENSG00000143869	0.0310398	0.0325279	0.0279897	0.0767925	pLoF	2020667105	2	20667105
GPR32	ENSG00000142511	0.0310891				pLoF	19050770572	19	50770572
HSD11B1L	ENSG00000167733	0.0311615	0.04877	0.0252663	0.102211	pLoF	19005679272	19	5679272
GHITM	ENSG00000165678	0.0313139	0.149659	0.0176195	0.103322	pLoF	10084141432	10	84141432
KLHL33	ENSG00000185271	0.0313494	0.0253334	0.0302467	0.0548483	pLoF	14020428811	14	20428811
MPP4	ENSG00000082126	0.0313539	0.105015	0.0168503	0.0744742	pLoF	2201640194	2	201640194
FCGR1A	ENSG00000150337	0.0313564	0.0288609	0.032945	-0.0414455	pLoF	1149782691	1	149782691
ZNF688	ENSG00000229809	0.0314087	0.0429023	0.0255132	0.184173	pLoF	16030569798	16	30569798
BPIFA3	ENSG00000131059	0.031758	0.161924	0.0184775	0.0984739	pLoF	20033217418	20	33217418
FBXO39	ENSG00000177294	0.0318566	0.144554	0.0193848	0.10567	pLoF	17006773055	17	6773055
UGT1A8	ENSG00000242366	0.0318902	0.233464	0.0183307	0.076696	pLoF	2233617551	2	233617551
CCDC178	ENSG00000166960	0.0319254	0.125139	0.0185843	0.114052	pLoF	18032937970	18	32937970
ITGAM	ENSG00000169896	0.0319501	0.0298921	0.0254433	0.0880575	pLoF	16031260000	16	31260000
CTTNBP2	ENSG00000077063	0.0321136	0.272405	0.0178272	0.0688436	pLoF	7117711441	7	117711441
CTU2	ENSG00000174177	0.0322225	0.113394	0.0174339	0.0707966	pLoF	16088702623	16	88702623
VARS1	ENSG00000204394	0.0322771	0.282267	0.0183431	0.0665936	pLoF	6031772846	6	31772846
ZNF107	ENSG00000196247	0.0323843	0.0276365	0.0575667	0.0533547	pLoF	7064666162	7	64666162
SLCO1C1	ENSG00000139155	0.032519	0.188137	0.018707	0.0895732	pLoF	12020699483	12	20699483
CCDC50	ENSG00000152492	0.0325271	0.241942	0.0177712	0.0760596	pLoF	3191329583	3	191329583
OCIAD2	ENSG00000145247	0.0325611	0.147365	0.0187876	0.105629	pLoF	4048885463	4	48885463
APOBEC1	ENSG00000111701	0.0327054	0.0339987	0.0314444	0.037087	pLoF	12007649459	12	7649459
TSNARE1	ENSG00000171045	0.0327072	0.0753007	0.0184176	0.0846983	pLoF	8142229433	8	142229433
GSTK1	ENSG00000197448	0.0328686	0.060512	0.0198752	0.0921664	pLoF	7143263459	7	143263459
IGFN1	ENSG00000163395	0.033016	0.0450675	0.025323	0.0309866	pLoF	1201193243	1	201193243
DNAJC16	ENSG00000116138	0.0330209	0.0297254	0.0313158	0.0864641	pLoF	1015524017	1	15524017
RCHY1	ENSG00000163743	0.0330667	0.0658735	0.0234555	0.15601	pLoF	4075482454	4	75482454
MTO1	ENSG00000135297	0.033169	0.239413	0.0184325	0.0760242	pLoF	6073461763	6	73461763
FBXW9	ENSG00000132004	0.0333468	0.21244	0.019575	0.0834373	pLoF	19012689183	19	12689183
ARV1	ENSG00000173409	0.0333486	0.0586754	0.0245689	0.163601	pLoF	1230978572	1	230978572
ATG12	ENSG00000145782	0.0334168	0.0998065	0.0209582	0.129353	pLoF	5115831733	5	115831733
NUP43	ENSG00000120253	0.0335934	0.0812205	0.0228163	0.142547	pLoF	6149726917	6	149726917
APBB3	ENSG00000113108	0.0336605	0.139071	0.0205852	0.108662	pLoF	5140557076	5	140557076
ABCC2	ENSG00000023839	0.0336641	0.0444874	0.0239257	0.0613802	pLoF	10099782768	10	99782768
HLA-G	ENSG00000204632	0.0338783	0.0228588	0.0342397	0.127315	pLoF	6029827830	6	29827830
TIAM1	ENSG00000156299	0.0339876	0.0959757	0.0217234	0.131934	pLoF	21031120275	21	31120275
IL18RAP	ENSG00000115607	0.0340898	0.192202	0.0188571	0.0889059	pLoF	2102423214	2	102423214
PROM2	ENSG00000155066	0.0341989	0.229971	0.0192863	0.0781313	pLoF	2095274454	2	95274454
ADAM7	ENSG00000069206	0.034436	0.339388	0.0188297	0.0565717	pLoF	8024441043	8	24441043
GUCY2C	ENSG00000070019	0.0344625	0.297946	0.0191499	0.064135	pLoF	12014613065	12	14613065
SEC16B	ENSG00000120341	0.0344989	0.243999	0.0204803	0.0458006	pLoF	1177929765	1	177929765
PAG1	ENSG00000076641	0.0345821	0.14697	0.0209355	0.106147	pLoF	8080976465	8	80976465
SLC25A2	ENSG00000120329	0.034666	0.0294648	0.0355456	0.0368238	pLoF	5141302861	5	141302861
TRHR	ENSG00000174417	0.0347269	0.131154	0.0212966	0.0618521	pLoF	8109087428	8	109087428
APOH	ENSG00000091583	0.0347571	0.217221	0.0197415	0.0786875	pLoF	17066212081	17	66212081
ADGRL4	ENSG00000162618	0.034781	0.261793	0.0193445	0.0715506	pLoF	1078891087	1	78891087
TCTEX1D1	ENSG00000152760	0.0348145	0.0440432	0.0290035	0.183289	pLoF	1066752397	1	66752397
NOTUM	ENSG00000185269	0.0348488	0.0587146	0.0256635	0.163792	pLoF	17081952898	17	81952898
NUTM2D	ENSG00000214562	0.0348544	0.0662842	0.0264211	0.0913802	pLoF	10087358001	10	87358001
ZDHHC20	ENSG00000180776	0.0349074	0.202087	0.019973	0.086192	pLoF	13021376599	13	21376599
LRRC8C	ENSG00000171488	0.0349254	0.0621557	0.0252878	0.159988	pLoF	1089686388	1	89686388
NYNRIN	ENSG00000205978	0.034938	0.210001	0.0196911	0.0841855	pLoF	14024399166	14	24399166
OVGP1	ENSG00000085465	0.0349806	0.0227205	0.0475861	0.0903903	pLoF	1111414388	1	111414388
NARS2	ENSG00000137513	0.0351486	0.178231	0.0204699	0.0938744	pLoF	11078436582	11	78436582
GAGE1	ENSG00000205777	0.0351902	0.034928	0.034537	0.0655097	pLoF	23049603542	X	49603542
OR52K2	ENSG00000181963	0.0352696	0.114738	0.0222273	0.120786	pLoF	11004449305	11	4449305
IDUA	ENSG00000127415	0.0353966	0.0462798	0.0301337	0.105215	pLoF	4000986999	4	986999
CDRT15	ENSG00000223510	0.035467	0.0337039	0.03509	-0.0477527	pLoF	17014235790	17	14235790
OR9A2	ENSG00000179468	0.0355181	0.147834	0.0209726	0.105207	pLoF	7143026159	7	143026159
HILPDA	ENSG00000135245	0.035651	0.0352	0.0348043	0.200032	pLoF	7128457219	7	128457219
CRYGS	ENSG00000213139	0.0356641	0.0938424	0.0231977	0.133405	pLoF	3186538595	3	186538595
KLC2	ENSG00000174996	0.035692	0.0827103	0.0239745	0.141446	pLoF	11066258542	11	66258542
LGALS13	ENSG00000105198	0.0357248	0.0734867	0.0251735	0.148775	pLoF	19039602497	19	39602497
UGT1A6	ENSG00000167165	0.0357343	0.248429	0.0205842	0.0739803	pLoF	2233690395	2	233690395
C4orf3	ENSG00000164096	0.0358975	0.0649711	0.0272493	0.0922428	pLoF	4119292243	4	119292243
ZBTB25	ENSG00000089775	0.0360292	0.183357	0.0214146	0.0923336	pLoF	14064484917	14	64484917
VILL	ENSG00000136059	0.0362659	0.189395	0.0206811	0.0904313	pLoF	3037993599	3	37993599
CDH3	ENSG00000062038	0.0363553	0.224203	0.0203057	0.0744778	pLoF	16068645299	16	68645299
CASP7	ENSG00000165806	0.0364068	0.290756	0.020825	0.0648479	pLoF	10113679703	10	113679703
ABI3BP	ENSG00000154175	0.036425	0.175945	0.0194553	0.0408524	pLoF	3100744802	3	100744802
SIGLEC10	ENSG00000142512	0.0365718	0.187026	0.0210667	0.0894372	pLoF	19051411002	19	51411002
IFRD2	ENSG00000214706	0.0366017	0.187574	0.0209553	0.0909943	pLoF	3050286332	3	50286332
FICD	ENSG00000198855	0.0366176	0.0664861	0.0259468	0.155309	pLoF	12108516898	12	108516898
IFI44	ENSG00000137965	0.0366389	0.30792	0.0206077	0.0617962	pLoF	1078650142	1	78650142
FAT1	ENSG00000083857	0.0367809	0.367673	0.0194794	0.051316	pLoF	4186588482	4	186588482
LAPTM4B	ENSG00000104341	0.0368969	0.183226	0.02251	0.0195472	pLoF	8097775641	8	97775641
HOXC12	ENSG00000123407	0.0372039	0.144503	0.0227214	0.104794	pLoF	12053954809	12	53954809
DEFB121	ENSG00000204548	0.0374353	0.0371712	0.0358007	0.196651	pLoF	20031404822	20	31404822
ZDHHC24	ENSG00000174165	0.0375392	0.182558	0.0213273	0.0925388	pLoF	11066530780	11	66530780
GLDN	ENSG00000186417	0.0379033	0.256285	0.0212432	0.0727681	pLoF	15051341544	15	51341544
FAM217A	ENSG00000145975	0.0381803	0.0909199	0.0254454	0.135211	pLoF	6004068599	6	4068599
SPATA9	ENSG00000145757	0.0382067	0.0732029	0.0271125	0.149725	pLoF	5095653315	5	95653315
ARHGAP45	ENSG00000180448	0.0382133	0.185144	0.0222315	0.0906555	pLoF	19001061703	19	1061703
LRP8	ENSG00000157193	0.0383846	0.049405	0.0331472	0.0787016	pLoF	1053238295	1	53238295
FAM149B1	ENSG00000138286	0.0385373	0.316009	0.0209552	0.0609101	pLoF	10073163657	10	73163657
BCL2L10	ENSG00000137875	0.0386234	0.072046	0.0275469	0.150852	pLoF	15052109750	15	52109750
GLYATL1	ENSG00000166840	0.0386834	0.272381	0.0255179	0.0421055	pLoF	11058943251	11	58943251
ENDOD1	ENSG00000149218	0.0387109	0.152439	0.0238884	0.102763	pLoF	11095089765	11	95089765
COG5	ENSG00000164597	0.0389095	0.282634	0.0216818	0.0651676	pLoF	7107200098	7	107200098
PDK4	ENSG00000004799	0.0389394	0.161969	0.0227419	0.0997237	pLoF	7095585569	7	95585569
FCN1	ENSG00000085265	0.0389861	0.0489601	0.0244787	0.10115	pLoF	9134909128	9	134909128
LMNTD2	ENSG00000185522	0.0390006	0.182948	0.0205583	0.0557651	pLoF	11000549856	11	549856
ACTR5	ENSG00000101442	0.0393801	0.219323	0.0218692	0.0813363	pLoF	20038748352	20	38748352
PON1	ENSG00000005421	0.0394225	0.107068	0.0270308	0.0668529	pLoF	7095298854	7	95298854
COMMD8	ENSG00000169019	0.0396573	0.0656107	0.0291951	0.157148	pLoF	4047451593	4	47451593
INPP5B	ENSG00000204084	0.039675	0.113375	0.0295665	0.037992	pLoF	1037857163	1	37857163
TDP2	ENSG00000111802	0.0397179	0.244555	0.0219997	0.0750936	pLoF	6024650713	6	24650713
OR5T3	ENSG00000172489	0.0398396	0.0291414	0.0347831	0.119321	pLoF	11056252168	11	56252168
LIMS2	ENSG00000072163	0.0399136	0.251868	0.0224282	0.0722387	pLoF	2127633430	2	127633430
TFPI2	ENSG00000105825	0.0400679	0.226083	0.0231995	0.0799995	pLoF	7093886788	7	93886788
PTCH2	ENSG00000117425	0.0402026	0.124185	0.0216714	0.0689667	pLoF	1044821680	1	44821680
TRAPPC11	ENSG00000168538	0.0402303	0.306389	0.0214499	0.0622537	pLoF	4183655867	4	183655867
DPEP3	ENSG00000141096	0.0402364	0.198195	0.0227968	0.0877571	pLoF	16067975693	16	67975693
INTS11	ENSG00000127054	0.0402437	0.315912	0.0206775	0.0381018	pLoF	1001307107	1	1307107
PRG4	ENSG00000116690	0.0402837	0.387746	0.022321	0.0482891	pLoF	1186296829	1	186296829
PTPN22	ENSG00000134242	0.0402918	0.0908191	0.0230682	0.0815353	pLoF	1113811558	1	113811558
SCEL	ENSG00000136155	0.0402979	0.306046	0.0224127	0.062478	pLoF	13077555833	13	77555833
EMCN	ENSG00000164035	0.0406451	0.13428	0.0253619	0.111319	pLoF	4100410261	4	100410261
ADAMTS4	ENSG00000158859	0.0406874	0.238132	0.0225644	0.0765566	pLoF	1161191034	1	161191034
EML5	ENSG00000165521	0.0407553	0.0557375	0.0257473	0.0990736	pLoF	14088607421	14	88607421
ANXA3	ENSG00000138772	0.0408192	0.215327	0.0236121	0.0828456	pLoF	4078554418	4	78554418
CCL4	ENSG00000275302	0.0408415	0.0720779	0.0294484	0.151065	pLoF	17036103824	17	36103824
ANKLE1	ENSG00000160117	0.0408631	0.340139	0.0227976	0.0566387	pLoF	19017276647	19	17276647
SCGB1C1	ENSG00000188076	0.0409963	0.0421187	0.0378654	0.188872	pLoF	11000193065	11	193065
LPIN3	ENSG00000132793	0.0410687	0.0560787	0.0274933	0.058867	pLoF	20041345715	20	41345715
PFKL	ENSG00000141959	0.0410732	0.230657	0.0236843	0.0788288	pLoF	21044296319	21	44296319
PCDHGA1	ENSG00000204956	0.0411036	0.262097	0.0230591	0.0714659	pLoF	5141330601	5	141330601
GNAT1	ENSG00000114349	0.0411175	0.163676	0.0242178	0.0991402	pLoF	3050186613	3	50186613
JMJD4	ENSG00000081692	0.0411337	0.115219	0.0232032	0.070834	pLoF	1227732296	1	227732296
STOX1	ENSG00000165730	0.04122	0.118412	0.0221231	0.0704144	pLoF	10068827538	10	68827538
HES4	ENSG00000188290	0.0413747	0.098904	0.0274912	0.130469	pLoF	1000998959	1	998959
RIT1	ENSG00000143622	0.0413846	0.0581721	0.0320198	0.165568	pLoF	1155900354	1	155900354
CFAP206	ENSG00000272514	0.0414261	0.0988603	0.0230186	0.0786355	pLoF	6087407929	6	87407929
KCNJ14	ENSG00000182324	0.0414399	0.265329	0.0227012	0.0708637	pLoF	19048461676	19	48461676
ACRBP	ENSG00000111644	0.0414574	0.0260954	0.0760195	0.0904164	pLoF	12006638155	12	6638155
ITGAD	ENSG00000156886	0.041714	0.0406659	0.0301089	0.0461449	pLoF	16031393271	16	31393271
ARMC10	ENSG00000170632	0.0417354	0.0650703	0.0309407	0.158098	pLoF	7103074159	7	103074159
MRPL16	ENSG00000166902	0.0419307	0.0273912	0.0462229	0.122612	pLoF	11059801149	11	59801149
RPS6KB2	ENSG00000175634	0.0419831	0.0337479	0.0334147	0.0865561	pLoF	11067423498	11	67423498
KRT78	ENSG00000170423	0.04209	0.18269	0.0251001	0.0926621	pLoF	12052833737	12	52833737
GFY	ENSG00000261949	0.0422422	0.211534	0.0247904	0.0839161	pLoF	19049422370	19	49422370
INTS1	ENSG00000164880	0.0422833	0.446668	0.0229742	0.0408562	pLoF	7001470517	7	1470517
RTP2	ENSG00000198471	0.0422869	0.046787	0.0368355	0.0933458	pLoF	3187698424	3	187698424
DONSON	ENSG00000159147	0.0423115	0.206888	0.0244681	0.0846494	pLoF	21033572552	21	33572552
GPR162	ENSG00000250510	0.0425757	0.0893503	0.0334947	0.0417277	pLoF	12006817071	12	6817071
BTN2A2	ENSG00000124508	0.0425983	0.164757	0.0260365	0.0983517	pLoF	6026383740	6	26383740
MYZAP	ENSG00000263155	0.0430158	0.183715	0.0253605	0.0923352	pLoF	15057591922	15	57591922
KANK1	ENSG00000107104	0.0433854	0.498122	0.0229331	0.0357623	pLoF	9000676917	9	676917
C1orf94	ENSG00000142698	0.0433883	0.207273	0.0258545	0.0851366	pLoF	1034177706	1	34177706
TGFBR2	ENSG00000163513	0.0433911	0.153053	0.0261976	0.102563	pLoF	3030606811	3	30606811
FGF2	ENSG00000138685	0.0434683	0.109223	0.0284716	0.124496	pLoF	4122826354	4	122826354
FBXW8	ENSG00000174989	0.043555	0.18587	0.0257801	0.0915242	pLoF	12116910929	12	116910929
YY1AP1	ENSG00000163374	0.043611	0.293635	0.0246258	0.0648764	pLoF	1155659561	1	155659561
TMED4	ENSG00000158604	0.043654	0.0565415	0.0364123	0.0992962	pLoF	7044572894	7	44572894
KRTAP9-3	ENSG00000204873	0.0436782	0.0535113	0.0358883	0.172122	pLoF	17041232335	17	41232335
ORC5	ENSG00000164815	0.043685	0.118599	0.0277326	0.119267	pLoF	7104126805	7	104126805
AFG3L2	ENSG00000141385	0.0439815	0.251636	0.0241962	0.0741358	pLoF	18012324708	18	12324708
PCDHGA10	ENSG00000253846	0.0440646	0.0361063	0.0477603	0.0411846	pLoF	5141408177	5	141408177
KL	ENSG00000133116	0.0443282	0.222932	0.0246527	0.0808742	pLoF	13033016410	13	33016410
SH3PXD2B	ENSG00000174705	0.0444737	0.0980374	0.0295184	0.131447	pLoF	5172333431	5	172333431
LAD1	ENSG00000159166	0.0448428	0.130941	0.0276276	0.112669	pLoF	1201381815	1	201381815
AMPD2	ENSG00000116337	0.0450535	0.265139	0.0260817	0.0707361	pLoF	1109620156	1	109620156
C16orf95	ENSG00000260456	0.0450947	0.176086	0.0272303	0.094871	pLoF	16087302976	16	87302976
MYRFL	ENSG00000166268	0.0451198	0.259847	0.0248832	0.0721596	pLoF	12069886726	12	69886726
TACC3	ENSG00000013810	0.0453461	0.233714	0.0261481	0.0780004	pLoF	4001717048	4	1717048
FGB	ENSG00000171564	0.0453615	0.0631921	0.034607	0.160781	pLoF	4154563012	4	154563012
STPG4	ENSG00000239605	0.0453807	0.192747	0.0266479	0.0884433	pLoF	2047086904	2	47086904
RIOK1	ENSG00000124784	0.0455431	0.367398	0.0244175	0.0501713	pLoF	6007385749	6	7385749
ARHGAP22	ENSG00000128805	0.0462615	0.145828	0.0281068	0.105709	pLoF	10048446340	10	48446340
TIPIN	ENSG00000075131	0.0462962	0.121306	0.0296495	0.117992	pLoF	15066331762	15	66331762
PNLDC1	ENSG00000146453	0.0465441	0.0341434	0.0456184	0.0752308	pLoF	6159797226	6	159797226
MORC1	ENSG00000114487	0.0465705	0.0502755	0.0408189	0.177735	pLoF	3108953534	3	108953534
HAO1	ENSG00000101323	0.0467834	0.157217	0.0288259	0.101832	pLoF	20007883552	20	7883552
GPR151	ENSG00000173250	0.0467901	0.0408962	0.0347291	0.0303053	pLoF	5146509132	5	146509132
TLDC2	ENSG00000101342	0.0468126	0.188119	0.0279399	0.0906582	pLoF	20036876079	20	36876079
SLC2A7	ENSG00000197241	0.046968	0.207856	0.0278348	0.0849866	pLoF	1009003303	1	9003303
ACTR3C	ENSG00000106526	0.0469735	0.133406	0.029424	0.111972	pLoF	7150264512	7	150264512
EIF4G3	ENSG00000075151	0.0471038	0.0592506	0.0376487	0.165637	pLoF	1020807235	1	20807235
CCDC125	ENSG00000183323	0.0472814	0.203352	0.0282264	0.0863381	pLoF	5069276481	5	69276481
CEACAM21	ENSG00000007129	0.0474666	0.16532	0.0280635	0.09846	pLoF	19041576179	19	41576179
LRRFIP2	ENSG00000093167	0.0476583	0.386078	0.0263902	0.0495125	pLoF	3037047626	3	37047626
SEH1L	ENSG00000085415	0.0476882	0.0505248	0.0426446	0.177923	pLoF	18012948067	18	12948067
NAGK	ENSG00000124357	0.0477118	0.356184	0.0262754	0.0546649	pLoF	2071068412	2	71068412
SPG21	ENSG00000090487	0.0477676	0.212656	0.0282447	0.0829744	pLoF	15064963565	15	64963565
MEGF10	ENSG00000145794	0.0478413	0.259448	0.0262529	0.0713645	pLoF	5127331287	5	127331287
HJURP	ENSG00000123485	0.047858	0.140969	0.0289625	0.107398	pLoF	2233832119	2	233832119
KLK14	ENSG00000129437	0.0478702	0.0837662	0.0333	0.141958	pLoF	19051077903	19	51077903
ECI2	ENSG00000198721	0.0479015	0.119488	0.0300234	0.118706	pLoF	6004115375	6	4115375
MOV10L1	ENSG00000073146	0.0479016	0.399182	0.0261756	0.047497	pLoF	22050085008	22	50085008
ALOX15	ENSG00000161905	0.0480275	0.153582	0.0254155	0.0614581	pLoF	17004631488	17	4631488
DGKG	ENSG00000058866	0.0482379	0.232704	0.0279531	0.0783318	pLoF	3186147060	3	186147060
SIGMAR1	ENSG00000147955	0.0482967	0.071154	0.0361831	0.153238	pLoF	9034635506	9	34635506
C17orf99	ENSG00000187997	0.0484785	0.179251	0.0284716	0.0936994	pLoF	17078146360	17	78146360
FBXL8	ENSG00000135722	0.0486479	0.0645522	0.0376799	0.158776	pLoF	16067154965	16	67154965
SELENOM	ENSG00000198832	0.0486866	0.0612752	0.0306128	0.0705061	pLoF	22031099783	22	31099783
DDX27	ENSG00000124228	0.0489532	0.192617	0.0282959	0.089318	pLoF	20049219261	20	49219261
MLYCD	ENSG00000103150	0.0490676	0.265703	0.0277637	0.0705786	pLoF	16083899025	16	83899025
GALC	ENSG00000054983	0.0492106	0.343199	0.0266175	0.0562156	pLoF	14087933918	14	87933918
SCGB1C2	ENSG00000268320	0.0492495	0.134903	0.031759	0.109673	pLoF	17000137596	17	137596
NMS	ENSG00000204640	0.0493348	0.136457	0.0307918	0.110662	pLoF	2100470439	2	100470439
GPR149	ENSG00000174948	0.0495268	0.207449	0.027976	0.0842202	pLoF	3154337654	3	154337654
FIGNL1	ENSG00000132436	0.0495409	0.0355058	0.136553	0.0835579	pLoF	7050445231	7	50445231
DELE1	ENSG00000081791	0.0495516	0.18981	0.033683	0.0328333	pLoF	5141923830	5	141923830
ST3GAL5	ENSG00000115525	0.0497226	0.129677	0.0314686	0.11402	pLoF	2085840002	2	85840002
RGS2	ENSG00000116741	0.0497396	0.187655	0.0288379	0.0897897	pLoF	1192809031	1	192809031
NIPSNAP3B	ENSG00000165028	0.0497562	0.215212	0.0287541	0.0831313	pLoF	9104759131	9	104759131
IGFL4	ENSG00000204869	0.0499023	0.131407	0.0324166	0.111052	pLoF	19046039845	19	46039845
PCARE	ENSG00000179270	0.0500102	0.362185	0.0276932	0.052695	pLoF	2029064752	2	29064752
SCAPER	ENSG00000140386	0.0503184	0.262243	0.0284733	0.0713964	pLoF	15076348608	15	76348608
TUBGCP6	ENSG00000128159	0.0504426	0.261067	0.0267005	0.0439656	pLoF	22050215642	22	50215642
CHAT	ENSG00000070748	0.0506869	0.211806	0.0294418	0.0839219	pLoF	10049614042	10	49614042
OR4A47	ENSG00000237388	0.0509348	0.225673	0.0297281	0.0801227	pLoF	11048488760	11	48488760
ITIH4	ENSG00000055955	0.0509509	0.324481	0.0278719	0.0587149	pLoF	3052807964	3	52807964
PCDHGB7	ENSG00000254122	0.0509787	0.32942	0.028383	0.0581197	pLoF	5141413081	5	141413081
ANXA1	ENSG00000135046	0.0511258	0.191369	0.0297222	0.0898128	pLoF	9073158480	9	73158480
ELP6	ENSG00000163832	0.0512028	0.0636326	0.0314929	0.0913632	pLoF	3047495918	3	47495918
CATIP	ENSG00000158428	0.0512667	0.148069	0.031429	0.104661	pLoF	2218356801	2	218356801
TNN	ENSG00000120332	0.0513217	0.26898	0.0304426	0.0434994	pLoF	1175077321	1	175077321
CARNS1	ENSG00000172508	0.0515746	0.0965138	0.0299853	0.0571193	pLoF	11067416146	11	67416146
ABHD12B	ENSG00000131969	0.0520375	0.074028	0.0320979	0.0882093	pLoF	14050872089	14	50872089
IZUMO4	ENSG00000099840	0.052846	0.200075	0.0316175	0.0873046	pLoF	19002096803	19	2096803
UIMC1	ENSG00000087206	0.0530982	0.163428	0.0321617	0.0994542	pLoF	5176905184	5	176905184
THBS2	ENSG00000186340	0.0531759	0.105888	0.0350284	0.127017	pLoF	6169217730	6	169217730
RPGRIP1L	ENSG00000103494	0.0533395	0.496573	0.0286292	0.0355297	pLoF	16053602059	16	53602059
EIF2B2	ENSG00000119718	0.0534138	0.280504	0.0305388	0.0681708	pLoF	14075002875	14	75002875
ZNF525	ENSG00000203326	0.053524	0.0555427	0.0506657	0.0458363	pLoF	19053375623	19	53375623
PNLIP	ENSG00000175535	0.0535526	0.220611	0.0313135	0.078508	pLoF	10116546031	10	116546031
CFAP57	ENSG00000243710	0.0537971	0.173569	0.0285416	0.0574231	pLoF	1043168867	1	43168867
CIP2A	ENSG00000163507	0.0540088	0.351565	0.0298062	0.0542588	pLoF	3108551133	3	108551133
OCEL1	ENSG00000099330	0.0542315	0.246504	0.0310771	0.0749594	pLoF	19017226182	19	17226182
NLRP4	ENSG00000160505	0.0542466	0.181594	0.0354311	0.0444757	pLoF	19055852036	19	55852036
HOXB7	ENSG00000260027	0.0542645	0.12836	0.0349855	0.114885	pLoF	17048607791	17	48607791
ZKSCAN7	ENSG00000196345	0.0545256	0.329523	0.0321727	0.0365671	pLoF	3044556943	3	44556943
ACCSL	ENSG00000205126	0.0546886	0.314121	0.0306137	0.0610784	pLoF	11044047927	11	44047927
SMPD4	ENSG00000136699	0.0547768	0.31127	0.0309919	0.0610736	pLoF	2130152458	2	130152458
FGD2	ENSG00000146192	0.0547849	0.132579	0.0348259	0.112943	pLoF	6037005742	6	37005742
SGCZ	ENSG00000185053	0.0547909	0.101262	0.0369636	0.130367	pLoF	8014090347	8	14090347
OBI1	ENSG00000152193	0.054925	0.326647	0.0305614	0.0587416	pLoF	13078615527	13	78615527
NPHP1	ENSG00000144061	0.0552037	0.138707	0.034443	0.110125	pLoF	2110123714	2	110123714
PNPLA6	ENSG00000032444	0.0553964	0.174637	0.0290576	0.0566771	pLoF	19007529753	19	7529753
BCAT1	ENSG00000060982	0.0553967	0.401051	0.0323542	0.0440464	pLoF	12024817927	12	24817927
LSM8	ENSG00000128534	0.0554324	0.0836161	0.0398159	0.143204	pLoF	7118184103	7	118184103
MLKL	ENSG00000168404	0.0554371	0.0483346	0.0616127	-0.0352405	pLoF	16074668256	16	74668256
ATP10A	ENSG00000206190	0.0554736	0.393932	0.0306555	0.0482342	pLoF	15025679265	15	25679265
MUC3A	ENSG00000169894	0.055479	0.380947	0.0300532	0.0485675	pLoF	7100949540	7	100949540
USP28	ENSG00000048028	0.0558679	0.345231	0.0308267	0.0547663	pLoF	11113799145	11	113799145
MRPL32	ENSG00000106591	0.055933	0.0777898	0.0470249	0.0442267	pLoF	7042927390	7	42927390
F13A1	ENSG00000124491	0.0560455	0.191817	0.0325062	0.089558	pLoF	6006145515	6	6145515
RXFP1	ENSG00000171509	0.0561814	0.24728	0.0324375	0.074868	pLoF	4158521940	4	158521940
TMPRSS11B	ENSG00000185873	0.0563131	0.114753	0.0368461	0.122355	pLoF	4068227836	4	68227836
ABCD4	ENSG00000119688	0.0564569	0.382293	0.0313758	0.0500626	pLoF	14074286371	14	74286371
PIK3R6	ENSG00000276231	0.0568036	0.377904	0.0333646	0.032132	pLoF	17008797725	17	8797725
FAM83E	ENSG00000105523	0.0573246	0.316931	0.0313945	0.0604433	pLoF	19048596640	19	48596640
SLC46A2	ENSG00000119457	0.0575807	0.290109	0.0320752	0.0645239	pLoF	9112879695	9	112879695
LINGO4	ENSG00000213171	0.0578758	0.177445	0.0349173	0.094593	pLoF	1151800845	1	151800845
PHF11	ENSG00000136147	0.0579882	0.0852905	0.0415489	0.142138	pLoF	13049490955	13	49490955
PLCE1	ENSG00000138193	0.0580267	0.402337	0.0311393	0.047016	pLoF	10094030975	10	94030975
ZBED8	ENSG00000221886	0.058341	0.316155	0.0323254	0.0606996	pLoF	5160393673	5	160393673
COLQ	ENSG00000206561	0.0583519	0.327775	0.0328349	0.057942	pLoF	3015451579	3	15451579
KIF19	ENSG00000196169	0.0584624	0.038441	0.123286	-0.0424983	pLoF	17074326271	17	74326271
ZNF503	ENSG00000165655	0.0588325	0.286803	0.0378232	0.0327584	pLoF	10075398648	10	75398648
MAP4	ENSG00000047849	0.058893	0.136907	0.0364024	0.109827	pLoF	3047846871	3	47846871
MARCHF8	ENSG00000165406	0.0590765	0.0544858	0.0421665	0.098309	pLoF	10045458162	10	45458162
COMMD4	ENSG00000140365	0.0591995	0.118779	0.0383784	0.120005	pLoF	15075335846	15	75335846
HSPBP1	ENSG00000133265	0.0592118	0.0925428	0.0413131	0.13672	pLoF	19055262284	19	55262284
GK5	ENSG00000175066	0.0592206	0.2236	0.0347142	0.0801521	pLoF	3142165570	3	142165570
ZDHHC11B	ENSG00000206077	0.0595633	0.181563	0.0358648	0.0910457	pLoF	5000716697	5	716697
TCP11X2	ENSG00000215029	0.060052	0.0929963	0.041958	0.137016	pLoF	23102457849	X	102457849
CABYR	ENSG00000154040	0.0601926	0.114133	0.0394774	0.123035	pLoF	18024143035	18	24143035
CPA3	ENSG00000163751	0.0602201	0.219075	0.0355614	0.0820373	pLoF	3148865226	3	148865226
GET1-SH3BGR	ENSG00000285815	0.0602306	0.208444	0.0360733	0.0841826	pLoF	21039380257	21	39380257
MYO7A	ENSG00000137474	0.0602757	0.361821	0.0308061	0.0332051	pLoF	11077123632	11	77123632
INPP5F	ENSG00000198825	0.0605687	0.461977	0.0329197	0.0377538	pLoF	10119726215	10	119726215
FAM81B	ENSG00000153347	0.0607023	0.122417	0.0500037	-0.0290536	pLoF	5095391290	5	95391290
MAP9	ENSG00000164114	0.0609221	0.407876	0.0338959	0.0443371	pLoF	4155347711	4	155347711
CELA3B	ENSG00000219073	0.060924	0.196776	0.0363088	0.0885121	pLoF	1021976931	1	21976931
NAA16	ENSG00000172766	0.0609282	0.548495	0.0325286	0.0306646	pLoF	13041311451	13	41311451
KAZALD1	ENSG00000107821	0.0609928	0.292494	0.0344162	0.0629618	pLoF	10101062458	10	101062458
FBXO15	ENSG00000141665	0.061147	0.26202	0.0355958	0.0713837	pLoF	18074073379	18	74073379
HRAS	ENSG00000174775	0.0613809	0.0658902	0.0525203	0.162556	pLoF	11000532514	11	532514
PRELID3A	ENSG00000141391	0.0613945	0.0989378	0.0423178	0.132147	pLoF	18012407872	18	12407872
LRRC27	ENSG00000148814	0.0616106	0.143484	0.0340725	0.063678	pLoF	10132331345	10	132331345
ATXN3	ENSG00000066427	0.061817	0.344951	0.0378136	0.0122356	pLoF	14092064282	14	92064282
PSG4	ENSG00000243137	0.061877	0.11089	0.040735	0.0377762	pLoF	19043194104	19	43194104
LRRC72	ENSG00000205858	0.0621655	0.208887	0.0372544	0.0850323	pLoF	7016526895	7	16526895
ARHGAP15	ENSG00000075884	0.0621886	0.165401	0.0384	0.0994338	pLoF	2143155406	2	143155406
GOLGA8O	ENSG00000206127	0.0622232	0.061899	0.0576837	0.168558	pLoF	15032446413	15	32446413
ENOSF1	ENSG00000132199	0.0624402	0.311077	0.034867	0.0616154	pLoF	18000669015	18	669015
SEC14L4	ENSG00000133488	0.0624547	0.127351	0.0371196	0.0515331	pLoF	22030489793	22	30489793
CTNNAL1	ENSG00000119326	0.0626229	0.312835	0.0357582	0.0612867	pLoF	9108939141	9	108939141
CTSG	ENSG00000100448	0.0626631	0.249304	0.0360462	0.0743287	pLoF	14024573567	14	24573567
THADA	ENSG00000115970	0.0627702	0.330949	0.0333607	0.036427	pLoF	2043226139	2	43226139
PLA2G4E	ENSG00000188089	0.0628069	0.35659	0.0350165	0.0533304	pLoF	15041983683	15	41983683
RANBP17	ENSG00000204764	0.0628932	0.156763	0.0338239	0.0610635	pLoF	5170861944	5	170861944
C2CD5	ENSG00000111731	0.0632122	0.476341	0.0343198	0.0380854	pLoF	12022449693	12	22449693
CREB3L3	ENSG00000060566	0.0633976	0.192362	0.0385249	0.0900095	pLoF	19004153648	19	4153648
SLC16A3	ENSG00000141526	0.0634192	0.183052	0.038406	0.092563	pLoF	17082235948	17	82235948
SCGN	ENSG00000079689	0.0636465	0.0924878	0.0455276	0.137778	pLoF	6025652353	6	25652353
LARP7	ENSG00000174720	0.0636795	0.508096	0.0347118	0.0320158	pLoF	4112633101	4	112633101
GRIN2C	ENSG00000161509	0.0637218	0.192123	0.0379102	0.0901352	pLoF	17074837027	17	74837027
MRPL21	ENSG00000197345	0.0638204	0.0721867	0.0516376	0.155802	pLoF	11068891257	11	68891257
SLC66A3	ENSG00000162976	0.0638798	0.0764829	0.0497431	0.151372	pLoF	2011155436	2	11155436
CNKSR1	ENSG00000142675	0.0639126	0.234549	0.0344417	0.0480487	pLoF	1026177442	1	26177442
RGS9	ENSG00000108370	0.0640988	0.380851	0.0355525	0.0506003	pLoF	17065137463	17	65137463
CHST13	ENSG00000180767	0.0641836	0.113814	0.0427599	0.123163	pLoF	3126524243	3	126524243
ADAP2	ENSG00000184060	0.0642212	0.255041	0.0397476	0.0452399	pLoF	17030921936	17	30921936
GJB7	ENSG00000164411	0.0642314	0.0685003	0.0546287	0.160443	pLoF	6087284192	6	87284192
TBATA	ENSG00000166220	0.0646371	0.101068	0.044859	0.131793	pLoF	10070771176	10	70771176
FNDC4	ENSG00000115226	0.0647904	0.0759533	0.0511905	0.152359	pLoF	2027489564	2	27489564
SCN7A	ENSG00000136546	0.0648088	0.435251	0.0349369	0.0426897	pLoF	2166405531	2	166405531
TXLNB	ENSG00000164440	0.0649903	0.324384	0.0369254	0.0592241	pLoF	6139242444	6	139242444
FAM149A	ENSG00000109794	0.0650552	0.161044	0.0398003	0.101006	pLoF	4186144841	4	186144841
ZDHHC19	ENSG00000163958	0.065158	0.179057	0.0402786	0.0943728	pLoF	3196198172	3	196198172
CIDEB	ENSG00000136305	0.0652741	0.129454	0.0361603	0.0663892	pLoF	14024300187	14	24300187
REG4	ENSG00000134193	0.065357	0.0670736	0.0579565	0.162685	pLoF	1119794559	1	119794559
NDUFA4L2	ENSG00000185633	0.0657782	0.0701374	0.0559758	0.159195	pLoF	12057229903	12	57229903
MCUB	ENSG00000005059	0.0661183	0.124088	0.043318	0.118173	pLoF	4109560301	4	109560301
NPHP4	ENSG00000131697	0.0661396	0.248075	0.0358157	0.045514	pLoF	1005863182	1	5863182
PRAMEF1	ENSG00000116721	0.0661708	0.29966	0.0379433	0.062504	pLoF	1012793092	1	12793092
VWDE	ENSG00000146530	0.0663363	0.267863	0.0350651	0.0322255	pLoF	7012331117	7	12331117
LACTBL1	ENSG00000215906	0.0665191	0.116467	0.0468117	0.074688	pLoF	1022952910	1	22952910
DCSTAMP	ENSG00000164935	0.066731	0.251449	0.0382929	0.0738234	pLoF	8104348451	8	104348451
CLTCL1	ENSG00000070371	0.0673954	0.253399	0.0358537	0.0449411	pLoF	22019176084	22	19176084
CNGA3	ENSG00000144191	0.0674431	0.262736	0.0393711	0.0709056	pLoF	2098369917	2	98369917
ELMOD3	ENSG00000115459	0.0677954	0.260364	0.0398367	0.0719486	pLoF	2085349973	2	85349973
CHPF	ENSG00000123989	0.0678645	0.0449533	0.0777092	0.106759	pLoF	2219535038	2	219535038
SLC52A3	ENSG00000101276	0.0679764	0.127351	0.0444054	0.116434	pLoF	20000760944	20	760944
SFT2D1	ENSG00000198818	0.0683715	0.167579	0.0418882	0.0981065	pLoF	6166320143	6	166320143
TMEM18	ENSG00000151353	0.0684591	0.139649	0.0439771	0.110437	pLoF	2000669505	2	669505
CRLS1	ENSG00000088766	0.0686102	0.18571	0.041915	0.0925431	pLoF	20006006194	20	6006194
NLRP6	ENSG00000174885	0.0687021	0.265191	0.0388849	0.0405512	pLoF	11000278579	11	278579
WDR49	ENSG00000174776	0.0687144	0.225925	0.0367959	0.0486059	pLoF	3167473857	3	167473857
TICAM2	ENSG00000243414	0.0691599	0.183221	0.0454495	0.0574532	pLoF	5115580415	5	115580415
KIF13A	ENSG00000137177	0.0693333	0.325597	0.0393889	0.0591912	pLoF	6017760781	6	17760781
METTL8	ENSG00000123600	0.0693958	0.261321	0.0400864	0.071588	pLoF	2171324125	2	171324125
TMED7-TICAM2	ENSG00000251201	0.0694186	0.184486	0.0455577	0.0572186	pLoF	5115580415	5	115580415
CD302	ENSG00000241399	0.0694829	0.233155	0.0413537	0.0785542	pLoF	2159764575	2	159764575
GPR135	ENSG00000181619	0.069484	0.246817	0.0410909	0.0743957	pLoF	14059463656	14	59463656
DPT	ENSG00000143196	0.0695386	0.0796614	0.0426497	0.0846911	pLoF	1168696486	1	168696486
EPS8L1	ENSG00000131037	0.069568	0.207769	0.0374554	0.0514821	pLoF	19055076335	19	55076335
MMUT	ENSG00000146085	0.0697239	0.372087	0.038485	0.0513629	pLoF	6049431643	6	49431643
LTBP3	ENSG00000168056	0.0698671	0.456393	0.0372318	0.040334	pLoF	11065535115	11	65535115
BTN3A3	ENSG00000111801	0.0699809	0.106948	0.0555959	0.0434643	pLoF	6026443373	6	26443373
AMY2A	ENSG00000243480	0.0700115	0.179926	0.0449217	0.0579368	pLoF	1103616914	1	103616914
UQCC1	ENSG00000101019	0.0701467	0.249417	0.0412752	0.0745624	pLoF	20035303833	20	35303833
GYS2	ENSG00000111713	0.0701479	0.186068	0.0454871	0.0361589	pLoF	12021531110	12	21531110
DUS4L	ENSG00000105865	0.0708819	0.0519274	0.0571279	0.10124	pLoF	7107563709	7	107563709
NXF5	ENSG00000126952	0.0709555	0.191695	0.0422428	0.0834104	pLoF	23101832193	X	101832193
RESF1	ENSG00000174718	0.0710116	0.361322	0.0393647	0.0529146	pLoF	12031955298	12	31955298
TBX19	ENSG00000143178	0.0712186	0.265744	0.0414524	0.0706778	pLoF	1168281019	1	168281019
SCNN1A	ENSG00000111319	0.0712341	0.106871	0.0520421	0.0785431	pLoF	12006341846	12	6341846
ZNF189	ENSG00000136870	0.0714304	0.134806	0.046071	0.113084	pLoF	9101398446	9	101398446
PLA2R1	ENSG00000153246	0.0715184	0.146688	0.0395733	0.0478514	pLoF	2159941768	2	159941768
PCDHGC5	ENSG00000240764	0.0722351	0.33228	0.0404185	0.0576971	pLoF	5141485129	5	141485129
LY6G6C	ENSG00000204421	0.0725601	0.0778038	0.0601609	0.153092	pLoF	6031715228	6	31715228
MAN1B1	ENSG00000177239	0.0726049	0.394737	0.0396585	0.045412	pLoF	9137081977	9	137081977
RNH1	ENSG00000023191	0.0727053	0.339789	0.0420006	0.0510614	pLoF	11000489522	11	489522
CDK20	ENSG00000156345	0.0727395	0.369184	0.040375	0.0519695	pLoF	9087967375	9	87967375
FAM186A	ENSG00000185958	0.072834	0.0506204	0.0633598	0.0272482	pLoF	12050327334	12	50327334
DDX43	ENSG00000080007	0.0729416	0.204143	0.0435743	0.0866725	pLoF	6073394774	6	73394774
CST9L	ENSG00000101435	0.0732495	0.0787109	0.0605314	0.152478	pLoF	20023564915	20	23564915
EFCAB8	ENSG00000215529	0.0733232	0.268702	0.039594	0.0419478	pLoF	20032863696	20	32863696
SEBOX	ENSG00000274529	0.0733896	0.184305	0.0452685	0.0923762	pLoF	17028359261	17	28359261
STK11IP	ENSG00000144589	0.0734101	0.241726	0.0391626	0.0467136	pLoF	2219597822	2	219597822
BIVM-ERCC5	ENSG00000270181	0.0734644	0.437932	0.0399903	0.0421386	pLoF	13102796791	13	102796791
STBD1	ENSG00000118804	0.0735614	0.0875365	0.0561937	0.149006	pLoF	4076306697	4	76306697
ST6GALNAC6	ENSG00000160408	0.0737848	0.247049	0.045039	0.074706	pLoF	9127886374	9	127886374
TEX38	ENSG00000186118	0.0739859	0.116409	0.0503061	0.123201	pLoF	1046667973	1	46667973
DDX58	ENSG00000107201	0.0743807	0.399841	0.0406328	0.0472951	pLoF	9032457074	9	32457074
ZNF786	ENSG00000197362	0.0747519	0.364428	0.0421448	0.0526749	pLoF	7149070306	7	149070306
DIS3L	ENSG00000166938	0.074793	0.507474	0.0410688	0.0346514	pLoF	15066293387	15	66293387
SLC16A4	ENSG00000168679	0.0747956	0.213822	0.0444988	0.0838746	pLoF	1110363693	1	110363693
ZBBX	ENSG00000169064	0.0748329	0.049719	0.163861	-0.0361838	pLoF	3167240690	3	167240690
WASHC2C	ENSG00000172661	0.0749602	0.0936236	0.0455884	0.0456125	pLoF	10045722267	10	45722267
SLC43A2	ENSG00000167703	0.0749967	0.141138	0.0483321	0.110556	pLoF	17001575493	17	1575493
TMEM187	ENSG00000177854	0.0750753	0.202459	0.0470596	0.0455618	pLoF	23153970621	X	153970621
TMEM62	ENSG00000137842	0.0750845	0.332617	0.0433223	0.0579635	pLoF	15043131483	15	43131483
RHAG	ENSG00000112077	0.0751066	0.0861947	0.0584694	0.150093	pLoF	6049605755	6	49605755
CETP	ENSG00000087237	0.0751613	0.44776	0.0410447	0.04003	pLoF	16056961944	16	56961944
CLNK	ENSG00000109684	0.0753745	0.348516	0.0436349	0.0556024	pLoF	4010490376	4	10490376
GALNT3	ENSG00000115339	0.0754178	0.253656	0.0441397	0.0727886	pLoF	2165748710	2	165748710
SLFN14	ENSG00000236320	0.0755539	0.36288	0.0419442	0.052799	pLoF	17035548159	17	35548159
PXMP4	ENSG00000101417	0.0763597	0.102463	0.0535166	0.131044	pLoF	20033707581	20	33707581
AKR1C1	ENSG00000187134	0.0764445	0.316978	0.0434215	0.0604155	pLoF	10004963371	10	4963371
SRRD	ENSG00000100104	0.0765599	0.177011	0.0422103	0.056704	pLoF	22026479193	22	26479193
RFPL2	ENSG00000128253	0.0766067	0.0833362	0.0621247	0.14884	pLoF	22032190684	22	32190684
FAM228B	ENSG00000219626	0.0767293	0.280056	0.0457766	0.0676316	pLoF	2024119532	2	24119532
UGT2B15	ENSG00000196620	0.0767602	0.261894	0.0449048	0.071573	pLoF	4068646970	4	68646970
TLCD3B	ENSG00000149926	0.07696	0.125639	0.0511735	0.118154	pLoF	16030023269	16	30023269
DYNC2LI1	ENSG00000138036	0.0771026	0.203108	0.0463427	0.0866996	pLoF	2043774012	2	43774012
TMEM260	ENSG00000070269	0.0773682	0.392856	0.0433008	0.0482716	pLoF	14056579800	14	56579800
SH3BGR	ENSG00000185437	0.0777073	0.27113	0.0461682	0.0690083	pLoF	21039451833	21	39451833
DOCK6	ENSG00000130158	0.0777935	0.29697	0.0413838	0.0302973	pLoF	19011194420	19	11194420
CILP2	ENSG00000160161	0.078234	0.0970913	0.0574894	0.137056	pLoF	19019533274	19	19533274
KCNS3	ENSG00000170745	0.0784386	0.10175	0.0566637	0.133642	pLoF	2017930907	2	17930907
RBM19	ENSG00000122965	0.0787574	0.37089	0.0442835	0.0516945	pLoF	12113823201	12	113823201
NDUFAF7	ENSG00000003509	0.0789765	0.330603	0.045029	0.058142	pLoF	2037227437	2	37227437
RPE	ENSG00000197713	0.0790775	0.0880193	0.0620498	0.148391	pLoF	2210002488	2	210002488
TGM5	ENSG00000104055	0.0794894	0.291893	0.0455206	0.0652818	pLoF	15043233089	15	43233089
PFAS	ENSG00000178921	0.0796418	0.467087	0.0431633	0.03893	pLoF	17008247922	17	8247922
ABCA1	ENSG00000165029	0.0797234	0.445282	0.0435177	0.041827	pLoF	9104784208	9	104784208
C4orf54	ENSG00000248713	0.0797332	0.0565204	0.0691021	0.0355731	pLoF	4099649150	4	99649150
KIAA1328	ENSG00000150477	0.079821	0.0878752	0.0692	0.0653422	pLoF	18036828596	18	36828596
C17orf50	ENSG00000270806	0.080216	0.202146	0.0491049	0.0873215	pLoF	17035756321	17	35756321
HPSE2	ENSG00000172987	0.0803025	0.111976	0.0596546	0.0780413	pLoF	10098459495	10	98459495
FAM166C	ENSG00000173557	0.0806905	0.172033	0.0504784	0.0972884	pLoF	2026558429	2	26558429
SLC25A21	ENSG00000183032	0.0807776	0.142399	0.0525672	0.110506	pLoF	14036676112	14	36676112
SGO2	ENSG00000163535	0.08089	0.470428	0.043626	0.0386881	pLoF	2200532332	2	200532332
TPO	ENSG00000115705	0.0809365	0.0816589	0.0512952	0.0647472	pLoF	2001413589	2	1413589
LRIG3	ENSG00000139263	0.0813385	0.3447	0.0457867	0.0555697	pLoF	12058872455	12	58872455
CABP4	ENSG00000175544	0.081355	0.279384	0.0478809	0.0669843	pLoF	11067451252	11	67451252
ARVCF	ENSG00000099889	0.0815257	0.340124	0.045893	0.0558131	pLoF	22019966861	22	19966861
EPHX1	ENSG00000143819	0.0818423	0.27751	0.0474863	0.0685124	pLoF	1225828651	1	225828651
ICAM3	ENSG00000076662	0.0818494	0.299957	0.0470079	0.0637957	pLoF	19010328785	19	10328785
NDUFS3	ENSG00000213619	0.0818777	0.0962992	0.0618776	0.13864	pLoF	11047575572	11	47575572
CDAN1	ENSG00000140326	0.0819414	0.470147	0.04427	0.0383715	pLoF	15042718544	15	42718544
OR5AP2	ENSG00000172464	0.0823313	0.121996	0.0567015	0.120986	pLoF	11056641478	11	56641478
KCNG4	ENSG00000168418	0.0826363	0.131569	0.0547996	0.11571	pLoF	16084222139	16	84222139
OC90	ENSG00000253117	0.0827408	0.294273	0.0477585	0.0635045	pLoF	8132024433	8	132024433
AFG1L	ENSG00000135537	0.0829906	0.337877	0.0477112	0.0570972	pLoF	6108294986	6	108294986
ALDH3A2	ENSG00000072210	0.0831755	0.138907	0.05429	0.112398	pLoF	17019648853	17	19648853
ADA2	ENSG00000093072	0.0833044	0.292673	0.0486756	0.0651399	pLoF	22017181457	22	17181457
WDR78	ENSG00000152763	0.0834546	0.339788	0.0500503	0.0364017	pLoF	1066814074	1	66814074
RAPGEF3	ENSG00000079337	0.0837654	0.120986	0.0688662	0.0306071	pLoF	12047737504	12	47737504
RNFT1	ENSG00000189050	0.0838406	0.301388	0.0480666	0.0633952	pLoF	17059947240	17	59947240
IQCN	ENSG00000130518	0.0838575	0.129439	0.0477783	0.0668134	pLoF	19018257097	19	18257097
CENPS	ENSG00000175279	0.0839637	0.091092	0.0668952	0.146387	pLoF	1010430378	1	10430378
C11orf65	ENSG00000166323	0.0841957	0.0547843	0.173944	0.0530111	pLoF	11108326202	11	108326202
SLC22A5	ENSG00000197375	0.0843214	0.327177	0.04862	0.0588205	pLoF	5132369974	5	132369974
PNPLA5	ENSG00000100341	0.0843662	0.258403	0.052502	0.0459924	pLoF	22043880685	22	43880685
H2BC9	ENSG00000275713	0.0843924	0.109753	0.0605137	0.129148	pLoF	6026246654	6	26246654
C9orf57	ENSG00000204669	0.0846301	0.115381	0.0587212	0.129806	pLoF	9072052204	9	72052204
SP100	ENSG00000067066	0.0848944	0.215643	0.0668685	-0.0286826	pLoF	2230416240	2	230416240
SNRNP40	ENSG00000060688	0.0853861	0.109312	0.0608164	0.134008	pLoF	1031260044	1	31260044
SPATA45	ENSG00000185523	0.0855502	0.11652	0.0601395	0.122549	pLoF	1212830207	1	212830207
LGI4	ENSG00000153902	0.086053	0.254083	0.0536479	0.0735107	pLoF	19035120996	19	35120996
RORC	ENSG00000143365	0.0861764	0.0842014	0.0847116	-0.0436599	pLoF	1151801071	1	151801071
OIP5	ENSG00000104147	0.0865351	0.226148	0.0520429	0.0810722	pLoF	15041309728	15	41309728
CPSF3	ENSG00000119203	0.0865418	0.329267	0.0494382	0.0578047	pLoF	2009418654	2	9418654
SCTR	ENSG00000080293	0.0868089	0.2893	0.0504065	0.0660612	pLoF	2119436832	2	119436832
EGFL8	ENSG00000241404	0.0869687	0.0740097	0.0926875	-0.0364199	pLoF	6032162499	6	32162499
ANLN	ENSG00000011426	0.0871171	0.211224	0.052149	0.0486943	pLoF	7036389875	7	36389875
TICRR	ENSG00000140534	0.0879365	0.40011	0.0486423	0.0475069	pLoF	15089575494	15	89575494
TTK	ENSG00000112742	0.088243	0.0577145	0.0843207	0.0730927	pLoF	6080005747	6	80005747
CRISPLD2	ENSG00000103196	0.0883944	0.302671	0.0549619	0.063961	pLoF	16084838390	16	84838390
HSPG2	ENSG00000142798	0.0888335	0.666109	0.047469	0.0202612	pLoF	1021821343	1	21821343
CA12	ENSG00000074410	0.0893478	0.288077	0.0575965	0.0337943	pLoF	15063326252	15	63326252
MAMDC4	ENSG00000177943	0.089466	0.116631	0.0517904	0.0311896	pLoF	9136847344	9	136847344
UMOD	ENSG00000169344	0.0894707	0.470124	0.0493576	0.0363052	pLoF	16020333242	16	20333242
DIPK1C	ENSG00000187773	0.0894887	0.330647	0.0511805	0.0576126	pLoF	18074436413	18	74436413
SPARCL1	ENSG00000152583	0.0894907	0.23189	0.0535488	0.0793482	pLoF	4087473730	4	87473730
EIF2B1	ENSG00000111361	0.089973	0.287088	0.0576236	0.0672189	pLoF	12123615407	12	123615407
OSGEP	ENSG00000092094	0.0901235	0.169733	0.0564346	0.09898	pLoF	14020447185	14	20447185
SLC9B1	ENSG00000164037	0.090338	0.273157	0.0578966	0.0438691	pLoF	4102900852	4	102900852
MYH6	ENSG00000197616	0.0905864	0.437316	0.0498266	0.0426081	pLoF	14023377130	14	23377130
MDN1	ENSG00000112159	0.091152	0.590381	0.0494586	0.0261606	pLoF	6089637663	6	89637663
SLC25A35	ENSG00000125434	0.0911894	0.245503	0.0563747	0.0752297	pLoF	17008288701	17	8288701
ALDH1B1	ENSG00000137124	0.0913449	0.0605248	0.142429	-0.0316398	pLoF	9038392581	9	38392581
STK31	ENSG00000196335	0.0915357	0.106332	0.0781724	0.0438569	pLoF	7023710132	7	23710132
CLEC12A	ENSG00000172322	0.0916359	0.133216	0.0705566	0.045296	pLoF	12009971331	12	9971331
SLCO1A2	ENSG00000084453	0.0917358	0.380593	0.0523497	0.0501707	pLoF	12021269510	12	21269510
STK36	ENSG00000163482	0.0917968	0.248498	0.0499669	0.0464133	pLoF	2218667841	2	218667841
ADCY10	ENSG00000143199	0.0919455	0.213619	0.0508789	0.0520374	pLoF	1167809598	1	167809598
MYH2	ENSG00000125414	0.0920274	0.527478	0.0500034	0.0315171	pLoF	17010516159	17	10516159
C7	ENSG00000112936	0.0920965	0.18137	0.0598247	0.0595545	pLoF	5040909542	5	40909542
SVIL	ENSG00000197321	0.0923019	0.3123	0.052634	0.0616142	pLoF	10029458168	10	29458168
MS4A6A	ENSG00000110077	0.0924073	0.0618319	0.0906118	-0.0350806	pLoF	11060172095	11	60172095
SLC25A24	ENSG00000085491	0.0924486	0.447425	0.0508143	0.0412221	pLoF	1108136598	1	108136598
GAS2L2	ENSG00000270765	0.0930915	0.0718631	0.158508	0.0575923	pLoF	17035740300	17	35740300
CYP20A1	ENSG00000119004	0.0933218	0.331979	0.0534298	0.0580155	pLoF	2203238995	2	203238995
COQ8B	ENSG00000123815	0.0933819	0.344867	0.0529724	0.0557878	pLoF	19040686885	19	40686885
CEACAM18	ENSG00000213822	0.0934486	0.276202	0.0571917	0.0684048	pLoF	19051478625	19	51478625
SPAG5	ENSG00000076382	0.0938578	0.397425	0.0540814	0.048425	pLoF	17028573457	17	28573457
WFDC1	ENSG00000103175	0.0939571	0.327578	0.0539114	0.0586166	pLoF	16084294834	16	84294834
ABCC9	ENSG00000069431	0.0939724	0.476119	0.0513085	0.0374605	pLoF	12021800939	12	21800939
RHOT2	ENSG00000140983	0.0941026	0.443114	0.0525761	0.0418595	pLoF	16000665547	16	665547
STRIP2	ENSG00000128578	0.0942109	0.489843	0.0514731	0.0363402	pLoF	7129434340	7	129434340
ALPK3	ENSG00000136383	0.0943135	0.22979	0.0509144	0.0483913	pLoF	15084816739	15	84816739
FBF1	ENSG00000188878	0.0945458	0.22245	0.0543663	0.0488163	pLoF	17075910724	17	75910724
MDH2	ENSG00000146701	0.094889	0.250665	0.0605342	0.0732548	pLoF	7076047830	7	76047830
RNF167	ENSG00000108523	0.0949577	0.343337	0.0571414	0.0564306	pLoF	17004937630	17	4937630
THEM6	ENSG00000130193	0.0952903	0.165511	0.061381	0.10075	pLoF	8142727245	8	142727245
TRMT2A	ENSG00000099899	0.0953624	0.326805	0.0543295	0.0589546	pLoF	22020107340	22	20107340
PCDHB1	ENSG00000171815	0.0957988	0.361663	0.0543452	0.0531074	pLoF	5141051379	5	141051379
SCNM1	ENSG00000163156	0.0958652	0.124777	0.0669103	0.121783	pLoF	1151161627	1	151161627
LRRC40	ENSG00000066557	0.0961842	0.271683	0.0563027	0.0700775	pLoF	1070145793	1	70145793
ARHGEF33	ENSG00000214694	0.0962167	0.0623	0.0912356	0.0956448	pLoF	2038919377	2	38919377
PEX10	ENSG00000157911	0.0965004	0.302022	0.0584057	0.0628617	pLoF	1002399387	1	2399387
CENPK	ENSG00000123219	0.0966687	0.359203	0.0579045	0.0539638	pLoF	5065518394	5	65518394
SLC15A2	ENSG00000163406	0.0969495	0.434021	0.054549	0.0429798	pLoF	3121894423	3	121894423
CYP26C1	ENSG00000187553	0.0969785	0.700282	0.0731398	-0.00940127	pLoF	10093056913	10	93056913
AC005837.2	ENSG00000267168	0.0971023	0.178323	0.0618958	0.096154	pLoF	17076729655	17	76729655
RBM23	ENSG00000100461	0.0971286	0.203881	0.0618812	0.0475521	pLoF	14022901613	14	22901613
PCDHGA2	ENSG00000081853	0.0978255	0.360996	0.0557585	0.0532564	pLoF	5141338740	5	141338740
FOXD4	ENSG00000170122	0.0981224	0.477379	0.055797	0.0359862	pLoF	9000116660	9	116660
APPL1	ENSG00000157500	0.0983478	0.14833	0.0674221	0.0671379	pLoF	3057227798	3	57227798
PAMR1	ENSG00000149090	0.0988364	0.261533	0.0533631	0.0438197	pLoF	11035432281	11	35432281
PADI2	ENSG00000117115	0.0988852	0.130122	0.08054	0.0363174	pLoF	1017069007	1	17069007
OTOP2	ENSG00000183034	0.0991218	0.329701	0.0571387	0.0584004	pLoF	17074919310	17	74919310
PPIF	ENSG00000108179	0.0992573	0.344867	0.0643399	0.0502293	pLoF	10079347381	10	79347381
PROZ	ENSG00000126231	0.0999428	0.294591	0.0585821	0.0651605	pLoF	13113158648	13	113158648
ACSS3	ENSG00000111058	0.100127	0.330921	0.0609118	0.0580332	pLoF	12081078014	12	81078014
CROT	ENSG00000005469	0.10056	0.838477	0.0580583	-0.00348076	pLoF	7087349055	7	87349055
TTLL10	ENSG00000162571	0.100612	0.0960379	0.072458	0.0321804	pLoF	1001179143	1	1179143
PAXX	ENSG00000148362	0.100928	0.193935	0.0634422	0.0913206	pLoF	9136992440	9	136992440
CFAP54	ENSG00000188596	0.100999	0.375628	0.0557148	0.0250152	pLoF	12096489523	12	96489523
ITIH6	ENSG00000102313	0.10141	0.430254	0.058333	0.0236637	pLoF	23054749876	X	54749876
CFAP299	ENSG00000197826	0.101493	0.13863	0.0691735	0.114786	pLoF	4080335771	4	80335771
ANGPTL6	ENSG00000130812	0.102659	0.167893	0.0606061	0.0448351	pLoF	19010087341	19	10087341
TOPAZ1	ENSG00000173769	0.102914	0.239452	0.0605841	0.0781727	pLoF	3044241973	3	44241973
OTULINL	ENSG00000145569	0.103609	0.155024	0.0677012	0.106847	pLoF	5014581807	5	14581807
C20orf96	ENSG00000196476	0.103718	0.0702092	0.107084	0.0551934	pLoF	20000271152	20	271152
SLC36A4	ENSG00000180773	0.104141	0.402773	0.0592361	0.0455311	pLoF	11093148482	11	93148482
C1orf112	ENSG00000000460	0.104144	0.144246	0.0609641	0.0647969	pLoF	1169792498	1	169792498
TPGS1	ENSG00000141933	0.104988	0.237174	0.0638867	0.0774623	pLoF	19000504697	19	504697
TECRL	ENSG00000205678	0.105134	0.268981	0.0622245	0.0710121	pLoF	4064276986	4	64276986
HYKK	ENSG00000188266	0.105592	0.117263	0.0623973	0.072442	pLoF	15078513077	15	78513077
AOAH	ENSG00000136250	0.105599	0.260506	0.0829813	-0.0271782	pLoF	7036513003	7	36513003
TJAP1	ENSG00000137221	0.106101	0.317347	0.0617716	0.0608565	pLoF	6043498882	6	43498882
ASIC5	ENSG00000256394	0.106128	0.376243	0.0634635	0.0513941	pLoF	4155829822	4	155829822
ITPRID1	ENSG00000180347	0.106282	0.37323	0.0653329	0.0270263	pLoF	7031529706	7	31529706
MAGEC3	ENSG00000165509	0.106362	0.412992	0.0614053	0.0247977	pLoF	23141838249	X	141838249
GPSM1	ENSG00000160360	0.106715	0.263303	0.0631288	0.0723975	pLoF	9136327665	9	136327665
H2BC6	ENSG00000274290	0.106861	0.117215	0.0933368	0.0422431	pLoF	6026183652	6	26183652
DNA2	ENSG00000138346	0.107169	0.450564	0.0597503	0.0408764	pLoF	10068415014	10	68415014
PDLIM2	ENSG00000120913	0.107526	0.260406	0.0633312	0.0731441	pLoF	8022574590	8	22574590
TCHP	ENSG00000139437	0.107727	0.314117	0.0654077	0.0397371	pLoF	12109902952	12	109902952
USP13	ENSG00000058056	0.107772	0.368311	0.0612142	0.0519542	pLoF	3179653097	3	179653097
TRIM16L	ENSG00000108448	0.107977	0.107143	0.0681016	0.0745948	pLoF	17018722436	17	18722436
WIZ	ENSG00000011451	0.108326	0.502225	0.0692014	0.0282987	pLoF	19015418826	19	15418826
TM4SF4	ENSG00000169903	0.10836	0.312488	0.0644512	0.0613827	pLoF	3149474784	3	149474784
VHLL	ENSG00000189030	0.10858	0.183825	0.0704767	0.0950796	pLoF	1156293625	1	156293625
NXPE1	ENSG00000095110	0.109223	0.149464	0.0730581	0.110113	pLoF	11114521946	11	114521946
ZNF335	ENSG00000198026	0.109241	0.0901515	0.0748202	0.0554085	pLoF	20045943660	20	45943660
C5orf34	ENSG00000172244	0.1095	0.507134	0.0608488	0.0338811	pLoF	5043486877	5	43486877
ACTR1B	ENSG00000115073	0.109644	0.180744	0.0690878	0.097023	pLoF	2097656790	2	97656790
SUPT20H	ENSG00000102710	0.109817	0.287392	0.0635766	0.0660783	pLoF	13037004507	13	37004507
CR2	ENSG00000117322	0.110173	0.399257	0.0669072	0.0252672	pLoF	1207454352	1	207454352
OR5P2	ENSG00000183303	0.110475	0.108357	0.107671	0.134283	pLoF	11007795924	11	7795924
PADI4	ENSG00000159339	0.110637	0.298633	0.0649665	0.0647102	pLoF	1017308173	1	17308173
SELENOF	ENSG00000183291	0.111133	0.242761	0.072154	0.0419332	pLoF	1086863404	1	86863404
RAB44	ENSG00000255587	0.111485	0.0665898	0.442386	-0.0412717	pLoF	6036704160	6	36704160
DDX54	ENSG00000123064	0.111589	0.372128	0.0635126	0.0511593	pLoF	12113152741	12	113152741
DIXDC1	ENSG00000150764	0.111714	0.419662	0.0650467	0.0439301	pLoF	11111937156	11	111937156
C15orf48	ENSG00000166920	0.111727	0.126165	0.0984454	0.030466	pLoF	15045430719	15	45430719
IFT27	ENSG00000100360	0.111829	0.251633	0.0678298	0.0749756	pLoF	22036758273	22	36758273
NSUN4	ENSG00000117481	0.112026	0.310847	0.066521	0.0617331	pLoF	1046340756	1	46340756
FAAH	ENSG00000117480	0.112165	0.297239	0.0655856	0.0647145	pLoF	1046394229	1	46394229
LETM2	ENSG00000165046	0.112304	0.400667	0.0646018	0.0472272	pLoF	8038387955	8	38387955
SPNS3	ENSG00000182557	0.112461	0.0965384	0.115884	-0.0352979	pLoF	17004433883	17	4433883
PCDHA6	ENSG00000081842	0.11315	0.370358	0.0644651	0.0517298	pLoF	5140822960	5	140822960
NAXD	ENSG00000213995	0.113221	0.27468	0.0677327	0.0694226	pLoF	13110615663	13	110615663
FSHR	ENSG00000170820	0.113723	0.18601	0.0720074	0.0954344	pLoF	2048962663	2	48962663
SPEF2	ENSG00000152582	0.114099	0.552677	0.06255	0.029318	pLoF	5035617917	5	35617917
CENPS-CORT	ENSG00000251503	0.114736	0.146271	0.0784583	0.114638	pLoF	1010430378	1	10430378
NUDT7	ENSG00000140876	0.114808	0.145411	0.088465	0.0522188	pLoF	16077722509	16	77722509
CGB3	ENSG00000104827	0.115008	0.169858	0.0779258	0.10036	pLoF	19049018273	19	49018273
AQP7	ENSG00000165269	0.115206	0.0924973	0.118207	-0.042889	pLoF	9033384902	9	33384902
TM2D2	ENSG00000169490	0.115515	0.185068	0.0746351	0.0955101	pLoF	8038987858	8	38987858
WDR87	ENSG00000171804	0.115533	0.179885	0.0680601	0.0445495	pLoF	19037884835	19	37884835
ASPH	ENSG00000198363	0.115533	0.349393	0.0665467	0.0553086	pLoF	8061499421	8	61499421
BCCIP	ENSG00000107949	0.115564	0.0796713	0.0921382	0.0864176	pLoF	10125823465	10	125823465
AL035460.1	ENSG00000241690	0.115806	0.102581	0.0779729	0.0351733	pLoF	20002815076	20	2815076
RPEL1	ENSG00000235376	0.115882	0.115832	0.111083	0.0292283	pLoF	10103245873	10	103245873
EPB42	ENSG00000166947	0.115982	0.313306	0.0673257	0.0617461	pLoF	15043192681	15	43192681
AP1G2	ENSG00000213983	0.116002	0.94496	0.068562	-0.00126853	pLoF	14023556659	14	23556659
CD300LB	ENSG00000178789	0.116022	0.282075	0.0735294	0.0672469	pLoF	17074521278	17	74521278
OTOGL	ENSG00000165899	0.116546	0.328721	0.0635831	0.0225077	pLoF	12080103223	12	80103223
HEATR9	ENSG00000270379	0.116646	0.171731	0.0806321	0.062594	pLoF	17035855011	17	35855011
ATP7B	ENSG00000123191	0.116788	0.318469	0.0640829	0.0369092	pLoF	13051934625	13	51934625
DIMT1	ENSG00000086189	0.116863	0.0842431	0.0877832	0.0855891	pLoF	5062385443	5	62385443
GIMAP8	ENSG00000171115	0.117192	0.166552	0.076475	0.103593	pLoF	7150466600	7	150466600
TMCO4	ENSG00000162542	0.117393	0.433964	0.0742609	0.0196785	pLoF	1019678475	1	19678475
OXGR1	ENSG00000165621	0.117444	0.0792981	0.162023	0.067106	pLoF	13096986660	13	96986660
SLC35F2	ENSG00000110660	0.117663	0.323619	0.078843	0.0597432	pLoF	11107792505	11	107792505
NBPF14	ENSG00000270629	0.117963	0.203336	0.0701753	0.0394063	pLoF	1148532828	1	148532828
LMBR1	ENSG00000105983	0.118065	0.218119	0.0722857	0.084842	pLoF	7156675631	7	156675631
SUCO	ENSG00000094975	0.118492	0.423029	0.0684325	0.0445617	pLoF	1172532415	1	172532415
PUS7	ENSG00000091127	0.118945	0.191223	0.0745625	0.0939883	pLoF	7105457709	7	105457709
COL6A3	ENSG00000163359	0.118996	0.44796	0.0668978	0.0413973	pLoF	2237324707	2	237324707
PDCD2	ENSG00000071994	0.119074	0.350871	0.0708811	0.0548417	pLoF	6170571368	6	170571368
SNX31	ENSG00000174226	0.119294	0.451018	0.0675015	0.0406972	pLoF	8100573827	8	100573827
ZNF584	ENSG00000171574	0.12016	0.0889532	0.169843	0.0829902	pLoF	19058409020	19	58409020
CHRND	ENSG00000135902	0.120339	0.288251	0.0710536	0.0666789	pLoF	2232521265	2	232521265
GCNT7	ENSG00000124091	0.120411	0.437678	0.0689662	0.0418365	pLoF	20056491535	20	56491535
PARVG	ENSG00000138964	0.120452	0.195137	0.076405	0.0918785	pLoF	22044180843	22	44180843
CCDC183	ENSG00000213213	0.12095	0.0845313	0.156427	-0.0422025	pLoF	9136791338	9	136791338
CCDC191	ENSG00000163617	0.121054	0.182083	0.0790078	0.100235	pLoF	3113959134	3	113959134
CFAP43	ENSG00000197748	0.121067	0.15162	0.0688584	0.0632045	pLoF	10104125461	10	104125461
LIN7B	ENSG00000104863	0.12109	0.134078	0.0882349	0.120496	pLoF	19049114322	19	49114322
POLE	ENSG00000177084	0.121669	0.63862	0.0651593	0.0226013	pLoF	12132618763	12	132618763
SLC6A7	ENSG00000011083	0.12256	0.179073	0.0783562	0.0989004	pLoF	5150190259	5	150190259
MBD4	ENSG00000129071	0.12317	0.185123	0.073416	0.0441085	pLoF	3129428336	3	129428336
CENPJ	ENSG00000151849	0.123735	0.504956	0.0652739	0.0223809	pLoF	13024879146	13	24879146
EPGN	ENSG00000182585	0.123795	0.235218	0.0785514	0.079036	pLoF	4074308471	4	74308471
PHACTR4	ENSG00000204138	0.124008	0.159388	0.0890734	0.0653915	pLoF	1028438171	1	28438171
DISP3	ENSG00000204624	0.124132	0.523833	0.0680468	0.0320352	pLoF	1011500897	1	11500897
FERMT1	ENSG00000101311	0.124258	0.226374	0.0752547	0.0817265	pLoF	20006077101	20	6077101
SLC35E2A	ENSG00000215790	0.124288	0.201365	0.0841095	0.056025	pLoF	1001722650	1	1722650
NAGPA	ENSG00000103174	0.124924	0.26295	0.0746732	0.0730776	pLoF	16005025376	16	5025376
TEPSIN	ENSG00000167302	0.125024	0.29482	0.0740066	0.0655544	pLoF	17081228827	17	81228827
FGL1	ENSG00000104760	0.125424	0.262754	0.0748086	0.0732578	pLoF	8017864496	8	17864496
ADCY7	ENSG00000121281	0.125835	0.325	0.0784735	0.0389248	pLoF	16050288068	16	50288068
SDHAF4	ENSG00000154079	0.127369	0.270226	0.0836295	0.0699139	pLoF	6070566858	6	70566858
GGTLC1	ENSG00000149435	0.12743	0.0893646	0.165914	0.0625997	pLoF	20023985083	20	23985083
TNFSF18	ENSG00000120337	0.128033	0.129874	0.118857	0.0339836	pLoF	1173041309	1	173041309
GBP7	ENSG00000213512	0.128605	0.172325	0.094548	0.0477986	pLoF	1089132085	1	89132085
MYL5	ENSG00000215375	0.128788	0.219098	0.08011	0.0854028	pLoF	4000673160	4	673160
TMEM54	ENSG00000121900	0.128946	0.258556	0.0962563	-0.0273562	pLoF	1032893491	1	32893491
TRNT1	ENSG00000072756	0.129479	0.276081	0.0726399	0.0427395	pLoF	3003128959	3	3128959
GK3P	ENSG00000229894	0.129595	0.155605	0.0895288	0.11095	pLoF	4165278013	4	165278013
ACAD11	ENSG00000240303	0.129797	0.476507	0.0728966	0.0379189	pLoF	3132558926	3	132558926
GGCX	ENSG00000115486	0.130062	0.405553	0.0742668	0.0469383	pLoF	2085541041	2	85541041
BARD1	ENSG00000138376	0.13013	0.349021	0.0757163	0.0547496	pLoF	2214728603	2	214728603
FCRL3	ENSG00000160856	0.130152	0.0962823	0.141614	-0.0424524	pLoF	1157676648	1	157676648
PCDHGB1	ENSG00000254221	0.130323	0.421618	0.0755948	0.0445851	pLoF	5141345264	5	141345264
AP001781.2	ENSG00000258529	0.13088	0.465779	0.0749388	0.0392598	pLoF	11111786275	11	111786275
MTMR11	ENSG00000014914	0.131481	0.101888	0.150648	-0.0342494	pLoF	1149923654	1	149923654
S100A4	ENSG00000196154	0.131732	0.314095	0.090212	0.0611849	pLoF	1153539949	1	153539949
FARS2	ENSG00000145982	0.132373	0.330532	0.0850198	0.0582244	pLoF	6005260527	6	5260527
CHD1L	ENSG00000131778	0.132524	0.275146	0.0778632	0.0287109	pLoF	1147242588	1	147242588
TUBB8B	ENSG00000173213	0.132765	0.0872155	0.275995	-0.0341454	pLoF	18000047455	18	47455
FCN3	ENSG00000142748	0.132867	0.117123	0.128302	-0.0429081	pLoF	1027364111	1	27364111
ALDH16A1	ENSG00000161618	0.133721	0.510665	0.0749352	0.0341287	pLoF	19049449406	19	49449406
STIP1	ENSG00000168439	0.133733	0.154303	0.0934959	0.111141	pLoF	11064185699	11	64185699
SPSB2	ENSG00000111671	0.133888	0.369928	0.0791267	0.0519145	pLoF	12006865936	12	6865936
SLC35C2	ENSG00000080189	0.134394	0.240429	0.0818202	0.0821316	pLoF	20046350288	20	46350288
CFAP61	ENSG00000089101	0.134512	0.0845337	0.124453	0.062667	pLoF	20020047683	20	20047683
PINK1	ENSG00000158828	0.134684	0.325622	0.0789724	0.0598264	pLoF	1020633432	1	20633432
ABCB5	ENSG00000004846	0.134796	0.149211	0.0799111	0.0288546	pLoF	7020623248	7	20623248
CTSE	ENSG00000196188	0.135069	0.445922	0.0791971	0.0414417	pLoF	1206010079	1	206010079
CERCAM	ENSG00000167123	0.13507	0.369176	0.0781297	0.0518229	pLoF	9128420836	9	128420836
PON2	ENSG00000105854	0.13508	0.82363	0.0992786	0.00647643	pLoF	7095405246	7	95405246
SPAG1	ENSG00000104450	0.135722	0.353693	0.0778371	0.0549292	pLoF	8100153246	8	100153246
PRSS36	ENSG00000178226	0.136002	0.102174	0.10127	0.0569969	pLoF	16031135043	16	31135043
EPHX2	ENSG00000120915	0.136296	0.50543	0.0759377	0.0347831	pLoF	8027491121	8	27491121
EXPH5	ENSG00000110723	0.136421	0.322811	0.0819326	0.0600381	pLoF	11108509456	11	108509456
TRPM1	ENSG00000134160	0.136496	0.57667	0.07545	0.0275642	pLoF	15031001736	15	31001736
BEST4	ENSG00000142959	0.136805	0.214963	0.0862699	0.0869701	pLoF	1044778589	1	44778589
LDHD	ENSG00000166816	0.136944	0.120521	0.0847611	0.072342	pLoF	16075112252	16	75112252
AMY2B	ENSG00000240038	0.137808	0.362583	0.0796314	0.0535063	pLoF	1103550863	1	103550863
CD38	ENSG00000004468	0.138117	0.39391	0.0834238	0.0482661	pLoF	4015778380	4	15778380
RIOX2	ENSG00000170854	0.13964	0.0912068	0.113889	0.0612626	pLoF	3097936837	3	97936837
RGSL1	ENSG00000121446	0.139797	0.337769	0.0871501	0.0383474	pLoF	1182450065	1	182450065
MIF4GD	ENSG00000125457	0.14025	0.317911	0.0830847	0.0615756	pLoF	17075261471	17	75261471
EFHC1	ENSG00000096093	0.140492	0.521586	0.0800742	0.0313468	pLoF	6052420312	6	52420312
PACRGL	ENSG00000163138	0.140708	0.275108	0.0850313	0.0708079	pLoF	4020704393	4	20704393
SLC7A9	ENSG00000021488	0.140771	0.0900431	0.238392	0.0618694	pLoF	19032826060	19	32826060
MMEL1	ENSG00000142606	0.14113	0.215396	0.0796128	0.051957	pLoF	1002586658	1	2586658
H2BC17	ENSG00000274641	0.141249	0.363179	0.0843954	0.0529713	pLoF	6027890306	6	27890306
SGSH	ENSG00000181523	0.141313	0.435938	0.0810385	0.0422502	pLoF	17080204278	17	80204278
HPGD	ENSG00000164120	0.141481	0.237922	0.089406	0.0789174	pLoF	4174491902	4	174491902
HSP90AA1	ENSG00000080824	0.142118	0.247944	0.0858355	0.0804054	pLoF	14102081731	14	102081731
FMN2	ENSG00000155816	0.142794	0.0956254	0.173147	0.0410531	pLoF	1240091946	1	240091946
DYRK3	ENSG00000143479	0.143056	0.246156	0.0868773	0.0809071	pLoF	1206635559	1	206635559
HEATR6	ENSG00000068097	0.143229	0.122488	0.0890413	0.0525923	pLoF	17060043514	17	60043514
MRPL39	ENSG00000154719	0.14378	0.105246	0.0978858	0.0768059	pLoF	21025585700	21	25585700
PDZK1	ENSG00000174827	0.143985	0.384806	0.0853472	0.0496432	pLoF	1145669548	1	145669548
FSD2	ENSG00000186628	0.144564	0.40262	0.0881175	0.0465723	pLoF	15082759269	15	82759269
CD300LF	ENSG00000186074	0.144566	0.274755	0.0925161	0.0696847	pLoF	17074695001	17	74695001
HNRNPCL2	ENSG00000275774	0.145111	0.0999574	0.188348	0.0597703	pLoF	1013115425	1	13115425
MICALL2	ENSG00000164877	0.146017	0.537228	0.0811934	0.0312254	pLoF	7001434535	7	1434535
HELZ2	ENSG00000130589	0.146103	0.625344	0.0799523	0.0233643	pLoF	20063555505	20	63555505
STEAP2	ENSG00000157214	0.14619	0.269425	0.0938861	0.0463459	pLoF	7090224990	7	90224990
SERINC4	ENSG00000184716	0.146744	0.241795	0.0879701	0.0363578	pLoF	15043792321	15	43792321
CCDC63	ENSG00000173093	0.147484	0.088476	0.178859	0.050107	pLoF	12110852831	12	110852831
GIPR	ENSG00000010310	0.147548	0.431175	0.0868476	0.0433779	pLoF	19045669396	19	45669396
CAPN9	ENSG00000135773	0.148035	0.190081	0.0911762	0.0284954	pLoF	1230747442	1	230747442
GJB2	ENSG00000165474	0.148492	0.85858	0.108924	-0.00300034	pLoF	13020188859	13	20188859
SMTNL1	ENSG00000214872	0.14885	0.440195	0.0939261	0.0428582	pLoF	11057542643	11	57542643
ME1	ENSG00000065833	0.149173	0.121388	0.167118	-0.0278359	pLoF	6083211867	6	83211867
SLC28A3	ENSG00000197506	0.14931	0.294693	0.0886299	0.0668586	pLoF	9084278098	9	84278098
PSMC6	ENSG00000100519	0.14961	0.142194	0.131448	0.116726	pLoF	14052707090	14	52707090
HAUS5	ENSG00000249115	0.150419	0.28809	0.0903498	0.0681377	pLoF	19035612743	19	35612743
SDHA	ENSG00000073578	0.151395	0.412829	0.0926071	0.0308117	pLoF	5000216640	5	216640
CLUL1	ENSG00000079101	0.151554	0.463214	0.0909813	0.0396587	pLoF	18000616659	18	616659
ALDH3B2	ENSG00000132746	0.151827	0.463067	0.092084	0.0397744	pLoF	11067663115	11	67663115
TMEM191B	ENSG00000278558	0.152003	0.102389	0.219596	-0.0417055	pLoF	22018528353	22	18528353
ZNF544	ENSG00000198131	0.152026	0.145463	0.140353	0.115305	pLoF	19058243968	19	58243968
TTC39B	ENSG00000155158	0.152121	0.457623	0.0864098	0.040228	pLoF	9015171976	9	15171976
DUSP13	ENSG00000079393	0.153021	0.34759	0.090709	0.056083	pLoF	10075089436	10	75089436
MEGF6	ENSG00000162591	0.153217	0.452233	0.0850463	0.0260686	pLoF	1003490442	1	3490442
AC116366.2	ENSG00000283782	0.153249	0.35075	0.0844917	0.0350305	pLoF	5132483847	5	132483847
ENPP5	ENSG00000112796	0.153498	0.271227	0.0932158	0.0738014	pLoF	6046161254	6	46161254
SERPINB11	ENSG00000206072	0.15447	0.115342	0.226767	0.0565485	pLoF	18063710195	18	63710195
UPK3A	ENSG00000100373	0.154796	0.231836	0.0933515	0.0488559	pLoF	22045284939	22	45284939
UGT2B17	ENSG00000197888	0.155019	0.12656	0.208319	0.0273053	pLoF	4068537549	4	68537549
VPS41	ENSG00000006715	0.155866	0.542323	0.0873971	0.0310829	pLoF	7038726214	7	38726214
RNF103	ENSG00000239305	0.156469	0.172469	0.108842	0.103926	pLoF	2086603720	2	86603720
CCDC15	ENSG00000149548	0.156489	0.411358	0.0903113	0.0463569	pLoF	11124954660	11	124954660
NDUFAF6	ENSG00000156170	0.157202	0.335205	0.0918868	0.0588228	pLoF	8095024911	8	95024911
SLC9A3R1	ENSG00000109062	0.157328	0.158648	0.117092	0.109486	pLoF	17074744236	17	74744236
IFIH1	ENSG00000115267	0.157492	0.100702	0.376096	-0.0202042	pLoF	2162267178	2	162267178
PELP1	ENSG00000141456	0.157607	0.471295	0.121664	-0.02023	pLoF	17004671451	17	4671451
ACP4	ENSG00000142513	0.158576	0.376102	0.0932224	0.0513937	pLoF	19050790322	19	50790322
SON	ENSG00000159140	0.158644	0.41235	0.103702	0.0386121	pLoF	21033539095	21	33539095
PDZD3	ENSG00000172367	0.15951	0.107072	0.118653	0.0758468	pLoF	11119181136	11	119181136
ACSBG2	ENSG00000130377	0.159792	0.329035	0.0943279	0.0600374	pLoF	19006141509	19	6141509
TAS1R1	ENSG00000173662	0.159878	0.11557	0.176706	-0.041953	pLoF	1006550334	1	6550334
AAAS	ENSG00000094914	0.160294	0.599322	0.0886989	0.0254945	pLoF	12053302947	12	53302947
TRPM8	ENSG00000144481	0.160559	0.466047	0.0923872	0.0391031	pLoF	2233926492	2	233926492
ADAM19	ENSG00000135074	0.16069	0.320132	0.0950565	0.0615251	pLoF	5157472307	5	157472307
ITIH2	ENSG00000151655	0.160977	0.103532	0.135289	0.0569458	pLoF	10007703400	10	7703400
UMODL1	ENSG00000177398	0.16109	0.378539	0.0900091	0.0315762	pLoF	21042071318	21	42071318
CYP4Z1	ENSG00000186160	0.161196	0.428761	0.0932961	0.0425527	pLoF	1047067405	1	47067405
KIF15	ENSG00000163808	0.161205	0.319442	0.0894463	0.0371716	pLoF	3044761439	3	44761439
UGT2B4	ENSG00000156096	0.161266	0.123863	0.104419	0.0703402	pLoF	4069480491	4	69480491
UPP1	ENSG00000183696	0.16137	0.417971	0.102506	0.0412748	pLoF	7048094700	7	48094700
NT5E	ENSG00000135318	0.161443	0.355765	0.0961717	0.054678	pLoF	6085450077	6	85450077
INVS	ENSG00000119509	0.161788	0.532189	0.0907229	0.0320117	pLoF	9100098728	9	100098728
IL3RA	ENSG00000185291	0.161979	0.577937	0.0997091	0.0145186	pLoF	23001341674	X	1341674
SERPINA9	ENSG00000170054	0.162058	0.104211	0.316759	-0.0415092	pLoF	14094463043	14	94463043
ANGPTL7	ENSG00000171819	0.162927	0.45292	0.105231	0.0408164	pLoF	1011189477	1	11189477
HS3ST6	ENSG00000162040	0.162929	0.143651	0.152376	-0.0421531	pLoF	16001911469	16	1911469
RETSAT	ENSG00000042445	0.162985	0.100987	0.501237	-0.0322525	pLoF	2085341133	2	85341133
DNASE2B	ENSG00000137976	0.163121	0.343207	0.096712	0.0572885	pLoF	1084398445	1	84398445
GPSM2	ENSG00000121957	0.16347	0.27001	0.0936407	0.0444068	pLoF	1108885520	1	108885520
AKAP13	ENSG00000170776	0.16371	0.43965	0.0991502	0.0420855	pLoF	15085415197	15	85415197
RAD50	ENSG00000113522	0.164729	0.369024	0.0910567	0.0333427	pLoF	5132556600	5	132556600
CCDC70	ENSG00000123171	0.164765	0.239998	0.111781	0.0798469	pLoF	13051865312	13	51865312
DIS3	ENSG00000083520	0.165311	0.327404	0.0943898	0.0367427	pLoF	13072747165	13	72747165
ANKZF1	ENSG00000163516	0.165545	0.52644	0.0933423	0.0326141	pLoF	2219224806	2	219224806
TEX15	ENSG00000133863	0.166055	0.256288	0.104573	0.0175789	pLoF	8030833249	8	30833249
C12orf56	ENSG00000185306	0.166143	0.111822	0.132059	0.0458585	pLoF	12064267143	12	64267143
NEK5	ENSG00000197168	0.166234	0.484058	0.0944106	0.0368374	pLoF	13052061771	13	52061771
UNKL	ENSG00000059145	0.166417	0.157635	0.135096	0.109796	pLoF	16001398307	16	1398307
OLAH	ENSG00000152463	0.167199	0.445428	0.104319	0.0413811	pLoF	10015047205	10	15047205
MSS51	ENSG00000166343	0.167248	0.111517	0.315246	-0.0328568	pLoF	10073424508	10	73424508
KRT83	ENSG00000170523	0.168093	0.191981	0.142849	0.0222507	pLoF	12052314567	12	52314567
ACP3	ENSG00000014257	0.168181	0.498459	0.0996644	0.0355591	pLoF	3132317354	3	132317354
NUTM2A	ENSG00000184923	0.168223	0.426568	0.106999	0.0436334	pLoF	10087228225	10	87228225
GADL1	ENSG00000144644	0.168258	0.393843	0.0966094	0.047217	pLoF	3030728183	3	30728183
SPATA4	ENSG00000150628	0.168673	0.103541	0.557103	-0.0411306	pLoF	4176179579	4	176179579
FANCC	ENSG00000158169	0.168783	0.213778	0.0984561	0.0522869	pLoF	9095101606	9	95101606
CA14	ENSG00000118298	0.169446	0.167196	0.100113	0.0606986	pLoF	1150258071	1	150258071
NOMO1	ENSG00000103512	0.169466	0.454061	0.0988179	0.0405981	pLoF	16014833697	16	14833697
OR13H1	ENSG00000171054	0.169859	0.193364	0.125066	0.0391936	pLoF	23131544056	X	131544056
ANPEP	ENSG00000166825	0.169954	0.525557	0.0999674	0.032619	pLoF	15089785244	15	89785244
JMJD7-PLA2G4B	ENSG00000168970	0.170426	0.429914	0.0969006	0.0216299	pLoF	15041823120	15	41823120
CYP4X1	ENSG00000186377	0.171053	0.303488	0.103933	0.065105	pLoF	1047023458	1	47023458
CD1B	ENSG00000158485	0.171115	0.133646	0.169339	-0.042197	pLoF	1158328184	1	158328184
SLC10A2	ENSG00000125255	0.171183	0.448219	0.105386	0.0413481	pLoF	13103046031	13	103046031
RCN2	ENSG00000117906	0.171377	0.152584	0.162888	-0.0425595	pLoF	15076931750	15	76931750
PRTFDC1	ENSG00000099256	0.171664	0.485289	0.102314	0.0367085	pLoF	10024849769	10	24849769
LY9	ENSG00000122224	0.172007	0.137833	0.106966	0.0676212	pLoF	1160796102	1	160796102
AC099489.1	ENSG00000188897	0.17202	0.73057	0.0987565	0.0105926	pLoF	16011372668	16	11372668
EVC	ENSG00000072840	0.172302	0.63384	0.0959011	0.022616	pLoF	4005708203	4	5708203
OSMR	ENSG00000145623	0.172351	0.432094	0.100019	0.0428811	pLoF	5038868933	5	38868933
SLC26A10	ENSG00000135502	0.173274	0.263101	0.110176	0.0161646	pLoF	12057614910	12	57614910
MRO	ENSG00000134042	0.173652	0.199459	0.146408	0.0222628	pLoF	18050799283	18	50799283
PIGV	ENSG00000060642	0.17387	0.380509	0.105234	0.0507217	pLoF	1026790764	1	26790764
THEG	ENSG00000105549	0.173918	0.347821	0.103077	0.0568397	pLoF	19000362127	19	362127
CCDC148	ENSG00000153237	0.173998	0.530114	0.0992996	0.0321939	pLoF	2158172073	2	158172073
SLC22A18	ENSG00000110628	0.174063	0.494171	0.103156	0.0358082	pLoF	11002899256	11	2899256
AL031777.2	ENSG00000282988	0.17409	0.27922	0.107953	0.0712127	pLoF	6026196758	6	26196758
PRAMEF17	ENSG00000204479	0.174739	0.240376	0.115081	0.0430129	pLoF	1013389534	1	13389534
IQCB1	ENSG00000173226	0.174892	0.255835	0.100196	0.0461345	pLoF	3121770320	3	121770320
AMDHD1	ENSG00000139344	0.175229	0.290287	0.105036	0.0683974	pLoF	12095943344	12	95943344
DCST2	ENSG00000163354	0.175798	0.522692	0.100982	0.032616	pLoF	1155013949	1	155013949
SFXN3	ENSG00000107819	0.175932	0.136344	0.130069	0.0286083	pLoF	10101029910	10	101029910
PRICKLE4	ENSG00000278224	0.176127	0.409154	0.103633	0.0464586	pLoF	6041776875	6	41776875
SLC2A4RG	ENSG00000125520	0.17638	0.223628	0.113803	0.0868934	pLoF	20063734776	20	63734776
SMR3B	ENSG00000171201	0.176407	0.172165	0.17122	0.104291	pLoF	4070384351	4	70384351
MRM3	ENSG00000171861	0.176719	0.267039	0.108543	0.0756739	pLoF	17000778682	17	778682
SETD6	ENSG00000103037	0.176793	0.124856	0.182204	-0.0409805	pLoF	16058510579	16	58510579
SLC22A1	ENSG00000175003	0.176923	0.485734	0.111764	0.0251727	pLoF	6160121833	6	160121833
CNGB3	ENSG00000170289	0.177197	0.306578	0.117092	-0.0239481	pLoF	8086575737	8	86575737
ALG10	ENSG00000139133	0.177325	0.407922	0.107596	0.0460832	pLoF	12034022464	12	34022464
AADACL2	ENSG00000197953	0.177389	0.269814	0.110762	0.073694	pLoF	3151733949	3	151733949
GSG1	ENSG00000111305	0.178165	0.176868	0.166799	0.0279261	pLoF	12013079824	12	13079824
TMCO1	ENSG00000143183	0.178459	0.515071	0.111319	0.0341641	pLoF	1165727979	1	165727979
PDIA2	ENSG00000185615	0.178531	0.275372	0.117864	0.0150212	pLoF	16000280625	16	280625
HARBI1	ENSG00000180423	0.178699	0.336563	0.10625	0.0577455	pLoF	11046603464	11	46603464
CYP4F11	ENSG00000171903	0.17878	0.413263	0.104802	0.0461351	pLoF	19015911520	19	15911520
KIAA0825	ENSG00000185261	0.179266	0.439736	0.111016	0.0419313	pLoF	5094519209	5	94519209
DMBT1	ENSG00000187908	0.179442	0.123011	0.143247	0.0431155	pLoF	10122560716	10	122560716
CDCA2	ENSG00000184661	0.17954	0.330514	0.106595	0.0599892	pLoF	8025457289	8	25457289
ALDH9A1	ENSG00000143149	0.179983	0.518603	0.107342	0.0332265	pLoF	1165661310	1	165661310
AGR3	ENSG00000173467	0.180221	0.118538	0.175636	0.0568454	pLoF	7016859544	7	16859544
DUSP18	ENSG00000167065	0.181349	0.180661	0.168038	0.0275965	pLoF	22030663347	22	30663347
SGO1	ENSG00000129810	0.181483	0.360448	0.110868	0.0543299	pLoF	3020160979	3	20160979
CP	ENSG00000047457	0.181541	0.32514	0.106958	0.0608994	pLoF	3149167889	3	149167889
ACAD10	ENSG00000111271	0.181827	0.370078	0.103047	0.0325705	pLoF	12111681598	12	111681598
PPFIBP2	ENSG00000166387	0.182898	0.56787	0.10335	0.0283073	pLoF	11007509346	11	7509346
KCNA7	ENSG00000104848	0.182931	0.160752	0.239418	0.0228368	pLoF	19049070004	19	49070004
GSTM4	ENSG00000168765	0.183142	0.180198	0.169137	0.0348545	pLoF	1109651998	1	109651998
CFAP157	ENSG00000160401	0.183252	0.297158	0.110794	0.0678667	pLoF	9127706926	9	127706926
FLII	ENSG00000177731	0.183295	0.366284	0.106254	0.0537448	pLoF	17018240477	17	18240477
AKAP3	ENSG00000111254	0.183311	0.40847	0.112029	0.0466241	pLoF	12004612452	12	4612452
TTC16	ENSG00000167094	0.183385	0.496488	0.109925	0.0354291	pLoF	9127711113	9	127711113
KNSTRN	ENSG00000128944	0.183393	0.399625	0.113182	0.0478302	pLoF	15040382763	15	40382763
AGK	ENSG00000006530	0.183556	0.366408	0.10826	0.0537841	pLoF	7141555430	7	141555430
WDR59	ENSG00000103091	0.183574	0.471018	0.104736	0.0388413	pLoF	16074874139	16	74874139
KCP	ENSG00000135253	0.183717	0.42547	0.103216	0.0187026	pLoF	7128876928	7	128876928
CNTLN	ENSG00000044459	0.183902	0.114277	0.147419	0.0294037	pLoF	9017134920	9	17134920
ZFHX3	ENSG00000140836	0.183935	0.553005	0.109347	0.0272766	pLoF	16072787036	16	72787036
NOD1	ENSG00000106100	0.184261	0.505057	0.106317	0.0335245	pLoF	7030425594	7	30425594
KCNJ18	ENSG00000260458	0.184272	0.134806	0.247975	-0.0288498	pLoF	17021702693	17	21702693
ADM2	ENSG00000128165	0.184442	0.181854	0.135542	0.100442	pLoF	22050481793	22	50481793
FANCL	ENSG00000115392	0.185004	0.149043	0.18998	-0.0325635	pLoF	2058159297	2	58159297
OR5T2	ENSG00000181718	0.185483	0.223654	0.12927	0.0528202	pLoF	11056232039	11	56232039
PLD1	ENSG00000075651	0.186019	0.532317	0.105494	0.0319788	pLoF	3171603044	3	171603044
MRPL47	ENSG00000136522	0.186947	0.380986	0.113454	0.0509125	pLoF	3179583303	3	179583303
CRYGN	ENSG00000127377	0.187093	0.533194	0.12791	0.032183	pLoF	7151430096	7	151430096
TSNAXIP1	ENSG00000102904	0.187243	0.124455	0.346165	-0.0277255	pLoF	16067805360	16	67805360
AARSD1	ENSG00000266967	0.187314	0.338789	0.111875	0.0588172	pLoF	17042950456	17	42950456
MISP	ENSG00000099812	0.187493	0.242186	0.128134	0.0503468	pLoF	19000746232	19	746232
UNC13B	ENSG00000198722	0.18752	0.606518	0.105521	0.0247764	pLoF	9035162148	9	35162148
IQUB	ENSG00000164675	0.187628	0.389498	0.11052	0.0500126	pLoF	7123452706	7	123452706
MS4A12	ENSG00000071203	0.188285	0.142863	0.189843	-0.0420848	pLoF	11060497217	11	60497217
MRPS22	ENSG00000175110	0.189086	0.520843	0.111113	0.0330708	pLoF	3139005395	3	139005395
FBXO40	ENSG00000163833	0.189444	0.417983	0.110952	0.045668	pLoF	3121620484	3	121620484
PCK2	ENSG00000100889	0.189684	0.114902	0.45529	-0.0230158	pLoF	14024094322	14	24094322
RAD51AP1	ENSG00000111247	0.189711	0.365462	0.115885	0.0535103	pLoF	12004534066	12	4534066
ZNF438	ENSG00000183621	0.190088	0.122725	0.167781	0.0715432	pLoF	10030844854	10	30844854
LRRC43	ENSG00000158113	0.19134	0.450274	0.116615	0.0244978	pLoF	12122182987	12	122182987
ZYG11A	ENSG00000203995	0.191534	0.441167	0.110662	0.0426807	pLoF	1052842799	1	52842799
DTHD1	ENSG00000197057	0.191742	0.498676	0.115727	0.0353204	pLoF	4036281587	4	36281587
AMBP	ENSG00000106927	0.192057	0.279339	0.117972	0.0718725	pLoF	9114060149	9	114060149
PPP1R32	ENSG00000162148	0.192208	0.251224	0.117609	0.0468719	pLoF	11061481780	11	61481780
AASDH	ENSG00000157426	0.19245	0.26971	0.109297	0.0441444	pLoF	4056338301	4	56338301
UGT1A4	ENSG00000244474	0.192705	0.50511	0.113466	0.0344832	pLoF	2233713736	2	233713736
DRAM2	ENSG00000156171	0.193409	0.523054	0.118697	0.0329646	pLoF	1111118091	1	111118091
ABCA7	ENSG00000064687	0.193574	0.11663	0.38572	-0.027323	pLoF	19001035980	19	1035980
UPK2	ENSG00000110375	0.193846	0.127817	0.338076	-0.0413914	pLoF	11118956286	11	118956286
NPHS2	ENSG00000116218	0.194017	0.313996	0.118347	0.0638558	pLoF	1179551069	1	179551069
CILP	ENSG00000138615	0.194195	0.53306	0.115323	0.0316795	pLoF	15065196662	15	65196662
SERPINA12	ENSG00000165953	0.194312	0.264987	0.151633	0.018837	pLoF	14094487285	14	94487285
ARMC12	ENSG00000157343	0.196131	0.267856	0.122889	0.0756088	pLoF	6035737082	6	35737082
ENDOG	ENSG00000167136	0.196331	0.140265	0.224702	-0.0417097	pLoF	9128818532	9	128818532
GRIK1	ENSG00000171189	0.196375	0.371422	0.122815	0.0518465	pLoF	21029537190	21	29537190
MAN2A2	ENSG00000196547	0.197164	0.154599	0.189521	-0.0419058	pLoF	15090904108	15	90904108
ALDH1L2	ENSG00000136010	0.197242	0.137082	0.138935	0.0510175	pLoF	12105024325	12	105024325
RHBDL1	ENSG00000103269	0.197287	0.193656	0.188466	0.0267341	pLoF	16000671075	16	671075
PLEKHA4	ENSG00000105559	0.197733	0.451978	0.115229	0.0411011	pLoF	19048832606	19	48832606
WDR46	ENSG00000227057	0.198371	0.383969	0.116473	0.0513207	pLoF	6033275775	6	33275775
STON2	ENSG00000140022	0.199561	0.590239	0.13667	0.0268404	pLoF	14081261691	14	81261691
UBXN10	ENSG00000162543	0.199911	0.172191	0.194676	-0.0318647	pLoF	1020190432	1	20190432
SKIV2L	ENSG00000204351	0.200013	0.121006	0.562495	-0.0408391	pLoF	6031954176	6	31954176
CCDC9	ENSG00000105321	0.200618	0.163475	0.182648	-0.0417026	pLoF	19047258312	19	47258312
C9	ENSG00000113600	0.2009	0.119108	0.304427	0.0389987	pLoF	5039285152	5	39285152
MROH9	ENSG00000117501	0.200934	0.334575	0.121339	0.0603078	pLoF	1170945477	1	170945477
EGR4	ENSG00000135625	0.20112	0.349177	0.128492	0.0364997	pLoF	2073291329	2	73291329
SPATA33	ENSG00000167523	0.201328	0.197303	0.191409	0.0279965	pLoF	16089653833	16	89653833
CEP290	ENSG00000198707	0.201517	0.109884	1	-0.0402654	pLoF	12088045535	12	88045535
WNT10A	ENSG00000135925	0.202035	0.15915	0.188995	-0.0418263	pLoF	2218880873	2	218880873
AC005833.1	ENSG00000255639	0.202091	0.128527	0.166675	0.069931	pLoF	12004649026	12	4649026
UNC13D	ENSG00000092929	0.202627	0.360217	0.115747	0.0320597	pLoF	17075822371	17	75822371
C6	ENSG00000039537	0.202844	0.144044	0.152523	0.033903	pLoF	5041142776	5	41142776
SLC38A10	ENSG00000157637	0.203224	0.572739	0.119221	0.0281941	pLoF	17081240869	17	81240869
CUL9	ENSG00000112659	0.203399	0.214119	0.169053	0.0266594	pLoF	6043178203	6	43178203
PCNX4	ENSG00000126773	0.204818	0.452294	0.115456	0.0261081	pLoF	14060107567	14	60107567
KRT16	ENSG00000186832	0.204987	0.562916	0.124786	0.0274902	pLoF	17041609885	17	41609885
CCDC60	ENSG00000183273	0.205025	0.283423	0.121698	0.0426836	pLoF	12119335124	12	119335124
PRRC2C	ENSG00000117523	0.205507	0.252048	0.131235	0.0782776	pLoF	1171512070	1	171512070
CFHR3	ENSG00000116785	0.206092	0.147834	0.253125	0.0296215	pLoF	1196774846	1	196774846
CYYR1	ENSG00000166265	0.206135	0.177755	0.193409	-0.0420048	pLoF	21026468481	21	26468481
CAPN2	ENSG00000162909	0.206202	0.22551	0.16904	0.0214085	pLoF	1223712369	1	223712369
BAIAP3	ENSG00000007516	0.206439	0.360942	0.116525	0.0344436	pLoF	16001334590	16	1334590
ERCC6L2	ENSG00000182150	0.206493	0.39026	0.120077	0.0315192	pLoF	9095875943	9	95875943
C9orf85	ENSG00000155621	0.206576	0.501898	0.134467	0.0211348	pLoF	9071911676	9	71911676
[truncated: 16,359 more rows]
