# Supplementary material for: Predisposition to hematopoietic malignancies by deleterious germline CHEK2 variants
Source: Leukemia. 2025 May 7;39(7):1702–13. doi: 10.1038/s41375-025-02635-1 (PMC12208901; doi:10.1038/s41375-025-02635-1)
Supplement: Supplementary file 8 — Supplemental Table 7 [file 41375_2025_2635_MOESM8_ESM.xls]

## Sheet: CHEK2_Supplemental_Table_7_v25
NAME	GS	GS DETAILS	SIZE	ES	NES	NOM p-val	FDR q-val	FWER p-val	RANK AT MAX	LEADING EDGE
WP_ENDOCHONDRAL_OSSIFICATION	WP_ENDOCHONDRAL_OSSIFICATION	Details ...	50	0.749564	1.99836	0	0.00288178	0.002	1333	tags=38%, list=9%, signal=41%
CHYLA_CBFA2T3_TARGETS_DN	CHYLA_CBFA2T3_TARGETS_DN	Details ...	245	0.58907	1.9062	0	0.0199009	0.028	1935	tags=38%, list=12%, signal=43%
WELCH_GATA1_TARGETS	WELCH_GATA1_TARGETS	Details ...	22	0.831217	1.85827	0	0.0402099	0.079	1327	tags=36%, list=9%, signal=40%
LIAN_NEUTROPHIL_GRANULE_CONSTITUENTS	LIAN_NEUTROPHIL_GRANULE_CONSTITUENTS	Details ...	26	0.778103	1.84455	0	0.039765	0.105	1364	tags=27%, list=9%, signal=29%
REACTOME_INTERFERON_ALPHA_BETA_SIGNALING	REACTOME_INTERFERON_ALPHA_BETA_SIGNALING	Details ...	21	0.817238	1.79994	0	0.0829169	0.248	665	tags=29%, list=4%, signal=30%
SANSOM_WNT_PATHWAY_REQUIRE_MYC	SANSOM_WNT_PATHWAY_REQUIRE_MYC	Details ...	53	0.663696	1.78468	0	0.0953932	0.326	1525	tags=23%, list=10%, signal=25%
GAUSSMANN_MLL_AF4_FUSION_TARGETS_F_UP	GAUSSMANN_MLL_AF4_FUSION_TARGETS_F_UP	Details ...	161	0.563797	1.77363	0	0.0953178	0.372	2244	tags=37%, list=14%, signal=42%
SCHRAETS_MLL_TARGETS_DN	SCHRAETS_MLL_TARGETS_DN	Details ...	23	0.77426	1.77168	0.00242719	0.0864391	0.382	623	tags=26%, list=4%, signal=27%
HOWLIN_PUBERTAL_MAMMARY_GLAND	HOWLIN_PUBERTAL_MAMMARY_GLAND	Details ...	55	0.638496	1.69238	0.00241546	0.297567	0.856	1767	tags=27%, list=11%, signal=31%
REACTOME_CELL_EXTRACELLULAR_MATRIX_INTERACTIONS	REACTOME_CELL_EXTRACELLULAR_MATRIX_INTERACTIONS	Details ...	17	0.793314	1.68999	0.00207469	0.277336	0.869	1255	tags=18%, list=8%, signal=19%
REACTOME_ANTIMICROBIAL_PEPTIDES	REACTOME_ANTIMICROBIAL_PEPTIDES	Details ...	26	0.721178	1.68923	0.00453515	0.256496	0.872	1600	tags=38%, list=10%, signal=43%
REACTOME_SIGNALING_BY_HIPPO	REACTOME_SIGNALING_BY_HIPPO	Details ...	19	0.781512	1.68404	0.00228311	0.252308	0.893	1618	tags=32%, list=10%, signal=35%
LANDIS_ERBB2_BREAST_TUMORS_65_UP	LANDIS_ERBB2_BREAST_TUMORS_65_UP	Details ...	22	0.751008	1.68345	0.00477327	0.234828	0.893	2467	tags=45%, list=16%, signal=54%
HEVNER_CORTEX_CAUDAL_CORTICAL_PLATE	HEVNER_CORTEX_CAUDAL_CORTICAL_PLATE	Details ...	16	0.795407	1.6779	0.00431035	0.233129	0.904	706	tags=31%, list=5%, signal=33%
BERENJENO_ROCK_SIGNALING_NOT_VIA_RHOA_DN	BERENJENO_ROCK_SIGNALING_NOT_VIA_RHOA_DN	Details ...	46	0.644581	1.65634	0.0049505	0.290181	0.958	2555	tags=43%, list=16%, signal=52%
LIM_MAMMARY_LUMINAL_PROGENITOR_UP	LIM_MAMMARY_LUMINAL_PROGENITOR_UP	Details ...	38	0.662575	1.65619	0.00560224	0.272486	0.958	2401	tags=42%, list=15%, signal=50%
HUMMERICH_MALIGNANT_SKIN_TUMOR_UP	HUMMERICH_MALIGNANT_SKIN_TUMOR_UP	Details ...	16	0.784466	1.64425	0.0107991	0.298392	0.975	1692	tags=44%, list=11%, signal=49%
REACTOME_TRANSPORT_OF_INORGANIC_CATIONS_ANIONS_AND_AMINO_ACIDS_OLIGOPEPTIDES	REACTOME_TRANSPORT_OF_INORGANIC_CATIONS_ANIONS_AND_AMINO_ACIDS_OLIGOPEPTIDES	Details ...	80	0.579048	1.6392	0.0025641	0.299312	0.979	1151	tags=16%, list=7%, signal=17%
JACKSON_DNMT1_TARGETS_DN	JACKSON_DNMT1_TARGETS_DN	Details ...	16	0.772594	1.62473	0.0112613	0.341339	0.991	1211	tags=31%, list=8%, signal=34%
MARTORIATI_MDM4_TARGETS_NEUROEPITHELIUM_DN	MARTORIATI_MDM4_TARGETS_NEUROEPITHELIUM_DN	Details ...	111	0.547891	1.61524	0	0.365471	0.995	1803	tags=24%, list=12%, signal=27%
KANG_AR_TARGETS_UP	KANG_AR_TARGETS_UP		16	0.758272	1.60675	0.0161663	0.384061	0.997	1696	tags=63%, list=11%, signal=70%
REACTOME_O_GLYCOSYLATION_OF_TSR_DOMAIN_CONTAINING_PROTEINS	REACTOME_O_GLYCOSYLATION_OF_TSR_DOMAIN_CONTAINING_PROTEINS		31	0.67154	1.60491	0.0121065	0.373773	0.998	1705	tags=52%, list=11%, signal=58%
PLASARI_TGFB1_SIGNALING_VIA_NFIC_1HR_DN	PLASARI_TGFB1_SIGNALING_VIA_NFIC_1HR_DN		95	0.549723	1.60373	0.00773196	0.363851	0.998	2076	tags=27%, list=13%, signal=31%
HOLLERN_MICROACINAR_BREAST_TUMOR_UP	HOLLERN_MICROACINAR_BREAST_TUMOR_UP		38	0.647716	1.60354	0.00484261	0.349159	0.998	1818	tags=37%, list=12%, signal=42%
ZHENG_IL22_SIGNALING_UP	ZHENG_IL22_SIGNALING_UP		53	0.615285	1.6012	0	0.344573	0.999	1862	tags=40%, list=12%, signal=45%
IVANOVA_HEMATOPOIESIS_MATURE_CELL	IVANOVA_HEMATOPOIESIS_MATURE_CELL		289	0.479095	1.58518	0	0.397453	1	3319	tags=31%, list=21%, signal=39%
GAUSSMANN_MLL_AF4_FUSION_TARGETS_G_DN	GAUSSMANN_MLL_AF4_FUSION_TARGETS_G_DN		34	0.654025	1.56299	0.0165094	0.48209	1	380	tags=12%, list=2%, signal=12%
REACTOME_CELLULAR_RESPONSE_TO_HEAT_STRESS	REACTOME_CELLULAR_RESPONSE_TO_HEAT_STRESS		82	0.549305	1.55237	0	0.517009	1	2850	tags=29%, list=18%, signal=36%
CLASPER_LYMPHATIC_VESSELS_DURING_METASTASIS_UP	CLASPER_LYMPHATIC_VESSELS_DURING_METASTASIS_UP		17	0.722578	1.54391	0.026087	0.543639	1	2238	tags=59%, list=14%, signal=69%
REACTOME_REGULATION_OF_HSF1_MEDIATED_HEAT_SHOCK_RESPONSE	REACTOME_REGULATION_OF_HSF1_MEDIATED_HEAT_SHOCK_RESPONSE		63	0.556541	1.53644	0.0078534	0.56563	1	2279	tags=24%, list=15%, signal=28%
KAMIKUBO_MYELOID_CEBPA_NETWORK	KAMIKUBO_MYELOID_CEBPA_NETWORK		29	0.650412	1.53566	0.0290179	0.551321	1	473	tags=10%, list=3%, signal=11%
DELACROIX_RAR_TARGETS_DN	DELACROIX_RAR_TARGETS_DN		22	0.686092	1.5279	0.0154867	0.576682	1	1034	tags=23%, list=7%, signal=24%
MODY_HIPPOCAMPUS_NEONATAL	MODY_HIPPOCAMPUS_NEONATAL		30	0.649025	1.52662	0.0278422	0.564705	1	985	tags=17%, list=6%, signal=18%
MARCINIAK_ER_STRESS_RESPONSE_VIA_CHOP	MARCINIAK_ER_STRESS_RESPONSE_VIA_CHOP		21	0.66715	1.52493	0.0337838	0.558198	1	1325	tags=19%, list=9%, signal=21%
GUO_HEX_TARGETS_DN	GUO_HEX_TARGETS_DN		63	0.561553	1.52304	0.0101781	0.551816	1	1327	tags=21%, list=9%, signal=22%
REACTOME_DEACTIVATION_OF_THE_BETA_CATENIN_TRANSACTIVATING_COMPLEX	REACTOME_DEACTIVATION_OF_THE_BETA_CATENIN_TRANSACTIVATING_COMPLEX		29	0.637754	1.51942	0.0192771	0.55269	1	2710	tags=31%, list=17%, signal=38%
WP_HEART_DEVELOPMENT	WP_HEART_DEVELOPMENT		27	0.637126	1.51242	0.0243902	0.571721	1	991	tags=30%, list=6%, signal=32%
SHIN_B_CELL_LYMPHOMA_CLUSTER_9	SHIN_B_CELL_LYMPHOMA_CLUSTER_9		16	0.707034	1.51167	0.0299145	0.560506	1	362	tags=25%, list=2%, signal=26%
PLASARI_TGFB1_SIGNALING_VIA_NFIC_1HR_UP	PLASARI_TGFB1_SIGNALING_VIA_NFIC_1HR_UP		31	0.633433	1.51094	0.0326633	0.549579	1	617	tags=16%, list=4%, signal=17%
ICHIBA_GRAFT_VERSUS_HOST_DISEASE_D7_DN	ICHIBA_GRAFT_VERSUS_HOST_DISEASE_D7_DN		34	0.613457	1.50872	0.037296	0.546188	1	1205	tags=26%, list=8%, signal=29%
WANG_LSD1_TARGETS_DN	WANG_LSD1_TARGETS_DN		21	0.688161	1.50215	0.05	0.567315	1	3061	tags=67%, list=20%, signal=83%
BIOCARTA_CCR5_PATHWAY	BIOCARTA_CCR5_PATHWAY		16	0.717108	1.50042	0.0340909	0.562695	1	1895	tags=38%, list=12%, signal=43%
BURTON_ADIPOGENESIS_1	BURTON_ADIPOGENESIS_1		30	0.615373	1.50032	0.0330969	0.550135	1	3135	tags=43%, list=20%, signal=54%
NUMATA_CSF3_SIGNALING_VIA_STAT3	NUMATA_CSF3_SIGNALING_VIA_STAT3		17	0.711722	1.49876	0.0566893	0.545531	1	2339	tags=41%, list=15%, signal=48%
HAN_JNK_SINGALING_UP	HAN_JNK_SINGALING_UP		35	0.599304	1.47507	0.0322581	0.650975	1	3024	tags=46%, list=19%, signal=57%
MCDOWELL_ACUTE_LUNG_INJURY_UP	MCDOWELL_ACUTE_LUNG_INJURY_UP		42	0.578913	1.47035	0.0307329	0.661534	1	1672	tags=31%, list=11%, signal=35%
WORSCHECH_TUMOR_REJECTION_UP	WORSCHECH_TUMOR_REJECTION_UP		56	0.550678	1.468	0.0263158	0.659496	1	2328	tags=36%, list=15%, signal=42%
UEDA_CENTRAL_CLOCK	UEDA_CENTRAL_CLOCK		82	0.517855	1.46743	0.0104987	0.649065	1	3395	tags=41%, list=22%, signal=53%
REACTOME_INTERFERON_SIGNALING	REACTOME_INTERFERON_SIGNALING		60	0.547185	1.46712	0.0271605	0.637754	1	1936	tags=20%, list=12%, signal=23%
LEIN_LOCALIZED_TO_PROXIMAL_DENDRITES	LEIN_LOCALIZED_TO_PROXIMAL_DENDRITES		31	0.617148	1.46544	0.045977	0.633032	1	938	tags=19%, list=6%, signal=21%
REACTOME_RHOV_GTPASE_CYCLE	REACTOME_RHOV_GTPASE_CYCLE		36	0.586047	1.46421	0.0340633	0.626362	1	1197	tags=14%, list=8%, signal=15%
KIM_GLIS2_TARGETS_UP	KIM_GLIS2_TARGETS_UP		74	0.52606	1.46173	0.0121359	0.626675	1	2018	tags=30%, list=13%, signal=34%
KASLER_HDAC7_TARGETS_2_DN	KASLER_HDAC7_TARGETS_2_DN		30	0.605501	1.4537	0.0416667	0.654909	1	2911	tags=40%, list=19%, signal=49%
STARK_HYPPOCAMPUS_22Q11_DELETION_UP	STARK_HYPPOCAMPUS_22Q11_DELETION_UP		49	0.552393	1.44433	0.0330789	0.69369	1	3225	tags=35%, list=21%, signal=44%
MIKKELSEN_NPC_HCP_WITH_H3K4ME3_AND_H3K27ME3	MIKKELSEN_NPC_HCP_WITH_H3K4ME3_AND_H3K27ME3		132	0.476985	1.44159	0.0115274	0.696102	1	1149	tags=25%, list=7%, signal=27%
CHEN_ETV5_TARGETS_SERTOLI	CHEN_ETV5_TARGETS_SERTOLI		20	0.65208	1.4371	0.0554324	0.707961	1	2623	tags=30%, list=17%, signal=36%
BERENJENO_TRANSFORMED_BY_RHOA_FOREVER_DN	BERENJENO_TRANSFORMED_BY_RHOA_FOREVER_DN		27	0.602862	1.43294	0.0555556	0.718572	1	1845	tags=33%, list=12%, signal=38%
SCHRAETS_MLL_TARGETS_UP	SCHRAETS_MLL_TARGETS_UP		28	0.613487	1.42402	0.0841346	0.756354	1	1115	tags=21%, list=7%, signal=23%
JECHLINGER_EPITHELIAL_TO_MESENCHYMAL_TRANSITION_DN	JECHLINGER_EPITHELIAL_TO_MESENCHYMAL_TRANSITION_DN		57	0.526013	1.41462	0.039604	0.796474	1	2910	tags=49%, list=19%, signal=60%
BURTON_ADIPOGENESIS_PEAK_AT_2HR	BURTON_ADIPOGENESIS_PEAK_AT_2HR		44	0.555145	1.41424	0.0363636	0.785571	1	3135	tags=50%, list=20%, signal=62%
WP_INSULIN_SIGNALING	WP_INSULIN_SIGNALING		147	0.461434	1.41357	0.00611621	0.776363	1	3061	tags=30%, list=20%, signal=37%
SHETH_LIVER_CANCER_VS_TXNIP_LOSS_PAM2	SHETH_LIVER_CANCER_VS_TXNIP_LOSS_PAM2		158	0.455116	1.4128	0	0.767675	1	2640	tags=26%, list=17%, signal=31%
SHIN_B_CELL_LYMPHOMA_CLUSTER_2	SHIN_B_CELL_LYMPHOMA_CLUSTER_2		27	0.608999	1.41265	0.0591133	0.756194	1	974	tags=15%, list=6%, signal=16%
DURAND_STROMA_S_UP	DURAND_STROMA_S_UP		256	0.427482	1.40921	0.00331126	0.763529	1	2728	tags=37%, list=18%, signal=44%
BAKKER_FOXO3_TARGETS_DN	BAKKER_FOXO3_TARGETS_DN		154	0.453979	1.40863	0.00892857	0.754721	1	907	tags=7%, list=6%, signal=8%
CHIARADONNA_NEOPLASTIC_TRANSFORMATION_KRAS_CDC25_DN	CHIARADONNA_NEOPLASTIC_TRANSFORMATION_KRAS_CDC25_DN		48	0.551915	1.40333	0.0331754	0.772525	1	1946	tags=35%, list=13%, signal=40%
PLASARI_NFIC_TARGETS_BASAL_UP	PLASARI_NFIC_TARGETS_BASAL_UP		25	0.618924	1.40035	0.0777778	0.778093	1	546	tags=24%, list=4%, signal=25%
SAUL_SEN_MAYO	SAUL_SEN_MAYO		97	0.48083	1.3982	0.0228571	0.778581	1	2100	tags=26%, list=14%, signal=30%
REACTOME_HSF1_DEPENDENT_TRANSACTIVATION	REACTOME_HSF1_DEPENDENT_TRANSACTIVATION		23	0.625832	1.39708	0.0743243	0.773219	1	2836	tags=52%, list=18%, signal=64%
MIKKELSEN_IPS_ICP_WITH_H3K27ME3	MIKKELSEN_IPS_ICP_WITH_H3K27ME3		29	0.586919	1.39186	0.0891566	0.791352	1	1678	tags=34%, list=11%, signal=39%
CLASPER_LYMPHATIC_VESSELS_DURING_METASTASIS_DN	CLASPER_LYMPHATIC_VESSELS_DURING_METASTASIS_DN		23	0.602367	1.39137	0.0712644	0.782363	1	659	tags=17%, list=4%, signal=18%
TSENG_ADIPOGENIC_POTENTIAL_UP	TSENG_ADIPOGENIC_POTENTIAL_UP		26	0.593392	1.38905	0.088729	0.783419	1	1376	tags=27%, list=9%, signal=29%
REACTOME_SLC_MEDIATED_TRANSMEMBRANE_TRANSPORT	REACTOME_SLC_MEDIATED_TRANSMEMBRANE_TRANSPORT		174	0.445004	1.3876	0.0121212	0.781277	1	1670	tags=17%, list=11%, signal=18%
BIOCARTA_GH_PATHWAY	BIOCARTA_GH_PATHWAY		24	0.61231	1.38578	0.0979021	0.780285	1	4758	tags=54%, list=31%, signal=78%
REACTOME_AMINO_ACID_TRANSPORT_ACROSS_THE_PLASMA_MEMBRANE	REACTOME_AMINO_ACID_TRANSPORT_ACROSS_THE_PLASMA_MEMBRANE		25	0.602746	1.38543	0.0922747	0.771601	1	1054	tags=16%, list=7%, signal=17%
WP_WHITE_FAT_CELL_DIFFERENTIATION	WP_WHITE_FAT_CELL_DIFFERENTIATION		31	0.58056	1.38347	0.0939759	0.771633	1	3244	tags=52%, list=21%, signal=65%
HUI_MAPK14_TARGETS_UP	HUI_MAPK14_TARGETS_UP		20	0.611632	1.37201	0.092233	0.822511	1	669	tags=30%, list=4%, signal=31%
HEVNER_TELENCEPHALON_MENINGEAL_CELLS	HEVNER_TELENCEPHALON_MENINGEAL_CELLS		37	0.54864	1.36699	0.0782396	0.839999	1	1992	tags=35%, list=13%, signal=40%
GAUSSMANN_MLL_AF4_FUSION_TARGETS_E_DN	GAUSSMANN_MLL_AF4_FUSION_TARGETS_E_DN		19	0.629358	1.36686	0.127883	0.83027	1	1228	tags=32%, list=8%, signal=34%
REACTOME_RHOU_GTPASE_CYCLE	REACTOME_RHOU_GTPASE_CYCLE		38	0.557577	1.36373	0.0862944	0.838103	1	4983	tags=50%, list=32%, signal=73%
VANLOO_SP3_TARGETS_DN	VANLOO_SP3_TARGETS_DN		83	0.477614	1.36269	0.0511364	0.833707	1	1493	tags=11%, list=10%, signal=12%
OHGUCHI_LIVER_HNF4A_TARGETS_DN	OHGUCHI_LIVER_HNF4A_TARGETS_DN		98	0.461732	1.35868	0.0316623	0.844208	1	1607	tags=27%, list=10%, signal=29%
HUANG_GATA2_TARGETS_DN	HUANG_GATA2_TARGETS_DN		74	0.486295	1.35803	0.060686	0.837995	1	2282	tags=22%, list=15%, signal=25%
PLASARI_TGFB1_TARGETS_10HR_UP	PLASARI_TGFB1_TARGETS_10HR_UP		161	0.430329	1.35778	0.015625	0.829229	1	2025	tags=28%, list=13%, signal=32%
PASQUALUCCI_LYMPHOMA_BY_GC_STAGE_UP	PASQUALUCCI_LYMPHOMA_BY_GC_STAGE_UP		276	0.410592	1.35456	0.00711744	0.836292	1	2899	tags=29%, list=19%, signal=35%
JECHLINGER_EPITHELIAL_TO_MESENCHYMAL_TRANSITION_UP	JECHLINGER_EPITHELIAL_TO_MESENCHYMAL_TRANSITION_UP		60	0.504306	1.35194	0.0636132	0.840071	1	1992	tags=32%, list=13%, signal=36%
STEGER_ADIPOGENESIS_DN	STEGER_ADIPOGENESIS_DN		20	0.603691	1.3517	0.119639	0.831378	1	1696	tags=35%, list=11%, signal=39%
MARSON_FOXP3_TARGETS_STIMULATED_UP	MARSON_FOXP3_TARGETS_STIMULATED_UP		25	0.594657	1.35158	0.0941176	0.822684	1	3240	tags=40%, list=21%, signal=50%
WORSCHECH_TUMOR_EVASION_AND_TOLEROGENICITY_UP	WORSCHECH_TUMOR_EVASION_AND_TOLEROGENICITY_UP		30	0.561303	1.35063	0.0712589	0.818617	1	2644	tags=37%, list=17%, signal=44%
WP_IL6_SIGNALING_PATHWAY	WP_IL6_SIGNALING_PATHWAY		95	0.470882	1.34255	0.0586592	0.852295	1	4934	tags=49%, list=32%, signal=72%
VILIMAS_NOTCH1_TARGETS_DN	VILIMAS_NOTCH1_TARGETS_DN		28	0.567876	1.34158	0.104116	0.847814	1	2682	tags=32%, list=17%, signal=39%
LEIN_CHOROID_PLEXUS_MARKERS	LEIN_CHOROID_PLEXUS_MARKERS		76	0.47813	1.34156	0.0626632	0.838721	1	1757	tags=24%, list=11%, signal=27%
BIOCARTA_INSULIN_PATHWAY	BIOCARTA_INSULIN_PATHWAY		21	0.602353	1.34028	0.100467	0.836418	1	3879	tags=38%, list=25%, signal=51%
REACTOME_O_LINKED_GLYCOSYLATION	REACTOME_O_LINKED_GLYCOSYLATION		82	0.47906	1.33831	0.0600522	0.838065	1	1542	tags=27%, list=10%, signal=30%
WP_WNT_SIGNALING_PATHWAY_WP539	WP_WNT_SIGNALING_PATHWAY_WP539		93	0.463837	1.33489	0.0568182	0.847413	1	1992	tags=19%, list=13%, signal=22%
SERVITJA_ISLET_HNF1A_TARGETS_UP	SERVITJA_ISLET_HNF1A_TARGETS_UP		130	0.444456	1.33484	0.0342679	0.838912	1	1308	tags=19%, list=8%, signal=21%
SASAI_RESISTANCE_TO_NEOPLASTIC_TRANSFROMATION	SASAI_RESISTANCE_TO_NEOPLASTIC_TRANSFROMATION		47	0.516062	1.33442	0.0784314	0.832229	1	2330	tags=34%, list=15%, signal=40%
SCHMIDT_POR_TARGETS_IN_LIMB_BUD_UP	SCHMIDT_POR_TARGETS_IN_LIMB_BUD_UP		25	0.583512	1.33194	0.127315	0.83638	1	4606	tags=52%, list=30%, signal=74%
WP_TRYPTOPHAN_METABOLISM	WP_TRYPTOPHAN_METABOLISM		32	0.553105	1.33106	0.111857	0.833013	1	1801	tags=25%, list=12%, signal=28%
REACTOME_SIGNALING_BY_SCF_KIT	REACTOME_SIGNALING_BY_SCF_KIT		36	0.548966	1.32954	0.0995261	0.83241	1	3166	tags=33%, list=20%, signal=42%
SHETH_LIVER_CANCER_VS_TXNIP_LOSS_PAM3	SHETH_LIVER_CANCER_VS_TXNIP_LOSS_PAM3		62	0.493961	1.32926	0.0736041	0.825341	1	2383	tags=26%, list=15%, signal=30%
REACTOME_MRNA_DECAY_BY_3_TO_5_EXORIBONUCLEASE	REACTOME_MRNA_DECAY_BY_3_TO_5_EXORIBONUCLEASE		16	0.642921	1.32693	0.151515	0.829022	1	209	tags=6%, list=1%, signal=6%
GROSS_HYPOXIA_VIA_HIF1A_DN	GROSS_HYPOXIA_VIA_HIF1A_DN		96	0.455043	1.32333	0.056701	0.838907	1	2581	tags=31%, list=17%, signal=37%
WENG_POR_TARGETS_GLOBAL_DN	WENG_POR_TARGETS_GLOBAL_DN		20	0.609582	1.3206	0.125592	0.845193	1	2616	tags=30%, list=17%, signal=36%
VARELA_ZMPSTE24_TARGETS_UP	VARELA_ZMPSTE24_TARGETS_UP		43	0.516343	1.3188	0.0821918	0.846719	1	2568	tags=30%, list=17%, signal=36%
GROSS_HYPOXIA_VIA_ELK3_AND_HIF1A_UP	GROSS_HYPOXIA_VIA_ELK3_AND_HIF1A_UP		135	0.436707	1.3177	0.0277778	0.843906	1	2612	tags=27%, list=17%, signal=33%
LE_EGR2_TARGETS_UP	LE_EGR2_TARGETS_UP		105	0.448223	1.31538	0.0449438	0.847843	1	902	tags=7%, list=6%, signal=7%
MEISSNER_NPC_HCP_WITH_H3K4ME3_AND_H3K27ME3	MEISSNER_NPC_HCP_WITH_H3K4ME3_AND_H3K27ME3		97	0.451687	1.31163	0.0784314	0.859269	1	1680	tags=30%, list=11%, signal=33%
RIZ_ERYTHROID_DIFFERENTIATION_APOBEC2	RIZ_ERYTHROID_DIFFERENTIATION_APOBEC2		19	0.587022	1.31015	0.160183	0.859019	1	1945	tags=32%, list=13%, signal=36%
QI_PLASMACYTOMA_DN	QI_PLASMACYTOMA_DN		85	0.455665	1.30981	0.0634921	0.852736	1	1469	tags=16%, list=9%, signal=18%
MARTIN_NFKB_TARGETS_UP	MARTIN_NFKB_TARGETS_UP		39	0.517559	1.30789	0.122807	0.85412	1	2100	tags=31%, list=14%, signal=35%
PILON_KLF1_TARGETS_UP	PILON_KLF1_TARGETS_UP		440	0.381609	1.307	0.00881057	0.851041	1	1889	tags=21%, list=12%, signal=23%
HEVNER_CORTEX_ROSTRAL_CORTICAL_PLATE	HEVNER_CORTEX_ROSTRAL_CORTICAL_PLATE		30	0.554557	1.30575	0.140097	0.850143	1	1808	tags=33%, list=12%, signal=38%
MORI_SMALL_PRE_BII_LYMPHOCYTE_DN	MORI_SMALL_PRE_BII_LYMPHOCYTE_DN		77	0.464841	1.30268	0.0769231	0.857957	1	1987	tags=16%, list=13%, signal=18%
STEARMAN_LUNG_CANCER_EARLY_VS_LATE_DN	STEARMAN_LUNG_CANCER_EARLY_VS_LATE_DN		61	0.474615	1.30182	0.0859375	0.854974	1	2719	tags=23%, list=18%, signal=28%
WP_GLYCEROLIPIDS_AND_GLYCEROPHOSPHOLIPIDS	WP_GLYCEROLIPIDS_AND_GLYCEROPHOSPHOLIPIDS		22	0.587672	1.30158	0.11804	0.848897	1	852	tags=9%, list=5%, signal=10%
BIOCARTA_TPO_PATHWAY	BIOCARTA_TPO_PATHWAY		24	0.57322	1.30132	0.149289	0.842906	1	4919	tags=63%, list=32%, signal=91%
REACTOME_GLYCEROPHOSPHOLIPID_BIOSYNTHESIS	REACTOME_GLYCEROPHOSPHOLIPID_BIOSYNTHESIS		97	0.44557	1.2998	0.0552486	0.843404	1	1262	tags=12%, list=8%, signal=13%
REACTOME_KSRP_KHSRP_BINDS_AND_DESTABILIZES_MRNA	REACTOME_KSRP_KHSRP_BINDS_AND_DESTABILIZES_MRNA		15	0.620188	1.28946	0.2049	0.888636	1	209	tags=7%, list=1%, signal=7%
BRACHAT_RESPONSE_TO_CAMPTOTHECIN_UP	BRACHAT_RESPONSE_TO_CAMPTOTHECIN_UP		25	0.567923	1.28932	0.154567	0.882012	1	2413	tags=36%, list=16%, signal=43%
MCBRYAN_PUBERTAL_TGFB1_TARGETS_UP	MCBRYAN_PUBERTAL_TGFB1_TARGETS_UP		155	0.416032	1.28888	0.0492754	0.876779	1	3466	tags=33%, list=22%, signal=42%
REACTOME_NEURONAL_SYSTEM	REACTOME_NEURONAL_SYSTEM		200	0.402519	1.28825	0.0174825	0.872774	1	2223	tags=28%, list=14%, signal=32%
LANDIS_ERBB2_BREAST_PRENEOPLASTIC_UP	LANDIS_ERBB2_BREAST_PRENEOPLASTIC_UP		20	0.589401	1.28719	0.176471	0.870888	1	1839	tags=25%, list=12%, signal=28%
BIOCARTA_WNT_PATHWAY	BIOCARTA_WNT_PATHWAY		21	0.577033	1.28637	0.179775	0.868002	1	2512	tags=29%, list=16%, signal=34%
WP_FOCAL_ADHESION_PI3KAKTMTOR_SIGNALING_PATHWAY	WP_FOCAL_ADHESION_PI3KAKTMTOR_SIGNALING_PATHWAY		255	0.39486	1.28618	0.024911	0.86204	1	2281	tags=25%, list=15%, signal=28%
BIOCARTA_GSK3_PATHWAY	BIOCARTA_GSK3_PATHWAY		20	0.580972	1.28428	0.16044	0.864615	1	5258	tags=60%, list=34%, signal=91%
LE_EGR2_TARGETS_DN	LE_EGR2_TARGETS_DN		94	0.441161	1.28289	0.0815217	0.864308	1	1356	tags=18%, list=9%, signal=20%
RASHI_RESPONSE_TO_IONIZING_RADIATION_2	RASHI_RESPONSE_TO_IONIZING_RADIATION_2		117	0.423997	1.27964	0.0449102	0.873422	1	2631	tags=28%, list=17%, signal=34%
ZHENG_GLIOBLASTOMA_PLASTICITY_DN	ZHENG_GLIOBLASTOMA_PLASTICITY_DN		48	0.488876	1.2791	0.118519	0.86924	1	3024	tags=44%, list=19%, signal=54%
WP_GPCRS_ORPHAN	WP_GPCRS_ORPHAN		15	0.604815	1.27522	0.16849	0.882339	1	766	tags=13%, list=5%, signal=14%
BIOCARTA_PTEN_PATHWAY	BIOCARTA_PTEN_PATHWAY		16	0.597996	1.2748	0.170901	0.877606	1	4700	tags=50%, list=30%, signal=72%
STARK_PREFRONTAL_CORTEX_22Q11_DELETION_UP	STARK_PREFRONTAL_CORTEX_22Q11_DELETION_UP		169	0.403245	1.27346	0.0453074	0.877241	1	3749	tags=34%, list=24%, signal=45%
REACTOME_POST_NMDA_RECEPTOR_ACTIVATION_EVENTS	REACTOME_POST_NMDA_RECEPTOR_ACTIVATION_EVENTS		16	0.604012	1.27288	0.192641	0.873442	1	3032	tags=31%, list=20%, signal=39%
SCHAEFFER_PROSTATE_DEVELOPMENT_12HR_DN	SCHAEFFER_PROSTATE_DEVELOPMENT_12HR_DN		36	0.517739	1.27082	0.128954	0.876861	1	1388	tags=22%, list=9%, signal=24%
HOWLIN_CITED1_TARGETS_2_DN	HOWLIN_CITED1_TARGETS_2_DN		16	0.602961	1.27046	0.191898	0.871792	1	1799	tags=25%, list=12%, signal=28%
BURTON_ADIPOGENESIS_9	BURTON_ADIPOGENESIS_9		81	0.445162	1.27009	0.0899471	0.867213	1	1980	tags=22%, list=13%, signal=25%
CHIARADONNA_NEOPLASTIC_TRANSFORMATION_CDC25_UP	CHIARADONNA_NEOPLASTIC_TRANSFORMATION_CDC25_UP		112	0.431319	1.26837	0.0647887	0.869002	1	1980	tags=24%, list=13%, signal=27%
REACTOME_ENERGY_DEPENDENT_REGULATION_OF_MTOR_BY_LKB1_AMPK	REACTOME_ENERGY_DEPENDENT_REGULATION_OF_MTOR_BY_LKB1_AMPK		29	0.533085	1.26749	0.139013	0.867027	1	1399	tags=10%, list=9%, signal=11%
LIM_MAMMARY_STEM_CELL_UP	LIM_MAMMARY_STEM_CELL_UP		393	0.372347	1.26662	0	0.864837	1	1833	tags=24%, list=12%, signal=26%
REACTOME_DOWNSTREAM_SIGNALING_OF_ACTIVATED_FGFR1	REACTOME_DOWNSTREAM_SIGNALING_OF_ACTIVATED_FGFR1		17	0.607933	1.26654	0.180258	0.858994	1	788	tags=18%, list=5%, signal=19%
REACTOME_FORMATION_OF_THE_BETA_CATENIN_TCF_TRANSACTIVATING_COMPLEX	REACTOME_FORMATION_OF_THE_BETA_CATENIN_TCF_TRANSACTIVATING_COMPLEX		22	0.562404	1.26513	0.165909	0.858969	1	2710	tags=36%, list=17%, signal=44%
REACTOME_TRANSMISSION_ACROSS_CHEMICAL_SYNAPSES	REACTOME_TRANSMISSION_ACROSS_CHEMICAL_SYNAPSES		132	0.416721	1.26101	0.0826211	0.872778	1	2285	tags=23%, list=15%, signal=27%
REACTOME_RAC2_GTPASE_CYCLE	REACTOME_RAC2_GTPASE_CYCLE		83	0.446622	1.26053	0.0887097	0.86886	1	3778	tags=34%, list=24%, signal=44%
GAZIN_EPIGENETIC_SILENCING_BY_KRAS	GAZIN_EPIGENETIC_SILENCING_BY_KRAS		24	0.544536	1.25769	0.166259	0.876034	1	813	tags=8%, list=5%, signal=9%
REICHERT_MITOSIS_LIN9_TARGETS	REICHERT_MITOSIS_LIN9_TARGETS		27	0.530474	1.25718	0.15367	0.872174	1	2979	tags=30%, list=19%, signal=37%
REACTOME_NON_INTEGRIN_MEMBRANE_ECM_INTERACTIONS	REACTOME_NON_INTEGRIN_MEMBRANE_ECM_INTERACTIONS		26	0.538904	1.25461	0.175234	0.87854	1	2129	tags=31%, list=14%, signal=36%
HEVNER_CORTEX_COMMITTED_TO_CALLOSAL_PROJECTION_NEURON_FATE	HEVNER_CORTEX_COMMITTED_TO_CALLOSAL_PROJECTION_NEURON_FATE		16	0.594493	1.25323	0.22658	0.879144	1	489	tags=19%, list=3%, signal=19%
MCBRYAN_PUBERTAL_BREAST_4_5WK_UP	MCBRYAN_PUBERTAL_BREAST_4_5WK_UP		222	0.386572	1.2527	0.0280702	0.875582	1	1934	tags=22%, list=12%, signal=25%
WP_IL9_SIGNALING_PATHWAY	WP_IL9_SIGNALING_PATHWAY		22	0.561538	1.25191	0.158482	0.873581	1	4518	tags=55%, list=29%, signal=77%
BAKER_HEMATOPOIESIS_STAT3_TARGETS	BAKER_HEMATOPOIESIS_STAT3_TARGETS		15	0.603716	1.25109	0.193018	0.871268	1	1949	tags=27%, list=13%, signal=30%
REACTOME_SIGNALING_BY_PDGF	REACTOME_SIGNALING_BY_PDGF		45	0.482091	1.24797	0.140097	0.88044	1	1413	tags=24%, list=9%, signal=27%
ICHIBA_GRAFT_VERSUS_HOST_DISEASE_35D_UP	ICHIBA_GRAFT_VERSUS_HOST_DISEASE_35D_UP		140	0.407261	1.24642	0.0600601	0.881642	1	2240	tags=19%, list=14%, signal=22%
BOYLAN_MULTIPLE_MYELOMA_PCA1_UP	BOYLAN_MULTIPLE_MYELOMA_PCA1_UP		116	0.411116	1.246	0.0773333	0.877686	1	912	tags=16%, list=6%, signal=17%
LIANG_HEMATOPOIESIS_STEM_CELL_NUMBER_LARGE_VS_TINY_DN	LIANG_HEMATOPOIESIS_STEM_CELL_NUMBER_LARGE_VS_TINY_DN		42	0.496768	1.24515	0.144522	0.875899	1	2516	tags=29%, list=16%, signal=34%
YAUCH_HEDGEHOG_SIGNALING_PARACRINE_UP	YAUCH_HEDGEHOG_SIGNALING_PARACRINE_UP		112	0.41984	1.245	0.0784884	0.870907	1	779	tags=16%, list=5%, signal=17%
LEIN_CEREBELLUM_MARKERS	LEIN_CEREBELLUM_MARKERS		63	0.452803	1.24464	0.113924	0.866837	1	1719	tags=22%, list=11%, signal=25%
BIOCARTA_RHO_PATHWAY	BIOCARTA_RHO_PATHWAY		20	0.574336	1.24341	0.208426	0.867348	1	4007	tags=50%, list=26%, signal=67%
WP_DYSREGULATED_MIRNA_TARGETING_IN_INSULINPI3KAKT_SIGNALING	WP_DYSREGULATED_MIRNA_TARGETING_IN_INSULINPI3KAKT_SIGNALING		26	0.535096	1.241	0.166276	0.873468	1	2692	tags=27%, list=17%, signal=33%
REACTOME_GLUTAMATE_NEUROTRANSMITTER_RELEASE_CYCLE	REACTOME_GLUTAMATE_NEUROTRANSMITTER_RELEASE_CYCLE		16	0.589694	1.23894	0.225664	0.877887	1	2073	tags=25%, list=13%, signal=29%
REACTOME_NCAM_SIGNALING_FOR_NEURITE_OUT_GROWTH	REACTOME_NCAM_SIGNALING_FOR_NEURITE_OUT_GROWTH		30	0.515234	1.23769	0.165865	0.878135	1	1290	tags=27%, list=8%, signal=29%
REACTOME_IRS_MEDIATED_SIGNALLING	REACTOME_IRS_MEDIATED_SIGNALLING		25	0.525508	1.23748	0.201342	0.873843	1	788	tags=20%, list=5%, signal=21%
WP_FAS_PATHWAY_AND_STRESS_INDUCTION_OF_HSP_REGULATION	WP_FAS_PATHWAY_AND_STRESS_INDUCTION_OF_HSP_REGULATION		36	0.507219	1.2371	0.176328	0.87028	1	3283	tags=22%, list=21%, signal=28%
REACTOME_RND2_GTPASE_CYCLE	REACTOME_RND2_GTPASE_CYCLE		41	0.4817	1.23416	0.144703	0.878033	1	3344	tags=27%, list=22%, signal=34%
WP_KIT_RECEPTOR_SIGNALING_PATHWAY	WP_KIT_RECEPTOR_SIGNALING_PATHWAY		67	0.447357	1.23258	0.15445	0.880668	1	4778	tags=45%, list=31%, signal=64%
REACTOME_ACTIVATION_OF_MATRIX_METALLOPROTEINASES	REACTOME_ACTIVATION_OF_MATRIX_METALLOPROTEINASES		20	0.558898	1.23251	0.194631	0.875701	1	1696	tags=40%, list=11%, signal=45%
REACTOME_SIALIC_ACID_METABOLISM	REACTOME_SIALIC_ACID_METABOLISM		26	0.524148	1.23196	0.20283	0.87308	1	2108	tags=31%, list=14%, signal=36%
MARKEY_RB1_CHRONIC_LOF_DN	MARKEY_RB1_CHRONIC_LOF_DN		107	0.414671	1.23099	0.0733696	0.872655	1	1081	tags=14%, list=7%, signal=15%
WP_SPHINGOLIPID_METABOLISM_INTEGRATED_PATHWAY	WP_SPHINGOLIPID_METABOLISM_INTEGRATED_PATHWAY		25	0.534954	1.23076	0.190698	0.868379	1	852	tags=16%, list=5%, signal=17%
PIONTEK_PKD1_TARGETS_UP	PIONTEK_PKD1_TARGETS_UP		27	0.53709	1.2295	0.184091	0.868598	1	1030	tags=22%, list=7%, signal=24%
LIN_NPAS4_TARGETS_DN	LIN_NPAS4_TARGETS_DN		57	0.462215	1.22547	0.141711	0.882023	1	2055	tags=28%, list=13%, signal=32%
GROSS_ELK3_TARGETS_DN	GROSS_ELK3_TARGETS_DN		30	0.506723	1.22503	0.195506	0.878883	1	1999	tags=33%, list=13%, signal=38%
TORCHIA_TARGETS_OF_EWSR1_FLI1_FUSION_TOP20_UP	TORCHIA_TARGETS_OF_EWSR1_FLI1_FUSION_TOP20_UP		18	0.560641	1.22379	0.22	0.879422	1	477	tags=22%, list=3%, signal=23%
REACTOME_SIGNALING_BY_ERYTHROPOIETIN	REACTOME_SIGNALING_BY_ERYTHROPOIETIN		16	0.577772	1.22317	0.213675	0.877101	1	6373	tags=88%, list=41%, signal=148%
TERAO_AOX4_TARGETS_SKIN_DN	TERAO_AOX4_TARGETS_SKIN_DN		21	0.555053	1.22298	0.205479	0.872752	1	813	tags=19%, list=5%, signal=20%
REACTOME_TRANSPORT_OF_BILE_SALTS_AND_ORGANIC_ACIDS_METAL_IONS_AND_AMINE_COMPOUNDS	REACTOME_TRANSPORT_OF_BILE_SALTS_AND_ORGANIC_ACIDS_METAL_IONS_AND_AMINE_COMPOUNDS		53	0.453026	1.22284	0.143223	0.868456	1	2726	tags=38%, list=18%, signal=46%
WP_IL5_SIGNALING_PATHWAY	WP_IL5_SIGNALING_PATHWAY		66	0.451841	1.22165	0.165829	0.869058	1	5258	tags=45%, list=34%, signal=68%
MIKKELSEN_MCV6_HCP_WITH_H3K27ME3	MIKKELSEN_MCV6_HCP_WITH_H3K27ME3		198	0.387501	1.22092	0.0726073	0.867383	1	1642	tags=31%, list=11%, signal=34%
LEE_AGING_CEREBELLUM_DN	LEE_AGING_CEREBELLUM_DN		59	0.448956	1.22006	0.149215	0.866505	1	1131	tags=15%, list=7%, signal=16%
REACTOME_INSULIN_RECEPTOR_SIGNALLING_CASCADE	REACTOME_INSULIN_RECEPTOR_SIGNALLING_CASCADE		30	0.515278	1.21935	0.196035	0.864919	1	2580	tags=33%, list=17%, signal=40%
REACTOME_RND1_GTPASE_CYCLE	REACTOME_RND1_GTPASE_CYCLE		40	0.486827	1.2181	0.2	0.865748	1	2614	tags=25%, list=17%, signal=30%
PASINI_SUZ12_TARGETS_DN	PASINI_SUZ12_TARGETS_DN		284	0.369726	1.21744	0.032967	0.863829	1	1893	tags=19%, list=12%, signal=21%
WP_SPHINGOLIPID_METABOLISM_OVERVIEW	WP_SPHINGOLIPID_METABOLISM_OVERVIEW		24	0.543411	1.21512	0.227378	0.869361	1	852	tags=17%, list=5%, signal=18%
HEVNER_CORTEX_COMMITTED_TO_CORTICOTHALAMIC_PROJECTION_NEURON_FATE	HEVNER_CORTEX_COMMITTED_TO_CORTICOTHALAMIC_PROJECTION_NEURON_FATE		18	0.55737	1.21378	0.208861	0.870945	1	904	tags=28%, list=6%, signal=29%
BIOCARTA_EIF4_PATHWAY	BIOCARTA_EIF4_PATHWAY		20	0.559127	1.21315	0.228942	0.868824	1	4894	tags=55%, list=32%, signal=80%
LIAN_LIPA_TARGETS_3M	LIAN_LIPA_TARGETS_3M		62	0.448151	1.2122	0.164103	0.868156	1	2493	tags=35%, list=16%, signal=42%
RIZ_ERYTHROID_DIFFERENTIATION_6HR	RIZ_ERYTHROID_DIFFERENTIATION_6HR		24	0.540106	1.21185	0.205314	0.865087	1	334	tags=17%, list=2%, signal=17%
REACTOME_SUMOYLATION_OF_INTRACELLULAR_RECEPTORS	REACTOME_SUMOYLATION_OF_INTRACELLULAR_RECEPTORS		23	0.534028	1.21175	0.17907	0.860996	1	1418	tags=22%, list=9%, signal=24%
JOHANSSON_GLIOMAGENESIS_BY_PDGFB_DN	JOHANSSON_GLIOMAGENESIS_BY_PDGFB_DN		17	0.566703	1.21146	0.239651	0.857658	1	1775	tags=41%, list=11%, signal=46%
REACTOME_ACTIVATION_OF_IRF3_IRF7_MEDIATED_BY_TBK1_IKK_EPSILON	REACTOME_ACTIVATION_OF_IRF3_IRF7_MEDIATED_BY_TBK1_IKK_EPSILON		17	0.563975	1.21097	0.237668	0.855151	1	2102	tags=29%, list=14%, signal=34%
REACTOME_COLLAGEN_DEGRADATION	REACTOME_COLLAGEN_DEGRADATION		35	0.485675	1.20868	0.212195	0.860763	1	914	tags=29%, list=6%, signal=30%
REACTOME_RAC3_GTPASE_CYCLE	REACTOME_RAC3_GTPASE_CYCLE		87	0.416144	1.20817	0.1261	0.858367	1	3740	tags=30%, list=24%, signal=39%
SWEET_LUNG_CANCER_KRAS_DN	SWEET_LUNG_CANCER_KRAS_DN		339	0.362289	1.20706	0.0470588	0.858644	1	1552	tags=18%, list=10%, signal=19%
REACTOME_DOWNSTREAM_SIGNALING_OF_ACTIVATED_FGFR3	REACTOME_DOWNSTREAM_SIGNALING_OF_ACTIVATED_FGFR3		15	0.578837	1.20623	0.243678	0.857769	1	604	tags=13%, list=4%, signal=14%
REACTOME_PEROXISOMAL_LIPID_METABOLISM	REACTOME_PEROXISOMAL_LIPID_METABOLISM		26	0.515531	1.20579	0.216895	0.85528	1	1799	tags=15%, list=12%, signal=17%
CAIRO_LIVER_DEVELOPMENT_DN	CAIRO_LIVER_DEVELOPMENT_DN		185	0.380594	1.20479	0.0716511	0.855456	1	1381	tags=15%, list=9%, signal=16%
REACTOME_PLATELET_CALCIUM_HOMEOSTASIS	REACTOME_PLATELET_CALCIUM_HOMEOSTASIS		21	0.541621	1.20445	0.246512	0.852525	1	390	tags=10%, list=3%, signal=10%
GOTZMANN_EPITHELIAL_TO_MESENCHYMAL_TRANSITION_UP	GOTZMANN_EPITHELIAL_TO_MESENCHYMAL_TRANSITION_UP		68	0.436086	1.20353	0.139896	0.852079	1	2568	tags=37%, list=17%, signal=44%
YAO_TEMPORAL_RESPONSE_TO_PROGESTERONE_CLUSTER_6	YAO_TEMPORAL_RESPONSE_TO_PROGESTERONE_CLUSTER_6		72	0.43449	1.20102	0.160428	0.858563	1	1630	tags=19%, list=10%, signal=22%
REACTOME_RHOD_GTPASE_CYCLE	REACTOME_RHOD_GTPASE_CYCLE		50	0.455409	1.20021	0.184	0.85789	1	2120	tags=18%, list=14%, signal=21%
BIOCARTA_FAS_PATHWAY	BIOCARTA_FAS_PATHWAY		28	0.513366	1.19995	0.192744	0.854776	1	3693	tags=25%, list=24%, signal=33%
REACTOME_INTEGRIN_CELL_SURFACE_INTERACTIONS	REACTOME_INTEGRIN_CELL_SURFACE_INTERACTIONS		56	0.447053	1.19898	0.177546	0.854678	1	1505	tags=23%, list=10%, signal=26%
BIOCARTA_IL7_PATHWAY	BIOCARTA_IL7_PATHWAY		16	0.57103	1.19671	0.260579	0.860175	1	4934	tags=69%, list=32%, signal=101%
LEIN_NEURON_MARKERS	LEIN_NEURON_MARKERS		57	0.441412	1.19346	0.175393	0.869941	1	1050	tags=21%, list=7%, signal=22%
WP_EBV_LMP1_SIGNALING	WP_EBV_LMP1_SIGNALING		20	0.546807	1.19271	0.248899	0.86905	1	3090	tags=25%, list=20%, signal=31%
REACTOME_RND3_GTPASE_CYCLE	REACTOME_RND3_GTPASE_CYCLE		39	0.480592	1.19123	0.182692	0.871216	1	3093	tags=28%, list=20%, signal=35%
REACTOME_DOWNSTREAM_SIGNALING_OF_ACTIVATED_FGFR2	REACTOME_DOWNSTREAM_SIGNALING_OF_ACTIVATED_FGFR2		16	0.566237	1.19057	0.261959	0.869926	1	481	tags=13%, list=3%, signal=13%
MA_RAT_AGING_DN	MA_RAT_AGING_DN		129	0.397065	1.18791	0.145714	0.877404	1	1893	tags=25%, list=12%, signal=28%
LIM_MAMMARY_LUMINAL_MATURE_UP	LIM_MAMMARY_LUMINAL_MATURE_UP		93	0.410745	1.18768	0.157182	0.874153	1	1775	tags=16%, list=11%, signal=18%
MATSUDA_NATURAL_KILLER_DIFFERENTIATION	MATSUDA_NATURAL_KILLER_DIFFERENTIATION		452	0.344552	1.18372	0.0367347	0.886985	1	2343	tags=19%, list=15%, signal=22%
BIOCARTA_IL6_PATHWAY	BIOCARTA_IL6_PATHWAY		22	0.533752	1.18347	0.261745	0.883862	1	4371	tags=50%, list=28%, signal=69%
REACTOME_TERMINATION_OF_TRANSLESION_DNA_SYNTHESIS	REACTOME_TERMINATION_OF_TRANSLESION_DNA_SYNTHESIS		31	0.494035	1.18312	0.22542	0.881139	1	44	tags=3%, list=0%, signal=3%
REACTOME_ACTIVATION_OF_NMDA_RECEPTORS_AND_POSTSYNAPTIC_EVENTS	REACTOME_ACTIVATION_OF_NMDA_RECEPTORS_AND_POSTSYNAPTIC_EVENTS		28	0.502731	1.18306	0.237288	0.877257	1	2566	tags=29%, list=17%, signal=34%
WP_HYPERTROPHY_MODEL	WP_HYPERTROPHY_MODEL		17	0.566687	1.18299	0.278509	0.873408	1	3233	tags=53%, list=21%, signal=67%
MIKKELSEN_MEF_HCP_WITH_H3K27ME3	MIKKELSEN_MEF_HCP_WITH_H3K27ME3		248	0.364335	1.18279	0.0733333	0.870267	1	1492	tags=28%, list=10%, signal=30%
WANG_NEOPLASTIC_TRANSFORMATION_BY_CCND1_MYC	WANG_NEOPLASTIC_TRANSFORMATION_BY_CCND1_MYC		17	0.562032	1.18119	0.286026	0.873435	1	769	tags=35%, list=5%, signal=37%
REACTOME_SMAD2_SMAD3_SMAD4_HETEROTRIMER_REGULATES_TRANSCRIPTION	REACTOME_SMAD2_SMAD3_SMAD4_HETEROTRIMER_REGULATES_TRANSCRIPTION		25	0.516786	1.18046	0.266033	0.872593	1	3843	tags=40%, list=25%, signal=53%
SHETH_LIVER_CANCER_VS_TXNIP_LOSS_PAM1	SHETH_LIVER_CANCER_VS_TXNIP_LOSS_PAM1		232	0.361018	1.18023	0.0830565	0.86954	1	1868	tags=15%, list=12%, signal=16%
HARRIS_BRAIN_CANCER_PROGENITORS	HARRIS_BRAIN_CANCER_PROGENITORS		26	0.519097	1.18017	0.213615	0.865804	1	394	tags=19%, list=3%, signal=20%
CADWELL_ATG16L1_TARGETS_UP	CADWELL_ATG16L1_TARGETS_UP		75	0.41617	1.17767	0.159686	0.872696	1	1294	tags=21%, list=8%, signal=23%
LIAN_LIPA_TARGETS_6M	LIAN_LIPA_TARGETS_6M		77	0.419652	1.17721	0.165354	0.870705	1	1238	tags=21%, list=8%, signal=22%
DURCHDEWALD_SKIN_CARCINOGENESIS_DN	DURCHDEWALD_SKIN_CARCINOGENESIS_DN		241	0.357852	1.17701	0.0649351	0.867707	1	3775	tags=38%, list=24%, signal=49%
MEISSNER_BRAIN_HCP_WITH_H3K27ME3	MEISSNER_BRAIN_HCP_WITH_H3K27ME3		107	0.398271	1.17402	0.14	0.876191	1	1504	tags=29%, list=10%, signal=32%
REACTOME_SIGNALING_BY_FGFR1	REACTOME_SIGNALING_BY_FGFR1		34	0.477044	1.17361	0.208226	0.874021	1	788	tags=9%, list=5%, signal=9%
LANDIS_BREAST_CANCER_PROGRESSION_DN	LANDIS_BREAST_CANCER_PROGRESSION_DN		66	0.42776	1.17166	0.17942	0.878297	1	2623	tags=32%, list=17%, signal=38%
REACTOME_RHOJ_GTPASE_CYCLE	REACTOME_RHOJ_GTPASE_CYCLE		16	0.556985	1.17059	0.283517	0.878739	1	3680	tags=44%, list=24%, signal=57%
OUYANG_PROSTATE_CANCER_MARKERS	OUYANG_PROSTATE_CANCER_MARKERS		18	0.551383	1.17016	0.271523	0.876772	1	2961	tags=28%, list=19%, signal=34%
KARLSSON_TGFB1_TARGETS_DN	KARLSSON_TGFB1_TARGETS_DN		185	0.371561	1.16959	0.132931	0.875563	1	2846	tags=21%, list=18%, signal=25%
BILANGES_SERUM_SENSITIVE_VIA_TSC2	BILANGES_SERUM_SENSITIVE_VIA_TSC2		30	0.504861	1.16925	0.244186	0.872996	1	3986	tags=47%, list=26%, signal=63%
BYSTRYKH_HEMATOPOIESIS_STEM_CELL_SCP2_QTL_TRANS	BYSTRYKH_HEMATOPOIESIS_STEM_CELL_SCP2_QTL_TRANS		22	0.517831	1.16877	0.258294	0.871281	1	1964	tags=27%, list=13%, signal=31%
REACTOME_NEGATIVE_REGULATION_OF_FGFR3_SIGNALING	REACTOME_NEGATIVE_REGULATION_OF_FGFR3_SIGNALING		20	0.530742	1.16836	0.26824	0.86907	1	604	tags=10%, list=4%, signal=10%
BAKKER_FOXO3_TARGETS_UP	BAKKER_FOXO3_TARGETS_UP		53	0.445681	1.16686	0.225	0.871488	1	3640	tags=36%, list=23%, signal=47%
WP_MATRIX_METALLOPROTEINASES	WP_MATRIX_METALLOPROTEINASES		20	0.529716	1.1652	0.262115	0.874823	1	1696	tags=35%, list=11%, signal=39%
SCHAEFFER_PROSTATE_DEVELOPMENT_6HR_DN	SCHAEFFER_PROSTATE_DEVELOPMENT_6HR_DN		441	0.342447	1.16513	0.0660793	0.871344	1	4220	tags=30%, list=27%, signal=40%
YAO_TEMPORAL_RESPONSE_TO_PROGESTERONE_CLUSTER_0	YAO_TEMPORAL_RESPONSE_TO_PROGESTERONE_CLUSTER_0		71	0.415622	1.1651	0.201571	0.867796	1	1929	tags=20%, list=12%, signal=22%
SCHAEFFER_PROSTATE_DEVELOPMENT_AND_CANCER_BOX4_DN	SCHAEFFER_PROSTATE_DEVELOPMENT_AND_CANCER_BOX4_DN		33	0.480637	1.1646	0.247619	0.866024	1	4279	tags=36%, list=28%, signal=50%
BIOCARTA_ARENRF2_PATHWAY	BIOCARTA_ARENRF2_PATHWAY		18	0.551266	1.16045	0.302575	0.879484	1	4894	tags=67%, list=32%, signal=97%
MARTORIATI_MDM4_TARGETS_NEUROEPITHELIUM_UP	MARTORIATI_MDM4_TARGETS_NEUROEPITHELIUM_UP		161	0.374095	1.15888	0.130814	0.882284	1	2260	tags=23%, list=15%, signal=27%
WP_G13_SIGNALING_PATHWAY	WP_G13_SIGNALING_PATHWAY		34	0.4894	1.15835	0.268473	0.880688	1	3068	tags=24%, list=20%, signal=29%
REACTOME_HS_GAG_DEGRADATION	REACTOME_HS_GAG_DEGRADATION		19	0.531276	1.15296	0.291284	0.899772	1	3844	tags=47%, list=25%, signal=63%
MAEKAWA_ATF2_TARGETS	MAEKAWA_ATF2_TARGETS		16	0.543179	1.15229	0.282511	0.898771	1	207	tags=13%, list=1%, signal=13%
VANDESLUIS_NORMAL_EMBRYOS_DN	VANDESLUIS_NORMAL_EMBRYOS_DN		15	0.546448	1.15206	0.311966	0.896097	1	1631	tags=27%, list=11%, signal=30%
REACTOME_BUTYRATE_RESPONSE_FACTOR_1_BRF1_BINDS_AND_DESTABILIZES_MRNA	REACTOME_BUTYRATE_RESPONSE_FACTOR_1_BRF1_BINDS_AND_DESTABILIZES_MRNA		17	0.542586	1.15168	0.308219	0.894089	1	209	tags=6%, list=1%, signal=6%
QI_PLASMACYTOMA_UP	QI_PLASMACYTOMA_UP		242	0.351795	1.14938	0.127451	0.899804	1	2346	tags=17%, list=15%, signal=20%
REACTOME_MTOR_SIGNALLING	REACTOME_MTOR_SIGNALLING		41	0.45802	1.14828	0.244656	0.900937	1	1399	tags=7%, list=9%, signal=8%
BIOCARTA_AKT_PATHWAY	BIOCARTA_AKT_PATHWAY		20	0.522465	1.14756	0.286396	0.900331	1	5204	tags=65%, list=34%, signal=98%
PAL_PRMT5_TARGETS_DN	PAL_PRMT5_TARGETS_DN		22	0.514022	1.1471	0.270784	0.898688	1	3656	tags=55%, list=24%, signal=71%
COATES_MACROPHAGE_M1_VS_M2_DN	COATES_MACROPHAGE_M1_VS_M2_DN		80	0.405918	1.14547	0.193299	0.901836	1	2193	tags=24%, list=14%, signal=28%
LEE_AGING_MUSCLE_UP	LEE_AGING_MUSCLE_UP		32	0.467101	1.14502	0.290168	0.900079	1	1886	tags=28%, list=12%, signal=32%
REACTOME_TRISTETRAPROLIN_TTP_ZFP36_BINDS_AND_DESTABILIZES_MRNA	REACTOME_TRISTETRAPROLIN_TTP_ZFP36_BINDS_AND_DESTABILIZES_MRNA		17	0.537932	1.14459	0.308219	0.898414	1	1382	tags=12%, list=9%, signal=13%
GROSS_HYPOXIA_VIA_ELK3_UP	GROSS_HYPOXIA_VIA_ELK3_UP		205	0.361255	1.14386	0.139881	0.897806	1	3470	tags=22%, list=22%, signal=29%
PLASARI_TGFB1_SIGNALING_VIA_NFIC_10HR_DN	PLASARI_TGFB1_SIGNALING_VIA_NFIC_10HR_DN		26	0.482116	1.14375	0.289216	0.894739	1	913	tags=15%, list=6%, signal=16%
MCBRYAN_PUBERTAL_TGFB1_TARGETS_DN	MCBRYAN_PUBERTAL_TGFB1_TARGETS_DN		58	0.421948	1.14357	0.225064	0.891984	1	650	tags=14%, list=4%, signal=14%
REACTOME_A_TETRASACCHARIDE_LINKER_SEQUENCE_IS_REQUIRED_FOR_GAG_SYNTHESIS	REACTOME_A_TETRASACCHARIDE_LINKER_SEQUENCE_IS_REQUIRED_FOR_GAG_SYNTHESIS		19	0.525796	1.14357	0.275058	0.888469	1	196	tags=11%, list=1%, signal=11%
BIOCARTA_BCELLSURVIVAL_PATHWAY	BIOCARTA_BCELLSURVIVAL_PATHWAY		16	0.557221	1.14326	0.311403	0.88625	1	4603	tags=50%, list=30%, signal=71%
CUI_TCF21_TARGETS_UP	CUI_TCF21_TARGETS_UP		28	0.482426	1.14168	0.299287	0.889419	1	1293	tags=25%, list=8%, signal=27%
REACTOME_SIGNALING_BY_FGFR	REACTOME_SIGNALING_BY_FGFR		56	0.421909	1.14025	0.239899	0.891837	1	788	tags=9%, list=5%, signal=9%
BIOCARTA_ETS_PATHWAY	BIOCARTA_ETS_PATHWAY		17	0.532239	1.13866	0.301688	0.894842	1	3283	tags=41%, list=21%, signal=52%
MCBRYAN_PUBERTAL_BREAST_3_4WK_UP	MCBRYAN_PUBERTAL_BREAST_3_4WK_UP		178	0.362879	1.13626	0.157729	0.90137	1	2045	tags=21%, list=13%, signal=24%
PLASARI_TGFB1_SIGNALING_VIA_NFIC_10HR_UP	PLASARI_TGFB1_SIGNALING_VIA_NFIC_10HR_UP		49	0.43857	1.13591	0.237647	0.899418	1	2202	tags=29%, list=14%, signal=33%
FOSTER_TOLERANT_MACROPHAGE_UP	FOSTER_TOLERANT_MACROPHAGE_UP		165	0.36212	1.13587	0.17341	0.896095	1	1680	tags=17%, list=11%, signal=19%
BIOCARTA_CXCR4_PATHWAY	BIOCARTA_CXCR4_PATHWAY		17	0.545078	1.13437	0.319347	0.899064	1	5051	tags=53%, list=33%, signal=78%
REACTOME_CELL_SURFACE_INTERACTIONS_AT_THE_VASCULAR_WALL	REACTOME_CELL_SURFACE_INTERACTIONS_AT_THE_VASCULAR_WALL		85	0.395255	1.1339	0.221106	0.897602	1	1505	tags=16%, list=10%, signal=18%
REACTOME_CD209_DC_SIGN_SIGNALING	REACTOME_CD209_DC_SIGN_SIGNALING		16	0.536907	1.13302	0.305046	0.897868	1	5051	tags=50%, list=33%, signal=74%
SHIN_B_CELL_LYMPHOMA_CLUSTER_5	SHIN_B_CELL_LYMPHOMA_CLUSTER_5		16	0.535907	1.13273	0.324731	0.89557	1	2526	tags=31%, list=16%, signal=37%
REACTOME_TRANSLESION_SYNTHESIS_BY_Y_FAMILY_DNA_POLYMERASES_BYPASSES_LESIONS_ON_DNA_TEMPLATE	REACTOME_TRANSLESION_SYNTHESIS_BY_Y_FAMILY_DNA_POLYMERASES_BYPASSES_LESIONS_ON_DNA_TEMPLATE		38	0.456917	1.13265	0.269321	0.892495	1	44	tags=3%, list=0%, signal=3%
REACTOME_SIGNALING_BY_BMP	REACTOME_SIGNALING_BY_BMP		20	0.506163	1.13138	0.310811	0.894408	1	3107	tags=35%, list=20%, signal=44%
IWANAGA_CARCINOGENESIS_BY_KRAS_DN	IWANAGA_CARCINOGENESIS_BY_KRAS_DN		113	0.370891	1.13051	0.20904	0.894502	1	1502	tags=13%, list=10%, signal=15%
WP_NEURAL_CREST_DIFFERENTIATION	WP_NEURAL_CREST_DIFFERENTIATION		66	0.412719	1.12965	0.236364	0.894577	1	975	tags=20%, list=6%, signal=21%
REACTOME_TRANSCRIPTIONAL_ACTIVITY_OF_SMAD2_SMAD3_SMAD4_HETEROTRIMER	REACTOME_TRANSCRIPTIONAL_ACTIVITY_OF_SMAD2_SMAD3_SMAD4_HETEROTRIMER		38	0.457942	1.12951	0.277778	0.891862	1	4271	tags=42%, list=27%, signal=58%
BRACHAT_RESPONSE_TO_METHOTREXATE_UP	BRACHAT_RESPONSE_TO_METHOTREXATE_UP		23	0.501365	1.12933	0.282851	0.889267	1	3853	tags=52%, list=25%, signal=69%
QUINTENS_EMBRYONIC_BRAIN_RESPONSE_TO_IR	QUINTENS_EMBRYONIC_BRAIN_RESPONSE_TO_IR		75	0.405705	1.12824	0.224	0.890376	1	2342	tags=25%, list=15%, signal=30%
REACTOME_NEGATIVE_REGULATION_OF_FGFR2_SIGNALING	REACTOME_NEGATIVE_REGULATION_OF_FGFR2_SIGNALING		21	0.523806	1.12656	0.304825	0.894058	1	481	tags=10%, list=3%, signal=10%
REACTOME_HEDGEHOG_ON_STATE	REACTOME_HEDGEHOG_ON_STATE		77	0.394962	1.12609	0.225071	0.89272	1	29	tags=3%, list=0%, signal=3%
CHANGOLKAR_H2AFY_TARGETS_UP	CHANGOLKAR_H2AFY_TARGETS_UP		45	0.437806	1.12592	0.260341	0.890048	1	1367	tags=11%, list=9%, signal=12%
MCBRYAN_PUBERTAL_BREAST_6_7WK_DN	MCBRYAN_PUBERTAL_BREAST_6_7WK_DN		68	0.40154	1.12536	0.272727	0.889115	1	748	tags=12%, list=5%, signal=12%
REACTOME_SYNTHESIS_OF_GLYCOSYLPHOSPHATIDYLINOSITOL_GPI	REACTOME_SYNTHESIS_OF_GLYCOSYLPHOSPHATIDYLINOSITOL_GPI		17	0.533133	1.12483	0.307339	0.887926	1	1567	tags=12%, list=10%, signal=13%
REACTOME_ECM_PROTEOGLYCANS	REACTOME_ECM_PROTEOGLYCANS		32	0.477302	1.12085	0.303944	0.901257	1	659	tags=16%, list=4%, signal=16%
WP_P38_MAPK_SIGNALING_PATHWAY	WP_P38_MAPK_SIGNALING_PATHWAY		33	0.459277	1.11955	0.29397	0.903384	1	3928	tags=45%, list=25%, signal=61%
REACTOME_EXTRACELLULAR_MATRIX_ORGANIZATION	REACTOME_EXTRACELLULAR_MATRIX_ORGANIZATION		179	0.357961	1.11852	0.186667	0.904398	1	1989	tags=27%, list=13%, signal=30%
SWEET_LUNG_CANCER_KRAS_UP	SWEET_LUNG_CANCER_KRAS_UP		438	0.322649	1.11837	0.0669643	0.901824	1	2541	tags=17%, list=16%, signal=20%
SCHAEFFER_PROSTATE_DEVELOPMENT_48HR_DN	SCHAEFFER_PROSTATE_DEVELOPMENT_48HR_DN		307	0.340062	1.11773	0.122605	0.901108	1	2047	tags=20%, list=13%, signal=23%
REACTOME_CELL_JUNCTION_ORGANIZATION	REACTOME_CELL_JUNCTION_ORGANIZATION		50	0.423065	1.11711	0.286082	0.900381	1	1440	tags=16%, list=9%, signal=18%
REACTOME_DEGRADATION_OF_THE_EXTRACELLULAR_MATRIX	REACTOME_DEGRADATION_OF_THE_EXTRACELLULAR_MATRIX		75	0.396197	1.11681	0.248663	0.898494	1	1495	tags=28%, list=10%, signal=31%
LAZARO_GENETIC_MOUSE_MODEL_HIGH_GRADE_LARGE_CELL_NEUROENDOCRINE_LUNG_CARCINOMA_DN	LAZARO_GENETIC_MOUSE_MODEL_HIGH_GRADE_LARGE_CELL_NEUROENDOCRINE_LUNG_CARCINOMA_DN		383	0.330674	1.11534	0.133028	0.900951	1	1903	tags=23%, list=12%, signal=25%
REACTOME_ASSEMBLY_OF_COLLAGEN_FIBRILS_AND_OTHER_MULTIMERIC_STRUCTURES	REACTOME_ASSEMBLY_OF_COLLAGEN_FIBRILS_AND_OTHER_MULTIMERIC_STRUCTURES		32	0.466371	1.1143	0.307692	0.901764	1	914	tags=31%, list=6%, signal=33%
REACTOME_PEROXISOMAL_PROTEIN_IMPORT	REACTOME_PEROXISOMAL_PROTEIN_IMPORT		58	0.411829	1.11299	0.25908	0.903923	1	2368	tags=16%, list=15%, signal=18%
REACTOME_GLYOXYLATE_METABOLISM_AND_GLYCINE_DEGRADATION	REACTOME_GLYOXYLATE_METABOLISM_AND_GLYCINE_DEGRADATION		24	0.493443	1.11084	0.309134	0.90957	1	1515	tags=17%, list=10%, signal=18%
BURTON_ADIPOGENESIS_11	BURTON_ADIPOGENESIS_11		49	0.42273	1.11042	0.278325	0.908218	1	4074	tags=37%, list=26%, signal=50%
IGLESIAS_E2F_TARGETS_UP	IGLESIAS_E2F_TARGETS_UP		135	0.368607	1.10961	0.24269	0.908249	1	1469	tags=16%, list=9%, signal=17%
BRACHAT_RESPONSE_TO_CISPLATIN	BRACHAT_RESPONSE_TO_CISPLATIN		23	0.490857	1.10899	0.310427	0.907651	1	3853	tags=52%, list=25%, signal=69%
BILANGES_SERUM_SENSITIVE_VIA_TSC1	BILANGES_SERUM_SENSITIVE_VIA_TSC1		15	0.533024	1.10852	0.341253	0.906326	1	2631	tags=33%, list=17%, signal=40%
REACTOME_DNA_DAMAGE_BYPASS	REACTOME_DNA_DAMAGE_BYPASS		47	0.422277	1.10796	0.28866	0.905545	1	44	tags=2%, list=0%, signal=2%
KATSANOU_ELAVL1_TARGETS_UP	KATSANOU_ELAVL1_TARGETS_UP		153	0.359829	1.10784	0.224026	0.902937	1	1377	tags=17%, list=9%, signal=18%
DELACROIX_RARG_BOUND_MEF	DELACROIX_RARG_BOUND_MEF		326	0.330926	1.10761	0.13617	0.900814	1	1469	tags=12%, list=9%, signal=13%
REACTOME_RAP1_SIGNALLING	REACTOME_RAP1_SIGNALLING		15	0.533521	1.1076	0.339869	0.897844	1	1485	tags=20%, list=10%, signal=22%
MEISSNER_NPC_HCP_WITH_H3K4ME2	MEISSNER_NPC_HCP_WITH_H3K4ME2		377	0.325189	1.10614	0.14486	0.900704	1	1488	tags=18%, list=10%, signal=20%
WP_SPINAL_CORD_INJURY	WP_SPINAL_CORD_INJURY		80	0.389938	1.10555	0.246649	0.900032	1	2328	tags=26%, list=15%, signal=31%
BOYLAN_MULTIPLE_MYELOMA_C_D_DN	BOYLAN_MULTIPLE_MYELOMA_C_D_DN		276	0.336387	1.10323	0.184116	0.90642	1	952	tags=11%, list=6%, signal=12%
GERHOLD_ADIPOGENESIS_DN	GERHOLD_ADIPOGENESIS_DN		61	0.415402	1.10286	0.279126	0.904914	1	3024	tags=26%, list=19%, signal=32%
GRAESSMANN_APOPTOSIS_BY_SERUM_DEPRIVATION_DN	GRAESSMANN_APOPTOSIS_BY_SERUM_DEPRIVATION_DN		214	0.342544	1.1019	0.194357	0.905868	1	2777	tags=21%, list=18%, signal=25%
TERAO_AOX4_TARGETS_SKIN_UP	TERAO_AOX4_TARGETS_SKIN_UP		30	0.455593	1.09982	0.331787	0.911065	1	1546	tags=13%, list=10%, signal=15%
WP_GLYCOGEN_METABOLISM	WP_GLYCOGEN_METABOLISM		31	0.462455	1.0991	0.319307	0.910945	1	6005	tags=48%, list=39%, signal=79%
REACTOME_PHOSPHOLIPID_METABOLISM	REACTOME_PHOSPHOLIPID_METABOLISM		169	0.350048	1.09741	0.206897	0.914675	1	1670	tags=12%, list=11%, signal=13%
REACTOME_TNFS_BIND_THEIR_PHYSIOLOGICAL_RECEPTORS	REACTOME_TNFS_BIND_THEIR_PHYSIOLOGICAL_RECEPTORS		23	0.485153	1.09736	0.333333	0.911959	1	1273	tags=30%, list=8%, signal=33%
STEARMAN_LUNG_CANCER_EARLY_VS_LATE_UP	STEARMAN_LUNG_CANCER_EARLY_VS_LATE_UP		125	0.356181	1.09731	0.242604	0.90917	1	3719	tags=26%, list=24%, signal=33%
REACTOME_FORMATION_OF_THE_CORNIFIED_ENVELOPE	REACTOME_FORMATION_OF_THE_CORNIFIED_ENVELOPE		20	0.486264	1.09728	0.349558	0.906323	1	1624	tags=25%, list=10%, signal=28%
REACTOME_PROTEIN_LOCALIZATION	REACTOME_PROTEIN_LOCALIZATION		93	0.378651	1.09422	0.272472	0.915427	1	730	tags=6%, list=5%, signal=7%
MEISSNER_NPC_HCP_WITH_H3_UNMETHYLATED	MEISSNER_NPC_HCP_WITH_H3_UNMETHYLATED		363	0.326563	1.09401	0.1673	0.913177	1	1868	tags=23%, list=12%, signal=26%
SHETH_LIVER_CANCER_VS_TXNIP_LOSS_PAM5	SHETH_LIVER_CANCER_VS_TXNIP_LOSS_PAM5		83	0.383939	1.09286	0.287234	0.914878	1	1758	tags=23%, list=11%, signal=26%
GAUSSMANN_MLL_AF4_FUSION_TARGETS_A_DN	GAUSSMANN_MLL_AF4_FUSION_TARGETS_A_DN		75	0.394094	1.09127	0.278351	0.9179	1	1461	tags=24%, list=9%, signal=26%
REACTOME_HSP90_CHAPERONE_CYCLE_FOR_STEROID_HORMONE_RECEPTORS_SHR_IN_THE_PRESENCE_OF_LIGAND	REACTOME_HSP90_CHAPERONE_CYCLE_FOR_STEROID_HORMONE_RECEPTORS_SHR_IN_THE_PRESENCE_OF_LIGAND		49	0.409922	1.09103	0.308235	0.915872	1	2541	tags=31%, list=16%, signal=36%
LANDIS_ERBB2_BREAST_PRENEOPLASTIC_DN	LANDIS_ERBB2_BREAST_PRENEOPLASTIC_DN		52	0.419368	1.09079	0.313433	0.913886	1	3466	tags=29%, list=22%, signal=37%
BURTON_ADIPOGENESIS_PEAK_AT_0HR	BURTON_ADIPOGENESIS_PEAK_AT_0HR		57	0.412807	1.09056	0.303342	0.91187	1	2177	tags=26%, list=14%, signal=30%
GAUSSMANN_MLL_AF4_FUSION_TARGETS_E_UP	GAUSSMANN_MLL_AF4_FUSION_TARGETS_E_UP		79	0.380068	1.08964	0.307292	0.912692	1	968	tags=13%, list=6%, signal=13%
LEE_TARGETS_OF_PTCH1_AND_SUFU_DN	LEE_TARGETS_OF_PTCH1_AND_SUFU_DN		61	0.414499	1.08956	0.306763	0.910092	1	985	tags=18%, list=6%, signal=19%
ABBUD_LIF_SIGNALING_1_UP	ABBUD_LIF_SIGNALING_1_UP		37	0.445477	1.08924	0.336634	0.908589	1	1834	tags=16%, list=12%, signal=18%
LIM_MAMMARY_STEM_CELL_DN	LIM_MAMMARY_STEM_CELL_DN		386	0.32204	1.08857	0.175097	0.908345	1	1848	tags=13%, list=12%, signal=14%
REACTOME_GPVI_MEDIATED_ACTIVATION_CASCADE	REACTOME_GPVI_MEDIATED_ACTIVATION_CASCADE		33	0.452134	1.08802	0.324444	0.907665	1	4778	tags=45%, list=31%, signal=66%
DELACROIX_RAR_TARGETS_UP	DELACROIX_RAR_TARGETS_UP		40	0.434233	1.08779	0.319347	0.905775	1	1958	tags=25%, list=13%, signal=29%
SCHAEFFER_PROSTATE_DEVELOPMENT_48HR_UP	SCHAEFFER_PROSTATE_DEVELOPMENT_48HR_UP		366	0.321385	1.08764	0.168067	0.903524	1	1985	tags=21%, list=13%, signal=24%
REACTOME_METAL_ION_SLC_TRANSPORTERS	REACTOME_METAL_ION_SLC_TRANSPORTERS		19	0.49671	1.08564	0.361522	0.908423	1	2726	tags=42%, list=18%, signal=51%
REACTOME_TP53_REGULATES_TRANSCRIPTION_OF_ADDITIONAL_CELL_CYCLE_GENES_WHOSE_EXACT_ROLE_IN_THE_P53_PATHWAY_REMAIN_UNCERTAIN	REACTOME_TP53_REGULATES_TRANSCRIPTION_OF_ADDITIONAL_CELL_CYCLE_GENES_WHOSE_EXACT_ROLE_IN_THE_P53_PATHWAY_REMAIN_UNCERTAIN		18	0.496559	1.08513	0.379147	0.907721	1	5217	tags=50%, list=34%, signal=75%
VANDESLUIS_COMMD1_TARGETS_GROUP_3_UP	VANDESLUIS_COMMD1_TARGETS_GROUP_3_UP		62	0.395922	1.08437	0.309227	0.907936	1	1480	tags=16%, list=10%, signal=18%
CUI_TCF21_TARGETS_2_UP	CUI_TCF21_TARGETS_2_UP		382	0.32047	1.08436	0.191571	0.905164	1	1946	tags=15%, list=13%, signal=17%
THEODOROU_MAMMARY_TUMORIGENESIS	THEODOROU_MAMMARY_TUMORIGENESIS		16	0.514828	1.08233	0.365011	0.910306	1	3182	tags=50%, list=20%, signal=63%
GUO_HEX_TARGETS_UP	GUO_HEX_TARGETS_UP		71	0.388528	1.08154	0.289062	0.910889	1	3523	tags=30%, list=23%, signal=38%
MIKKELSEN_IPS_ICP_WITH_H3K4ME3_AND_H327ME3	MIKKELSEN_IPS_ICP_WITH_H3K4ME3_AND_H327ME3		82	0.385962	1.08129	0.292621	0.909036	1	1130	tags=22%, list=7%, signal=24%
SEKI_INFLAMMATORY_RESPONSE_LPS_UP	SEKI_INFLAMMATORY_RESPONSE_LPS_UP		73	0.387312	1.08127	0.284946	0.906334	1	3326	tags=40%, list=21%, signal=50%
REACTOME_NOTCH_HLH_TRANSCRIPTION_PATHWAY	REACTOME_NOTCH_HLH_TRANSCRIPTION_PATHWAY		22	0.484028	1.08094	0.356643	0.90478	1	4333	tags=41%, list=28%, signal=57%
OHGUCHI_LIVER_HNF4A_TARGETS_UP	OHGUCHI_LIVER_HNF4A_TARGETS_UP		36	0.438046	1.08015	0.318987	0.904976	1	1767	tags=28%, list=11%, signal=31%
REACTOME_NEUROTRANSMITTER_RECEPTORS_AND_POSTSYNAPTIC_SIGNAL_TRANSMISSION	REACTOME_NEUROTRANSMITTER_RECEPTORS_AND_POSTSYNAPTIC_SIGNAL_TRANSMISSION		85	0.375021	1.07952	0.276762	0.904593	1	2285	tags=25%, list=15%, signal=29%
REACTOME_MAP2K_AND_MAPK_ACTIVATION	REACTOME_MAP2K_AND_MAPK_ACTIVATION		35	0.436317	1.07905	0.360577	0.903578	1	66	tags=3%, list=0%, signal=3%
REACTOME_GLYCOGEN_METABOLISM	REACTOME_GLYCOGEN_METABOLISM		17	0.496456	1.07774	0.359833	0.905917	1	442	tags=6%, list=3%, signal=6%
ZHENG_FOXP3_TARGETS_UP	ZHENG_FOXP3_TARGETS_UP		26	0.465892	1.07644	0.349537	0.908168	1	2555	tags=27%, list=16%, signal=32%
REACTOME_KERATINIZATION	REACTOME_KERATINIZATION		20	0.486264	1.07493	0.379953	0.911335	1	1624	tags=25%, list=10%, signal=28%
REACTOME_RHOB_GTPASE_CYCLE	REACTOME_RHOB_GTPASE_CYCLE		68	0.384059	1.0736	0.305556	0.913812	1	3093	tags=31%, list=20%, signal=38%
BIOCARTA_NFKB_PATHWAY	BIOCARTA_NFKB_PATHWAY		21	0.463259	1.07337	0.378571	0.912035	1	2542	tags=24%, list=16%, signal=28%
MIKKELSEN_MEF_ICP_WITH_H3K4ME3_AND_H3K27ME3	MIKKELSEN_MEF_ICP_WITH_H3K4ME3_AND_H3K27ME3		22	0.481201	1.07265	0.370933	0.912151	1	1121	tags=27%, list=7%, signal=29%
HUMMERICH_SKIN_CANCER_PROGRESSION_UP	HUMMERICH_SKIN_CANCER_PROGRESSION_UP		79	0.379642	1.07069	0.319149	0.917161	1	2631	tags=27%, list=17%, signal=32%
GERHOLD_ADIPOGENESIS_UP	GERHOLD_ADIPOGENESIS_UP		41	0.423014	1.06992	0.355392	0.917509	1	2126	tags=22%, list=14%, signal=25%
GAUSSMANN_MLL_AF4_FUSION_TARGETS_A_UP	GAUSSMANN_MLL_AF4_FUSION_TARGETS_A_UP		174	0.336811	1.06887	0.268139	0.919204	1	2274	tags=22%, list=15%, signal=25%
RAMALHO_STEMNESS_DN	RAMALHO_STEMNESS_DN		72	0.38934	1.0675	0.35012	0.922241	1	3822	tags=31%, list=25%, signal=40%
REACTOME_RHO_GTPASE_CYCLE	REACTOME_RHO_GTPASE_CYCLE		403	0.313617	1.06649	0.226852	0.923509	1	3305	tags=23%, list=21%, signal=29%
MEISSNER_NPC_ICP_WITH_H3_UNMETHYLATED	MEISSNER_NPC_ICP_WITH_H3_UNMETHYLATED		16	0.514991	1.066	0.367816	0.922833	1	669	tags=25%, list=4%, signal=26%
GROSS_HYPOXIA_VIA_ELK3_DN	GROSS_HYPOXIA_VIA_ELK3_DN		147	0.347678	1.06579	0.286567	0.920942	1	3030	tags=29%, list=20%, signal=36%
HEVNER_CORTICAL_PLATE_POSTMITOTIC_PROJECTION_NEURONS	HEVNER_CORTICAL_PLATE_POSTMITOTIC_PROJECTION_NEURONS		108	0.356261	1.06507	0.295265	0.920977	1	1183	tags=14%, list=8%, signal=15%
REACTOME_SPHINGOLIPID_DE_NOVO_BIOSYNTHESIS	REACTOME_SPHINGOLIPID_DE_NOVO_BIOSYNTHESIS		32	0.437419	1.06476	0.359813	0.919605	1	852	tags=13%, list=5%, signal=13%
MILI_PSEUDOPODIA_CHEMOTAXIS_DN	MILI_PSEUDOPODIA_CHEMOTAXIS_DN		419	0.315197	1.06465	0.230453	0.917447	1	2791	tags=16%, list=18%, signal=19%
WP_ADIPOGENESIS_GENES	WP_ADIPOGENESIS_GENES		106	0.361701	1.06415	0.289817	0.916757	1	2589	tags=33%, list=17%, signal=39%
UEDA_PERIFERAL_CLOCK	UEDA_PERIFERAL_CLOCK		158	0.343748	1.06403	0.286957	0.914661	1	2849	tags=20%, list=18%, signal=24%
LIU_OVARIAN_CANCER_TUMORS_AND_XENOGRAFTS_KINASES_DN	LIU_OVARIAN_CANCER_TUMORS_AND_XENOGRAFTS_KINASES_DN		26	0.469721	1.06377	0.397802	0.913048	1	3050	tags=42%, list=20%, signal=53%
BIOCARTA_INFLAM_PATHWAY	BIOCARTA_INFLAM_PATHWAY		20	0.480968	1.06206	0.368794	0.917316	1	1980	tags=35%, list=13%, signal=40%
REACTOME_ACTIVATION_OF_KAINATE_RECEPTORS_UPON_GLUTAMATE_BINDING	REACTOME_ACTIVATION_OF_KAINATE_RECEPTORS_UPON_GLUTAMATE_BINDING		25	0.46972	1.06178	0.384248	0.91577	1	263	tags=8%, list=2%, signal=8%
REACTOME_EFFECTS_OF_PIP2_HYDROLYSIS	REACTOME_EFFECTS_OF_PIP2_HYDROLYSIS		22	0.475417	1.06034	0.411379	0.918719	1	3579	tags=45%, list=23%, signal=59%
LANDIS_ERBB2_BREAST_TUMORS_324_UP	LANDIS_ERBB2_BREAST_TUMORS_324_UP		147	0.350066	1.05821	0.298742	0.924517	1	2528	tags=24%, list=16%, signal=29%
REACTOME_SIGNALING_BY_FGFR3	REACTOME_SIGNALING_BY_FGFR3		30	0.442834	1.05821	0.388489	0.92192	1	604	tags=7%, list=4%, signal=7%
MARTORIATI_MDM4_TARGETS_FETAL_LIVER_DN	MARTORIATI_MDM4_TARGETS_FETAL_LIVER_DN		482	0.30548	1.05813	0.220339	0.919656	1	3329	tags=23%, list=21%, signal=28%
WP_FOCAL_ADHESION	WP_FOCAL_ADHESION		165	0.338415	1.05425	0.320242	0.932462	1	1830	tags=16%, list=12%, signal=18%
REACTOME_NEUREXINS_AND_NEUROLIGINS	REACTOME_NEUREXINS_AND_NEUROLIGINS		22	0.468663	1.0539	0.382796	0.931199	1	2531	tags=36%, list=16%, signal=43%
REACTOME_DOWNREGULATION_OF_TGF_BETA_RECEPTOR_SIGNALING	REACTOME_DOWNREGULATION_OF_TGF_BETA_RECEPTOR_SIGNALING		16	0.502101	1.05337	0.422988	0.930691	1	4153	tags=50%, list=27%, signal=68%
YAO_TEMPORAL_RESPONSE_TO_PROGESTERONE_CLUSTER_11	YAO_TEMPORAL_RESPONSE_TO_PROGESTERONE_CLUSTER_11		96	0.362003	1.05266	0.332425	0.93119	1	3945	tags=24%, list=25%, signal=32%
MARTINEZ_RB1_AND_TP53_TARGETS_DN	MARTINEZ_RB1_AND_TP53_TARGETS_DN		493	0.307484	1.05253	0.23913	0.929104	1	1719	tags=12%, list=11%, signal=13%
HESS_TARGETS_OF_HOXA9_AND_MEIS1_DN	HESS_TARGETS_OF_HOXA9_AND_MEIS1_DN		80	0.372055	1.05168	0.340599	0.929779	1	2849	tags=29%, list=18%, signal=35%
REACTOME_PROTEIN_PROTEIN_INTERACTIONS_AT_SYNAPSES	REACTOME_PROTEIN_PROTEIN_INTERACTIONS_AT_SYNAPSES		42	0.413468	1.05165	0.388601	0.927326	1	1293	tags=17%, list=8%, signal=18%
REACTOME_BETA_CATENIN_PHOSPHORYLATION_CASCADE	REACTOME_BETA_CATENIN_PHOSPHORYLATION_CASCADE		17	0.486611	1.05164	0.410023	0.924855	1	5806	tags=47%, list=37%, signal=75%
GALINDO_IMMUNE_RESPONSE_TO_ENTEROTOXIN	GALINDO_IMMUNE_RESPONSE_TO_ENTEROTOXIN		80	0.373721	1.05106	0.344086	0.924487	1	3135	tags=38%, list=20%, signal=47%
IKEDA_MIR1_TARGETS_UP	IKEDA_MIR1_TARGETS_UP		50	0.407275	1.05099	0.36828	0.92221	1	4307	tags=38%, list=28%, signal=52%
GAVIN_FOXP3_TARGETS_CLUSTER_P3	GAVIN_FOXP3_TARGETS_CLUSTER_P3		157	0.33663	1.0509	0.301242	0.919995	1	2719	tags=23%, list=18%, signal=28%
MIKKELSEN_NPC_LCP_WITH_H3K4ME3	MIKKELSEN_NPC_LCP_WITH_H3K4ME3		45	0.407788	1.0501	0.366162	0.92048	1	1226	tags=11%, list=8%, signal=12%
WP_EPO_RECEPTOR_SIGNALING	WP_EPO_RECEPTOR_SIGNALING		24	0.459245	1.04929	0.384956	0.921011	1	4271	tags=54%, list=27%, signal=75%
TORCHIA_TARGETS_OF_EWSR1_FLI1_FUSION_UP	TORCHIA_TARGETS_OF_EWSR1_FLI1_FUSION_UP		266	0.322986	1.04895	0.311189	0.919765	1	2337	tags=21%, list=15%, signal=25%
REACTOME_FLT3_SIGNALING	REACTOME_FLT3_SIGNALING		29	0.445626	1.04649	0.401914	0.926809	1	4519	tags=45%, list=29%, signal=63%
YAO_HOXA10_TARGETS_VIA_PROGESTERONE_UP	YAO_HOXA10_TARGETS_VIA_PROGESTERONE_UP		69	0.377844	1.04437	0.355014	0.932729	1	1666	tags=26%, list=11%, signal=29%
GUO_TARGETS_OF_IRS1_AND_IRS2	GUO_TARGETS_OF_IRS1_AND_IRS2		85	0.362473	1.04432	0.333333	0.930436	1	3892	tags=36%, list=25%, signal=48%
REACTOME_COLLAGEN_FORMATION	REACTOME_COLLAGEN_FORMATION		56	0.394867	1.04384	0.36193	0.929801	1	1711	tags=32%, list=11%, signal=36%
BIOCARTA_CDMAC_PATHWAY	BIOCARTA_CDMAC_PATHWAY		15	0.502083	1.04157	0.417204	0.935798	1	5234	tags=60%, list=34%, signal=90%
BERENJENO_TRANSFORMED_BY_RHOA_FOREVER_UP	BERENJENO_TRANSFORMED_BY_RHOA_FOREVER_UP		17	0.495276	1.04144	0.420131	0.933877	1	3625	tags=53%, list=23%, signal=69%
REACTOME_HDACS_DEACETYLATE_HISTONES	REACTOME_HDACS_DEACETYLATE_HISTONES		22	0.471648	1.04106	0.421286	0.932808	1	3842	tags=41%, list=25%, signal=54%
BERENJENO_TRANSFORMED_BY_RHOA_DN	BERENJENO_TRANSFORMED_BY_RHOA_DN		379	0.309626	1.04011	0.263636	0.933939	1	1852	tags=13%, list=12%, signal=15%
YAO_TEMPORAL_RESPONSE_TO_PROGESTERONE_CLUSTER_2	YAO_TEMPORAL_RESPONSE_TO_PROGESTERONE_CLUSTER_2		46	0.402982	1.03957	0.378571	0.933541	1	2387	tags=30%, list=15%, signal=36%
IWANAGA_CARCINOGENESIS_BY_KRAS_PTEN_UP	IWANAGA_CARCINOGENESIS_BY_KRAS_PTEN_UP		163	0.331332	1.03726	0.361022	0.940318	1	2606	tags=22%, list=17%, signal=26%
REACTOME_CASPASE_ACTIVATION_VIA_DEATH_RECEPTORS_IN_THE_PRESENCE_OF_LIGAND	REACTOME_CASPASE_ACTIVATION_VIA_DEATH_RECEPTORS_IN_THE_PRESENCE_OF_LIGAND		15	0.503111	1.03704	0.440087	0.938675	1	2222	tags=27%, list=14%, signal=31%
REACTOME_RET_SIGNALING	REACTOME_RET_SIGNALING		33	0.427384	1.0369	0.395506	0.936796	1	2692	tags=30%, list=17%, signal=37%
BIOCARTA_EPO_PATHWAY	BIOCARTA_EPO_PATHWAY		19	0.471492	1.03668	0.418391	0.935172	1	4117	tags=42%, list=27%, signal=57%
REACTOME_RAC1_GTPASE_CYCLE	REACTOME_RAC1_GTPASE_CYCLE		164	0.330471	1.03633	0.347578	0.934085	1	3108	tags=23%, list=20%, signal=29%
REACTOME_CD28_DEPENDENT_PI3K_AKT_SIGNALING	REACTOME_CD28_DEPENDENT_PI3K_AKT_SIGNALING		22	0.467424	1.03501	0.418014	0.936745	1	4778	tags=55%, list=31%, signal=79%
REACTOME_VOLTAGE_GATED_POTASSIUM_CHANNELS	REACTOME_VOLTAGE_GATED_POTASSIUM_CHANNELS		18	0.483088	1.03409	0.41704	0.937942	1	2223	tags=50%, list=14%, signal=58%
KAMIKUBO_MYELOID_MN1_NETWORK	KAMIKUBO_MYELOID_MN1_NETWORK		19	0.471618	1.03366	0.417411	0.937176	1	1109	tags=16%, list=7%, signal=17%
QI_HYPOXIA	QI_HYPOXIA		125	0.344998	1.03286	0.373563	0.937885	1	3220	tags=33%, list=21%, signal=41%
BURTON_ADIPOGENESIS_PEAK_AT_8HR	BURTON_ADIPOGENESIS_PEAK_AT_8HR		39	0.416619	1.03208	0.378973	0.938431	1	3326	tags=23%, list=21%, signal=29%
GERY_CEBP_TARGETS	GERY_CEBP_TARGETS		119	0.346763	1.03044	0.379888	0.94204	1	2193	tags=24%, list=14%, signal=27%
BIOCARTA_IGF1_PATHWAY	BIOCARTA_IGF1_PATHWAY		20	0.476319	1.02967	0.447137	0.942276	1	5411	tags=50%, list=35%, signal=77%
IVANOVA_HEMATOPOIESIS_STEM_CELL_LONG_TERM	IVANOVA_HEMATOPOIESIS_STEM_CELL_LONG_TERM		190	0.320466	1.02655	0.354938	0.951908	1	2274	tags=26%, list=15%, signal=30%
REACTOME_RHO_GTPASES_ACTIVATE_PKNS	REACTOME_RHO_GTPASES_ACTIVATE_PKNS		22	0.46623	1.02637	0.42369	0.950246	1	4176	tags=32%, list=27%, signal=43%
REACTOME_CASPASE_ACTIVATION_VIA_EXTRINSIC_APOPTOTIC_SIGNALLING_PATHWAY	REACTOME_CASPASE_ACTIVATION_VIA_EXTRINSIC_APOPTOTIC_SIGNALLING_PATHWAY		18	0.474211	1.02277	0.459954	0.961639	1	2222	tags=22%, list=14%, signal=26%
REACTOME_RHOG_GTPASE_CYCLE	REACTOME_RHOG_GTPASE_CYCLE		71	0.369632	1.02207	0.390374	0.961948	1	3950	tags=30%, list=25%, signal=39%
WP_MICRORNAS_IN_CARDIOMYOCYTE_HYPERTROPHY	WP_MICRORNAS_IN_CARDIOMYOCYTE_HYPERTROPHY		75	0.365491	1.02074	0.372093	0.964591	1	3692	tags=32%, list=24%, signal=42%
BRIDEAU_IMPRINTED_GENES	BRIDEAU_IMPRINTED_GENES		55	0.380308	1.02003	0.41604	0.964999	1	1391	tags=22%, list=9%, signal=24%
YAO_TEMPORAL_RESPONSE_TO_PROGESTERONE_CLUSTER_15	YAO_TEMPORAL_RESPONSE_TO_PROGESTERONE_CLUSTER_15		34	0.417775	1.01992	0.414027	0.963007	1	2273	tags=21%, list=15%, signal=24%
REACTOME_PLATELET_SENSITIZATION_BY_LDL	REACTOME_PLATELET_SENSITIZATION_BY_LDL		17	0.484385	1.01872	0.453744	0.965129	1	2567	tags=18%, list=17%, signal=21%
RAY_TUMORIGENESIS_BY_ERBB2_CDC25A_UP	RAY_TUMORIGENESIS_BY_ERBB2_CDC25A_UP		161	0.326481	1.01871	0.391045	0.962776	1	1681	tags=17%, list=11%, signal=19%
REACTOME_MET_ACTIVATES_PTK2_SIGNALING	REACTOME_MET_ACTIVATES_PTK2_SIGNALING		19	0.471708	1.01757	0.426009	0.964705	1	1825	tags=26%, list=12%, signal=30%
SANSOM_APC_MYC_TARGETS	SANSOM_APC_MYC_TARGETS		233	0.314427	1.01553	0.396552	0.969679	1	3539	tags=20%, list=23%, signal=26%
BIOCARTA_TNFR2_PATHWAY	BIOCARTA_TNFR2_PATHWAY		17	0.466439	1.01405	0.451965	0.972937	1	2771	tags=29%, list=18%, signal=36%
REACTOME_REGULATION_OF_LIPID_METABOLISM_BY_PPARALPHA	REACTOME_REGULATION_OF_LIPID_METABOLISM_BY_PPARALPHA		15	0.495083	1.01382	0.468271	0.971387	1	5336	tags=67%, list=34%, signal=101%
YAO_TEMPORAL_RESPONSE_TO_PROGESTERONE_CLUSTER_8	YAO_TEMPORAL_RESPONSE_TO_PROGESTERONE_CLUSTER_8		47	0.400104	1.01336	0.429319	0.970614	1	2370	tags=30%, list=15%, signal=35%
GAUSSMANN_MLL_AF4_FUSION_TARGETS_C_UP	GAUSSMANN_MLL_AF4_FUSION_TARGETS_C_UP		160	0.327756	1.01298	0.434084	0.969738	1	3027	tags=27%, list=19%, signal=33%
MIKKELSEN_IPS_WITH_HCP_H3K27ME3	MIKKELSEN_IPS_WITH_HCP_H3K27ME3		35	0.412891	1.01264	0.430318	0.96864	1	1677	tags=40%, list=11%, signal=45%
QI_HYPOXIA_TARGETS_OF_HIF1A_AND_FOXA2	QI_HYPOXIA_TARGETS_OF_HIF1A_AND_FOXA2		32	0.412042	1.01231	0.414458	0.967528	1	3233	tags=28%, list=21%, signal=35%
WP_IL2_SIGNALING_PATHWAY	WP_IL2_SIGNALING_PATHWAY		74	0.361269	1.01128	0.406736	0.969044	1	5051	tags=46%, list=33%, signal=68%
WP_PRIMARY_FOCAL_SEGMENTAL_GLOMERULOSCLEROSIS_FSGS	WP_PRIMARY_FOCAL_SEGMENTAL_GLOMERULOSCLEROSIS_FSGS		60	0.378442	1.01099	0.4375	0.967841	1	2122	tags=17%, list=14%, signal=19%
BIOCARTA_IL2RB_PATHWAY	BIOCARTA_IL2RB_PATHWAY		35	0.411157	1.01074	0.452323	0.966427	1	4518	tags=43%, list=29%, signal=60%
BIOCARTA_TGFB_PATHWAY	BIOCARTA_TGFB_PATHWAY		17	0.486715	1.01035	0.478936	0.965559	1	3692	tags=53%, list=24%, signal=69%
DARWICHE_PAPILLOMA_RISK_HIGH_UP	DARWICHE_PAPILLOMA_RISK_HIGH_UP		129	0.332435	1.00899	0.396067	0.968485	1	1488	tags=12%, list=10%, signal=14%
LIM_MAMMARY_LUMINAL_MATURE_DN	LIM_MAMMARY_LUMINAL_MATURE_DN		78	0.352671	1.00844	0.443526	0.968159	1	2023	tags=22%, list=13%, signal=25%
REACTOME_CTLA4_INHIBITORY_SIGNALING	REACTOME_CTLA4_INHIBITORY_SIGNALING		21	0.459563	1.00778	0.442797	0.968259	1	5899	tags=57%, list=38%, signal=92%
GROSS_HYPOXIA_VIA_ELK3_AND_HIF1A_DN	GROSS_HYPOXIA_VIA_ELK3_AND_HIF1A_DN		103	0.344874	1.00719	0.432507	0.968109	1	2068	tags=13%, list=13%, signal=14%
SCHLINGEMANN_SKIN_CARCINOGENESIS_TPA_UP	SCHLINGEMANN_SKIN_CARCINOGENESIS_TPA_UP		31	0.417007	1.0062	0.447619	0.969682	1	3733	tags=35%, list=24%, signal=47%
SCHLINGEMANN_SKIN_CARCINOGENESIS_TPA_DN	SCHLINGEMANN_SKIN_CARCINOGENESIS_TPA_DN		23	0.447571	1.0062	0.444186	0.967368	1	2016	tags=26%, list=13%, signal=30%
RAO_BOUND_BY_SALL4_ISOFORM_A	RAO_BOUND_BY_SALL4_ISOFORM_A		134	0.332942	1.00466	0.401163	0.971029	1	1520	tags=18%, list=10%, signal=20%
WOTTON_RUNX_TARGETS_UP	WOTTON_RUNX_TARGETS_UP		17	0.474335	1.00382	0.449339	0.971929	1	1548	tags=18%, list=10%, signal=20%
WP_ESC_PLURIPOTENCY_PATHWAYS	WP_ESC_PLURIPOTENCY_PATHWAYS		83	0.352227	1.00363	0.428571	0.970406	1	2065	tags=23%, list=13%, signal=26%
REACTOME_REGULATION_OF_TP53_ACTIVITY_THROUGH_ACETYLATION	REACTOME_REGULATION_OF_TP53_ACTIVITY_THROUGH_ACETYLATION		29	0.419543	1.00335	0.45977	0.969335	1	5018	tags=41%, list=32%, signal=61%
REACTOME_METABOLISM_OF_FAT_SOLUBLE_VITAMINS	REACTOME_METABOLISM_OF_FAT_SOLUBLE_VITAMINS		34	0.421363	1.00223	0.454988	0.971486	1	2023	tags=26%, list=13%, signal=30%
KUNINGER_IGF1_VS_PDGFB_TARGETS_DN	KUNINGER_IGF1_VS_PDGFB_TARGETS_DN		39	0.402617	1.0007	0.435961	0.975178	1	353	tags=5%, list=2%, signal=5%
HEVNER_INTERMEDIATE_ZONE_AND_UP_POSTMITOTIC_NEURONS	HEVNER_INTERMEDIATE_ZONE_AND_UP_POSTMITOTIC_NEURONS		54	0.37917	0.99975	0.447368	0.976676	1	1742	tags=30%, list=11%, signal=33%
TERAO_AOX4_TARGETS_HG_UP	TERAO_AOX4_TARGETS_HG_UP		27	0.427811	0.998686	0.45977	0.978475	1	4141	tags=37%, list=27%, signal=50%
BIOCARTA_BIOPEPTIDES_PATHWAY	BIOCARTA_BIOPEPTIDES_PATHWAY		25	0.435611	0.997731	0.460648	0.979811	1	4934	tags=48%, list=32%, signal=70%
REACTOME_IKK_COMPLEX_RECRUITMENT_MEDIATED_BY_RIP1	REACTOME_IKK_COMPLEX_RECRUITMENT_MEDIATED_BY_RIP1		23	0.443236	0.995174	0.488636	0.98697	1	2222	tags=22%, list=14%, signal=25%
LIANG_HEMATOPOIESIS_STEM_CELL_NUMBER_QTL	LIANG_HEMATOPOIESIS_STEM_CELL_NUMBER_QTL		15	0.477477	0.994464	0.481953	0.987447	1	1101	tags=13%, list=7%, signal=14%
ONGUSAHA_TP53_TARGETS	ONGUSAHA_TP53_TARGETS		36	0.409574	0.994385	0.46028	0.985475	1	2320	tags=33%, list=15%, signal=39%
REACTOME_INTERLEUKIN_6_FAMILY_SIGNALING	REACTOME_INTERLEUKIN_6_FAMILY_SIGNALING		18	0.457864	0.993289	0.502128	0.987285	1	4371	tags=61%, list=28%, signal=85%
SEKI_INFLAMMATORY_RESPONSE_LPS_DN	SEKI_INFLAMMATORY_RESPONSE_LPS_DN		20	0.44947	0.992827	0.486111	0.9868	1	1509	tags=25%, list=10%, signal=28%
REACTOME_INTERLEUKIN_2_FAMILY_SIGNALING	REACTOME_INTERLEUKIN_2_FAMILY_SIGNALING		30	0.411878	0.992281	0.450893	0.986613	1	4518	tags=57%, list=29%, signal=80%
HORTON_SREBF_TARGETS	HORTON_SREBF_TARGETS		24	0.43637	0.992062	0.497727	0.985215	1	4606	tags=42%, list=30%, signal=59%
BYSTROEM_CORRELATED_WITH_IL5_DN	BYSTROEM_CORRELATED_WITH_IL5_DN		60	0.366806	0.99049	0.47013	0.988811	1	5742	tags=58%, list=37%, signal=92%
BIOCARTA_ATM_PATHWAY	BIOCARTA_ATM_PATHWAY		18	0.475532	0.989119	0.484234	0.99172	1	5051	tags=61%, list=33%, signal=90%
WP_TYPE_II_INTERFERON_SIGNALING_IFNG	WP_TYPE_II_INTERFERON_SIGNALING_IFNG		30	0.417999	0.989087	0.496614	0.989594	1	2981	tags=30%, list=19%, signal=37%
HEVNER_CORTEX_CAUDAL_VENTRICULAR_ZONE	HEVNER_CORTEX_CAUDAL_VENTRICULAR_ZONE		37	0.397329	0.986839	0.470443	0.996091	1	2641	tags=43%, list=17%, signal=52%
INGRAM_SHH_TARGETS_DN	INGRAM_SHH_TARGETS_DN		58	0.369343	0.985154	0.475578	1	1	596	tags=9%, list=4%, signal=9%
REACTOME_RHOC_GTPASE_CYCLE	REACTOME_RHOC_GTPASE_CYCLE		70	0.359921	0.984034	0.47185	1	1	3224	tags=31%, list=21%, signal=39%
OUYANG_PROSTATE_CANCER_PROGRESSION_UP	OUYANG_PROSTATE_CANCER_PROGRESSION_UP		20	0.446421	0.983589	0.502146	1	1	3809	tags=50%, list=25%, signal=66%
FOSTER_TOLERANT_MACROPHAGE_DN	FOSTER_TOLERANT_MACROPHAGE_DN		407	0.28985	0.983375	0.5125	1	1	2654	tags=23%, list=17%, signal=27%
WP_ID_SIGNALING_PATHWAY	WP_ID_SIGNALING_PATHWAY		41	0.389944	0.982303	0.488688	1	1	528	tags=7%, list=3%, signal=8%
REACTOME_HEPARAN_SULFATE_HEPARIN_HS_GAG_METABOLISM	REACTOME_HEPARAN_SULFATE_HEPARIN_HS_GAG_METABOLISM		39	0.394968	0.981303	0.462287	1	1	1935	tags=26%, list=12%, signal=29%
HEVNER_CORTEX_RADIAL_GLIA_PROGENITORS	HEVNER_CORTEX_RADIAL_GLIA_PROGENITORS		397	0.287278	0.978447	0.541833	1	1	1357	tags=6%, list=9%, signal=6%
REACTOME_DISASSEMBLY_OF_THE_DESTRUCTION_COMPLEX_AND_RECRUITMENT_OF_AXIN_TO_THE_MEMBRANE	REACTOME_DISASSEMBLY_OF_THE_DESTRUCTION_COMPLEX_AND_RECRUITMENT_OF_AXIN_TO_THE_MEMBRANE		26	0.423284	0.977198	0.480187	1	1	2567	tags=23%, list=17%, signal=28%
REACTOME_RUNX1_INTERACTS_WITH_CO_FACTORS_WHOSE_PRECISE_EFFECT_ON_RUNX1_TARGETS_IS_NOT_KNOWN	REACTOME_RUNX1_INTERACTS_WITH_CO_FACTORS_WHOSE_PRECISE_EFFECT_ON_RUNX1_TARGETS_IS_NOT_KNOWN		34	0.39886	0.975753	0.513382	1	1	5411	tags=56%, list=35%, signal=86%
YAO_TEMPORAL_RESPONSE_TO_PROGESTERONE_CLUSTER_16	YAO_TEMPORAL_RESPONSE_TO_PROGESTERONE_CLUSTER_16		65	0.355171	0.973745	0.490862	1	1	2454	tags=25%, list=16%, signal=29%
RASHI_NFKB1_TARGETS	RASHI_NFKB1_TARGETS		19	0.45138	0.973166	0.506522	1	1	3853	tags=53%, list=25%, signal=70%
GOBERT_CORE_OLIGODENDROCYTE_DIFFERENTIATION	GOBERT_CORE_OLIGODENDROCYTE_DIFFERENTIATION		38	0.391748	0.973014	0.487437	1	1	2253	tags=26%, list=15%, signal=31%
MARTINEZ_RB1_TARGETS_DN	MARTINEZ_RB1_TARGETS_DN		464	0.282307	0.970804	0.588235	1	1	2443	tags=16%, list=16%, signal=19%
REACTOME_EPH_EPHRIN_MEDIATED_REPULSION_OF_CELLS	REACTOME_EPH_EPHRIN_MEDIATED_REPULSION_OF_CELLS		30	0.406851	0.97075	0.495575	1	1	1815	tags=27%, list=12%, signal=30%
CADWELL_ATG16L1_TARGETS_DN	CADWELL_ATG16L1_TARGETS_DN		63	0.363255	0.970561	0.522788	1	1	2387	tags=30%, list=15%, signal=35%
REACTOME_GOLGI_ASSOCIATED_VESICLE_BIOGENESIS	REACTOME_GOLGI_ASSOCIATED_VESICLE_BIOGENESIS		53	0.364244	0.968139	0.481752	1	1	4913	tags=38%, list=32%, signal=55%
YAO_TEMPORAL_RESPONSE_TO_PROGESTERONE_CLUSTER_1	YAO_TEMPORAL_RESPONSE_TO_PROGESTERONE_CLUSTER_1		58	0.359877	0.968006	0.484694	1	1	2857	tags=34%, list=18%, signal=42%
REACTOME_NEGATIVE_REGULATION_OF_THE_PI3K_AKT_NETWORK	REACTOME_NEGATIVE_REGULATION_OF_THE_PI3K_AKT_NETWORK		86	0.33327	0.967554	0.498638	1	1	2796	tags=27%, list=18%, signal=32%
REACTOME_SIGNALING_BY_RECEPTOR_TYROSINE_KINASES	REACTOME_SIGNALING_BY_RECEPTOR_TYROSINE_KINASES		344	0.288413	0.966928	0.561538	1	1	2581	tags=18%, list=17%, signal=21%
DELASERNA_MYOD_TARGETS_UP	DELASERNA_MYOD_TARGETS_UP		76	0.341803	0.966122	0.527851	1	1	912	tags=9%, list=6%, signal=10%
REACTOME_VISUAL_PHOTOTRANSDUCTION	REACTOME_VISUAL_PHOTOTRANSDUCTION		67	0.353154	0.965989	0.501292	1	1	1136	tags=15%, list=7%, signal=16%
IVANOVA_HEMATOPOIESIS_STEM_CELL	IVANOVA_HEMATOPOIESIS_STEM_CELL		161	0.312842	0.965983	0.538922	1	1	1694	tags=19%, list=11%, signal=21%
REACTOME_RHO_GTPASES_ACTIVATE_PAKS	REACTOME_RHO_GTPASES_ACTIVATE_PAKS		21	0.425889	0.964992	0.492632	1	1	928	tags=14%, list=6%, signal=15%
WP_EICOSANOID_METABOLISM_VIA_CYCLOOXYGENASES_COX	WP_EICOSANOID_METABOLISM_VIA_CYCLOOXYGENASES_COX		23	0.427684	0.963949	0.527233	1	1	2932	tags=26%, list=19%, signal=32%
REACTOME_SYNTHESIS_OF_PIPS_AT_THE_PLASMA_MEMBRANE	REACTOME_SYNTHESIS_OF_PIPS_AT_THE_PLASMA_MEMBRANE		49	0.357063	0.963904	0.506112	1	1	4847	tags=47%, list=31%, signal=68%
NEMETH_INFLAMMATORY_RESPONSE_LPS_UP	NEMETH_INFLAMMATORY_RESPONSE_LPS_UP		88	0.3297	0.96375	0.516484	1	1	3692	tags=32%, list=24%, signal=42%
BIOCARTA_PDGF_PATHWAY	BIOCARTA_PDGF_PATHWAY		28	0.400936	0.963653	0.507973	1	1	3879	tags=43%, list=25%, signal=57%
REACTOME_EPHRIN_SIGNALING	REACTOME_EPHRIN_SIGNALING		16	0.45771	0.962261	0.534442	1	1	645	tags=13%, list=4%, signal=13%
REACTOME_TRAF6_MEDIATED_INDUCTION_OF_TAK1_COMPLEX_WITHIN_TLR4_COMPLEX	REACTOME_TRAF6_MEDIATED_INDUCTION_OF_TAK1_COMPLEX_WITHIN_TLR4_COMPLEX		16	0.458101	0.961977	0.539352	1	1	2854	tags=38%, list=18%, signal=46%
LEE_AGING_NEOCORTEX_DN	LEE_AGING_NEOCORTEX_DN		52	0.361602	0.961021	0.536585	1	1	2746	tags=33%, list=18%, signal=40%
REACTOME_MAPK_FAMILY_SIGNALING_CASCADES	REACTOME_MAPK_FAMILY_SIGNALING_CASCADES		259	0.293611	0.960988	0.57971	1	1	2597	tags=16%, list=17%, signal=19%
BERENJENO_TRANSFORMED_BY_RHOA_REVERSIBLY_DN	BERENJENO_TRANSFORMED_BY_RHOA_REVERSIBLY_DN		28	0.413436	0.960909	0.489461	1	1	895	tags=14%, list=6%, signal=15%
WP_CHOLESTEROL_BIOSYNTHESIS	WP_CHOLESTEROL_BIOSYNTHESIS		15	0.453389	0.958314	0.538136	1	1	4210	tags=40%, list=27%, signal=55%
BIOCARTA_IGF1MTOR_PATHWAY	BIOCARTA_IGF1MTOR_PATHWAY		17	0.453406	0.957548	0.520256	1	1	4700	tags=41%, list=30%, signal=59%
WP_WNT_SIGNALING_PATHWAY_WP403	WP_WNT_SIGNALING_PATHWAY_WP403		47	0.373963	0.956179	0.544153	1	1	2897	tags=36%, list=19%, signal=44%
REACTOME_NERVOUS_SYSTEM_DEVELOPMENT	REACTOME_NERVOUS_SYSTEM_DEVELOPMENT		234	0.292471	0.955372	0.59661	1	1	1872	tags=18%, list=12%, signal=20%
LIANG_HEMATOPOIESIS_STEM_CELL_NUMBER_SMALL_VS_HUGE_UP	LIANG_HEMATOPOIESIS_STEM_CELL_NUMBER_SMALL_VS_HUGE_UP		41	0.379866	0.954057	0.532731	1	1	1833	tags=17%, list=12%, signal=19%
NEMETH_INFLAMMATORY_RESPONSE_LPS_DN	NEMETH_INFLAMMATORY_RESPONSE_LPS_DN		31	0.403209	0.953478	0.547945	1	1	3601	tags=35%, list=23%, signal=46%
MILI_PSEUDOPODIA	MILI_PSEUDOPODIA		47	0.366881	0.953358	0.520681	1	1	2979	tags=23%, list=19%, signal=29%
BOYLAN_MULTIPLE_MYELOMA_C_D_UP	BOYLAN_MULTIPLE_MYELOMA_C_D_UP		137	0.313176	0.953096	0.582583	1	1	2602	tags=17%, list=17%, signal=20%
MCBRYAN_PUBERTAL_BREAST_5_6WK_UP	MCBRYAN_PUBERTAL_BREAST_5_6WK_UP		102	0.326002	0.952151	0.557214	1	1	890	tags=9%, list=6%, signal=9%
REACTOME_HS_GAG_BIOSYNTHESIS	REACTOME_HS_GAG_BIOSYNTHESIS		21	0.427878	0.951657	0.544811	1	1	1935	tags=33%, list=12%, signal=38%
PLASARI_TGFB1_TARGETS_10HR_DN	PLASARI_TGFB1_TARGETS_10HR_DN		211	0.295757	0.951137	0.61165	1	1	2705	tags=27%, list=17%, signal=32%
REACTOME_RAB_GEFS_EXCHANGE_GTP_FOR_GDP_ON_RABS	REACTOME_RAB_GEFS_EXCHANGE_GTP_FOR_GDP_ON_RABS		88	0.333983	0.95055	0.568306	1	1	4209	tags=30%, list=27%, signal=40%
WANG_TARGETS_OF_MLL_CBP_FUSION_UP	WANG_TARGETS_OF_MLL_CBP_FUSION_UP		43	0.378422	0.949912	0.535802	1	1	3523	tags=28%, list=23%, signal=36%
YAMAZAKI_TCEB3_TARGETS_UP	YAMAZAKI_TCEB3_TARGETS_UP		156	0.305914	0.949214	0.589744	1	1	1762	tags=19%, list=11%, signal=21%
HOWLIN_CITED1_TARGETS_1_DN	HOWLIN_CITED1_TARGETS_1_DN		36	0.381627	0.948978	0.540609	1	1	1053	tags=14%, list=7%, signal=15%
SERVITJA_LIVER_HNF1A_TARGETS_DN	SERVITJA_LIVER_HNF1A_TARGETS_DN		99	0.331897	0.948854	0.562674	1	1	1338	tags=16%, list=9%, signal=18%
MATZUK_MALE_REPRODUCTION_SERTOLI	MATZUK_MALE_REPRODUCTION_SERTOLI		20	0.419812	0.948612	0.563474	1	1	1418	tags=20%, list=9%, signal=22%
STARK_HYPPOCAMPUS_22Q11_DELETION_DN	STARK_HYPPOCAMPUS_22Q11_DELETION_DN		22	0.427936	0.94605	0.534091	1	1	302	tags=5%, list=2%, signal=5%
REACTOME_APOPTOTIC_CLEAVAGE_OF_CELLULAR_PROTEINS	REACTOME_APOPTOTIC_CLEAVAGE_OF_CELLULAR_PROTEINS		34	0.377641	0.945412	0.535398	1	1	1480	tags=12%, list=10%, signal=13%
REACTOME_CHONDROITIN_SULFATE_DERMATAN_SULFATE_METABOLISM	REACTOME_CHONDROITIN_SULFATE_DERMATAN_SULFATE_METABOLISM		42	0.37283	0.944683	0.560096	1	1	2379	tags=21%, list=15%, signal=25%
REACTOME_SENSORY_PERCEPTION	REACTOME_SENSORY_PERCEPTION		72	0.337748	0.943669	0.585052	1	1	1136	tags=14%, list=7%, signal=15%
POS_HISTAMINE_RESPONSE_NETWORK	POS_HISTAMINE_RESPONSE_NETWORK		27	0.401421	0.942284	0.513127	1	1	4358	tags=37%, list=28%, signal=51%
REACTOME_TIE2_SIGNALING	REACTOME_TIE2_SIGNALING		16	0.45688	0.942249	0.543933	1	1	4693	tags=50%, list=30%, signal=72%
MCGOWAN_RSP6_TARGETS_UP	MCGOWAN_RSP6_TARGETS_UP		16	0.451299	0.942101	0.547945	1	1	1226	tags=19%, list=8%, signal=20%
REACTOME_N_GLYCAN_ANTENNAE_ELONGATION_IN_THE_MEDIAL_TRANS_GOLGI	REACTOME_N_GLYCAN_ANTENNAE_ELONGATION_IN_THE_MEDIAL_TRANS_GOLGI		19	0.433416	0.942044	0.552381	1	1	2957	tags=32%, list=19%, signal=39%
REACTOME_EPH_EPHRIN_SIGNALING	REACTOME_EPH_EPHRIN_SIGNALING		57	0.344419	0.941651	0.57289	1	1	1815	tags=16%, list=12%, signal=18%
MA_MYELOID_DIFFERENTIATION_DN	MA_MYELOID_DIFFERENTIATION_DN		39	0.385077	0.940559	0.555288	1	1	1987	tags=28%, list=13%, signal=32%
REACTOME_SYNTHESIS_OF_IP3_AND_IP4_IN_THE_CYTOSOL	REACTOME_SYNTHESIS_OF_IP3_AND_IP4_IN_THE_CYTOSOL		26	0.401988	0.940099	0.565121	1	1	3481	tags=42%, list=22%, signal=54%
MCCLUNG_CREB1_TARGETS_DN	MCCLUNG_CREB1_TARGETS_DN		48	0.358334	0.938623	0.581633	1	1	2262	tags=25%, list=15%, signal=29%
HEVNER_CORTEX_APICAL_AND_BASAL_INTERMEDIATE_PROGENITOR_CELLS	HEVNER_CORTEX_APICAL_AND_BASAL_INTERMEDIATE_PROGENITOR_CELLS		52	0.355772	0.938378	0.559278	1	1	717	tags=10%, list=5%, signal=10%
REACTOME_NEUROTRANSMITTER_RELEASE_CYCLE	REACTOME_NEUROTRANSMITTER_RELEASE_CYCLE		33	0.38082	0.937183	0.565012	1	1	2073	tags=15%, list=13%, signal=17%
MORI_SMALL_PRE_BII_LYMPHOCYTE_UP	MORI_SMALL_PRE_BII_LYMPHOCYTE_UP		70	0.338593	0.934002	0.569682	1	1	2943	tags=24%, list=19%, signal=30%
MARTORIATI_MDM4_TARGETS_FETAL_LIVER_UP	MARTORIATI_MDM4_TARGETS_FETAL_LIVER_UP		217	0.288082	0.933937	0.666667	1	1	1989	tags=14%, list=13%, signal=16%
REACTOME_NEUTROPHIL_DEGRANULATION	REACTOME_NEUTROPHIL_DEGRANULATION		459	0.273961	0.933688	0.782609	1	1	2544	tags=12%, list=16%, signal=14%
HUMMERICH_MALIGNANT_SKIN_TUMOR_DN	HUMMERICH_MALIGNANT_SKIN_TUMOR_DN		15	0.454783	0.933561	0.576659	1	1	3148	tags=40%, list=20%, signal=50%
REACTOME_RHOH_GTPASE_CYCLE	REACTOME_RHOH_GTPASE_CYCLE		34	0.392762	0.933131	0.590244	1	1	3068	tags=21%, list=20%, signal=26%
REACTOME_MET_PROMOTES_CELL_MOTILITY	REACTOME_MET_PROMOTES_CELL_MOTILITY		30	0.395596	0.930418	0.563981	1	1	2214	tags=20%, list=14%, signal=23%
REACTOME_REGULATION_OF_TP53_ACTIVITY_THROUGH_PHOSPHORYLATION	REACTOME_REGULATION_OF_TP53_ACTIVITY_THROUGH_PHOSPHORYLATION		88	0.330734	0.930345	0.598997	1	1	3571	tags=20%, list=23%, signal=26%
REACTOME_METABOLISM_OF_VITAMINS_AND_COFACTORS	REACTOME_METABOLISM_OF_VITAMINS_AND_COFACTORS		150	0.307497	0.929942	0.622356	1	1	2124	tags=12%, list=14%, signal=14%
WP_OXIDATIVE_DAMAGE_RESPONSE	WP_OXIDATIVE_DAMAGE_RESPONSE		35	0.381156	0.929684	0.574803	1	1	2481	tags=20%, list=16%, signal=24%
WANG_LSD1_TARGETS_UP	WANG_LSD1_TARGETS_UP		22	0.417031	0.929213	0.563474	1	1	2273	tags=23%, list=15%, signal=27%
SHIN_B_CELL_LYMPHOMA_CLUSTER_8	SHIN_B_CELL_LYMPHOMA_CLUSTER_8		36	0.370412	0.927566	0.57767	1	1	2981	tags=25%, list=19%, signal=31%
BIOCARTA_PML_PATHWAY	BIOCARTA_PML_PATHWAY		17	0.434103	0.925595	0.577342	1	1	6306	tags=59%, list=41%, signal=99%
TERAMOTO_OPN_TARGETS_CLUSTER_7	TERAMOTO_OPN_TARGETS_CLUSTER_7		17	0.432604	0.925439	0.556561	1	1	1228	tags=12%, list=8%, signal=13%
SANSOM_APC_TARGETS_UP	SANSOM_APC_TARGETS_UP		119	0.305376	0.923812	0.669468	1	1	1376	tags=11%, list=9%, signal=12%
REACTOME_SIGNALING_BY_ROBO_RECEPTORS	REACTOME_SIGNALING_BY_ROBO_RECEPTORS		20	0.426202	0.92355	0.569565	1	1	618	tags=15%, list=4%, signal=16%
REACTOME_EPHB_MEDIATED_FORWARD_SIGNALING	REACTOME_EPHB_MEDIATED_FORWARD_SIGNALING		34	0.381704	0.920017	0.585308	1	1	3068	tags=24%, list=20%, signal=29%
MIKKELSEN_NPC_ICP_WITH_H3K4ME3	MIKKELSEN_NPC_ICP_WITH_H3K4ME3		412	0.266774	0.919664	0.836283	1	1	2183	tags=14%, list=14%, signal=15%
CHEBOTAEV_GR_TARGETS_DN	CHEBOTAEV_GR_TARGETS_DN		97	0.314913	0.918556	0.653165	1	1	2116	tags=28%, list=14%, signal=32%
CASTELLANO_NRAS_TARGETS_UP	CASTELLANO_NRAS_TARGETS_UP		75	0.323007	0.915853	0.643243	1	1	2191	tags=21%, list=14%, signal=25%
WP_FATTY_ACID_BIOSYNTHESIS	WP_FATTY_ACID_BIOSYNTHESIS		22	0.413855	0.915538	0.591224	1	1	3458	tags=27%, list=22%, signal=35%
HEVNER_INTERMEDIATE_ZONE_AND_UP_POSTMITOTIC_PROJECTION_NEURONS	HEVNER_INTERMEDIATE_ZONE_AND_UP_POSTMITOTIC_PROJECTION_NEURONS		42	0.35925	0.914169	0.613744	1	1	1775	tags=24%, list=11%, signal=27%
MIKKELSEN_MEF_LCP_WITH_H3K27ME3	MIKKELSEN_MEF_LCP_WITH_H3K27ME3		37	0.363467	0.912135	0.595794	1	1	938	tags=19%, list=6%, signal=20%
GESERICK_TERT_TARGETS_DN	GESERICK_TERT_TARGETS_DN		21	0.411346	0.910646	0.56582	1	1	2796	tags=67%, list=18%, signal=81%
MARTINEZ_TP53_TARGETS_DN	MARTINEZ_TP53_TARGETS_DN		493	0.264245	0.909553	0.892857	1	1	2310	tags=15%, list=15%, signal=18%
ICHIBA_GRAFT_VERSUS_HOST_DISEASE_D7_UP	ICHIBA_GRAFT_VERSUS_HOST_DISEASE_D7_UP		118	0.300178	0.909401	0.672043	1	1	2644	tags=20%, list=17%, signal=24%
WP_GPCRS_ODORANT	WP_GPCRS_ODORANT		59	0.33198	0.909354	0.667494	1	1	1127	tags=17%, list=7%, signal=18%
CHANGOLKAR_H2AFY_TARGETS_DN	CHANGOLKAR_H2AFY_TARGETS_DN		40	0.364351	0.908889	0.619048	1	1	1418	tags=15%, list=9%, signal=16%
STEARMAN_TUMOR_FIELD_EFFECT_UP	STEARMAN_TUMOR_FIELD_EFFECT_UP		37	0.374645	0.908489	0.618823	1	1	2177	tags=22%, list=14%, signal=25%
REACTOME_ACYL_CHAIN_REMODELLING_OF_PC	REACTOME_ACYL_CHAIN_REMODELLING_OF_PC		18	0.434598	0.908137	0.608392	1	1	1560	tags=28%, list=10%, signal=31%
BANG_VERTEPORFIN_ENDOMETRIAL_CANCER_CELLS_UP	BANG_VERTEPORFIN_ENDOMETRIAL_CANCER_CELLS_UP		18	0.420539	0.90805	0.598699	1	1	2122	tags=33%, list=14%, signal=39%
BURTON_ADIPOGENESIS_8	BURTON_ADIPOGENESIS_8		72	0.329595	0.907062	0.648352	1	1	481	tags=6%, list=3%, signal=6%
AFFAR_YY1_TARGETS_DN	AFFAR_YY1_TARGETS_DN		214	0.281185	0.906434	0.791809	1	1	860	tags=7%, list=6%, signal=7%
REACTOME_RHOQ_GTPASE_CYCLE	REACTOME_RHOQ_GTPASE_CYCLE		57	0.340421	0.906279	0.627451	1	1	3187	tags=30%, list=21%, signal=37%
WP_IL7_SIGNALING_PATHWAY	WP_IL7_SIGNALING_PATHWAY		42	0.353601	0.90494	0.605	1	1	5112	tags=48%, list=33%, signal=71%
BERENJENO_ROCK_SIGNALING_NOT_VIA_RHOA_UP	BERENJENO_ROCK_SIGNALING_NOT_VIA_RHOA_UP		24	0.386989	0.904204	0.605327	1	1	681	tags=13%, list=4%, signal=13%
REACTOME_TRANSCRIPTIONAL_REGULATION_BY_THE_AP_2_TFAP2_FAMILY_OF_TRANSCRIPTION_FACTORS	REACTOME_TRANSCRIPTIONAL_REGULATION_BY_THE_AP_2_TFAP2_FAMILY_OF_TRANSCRIPTION_FACTORS		17	0.432982	0.902647	0.59436	1	1	1893	tags=29%, list=12%, signal=33%
WP_LUNG_FIBROSIS	WP_LUNG_FIBROSIS		52	0.342154	0.902013	0.653944	1	1	1233	tags=19%, list=8%, signal=21%
LEE_CALORIE_RESTRICTION_NEOCORTEX_DN	LEE_CALORIE_RESTRICTION_NEOCORTEX_DN		54	0.337842	0.900733	0.656489	1	1	2935	tags=22%, list=19%, signal=27%
MA_MYELOID_DIFFERENTIATION_UP	MA_MYELOID_DIFFERENTIATION_UP		35	0.379666	0.900425	0.614512	1	1	4249	tags=26%, list=27%, signal=35%
LEIN_ASTROCYTE_MARKERS	LEIN_ASTROCYTE_MARKERS		32	0.378115	0.899242	0.605381	1	1	2533	tags=34%, list=16%, signal=41%
KOHOUTEK_CCNT1_TARGETS	KOHOUTEK_CCNT1_TARGETS		45	0.354612	0.899151	0.628788	1	1	856	tags=9%, list=6%, signal=9%
KHETCHOUMIAN_TRIM24_TARGETS_UP	KHETCHOUMIAN_TRIM24_TARGETS_UP		44	0.351517	0.898424	0.636829	1	1	2981	tags=34%, list=19%, signal=42%
WENG_POR_TARGETS_LIVER_UP	WENG_POR_TARGETS_LIVER_UP		36	0.367124	0.897639	0.641975	1	1	3048	tags=33%, list=20%, signal=41%
WANG_CLASSIC_ADIPOGENIC_TARGETS_OF_PPARG	WANG_CLASSIC_ADIPOGENIC_TARGETS_OF_PPARG		22	0.400999	0.897419	0.62845	1	1	2921	tags=36%, list=19%, signal=45%
OUYANG_PROSTATE_CANCER_PROGRESSION_DN	OUYANG_PROSTATE_CANCER_PROGRESSION_DN		17	0.432771	0.897391	0.617257	1	1	681	tags=6%, list=4%, signal=6%
SCHAEFFER_PROSTATE_DEVELOPMENT_12HR_UP	SCHAEFFER_PROSTATE_DEVELOPMENT_12HR_UP		87	0.313979	0.897033	0.702479	1	1	2193	tags=28%, list=14%, signal=32%
REACTOME_LDL_CLEARANCE	REACTOME_LDL_CLEARANCE		17	0.435381	0.89687	0.614699	1	1	5105	tags=53%, list=33%, signal=79%
REACTOME_CD28_CO_STIMULATION	REACTOME_CD28_CO_STIMULATION		32	0.371545	0.89645	0.641686	1	1	5159	tags=44%, list=33%, signal=65%
MORI_EMU_MYC_LYMPHOMA_BY_ONSET_TIME_DN	MORI_EMU_MYC_LYMPHOMA_BY_ONSET_TIME_DN		18	0.421978	0.896324	0.618625	1	1	3599	tags=44%, list=23%, signal=58%
REACTOME_COPI_MEDIATED_ANTEROGRADE_TRANSPORT	REACTOME_COPI_MEDIATED_ANTEROGRADE_TRANSPORT		91	0.308345	0.895218	0.706949	1	1	834	tags=4%, list=5%, signal=5%
IWANAGA_CARCINOGENESIS_BY_KRAS_PTEN_DN	IWANAGA_CARCINOGENESIS_BY_KRAS_PTEN_DN		299	0.272341	0.894159	0.855556	1	1	1354	tags=10%, list=9%, signal=11%
REACTOME_TCF_DEPENDENT_SIGNALING_IN_RESPONSE_TO_WNT	REACTOME_TCF_DEPENDENT_SIGNALING_IN_RESPONSE_TO_WNT		135	0.29263	0.894091	0.760479	1	1	2567	tags=14%, list=17%, signal=17%
BRUNO_HEMATOPOIESIS	BRUNO_HEMATOPOIESIS		63	0.331028	0.893799	0.663239	1	1	2107	tags=22%, list=14%, signal=26%
MIKKELSEN_ES_ICP_WITH_H3K4ME3_AND_H3K27ME3	MIKKELSEN_ES_ICP_WITH_H3K4ME3_AND_H3K27ME3		82	0.313031	0.893605	0.693548	1	1	1208	tags=15%, list=8%, signal=16%
REACTOME_METABOLISM_OF_AMINO_ACIDS_AND_DERIVATIVES	REACTOME_METABOLISM_OF_AMINO_ACIDS_AND_DERIVATIVES		201	0.278193	0.893475	0.816129	1	1	1267	tags=6%, list=8%, signal=7%
REACTOME_STRIATED_MUSCLE_CONTRACTION	REACTOME_STRIATED_MUSCLE_CONTRACTION		26	0.384781	0.893334	0.605985	1	1	2253	tags=38%, list=15%, signal=45%
MONNIER_POSTRADIATION_TUMOR_ESCAPE_DN	MONNIER_POSTRADIATION_TUMOR_ESCAPE_DN		375	0.264223	0.893053	0.904167	1	1	2498	tags=15%, list=16%, signal=18%
GROSS_ELK3_TARGETS_UP	GROSS_ELK3_TARGETS_UP		27	0.385927	0.892595	0.61461	1	1	976	tags=15%, list=6%, signal=16%
KANG_AR_TARGETS_DN	KANG_AR_TARGETS_DN		15	0.421978	0.891709	0.596059	1	1	2177	tags=27%, list=14%, signal=31%
CAIRO_LIVER_DEVELOPMENT_UP	CAIRO_LIVER_DEVELOPMENT_UP		145	0.286673	0.891076	0.782334	1	1	1464	tags=13%, list=9%, signal=14%
REACTOME_SIGNALING_BY_TYPE_1_INSULIN_LIKE_GROWTH_FACTOR_1_RECEPTOR_IGF1R	REACTOME_SIGNALING_BY_TYPE_1_INSULIN_LIKE_GROWTH_FACTOR_1_RECEPTOR_IGF1R		28	0.376146	0.891001	0.606742	1	1	788	tags=18%, list=5%, signal=19%
DARWICHE_SQUAMOUS_CELL_CARCINOMA_UP	DARWICHE_SQUAMOUS_CELL_CARCINOMA_UP		133	0.293957	0.889589	0.75419	1	1	2249	tags=17%, list=14%, signal=20%
WP_MAPK_CASCADE	WP_MAPK_CASCADE		27	0.378983	0.888714	0.61949	1	1	4894	tags=48%, list=32%, signal=70%
WP_WNT_SIGNALING_IN_KIDNEY_DISEASE	WP_WNT_SIGNALING_IN_KIDNEY_DISEASE		30	0.368427	0.887692	0.646925	1	1	2103	tags=30%, list=14%, signal=35%
BIOCARTA_MAPK_PATHWAY	BIOCARTA_MAPK_PATHWAY		75	0.316127	0.887099	0.7046	1	1	4064	tags=37%, list=26%, signal=50%
REACTOME_MACROAUTOPHAGY	REACTOME_MACROAUTOPHAGY		116	0.296964	0.886969	0.748538	1	1	421	tags=3%, list=3%, signal=3%
CHEN_PDGF_TARGETS	CHEN_PDGF_TARGETS		18	0.397586	0.886544	0.595186	1	1	1712	tags=28%, list=11%, signal=31%
REACTOME_METABOLISM_OF_LIPIDS	REACTOME_METABOLISM_OF_LIPIDS		487	0.257882	0.88642	0.929245	1	1	1670	tags=10%, list=11%, signal=10%
WP_FACTORS_AND_PATHWAYS_AFFECTING_INSULINLIKE_GROWTH_FACTOR_IGF1AKT_SIGNALING	WP_FACTORS_AND_PATHWAYS_AFFECTING_INSULINLIKE_GROWTH_FACTOR_IGF1AKT_SIGNALING		24	0.385184	0.884292	0.619816	1	1	3828	tags=29%, list=25%, signal=39%
FOSTER_KDM1A_TARGETS_DN	FOSTER_KDM1A_TARGETS_DN		190	0.279937	0.883233	0.822785	1	1	2200	tags=12%, list=14%, signal=13%
REACTOME_CARBOXYTERMINAL_POST_TRANSLATIONAL_MODIFICATIONS_OF_TUBULIN	REACTOME_CARBOXYTERMINAL_POST_TRANSLATIONAL_MODIFICATIONS_OF_TUBULIN		22	0.391067	0.88307	0.612108	1	1	2141	tags=32%, list=14%, signal=37%
BIOCARTA_MTOR_PATHWAY	BIOCARTA_MTOR_PATHWAY		19	0.398435	0.881923	0.627737	1	1	5429	tags=42%, list=35%, signal=65%
BIOCARTA_IL1R_PATHWAY	BIOCARTA_IL1R_PATHWAY		31	0.369181	0.880338	0.647059	1	1	2780	tags=26%, list=18%, signal=31%
REACTOME_TNFR1_INDUCED_NFKAPPAB_SIGNALING_PATHWAY	REACTOME_TNFR1_INDUCED_NFKAPPAB_SIGNALING_PATHWAY		33	0.363668	0.87767	0.643868	1	1	3928	tags=27%, list=25%, signal=36%
LI_INDUCED_T_TO_NATURAL_KILLER_DN	LI_INDUCED_T_TO_NATURAL_KILLER_DN		129	0.289469	0.876278	0.77551	1	1	2052	tags=15%, list=13%, signal=17%
REACTOME_SIGNALING_BY_TGF_BETA_RECEPTOR_COMPLEX	REACTOME_SIGNALING_BY_TGF_BETA_RECEPTOR_COMPLEX		69	0.313165	0.876001	0.717742	1	1	3630	tags=29%, list=23%, signal=38%
KOHOUTEK_CCNT2_TARGETS	KOHOUTEK_CCNT2_TARGETS		41	0.349864	0.875616	0.668305	1	1	1866	tags=27%, list=12%, signal=30%
WP_CYTOKINES_AND_INFLAMMATORY_RESPONSE	WP_CYTOKINES_AND_INFLAMMATORY_RESPONSE		24	0.37871	0.87529	0.641892	1	1	1980	tags=25%, list=13%, signal=29%
REACTOME_VLDLR_INTERNALISATION_AND_DEGRADATION	REACTOME_VLDLR_INTERNALISATION_AND_DEGRADATION		16	0.410379	0.874892	0.615226	1	1	2921	tags=25%, list=19%, signal=31%
WP_COMPREHENSIVE_IL17A_SIGNALING	WP_COMPREHENSIVE_IL17A_SIGNALING		92	0.300494	0.873629	0.723343	1	1	2328	tags=21%, list=15%, signal=24%
DELACROIX_RAR_BOUND_ES	DELACROIX_RAR_BOUND_ES		394	0.256754	0.873416	0.924603	1	1	1808	tags=12%, list=12%, signal=13%
YAO_TEMPORAL_RESPONSE_TO_PROGESTERONE_CLUSTER_9	YAO_TEMPORAL_RESPONSE_TO_PROGESTERONE_CLUSTER_9		75	0.313967	0.872516	0.731266	1	1	565	tags=5%, list=4%, signal=6%
LEIN_MEDULLA_MARKERS	LEIN_MEDULLA_MARKERS		67	0.312074	0.871953	0.709184	1	1	1555	tags=16%, list=10%, signal=18%
REACTOME_KERATAN_SULFATE_BIOSYNTHESIS	REACTOME_KERATAN_SULFATE_BIOSYNTHESIS		21	0.393683	0.870838	0.617391	1	1	2782	tags=38%, list=18%, signal=46%
WP_MITOCHONDRIAL_GENE_EXPRESSION	WP_MITOCHONDRIAL_GENE_EXPRESSION		19	0.403758	0.868811	0.642353	1	1	4396	tags=37%, list=28%, signal=51%
WANG_TUMOR_INVASIVENESS_DN	WANG_TUMOR_INVASIVENESS_DN		208	0.270819	0.867626	0.882353	1	1	4929	tags=27%, list=32%, signal=40%
REACTOME_CYTOKINE_SIGNALING_IN_IMMUNE_SYSTEM	REACTOME_CYTOKINE_SIGNALING_IN_IMMUNE_SYSTEM		366	0.257043	0.867574	0.947791	1	1	2225	tags=14%, list=14%, signal=16%
SARTIPY_BLUNTED_BY_INSULIN_RESISTANCE_DN	SARTIPY_BLUNTED_BY_INSULIN_RESISTANCE_DN		18	0.402554	0.866635	0.659341	1	1	3450	tags=44%, list=22%, signal=57%
REACTOME_GLI3_IS_PROCESSED_TO_GLI3R_BY_THE_PROTEASOME	REACTOME_GLI3_IS_PROCESSED_TO_GLI3R_BY_THE_PROTEASOME		57	0.32386	0.866418	0.729268	1	1	29	tags=2%, list=0%, signal=2%
REACTOME_SIGNALING_BY_HEDGEHOG	REACTOME_SIGNALING_BY_HEDGEHOG		130	0.283738	0.862885	0.843195	1	1	341	tags=3%, list=2%, signal=3%
BIOCARTA_IL2_PATHWAY	BIOCARTA_IL2_PATHWAY		22	0.393658	0.862503	0.666667	1	1	4117	tags=50%, list=27%, signal=68%
REACTOME_GAB1_SIGNALOSOME	REACTOME_GAB1_SIGNALOSOME		16	0.408012	0.862163	0.663774	1	1	1336	tags=19%, list=9%, signal=20%
REACTOME_CHOLESTEROL_BIOSYNTHESIS	REACTOME_CHOLESTEROL_BIOSYNTHESIS		26	0.372662	0.861	0.662763	1	1	4606	tags=38%, list=30%, signal=55%
GREENBAUM_E2A_TARGETS_DN	GREENBAUM_E2A_TARGETS_DN		22	0.380147	0.860959	0.673246	1	1	1362	tags=14%, list=9%, signal=15%
LIU_OVARIAN_CANCER_TUMORS_AND_XENOGRAFTS_XDGS_UP	LIU_OVARIAN_CANCER_TUMORS_AND_XENOGRAFTS_XDGS_UP		64	0.315776	0.86019	0.729508	1	1	804	tags=8%, list=5%, signal=8%
BIOCARTA_RAC1_PATHWAY	BIOCARTA_RAC1_PATHWAY		20	0.388657	0.859931	0.674779	1	1	928	tags=10%, list=6%, signal=11%
REACTOME_TRANSPORT_TO_THE_GOLGI_AND_SUBSEQUENT_MODIFICATION	REACTOME_TRANSPORT_TO_THE_GOLGI_AND_SUBSEQUENT_MODIFICATION		164	0.27961	0.858526	0.850649	1	1	2736	tags=13%, list=18%, signal=16%
SARTIPY_NORMAL_AT_INSULIN_RESISTANCE_UP	SARTIPY_NORMAL_AT_INSULIN_RESISTANCE_UP		29	0.359334	0.858078	0.713333	1	1	809	tags=10%, list=5%, signal=11%
JARDIM_PERASSI_TRIPLE_NEGATIVE_BREAST_CANCER_MOUSE_XENOGRAFT_MELATONIN_UP	JARDIM_PERASSI_TRIPLE_NEGATIVE_BREAST_CANCER_MOUSE_XENOGRAFT_MELATONIN_UP		25	0.378426	0.857123	0.671296	1	1	302	tags=8%, list=2%, signal=8%
REACTOME_DDX58_IFIH1_MEDIATED_INDUCTION_OF_INTERFERON_ALPHA_BETA	REACTOME_DDX58_IFIH1_MEDIATED_INDUCTION_OF_INTERFERON_ALPHA_BETA		31	0.35018	0.85598	0.703016	1	1	3090	tags=26%, list=20%, signal=32%
DARWICHE_SKIN_TUMOR_PROMOTER_UP	DARWICHE_SKIN_TUMOR_PROMOTER_UP		122	0.28485	0.85597	0.839237	1	1	2967	tags=20%, list=19%, signal=25%
BIOCARTA_VDR_PATHWAY	BIOCARTA_VDR_PATHWAY		22	0.37554	0.854291	0.67561	1	1	6139	tags=64%, list=40%, signal=105%
VANOEVELEN_MYOGENESIS_SIN3A_TARGETS	VANOEVELEN_MYOGENESIS_SIN3A_TARGETS		217	0.266306	0.853861	0.923875	1	1	3931	tags=21%, list=25%, signal=27%
REACTOME_TRANS_GOLGI_NETWORK_VESICLE_BUDDING	REACTOME_TRANS_GOLGI_NETWORK_VESICLE_BUDDING		68	0.309537	0.851664	0.772834	1	1	4913	tags=35%, list=32%, signal=51%
BIOCARTA_TNFR1_PATHWAY	BIOCARTA_TNFR1_PATHWAY		28	0.362933	0.850602	0.662921	1	1	5951	tags=43%, list=38%, signal=69%
REACTOME_ONCOGENE_INDUCED_SENESCENCE	REACTOME_ONCOGENE_INDUCED_SENESCENCE		15	0.412005	0.850433	0.664459	1	1	5690	tags=60%, list=37%, signal=95%
WP_DRAVET_SYNDROME_SCN1AA1783V_POINT_MUTATION_MODEL	WP_DRAVET_SYNDROME_SCN1AA1783V_POINT_MUTATION_MODEL		51	0.323187	0.850291	0.725061	1	1	3061	tags=31%, list=20%, signal=39%
REACTOME_SYNTHESIS_OF_PC	REACTOME_SYNTHESIS_OF_PC		23	0.377843	0.850075	0.694954	1	1	1670	tags=13%, list=11%, signal=15%
REACTOME_PYRUVATE_METABOLISM_AND_CITRIC_ACID_TCA_CYCLE	REACTOME_PYRUVATE_METABOLISM_AND_CITRIC_ACID_TCA_CYCLE		47	0.329247	0.849921	0.709273	1	1	2447	tags=17%, list=16%, signal=20%
LANDIS_ERBB2_BREAST_TUMORS_324_DN	LANDIS_ERBB2_BREAST_TUMORS_324_DN		139	0.279092	0.84754	0.854938	1	1	1469	tags=12%, list=9%, signal=13%
REACTOME_PYROPTOSIS	REACTOME_PYROPTOSIS		20	0.387372	0.847387	0.70354	1	1	421	tags=5%, list=3%, signal=5%
BOYLAN_MULTIPLE_MYELOMA_D_UP	BOYLAN_MULTIPLE_MYELOMA_D_UP		88	0.29587	0.847334	0.804813	1	1	2218	tags=19%, list=14%, signal=22%
WP_MYOMETRIAL_RELAXATION_AND_CONTRACTION_PATHWAYS	WP_MYOMETRIAL_RELAXATION_AND_CONTRACTION_PATHWAYS		120	0.28809	0.847144	0.834783	1	1	2181	tags=21%, list=14%, signal=24%
WP_HEDGEHOG_SIGNALING_PATHWAY	WP_HEDGEHOG_SIGNALING_PATHWAY		17	0.3991	0.847001	0.674757	1	1	29	tags=6%, list=0%, signal=6%
RIZ_ERYTHROID_DIFFERENTIATION_12HR	RIZ_ERYTHROID_DIFFERENTIATION_12HR		30	0.35843	0.844968	0.685446	1	1	1694	tags=30%, list=11%, signal=34%
SARTIPY_BLUNTED_BY_INSULIN_RESISTANCE_UP	SARTIPY_BLUNTED_BY_INSULIN_RESISTANCE_UP		18	0.392308	0.843805	0.680346	1	1	665	tags=11%, list=4%, signal=12%
CHIARADONNA_NEOPLASTIC_TRANSFORMATION_KRAS_CDC25_UP	CHIARADONNA_NEOPLASTIC_TRANSFORMATION_KRAS_CDC25_UP		57	0.311155	0.842777	0.769042	1	1	1672	tags=14%, list=11%, signal=16%
REACTOME_REGULATION_OF_SIGNALING_BY_CBL	REACTOME_REGULATION_OF_SIGNALING_BY_CBL		21	0.37638	0.842299	0.643836	1	1	5716	tags=62%, list=37%, signal=98%
REACTOME_RHOA_GTPASE_CYCLE	REACTOME_RHOA_GTPASE_CYCLE		136	0.280135	0.841915	0.850829	1	1	799	tags=6%, list=5%, signal=6%
REACTOME_INOSITOL_PHOSPHATE_METABOLISM	REACTOME_INOSITOL_PHOSPHATE_METABOLISM		44	0.329228	0.841085	0.732673	1	1	4470	tags=43%, list=29%, signal=60%
BIOCARTA_GLEEVEC_PATHWAY	BIOCARTA_GLEEVEC_PATHWAY		23	0.376732	0.840641	0.713062	1	1	5234	tags=52%, list=34%, signal=79%
WANG_IMMORTALIZED_BY_HOXA9_AND_MEIS1_DN	WANG_IMMORTALIZED_BY_HOXA9_AND_MEIS1_DN		24	0.371859	0.840309	0.701923	1	1	4225	tags=33%, list=27%, signal=46%
REACTOME_GLYCOSAMINOGLYCAN_METABOLISM	REACTOME_GLYCOSAMINOGLYCAN_METABOLISM		96	0.289331	0.839622	0.830986	1	1	2383	tags=23%, list=15%, signal=27%
REACTOME_RAF_INDEPENDENT_MAPK1_3_ACTIVATION	REACTOME_RAF_INDEPENDENT_MAPK1_3_ACTIVATION		22	0.377398	0.83908	0.693925	1	1	4371	tags=45%, list=28%, signal=63%
YAO_TEMPORAL_RESPONSE_TO_PROGESTERONE_CLUSTER_12	YAO_TEMPORAL_RESPONSE_TO_PROGESTERONE_CLUSTER_12		76	0.293499	0.838902	0.806723	1	1	334	tags=3%, list=2%, signal=3%
BIOCARTA_HIVNEF_PATHWAY	BIOCARTA_HIVNEF_PATHWAY		54	0.318819	0.836532	0.761194	1	1	5051	tags=30%, list=33%, signal=44%
PANGAS_TUMOR_SUPPRESSION_BY_SMAD1_AND_SMAD5_DN	PANGAS_TUMOR_SUPPRESSION_BY_SMAD1_AND_SMAD5_DN		132	0.275697	0.836492	0.880466	1	1	3577	tags=28%, list=23%, signal=36%
BORLAK_LIVER_CANCER_EGF_UP	BORLAK_LIVER_CANCER_EGF_UP		49	0.318324	0.836243	0.705314	1	1	2252	tags=22%, list=14%, signal=26%
WP_OXIDATIVE_STRESS_RESPONSE	WP_OXIDATIVE_STRESS_RESPONSE		26	0.35996	0.83603	0.735084	1	1	4894	tags=54%, list=32%, signal=78%
MIKKELSEN_ES_ICP_WITH_H3K27ME3	MIKKELSEN_ES_ICP_WITH_H3K27ME3		17	0.396323	0.833738	0.689805	1	1	1133	tags=24%, list=7%, signal=25%
MEISSNER_ES_ICP_WITH_H3K4ME3	MEISSNER_ES_ICP_WITH_H3K4ME3		32	0.343754	0.832003	0.753588	1	1	1108	tags=13%, list=7%, signal=13%
MARSON_FOXP3_TARGETS_DN	MARSON_FOXP3_TARGETS_DN		53	0.315852	0.831863	0.767123	1	1	410	tags=4%, list=3%, signal=4%
REACTOME_ADHERENS_JUNCTIONS_INTERACTIONS	REACTOME_ADHERENS_JUNCTIONS_INTERACTIONS		21	0.370989	0.830096	0.726681	1	1	608	tags=10%, list=4%, signal=10%
REACTOME_AMPLIFICATION_OF_SIGNAL_FROM_THE_KINETOCHORES	REACTOME_AMPLIFICATION_OF_SIGNAL_FROM_THE_KINETOCHORES		93	0.287316	0.830028	0.834239	1	1	4819	tags=28%, list=31%, signal=40%
BIOCARTA_BCR_PATHWAY	BIOCARTA_BCR_PATHWAY		31	0.349923	0.829952	0.703529	1	1	2580	tags=23%, list=17%, signal=27%
REACTOME_BIOSYNTHESIS_OF_THE_N_GLYCAN_PRECURSOR_DOLICHOL_LIPID_LINKED_OLIGOSACCHARIDE_LLO_AND_TRANSFER_TO_A_NASCENT_PROTEIN	REACTOME_BIOSYNTHESIS_OF_THE_N_GLYCAN_PRECURSOR_DOLICHOL_LIPID_LINKED_OLIGOSACCHARIDE_LLO_AND_TRANSFER_TO_A_NASCENT_PROTEIN		66	0.301603	0.828481	0.787958	1	1	2782	tags=18%, list=18%, signal=22%
WP_SIDS_SUSCEPTIBILITY_PATHWAYS	WP_SIDS_SUSCEPTIBILITY_PATHWAYS		40	0.328976	0.828462	0.74878	1	1	1917	tags=28%, list=12%, signal=31%
REACTOME_TP53_REGULATES_TRANSCRIPTION_OF_CELL_CYCLE_GENES	REACTOME_TP53_REGULATES_TRANSCRIPTION_OF_CELL_CYCLE_GENES		34	0.336444	0.827124	0.772616	1	1	4696	tags=32%, list=30%, signal=46%
WP_TYROBP_CAUSAL_NETWORK_IN_MICROGLIA	WP_TYROBP_CAUSAL_NETWORK_IN_MICROGLIA		56	0.310086	0.826891	0.784574	1	1	1803	tags=11%, list=12%, signal=12%
MONNIER_POSTRADIATION_TUMOR_ESCAPE_UP	MONNIER_POSTRADIATION_TUMOR_ESCAPE_UP		389	0.244272	0.825803	0.987705	1	1	4182	tags=28%, list=27%, signal=38%
BIOCARTA_RELA_PATHWAY	BIOCARTA_RELA_PATHWAY		15	0.39614	0.825058	0.714894	1	1	5556	tags=47%, list=36%, signal=73%
VANDESLUIS_COMMD1_TARGETS_GROUP_3_DN	VANDESLUIS_COMMD1_TARGETS_GROUP_3_DN		25	0.356577	0.82349	0.750542	1	1	1400	tags=20%, list=9%, signal=22%
REACTOME_CELL_CELL_JUNCTION_ORGANIZATION	REACTOME_CELL_CELL_JUNCTION_ORGANIZATION		28	0.351754	0.821138	0.750594	1	1	608	tags=11%, list=4%, signal=11%
REACTOME_SIGNALING_BY_MET	REACTOME_SIGNALING_BY_MET		66	0.297865	0.820848	0.804533	1	1	3827	tags=29%, list=25%, signal=38%
HOFFMANN_PRE_BI_TO_LARGE_PRE_BII_LYMPHOCYTE_UP	HOFFMANN_PRE_BI_TO_LARGE_PRE_BII_LYMPHOCYTE_UP		26	0.359373	0.819154	0.737589	1	1	2415	tags=19%, list=16%, signal=23%
REACTOME_OVARIAN_TUMOR_DOMAIN_PROTEASES	REACTOME_OVARIAN_TUMOR_DOMAIN_PROTEASES		31	0.3377	0.819103	0.758621	1	1	2222	tags=16%, list=14%, signal=19%
PLASARI_TGFB1_TARGETS_1HR_UP	PLASARI_TGFB1_TARGETS_1HR_UP		32	0.338853	0.817946	0.764019	1	1	2055	tags=38%, list=13%, signal=43%
REACTOME_UNBLOCKING_OF_NMDA_RECEPTORS_GLUTAMATE_BINDING_AND_ACTIVATION	REACTOME_UNBLOCKING_OF_NMDA_RECEPTORS_GLUTAMATE_BINDING_AND_ACTIVATION		15	0.399296	0.817348	0.711253	1	1	3617	tags=40%, list=23%, signal=52%
LI_INDUCED_T_TO_NATURAL_KILLER_UP	LI_INDUCED_T_TO_NATURAL_KILLER_UP		314	0.245102	0.816274	0.980843	1	1	1781	tags=11%, list=11%, signal=12%
REACTOME_COPI_INDEPENDENT_GOLGI_TO_ER_RETROGRADE_TRAFFIC	REACTOME_COPI_INDEPENDENT_GOLGI_TO_ER_RETROGRADE_TRAFFIC		45	0.320388	0.816008	0.790476	1	1	27	tags=2%, list=0%, signal=2%
WP_INTEGRINMEDIATED_CELL_ADHESION	WP_INTEGRINMEDIATED_CELL_ADHESION		92	0.282387	0.814791	0.872973	1	1	1046	tags=5%, list=7%, signal=6%
REACTOME_SIGNALING_BY_FGFR2	REACTOME_SIGNALING_BY_FGFR2		48	0.320494	0.814602	0.799076	1	1	481	tags=4%, list=3%, signal=4%
WP_FIBRIN_COMPLEMENT_RECEPTOR_3_SIGNALING_PATHWAY	WP_FIBRIN_COMPLEMENT_RECEPTOR_3_SIGNALING_PATHWAY		39	0.330768	0.812815	0.762963	1	1	3145	tags=28%, list=20%, signal=35%
REACTOME_RHO_GTPASE_EFFECTORS	REACTOME_RHO_GTPASE_EFFECTORS		238	0.250191	0.811513	0.972509	1	1	4513	tags=31%, list=29%, signal=43%
WP_WNT_SIGNALING_PATHWAY_AND_PLURIPOTENCY	WP_WNT_SIGNALING_PATHWAY_AND_PLURIPOTENCY		74	0.29232	0.811267	0.863636	1	1	3494	tags=36%, list=22%, signal=47%
REACTOME_KERATAN_SULFATE_KERATIN_METABOLISM	REACTOME_KERATAN_SULFATE_KERATIN_METABOLISM		27	0.348964	0.809452	0.759434	1	1	2782	tags=30%, list=18%, signal=36%
REACTOME_VXPX_CARGO_TARGETING_TO_CILIUM	REACTOME_VXPX_CARGO_TARGETING_TO_CILIUM		18	0.36792	0.809407	0.742009	1	1	6286	tags=78%, list=40%, signal=130%
REACTOME_AGGREPHAGY	REACTOME_AGGREPHAGY		31	0.338958	0.808818	0.758294	1	1	27	tags=3%, list=0%, signal=3%
ULE_SPLICING_VIA_NOVA2	ULE_SPLICING_VIA_NOVA2		37	0.329734	0.808749	0.788764	1	1	2120	tags=24%, list=14%, signal=28%
ABBUD_LIF_SIGNALING_1_DN	ABBUD_LIF_SIGNALING_1_DN		22	0.355822	0.808292	0.738426	1	1	241	tags=5%, list=2%, signal=5%
ZHENG_FOXP3_TARGETS_IN_THYMUS_UP	ZHENG_FOXP3_TARGETS_IN_THYMUS_UP		198	0.251263	0.807863	0.965839	1	1	4611	tags=35%, list=30%, signal=50%
REACTOME_NEGATIVE_REGULATION_OF_MET_ACTIVITY	REACTOME_NEGATIVE_REGULATION_OF_MET_ACTIVITY		20	0.363487	0.807813	0.750557	1	1	5669	tags=65%, list=36%, signal=102%
BOYLAN_MULTIPLE_MYELOMA_PCA3_UP	BOYLAN_MULTIPLE_MYELOMA_PCA3_UP		77	0.290758	0.803108	0.879888	1	1	3048	tags=35%, list=20%, signal=43%
JEPSEN_SMRT_TARGETS	JEPSEN_SMRT_TARGETS		27	0.345805	0.80055	0.767442	1	1	3160	tags=37%, list=20%, signal=46%
MA_RAT_AGING_UP	MA_RAT_AGING_UP		96	0.27951	0.800025	0.891667	1	1	2817	tags=25%, list=18%, signal=30%
ZHENG_BOUND_BY_FOXP3	ZHENG_BOUND_BY_FOXP3		480	0.229382	0.799289	1	1	1	4611	tags=37%, list=30%, signal=51%
BIOCARTA_MEF2D_PATHWAY	BIOCARTA_MEF2D_PATHWAY		15	0.386142	0.79786	0.767591	1	1	1895	tags=20%, list=12%, signal=23%
SANSOM_APC_TARGETS_REQUIRE_MYC	SANSOM_APC_TARGETS_REQUIRE_MYC		222	0.247078	0.796665	0.970588	1	1	864	tags=4%, list=6%, signal=4%
WP_INFLAMMATORY_RESPONSE_PATHWAY	WP_INFLAMMATORY_RESPONSE_PATHWAY		26	0.346659	0.796459	0.774193	1	1	2525	tags=46%, list=16%, signal=55%
HOFFMANN_LARGE_TO_SMALL_PRE_BII_LYMPHOCYTE_DN	HOFFMANN_LARGE_TO_SMALL_PRE_BII_LYMPHOCYTE_DN		56	0.303478	0.795213	0.836585	1	1	2332	tags=27%, list=15%, signal=31%
REACTOME_ASPARAGINE_N_LINKED_GLYCOSYLATION	REACTOME_ASPARAGINE_N_LINKED_GLYCOSYLATION		244	0.244605	0.794475	0.979239	1	1	2782	tags=14%, list=18%, signal=16%
MORI_PLASMA_CELL_UP	MORI_PLASMA_CELL_UP		51	0.304781	0.792024	0.839378	1	1	4265	tags=35%, list=27%, signal=48%
REACTOME_CARGO_TRAFFICKING_TO_THE_PERICILIARY_MEMBRANE	REACTOME_CARGO_TRAFFICKING_TO_THE_PERICILIARY_MEMBRANE		35	0.324129	0.790705	0.807601	1	1	3055	tags=29%, list=20%, signal=35%
REACTOME_ER_TO_GOLGI_ANTEROGRADE_TRANSPORT	REACTOME_ER_TO_GOLGI_ANTEROGRADE_TRANSPORT		140	0.254395	0.787575	0.954128	1	1	834	tags=4%, list=5%, signal=4%
REACTOME_METABOLISM_OF_WATER_SOLUBLE_VITAMINS_AND_COFACTORS	REACTOME_METABOLISM_OF_WATER_SOLUBLE_VITAMINS_AND_COFACTORS		102	0.267169	0.787472	0.931937	1	1	1471	tags=7%, list=9%, signal=8%
BRUINS_UVC_RESPONSE_VIA_TP53_GROUP_C	BRUINS_UVC_RESPONSE_VIA_TP53_GROUP_C		74	0.279272	0.787378	0.886486	1	1	3202	tags=31%, list=21%, signal=39%
REACTOME_TRANSCRIPTIONAL_REGULATION_BY_RUNX3	REACTOME_TRANSCRIPTIONAL_REGULATION_BY_RUNX3		77	0.276656	0.786208	0.888587	1	1	3257	tags=17%, list=21%, signal=21%
REACTOME_TRANSCRIPTIONAL_REGULATION_BY_RUNX2	REACTOME_TRANSCRIPTIONAL_REGULATION_BY_RUNX2		62	0.291581	0.785584	0.85641	1	1	70	tags=2%, list=0%, signal=2%
GRAESSMANN_RESPONSE_TO_MC_AND_SERUM_DEPRIVATION_UP	GRAESSMANN_RESPONSE_TO_MC_AND_SERUM_DEPRIVATION_UP		202	0.247649	0.784472	0.981949	1	1	2877	tags=25%, list=19%, signal=30%
BYSTRYKH_HEMATOPOIESIS_STEM_CELL_AND_BRAIN_QTL_TRANS	BYSTRYKH_HEMATOPOIESIS_STEM_CELL_AND_BRAIN_QTL_TRANS		139	0.259919	0.783017	0.952663	1	1	3848	tags=24%, list=25%, signal=32%
REACTOME_RHOF_GTPASE_CYCLE	REACTOME_RHOF_GTPASE_CYCLE		39	0.315258	0.780848	0.82134	1	1	3117	tags=23%, list=20%, signal=29%
REACTOME_SIGNALING_BY_EGFR	REACTOME_SIGNALING_BY_EGFR		44	0.304334	0.78066	0.842105	1	1	2580	tags=18%, list=17%, signal=22%
WP_MICROGLIA_PATHOGEN_PHAGOCYTOSIS_PATHWAY	WP_MICROGLIA_PATHOGEN_PHAGOCYTOSIS_PATHWAY		40	0.314162	0.780185	0.800493	1	1	42	tags=3%, list=0%, signal=3%
BIOCARTA_RAS_PATHWAY	BIOCARTA_RAS_PATHWAY		21	0.35984	0.780115	0.790068	1	1	5109	tags=52%, list=33%, signal=78%
REACTOME_REGULATED_NECROSIS	REACTOME_REGULATED_NECROSIS		51	0.299206	0.779754	0.84689	1	1	2265	tags=12%, list=15%, signal=14%
BIOCARTA_HCMV_PATHWAY	BIOCARTA_HCMV_PATHWAY		17	0.361264	0.777316	0.777778	1	1	5051	tags=59%, list=33%, signal=87%
WP_ERBB_SIGNALING_PATHWAY	WP_ERBB_SIGNALING_PATHWAY		41	0.305403	0.776584	0.817757	1	1	2670	tags=29%, list=17%, signal=35%
DARWICHE_PAPILLOMA_RISK_LOW_UP	DARWICHE_PAPILLOMA_RISK_LOW_UP		137	0.255365	0.775969	0.958209	1	1	1488	tags=9%, list=10%, signal=10%
RASHI_RESPONSE_TO_IONIZING_RADIATION_5	RASHI_RESPONSE_TO_IONIZING_RADIATION_5		117	0.263649	0.775443	0.94186	1	1	2901	tags=22%, list=19%, signal=27%
WP_AMINO_ACID_METABOLISM	WP_AMINO_ACID_METABOLISM		78	0.27228	0.774435	0.90932	1	1	1882	tags=12%, list=12%, signal=13%
REACTOME_CLASS_I_PEROXISOMAL_MEMBRANE_PROTEIN_IMPORT	REACTOME_CLASS_I_PEROXISOMAL_MEMBRANE_PROTEIN_IMPORT		19	0.356477	0.773683	0.797357	1	1	728	tags=5%, list=5%, signal=6%
REACTOME_TNFR1_INDUCED_PROAPOPTOTIC_SIGNALING	REACTOME_TNFR1_INDUCED_PROAPOPTOTIC_SIGNALING		23	0.350525	0.772963	0.806378	1	1	2222	tags=9%, list=14%, signal=10%
VANASSE_BCL2_TARGETS_UP	VANASSE_BCL2_TARGETS_UP		26	0.32858	0.771463	0.823789	1	1	1206	tags=15%, list=8%, signal=17%
REACTOME_ACTIVATION_OF_BH3_ONLY_PROTEINS	REACTOME_ACTIVATION_OF_BH3_ONLY_PROTEINS		18	0.355845	0.769973	0.798701	1	1	530	tags=6%, list=3%, signal=6%
REACTOME_MITOTIC_SPINDLE_CHECKPOINT	REACTOME_MITOTIC_SPINDLE_CHECKPOINT		110	0.260456	0.769473	0.94832	1	1	4513	tags=24%, list=29%, signal=33%
REACTOME_INTERLEUKIN_3_INTERLEUKIN_5_AND_GM_CSF_SIGNALING	REACTOME_INTERLEUKIN_3_INTERLEUKIN_5_AND_GM_CSF_SIGNALING		38	0.310735	0.769136	0.850515	1	1	5174	tags=53%, list=33%, signal=79%
REACTOME_SPHINGOLIPID_METABOLISM	REACTOME_SPHINGOLIPID_METABOLISM		68	0.28234	0.768804	0.907692	1	1	852	tags=7%, list=5%, signal=8%
REACTOME_DOWNSTREAM_SIGNALING_OF_ACTIVATED_FGFR4	REACTOME_DOWNSTREAM_SIGNALING_OF_ACTIVATED_FGFR4		15	0.367275	0.767091	0.776549	1	1	260	tags=7%, list=2%, signal=7%
MCBRYAN_PUBERTAL_BREAST_5_6WK_DN	MCBRYAN_PUBERTAL_BREAST_5_6WK_DN		120	0.258214	0.766328	0.963068	1	1	451	tags=4%, list=3%, signal=4%
REACTOME_INTERLEUKIN_RECEPTOR_SHC_SIGNALING	REACTOME_INTERLEUKIN_RECEPTOR_SHC_SIGNALING		19	0.350901	0.763585	0.802273	1	1	4518	tags=58%, list=29%, signal=82%
REACTOME_DEADENYLATION_DEPENDENT_MRNA_DECAY	REACTOME_DEADENYLATION_DEPENDENT_MRNA_DECAY		55	0.287462	0.760308	0.900763	1	1	209	tags=2%, list=1%, signal=2%
BRUINS_UVC_RESPONSE_MIDDLE	BRUINS_UVC_RESPONSE_MIDDLE		94	0.264031	0.758654	0.96338	1	1	3833	tags=26%, list=25%, signal=34%
ZHANG_BREAST_CANCER_PROGENITORS_DN	ZHANG_BREAST_CANCER_PROGENITORS_DN		127	0.250782	0.758506	0.979351	1	1	3377	tags=26%, list=22%, signal=33%
REACTOME_CARGO_CONCENTRATION_IN_THE_ER	REACTOME_CARGO_CONCENTRATION_IN_THE_ER		29	0.315972	0.756917	0.816667	1	1	4024	tags=34%, list=26%, signal=46%
REACTOME_CYTOSOLIC_SENSORS_OF_PATHOGEN_ASSOCIATED_DNA	REACTOME_CYTOSOLIC_SENSORS_OF_PATHOGEN_ASSOCIATED_DNA		31	0.316446	0.755997	0.811321	1	1	5258	tags=48%, list=34%, signal=73%
HOFFMANN_IMMATURE_TO_MATURE_B_LYMPHOCYTE_DN	HOFFMANN_IMMATURE_TO_MATURE_B_LYMPHOCYTE_DN		42	0.300206	0.753887	0.881137	1	1	1386	tags=12%, list=9%, signal=13%
WANG_IMMORTALIZED_BY_HOXA9_AND_MEIS1_UP	WANG_IMMORTALIZED_BY_HOXA9_AND_MEIS1_UP		32	0.307139	0.751031	0.842697	1	1	4167	tags=34%, list=27%, signal=47%
WP_IL3_SIGNALING_PATHWAY	WP_IL3_SIGNALING_PATHWAY		98	0.258927	0.747698	0.971751	1	1	4940	tags=38%, list=32%, signal=55%
BIOCARTA_P53_PATHWAY	BIOCARTA_P53_PATHWAY		15	0.36305	0.746112	0.795556	1	1	3853	tags=27%, list=25%, signal=35%
MARKEY_RB1_ACUTE_LOF_DN	MARKEY_RB1_ACUTE_LOF_DN		231	0.228272	0.745945	1	1	1	3030	tags=22%, list=20%, signal=26%
REACTOME_NEGATIVE_REGULATION_OF_FGFR4_SIGNALING	REACTOME_NEGATIVE_REGULATION_OF_FGFR4_SIGNALING		20	0.337728	0.745793	0.832947	1	1	260	tags=5%, list=2%, signal=5%
REACTOME_REGULATION_OF_TP53_ACTIVITY	REACTOME_REGULATION_OF_TP53_ACTIVITY		149	0.24368	0.745283	1	1	1	3853	tags=25%, list=25%, signal=33%
ONO_FOXP3_TARGETS_DN	ONO_FOXP3_TARGETS_DN		42	0.294894	0.743703	0.8925	1	1	1672	tags=12%, list=11%, signal=13%
REACTOME_AURKA_ACTIVATION_BY_TPX2	REACTOME_AURKA_ACTIVATION_BY_TPX2		70	0.269085	0.742879	0.941176	1	1	5352	tags=41%, list=34%, signal=63%
WANG_TUMOR_INVASIVENESS_UP	WANG_TUMOR_INVASIVENESS_UP		377	0.218878	0.742024	1	1	1	3507	tags=17%, list=23%, signal=21%
RAMALHO_STEMNESS_UP	RAMALHO_STEMNESS_UP		197	0.231862	0.741726	1	1	1	4877	tags=30%, list=31%, signal=43%
REACTOME_DOWNREGULATION_OF_SMAD2_3_SMAD4_TRANSCRIPTIONAL_ACTIVITY	REACTOME_DOWNREGULATION_OF_SMAD2_3_SMAD4_TRANSCRIPTIONAL_ACTIVITY		22	0.335902	0.740433	0.853604	1	1	4728	tags=45%, list=30%, signal=65%
RASHI_RESPONSE_TO_IONIZING_RADIATION_1	RASHI_RESPONSE_TO_IONIZING_RADIATION_1		38	0.301593	0.739368	0.888641	1	1	2100	tags=26%, list=14%, signal=30%
REACTOME_EGFR_DOWNREGULATION	REACTOME_EGFR_DOWNREGULATION		29	0.308487	0.737646	0.859858	1	1	2491	tags=21%, list=16%, signal=25%
BURTON_ADIPOGENESIS_4	BURTON_ADIPOGENESIS_4		43	0.289008	0.737231	0.891358	1	1	1290	tags=9%, list=8%, signal=10%
REACTOME_PYRUVATE_METABOLISM	REACTOME_PYRUVATE_METABOLISM		23	0.327385	0.735381	0.868664	1	1	2447	tags=22%, list=16%, signal=26%
REACTOME_TNFR2_NON_CANONICAL_NF_KB_PATHWAY	REACTOME_TNFR2_NON_CANONICAL_NF_KB_PATHWAY		94	0.254508	0.734339	0.972603	1	1	1350	tags=9%, list=9%, signal=9%
BIOCARTA_DEATH_PATHWAY	BIOCARTA_DEATH_PATHWAY		30	0.309726	0.733847	0.863535	1	1	4167	tags=23%, list=27%, signal=32%
REACTOME_SUMOYLATION_OF_TRANSCRIPTION_COFACTORS	REACTOME_SUMOYLATION_OF_TRANSCRIPTION_COFACTORS		38	0.289675	0.732973	0.873536	1	1	5498	tags=45%, list=35%, signal=69%
WP_NUCLEAR_RECEPTORS	WP_NUCLEAR_RECEPTORS		28	0.307853	0.732732	0.865707	1	1	2921	tags=39%, list=19%, signal=48%
BIOCARTA_NTHI_PATHWAY	BIOCARTA_NTHI_PATHWAY		22	0.322594	0.731667	0.85177	1	1	5051	tags=55%, list=33%, signal=81%
WENG_POR_TARGETS_LIVER_DN	WENG_POR_TARGETS_LIVER_DN		16	0.349293	0.731594	0.790323	1	1	2196	tags=25%, list=14%, signal=29%
REACTOME_O_LINKED_GLYCOSYLATION_OF_MUCINS	REACTOME_O_LINKED_GLYCOSYLATION_OF_MUCINS		41	0.291159	0.731041	0.905569	1	1	2782	tags=29%, list=18%, signal=36%
WAKABAYASHI_ADIPOGENESIS_PPARG_RXRA_BOUND_36HR	WAKABAYASHI_ADIPOGENESIS_PPARG_RXRA_BOUND_36HR		141	0.239845	0.730753	0.978082	1	1	2932	tags=16%, list=19%, signal=19%
KASLER_HDAC7_TARGETS_1_DN	KASLER_HDAC7_TARGETS_1_DN		16	0.344285	0.730191	0.814655	1	1	2948	tags=19%, list=19%, signal=23%
BIOCARTA_NKT_PATHWAY	BIOCARTA_NKT_PATHWAY		24	0.320385	0.728112	0.836689	1	1	2225	tags=25%, list=14%, signal=29%
VANASSE_BCL2_TARGETS_DN	VANASSE_BCL2_TARGETS_DN		58	0.269845	0.727183	0.933333	1	1	2826	tags=22%, list=18%, signal=27%
BIOCARTA_CTCF_PATHWAY	BIOCARTA_CTCF_PATHWAY		24	0.319829	0.726224	0.866051	1	1	3879	tags=42%, list=25%, signal=55%
REACTOME_RHO_GTPASES_ACTIVATE_NADPH_OXIDASES	REACTOME_RHO_GTPASES_ACTIVATE_NADPH_OXIDASES		22	0.323785	0.725182	0.850679	1	1	1077	tags=9%, list=7%, signal=10%
BIOCARTA_CARDIACEGF_PATHWAY	BIOCARTA_CARDIACEGF_PATHWAY		16	0.349814	0.725003	0.832618	1	1	1895	tags=31%, list=12%, signal=36%
WP_TGFBETA_SIGNALING_PATHWAY	WP_TGFBETA_SIGNALING_PATHWAY		49	0.279291	0.724967	0.931034	1	1	3630	tags=43%, list=23%, signal=56%
KARLSSON_TGFB1_TARGETS_UP	KARLSSON_TGFB1_TARGETS_UP		122	0.240665	0.722214	0.993976	1	1	2248	tags=11%, list=14%, signal=12%
REACTOME_INITIATION_OF_NUCLEAR_ENVELOPE_NE_REFORMATION	REACTOME_INITIATION_OF_NUCLEAR_ENVELOPE_NE_REFORMATION		17	0.341018	0.720107	0.845133	1	1	1870	tags=12%, list=12%, signal=13%
REACTOME_REGULATION_OF_TLR_BY_ENDOGENOUS_LIGAND	REACTOME_REGULATION_OF_TLR_BY_ENDOGENOUS_LIGAND		16	0.343043	0.718817	0.814645	1	1	1796	tags=25%, list=12%, signal=28%
RAMPON_ENRICHED_LEARNING_ENVIRONMENT_LATE_UP	RAMPON_ENRICHED_LEARNING_ENVIRONMENT_LATE_UP		17	0.340893	0.717155	0.851936	1	1	765	tags=6%, list=5%, signal=6%
REACTOME_SIGNALING_BY_NTRK1_TRKA	REACTOME_SIGNALING_BY_NTRK1_TRKA		58	0.26672	0.716012	0.933862	1	1	5443	tags=43%, list=35%, signal=66%
KAMMINGA_SENESCENCE	KAMMINGA_SENESCENCE		36	0.290317	0.7147	0.883544	1	1	3500	tags=22%, list=23%, signal=29%
JIANG_AGING_CEREBRAL_CORTEX_UP	JIANG_AGING_CEREBRAL_CORTEX_UP		31	0.304479	0.714224	0.882076	1	1	2568	tags=23%, list=17%, signal=27%
ONO_AML1_TARGETS_DN	ONO_AML1_TARGETS_DN		38	0.285409	0.713241	0.903529	1	1	1273	tags=11%, list=8%, signal=11%
WP_ALZHEIMERS_DISEASE	WP_ALZHEIMERS_DISEASE		63	0.264255	0.711431	0.951743	1	1	3481	tags=25%, list=22%, signal=33%
REACTOME_N_GLYCAN_TRIMMING_IN_THE_ER_AND_CALNEXIN_CALRETICULIN_CYCLE	REACTOME_N_GLYCAN_TRIMMING_IN_THE_ER_AND_CALNEXIN_CALRETICULIN_CYCLE		15	0.343844	0.710105	0.837953	1	1	6157	tags=67%, list=40%, signal=110%
WP_EGFR1_SIGNALING_PATHWAY	WP_EGFR1_SIGNALING_PATHWAY		168	0.228848	0.709369	0.993976	1	1	4596	tags=39%, list=30%, signal=55%
REACTOME_SIGNALING_BY_PTK6	REACTOME_SIGNALING_BY_PTK6		42	0.284206	0.708982	0.926247	1	1	2487	tags=21%, list=16%, signal=25%
REACTOME_PROGRAMMED_CELL_DEATH	REACTOME_PROGRAMMED_CELL_DEATH		129	0.235791	0.705681	0.994152	1	1	2265	tags=10%, list=15%, signal=12%
REACTOME_RHOBTB2_GTPASE_CYCLE	REACTOME_RHOBTB2_GTPASE_CYCLE		22	0.309986	0.705113	0.884527	1	1	5148	tags=50%, list=33%, signal=75%
NADLER_OBESITY_DN	NADLER_OBESITY_DN		43	0.277329	0.704045	0.92435	1	1	2717	tags=19%, list=17%, signal=22%
REACTOME_SULFUR_AMINO_ACID_METABOLISM	REACTOME_SULFUR_AMINO_ACID_METABOLISM		22	0.314387	0.702765	0.859524	1	1	1710	tags=9%, list=11%, signal=10%
XU_CREBBP_TARGETS_UP	XU_CREBBP_TARGETS_UP		22	0.312054	0.699339	0.884532	1	1	4111	tags=36%, list=26%, signal=49%
ZHENG_IL22_SIGNALING_DN	ZHENG_IL22_SIGNALING_DN		34	0.291465	0.69876	0.921376	1	1	2408	tags=21%, list=16%, signal=24%
REACTOME_SYNTHESIS_OF_PIPS_AT_THE_GOLGI_MEMBRANE	REACTOME_SYNTHESIS_OF_PIPS_AT_THE_GOLGI_MEMBRANE		15	0.336152	0.694315	0.850649	1	1	4474	tags=33%, list=29%, signal=47%
REACTOME_MYD88_INDEPENDENT_TLR4_CASCADE	REACTOME_MYD88_INDEPENDENT_TLR4_CASCADE		97	0.236118	0.694113	0.983425	1	1	4277	tags=27%, list=28%, signal=37%
MARSON_FOXP3_TARGETS_UP	MARSON_FOXP3_TARGETS_UP		67	0.249276	0.693183	0.966321	1	1	2251	tags=12%, list=14%, signal=14%
BOYLAN_MULTIPLE_MYELOMA_C_UP	BOYLAN_MULTIPLE_MYELOMA_C_UP		47	0.264857	0.692139	0.94697	1	1	1201	tags=9%, list=8%, signal=9%
BOCHKIS_FOXA2_TARGETS	BOCHKIS_FOXA2_TARGETS		370	0.203604	0.691216	1	1	1	1616	tags=8%, list=10%, signal=9%
REACTOME_NICOTINAMIDE_SALVAGING	REACTOME_NICOTINAMIDE_SALVAGING		15	0.334205	0.690569	0.861996	1	1	3975	tags=27%, list=26%, signal=36%
BIOCARTA_ECM_PATHWAY	BIOCARTA_ECM_PATHWAY		21	0.313336	0.690048	0.892617	1	1	4778	tags=52%, list=31%, signal=76%
REACTOME_NEGATIVE_REGULATION_OF_MAPK_PATHWAY	REACTOME_NEGATIVE_REGULATION_OF_MAPK_PATHWAY		42	0.263417	0.689704	0.932735	1	1	3793	tags=26%, list=24%, signal=35%
REACTOME_SELECTIVE_AUTOPHAGY	REACTOME_SELECTIVE_AUTOPHAGY		59	0.258671	0.689678	0.945355	1	1	27	tags=2%, list=0%, signal=2%
REACTOME_SIGNALING_BY_NTRKS	REACTOME_SIGNALING_BY_NTRKS		63	0.252448	0.689651	0.955	1	1	5443	tags=43%, list=35%, signal=66%
CHEN_LIVER_METABOLISM_QTL_CIS	CHEN_LIVER_METABOLISM_QTL_CIS		86	0.241421	0.68844	0.984085	1	1	1398	tags=7%, list=9%, signal=8%
PASQUALUCCI_LYMPHOMA_BY_GC_STAGE_DN	PASQUALUCCI_LYMPHOMA_BY_GC_STAGE_DN		168	0.219099	0.686311	1	1	1	2848	tags=15%, list=18%, signal=18%
REACTOME_RAB_REGULATION_OF_TRAFFICKING	REACTOME_RAB_REGULATION_OF_TRAFFICKING		114	0.236097	0.68586	1	1	1	4307	tags=26%, list=28%, signal=36%
BIOCARTA_TOLL_PATHWAY	BIOCARTA_TOLL_PATHWAY		23	0.309261	0.685101	0.897025	1	1	3283	tags=26%, list=21%, signal=33%
BIOCARTA_CHEMICAL_PATHWAY	BIOCARTA_CHEMICAL_PATHWAY		18	0.31021	0.683937	0.875803	1	1	4728	tags=33%, list=30%, signal=48%
WP_P53_SIGNALING	WP_P53_SIGNALING		59	0.252808	0.68383	0.967172	1	1	4126	tags=36%, list=27%, signal=48%
MATTHEWS_AP1_TARGETS	MATTHEWS_AP1_TARGETS		16	0.318654	0.680325	0.892405	1	1	1736	tags=25%, list=11%, signal=28%
REACTOME_TRAFFICKING_OF_AMPA_RECEPTORS	REACTOME_TRAFFICKING_OF_AMPA_RECEPTORS		22	0.299974	0.678032	0.88565	1	1	4141	tags=50%, list=27%, signal=68%
REACTOME_REGULATION_OF_TP53_DEGRADATION	REACTOME_REGULATION_OF_TP53_DEGRADATION		34	0.278902	0.677319	0.921114	1	1	4324	tags=29%, list=28%, signal=41%
JOHANSSON_BRAIN_CANCER_EARLY_VS_LATE_DN	JOHANSSON_BRAIN_CANCER_EARLY_VS_LATE_DN		40	0.273116	0.677215	0.935	1	1	374	tags=5%, list=2%, signal=5%
REACTOME_SIGNALING_BY_VEGF	REACTOME_SIGNALING_BY_VEGF		95	0.232678	0.675895	0.989474	1	1	3543	tags=22%, list=23%, signal=28%
REACTOME_APOPTOTIC_EXECUTION_PHASE	REACTOME_APOPTOTIC_EXECUTION_PHASE		46	0.258893	0.674627	0.944724	1	1	1480	tags=9%, list=10%, signal=10%
REACTOME_SIGNALING_BY_FGFR4	REACTOME_SIGNALING_BY_FGFR4		29	0.285407	0.673919	0.900443	1	1	260	tags=3%, list=2%, signal=4%
BREDEMEYER_RAG_SIGNALING_NOT_VIA_ATM_UP	BREDEMEYER_RAG_SIGNALING_NOT_VIA_ATM_UP		58	0.252218	0.673824	0.963731	1	1	4455	tags=36%, list=29%, signal=51%
BOYLAN_MULTIPLE_MYELOMA_D_CLUSTER_UP	BOYLAN_MULTIPLE_MYELOMA_D_CLUSTER_UP		25	0.299308	0.671307	0.908696	1	1	1944	tags=20%, list=13%, signal=23%
XU_CREBBP_TARGETS_DN	XU_CREBBP_TARGETS_DN		35	0.269771	0.66835	0.931034	1	1	4261	tags=40%, list=27%, signal=55%
REACTOME_TNF_RECEPTOR_SUPERFAMILY_TNFSF_MEMBERS_MEDIATING_NON_CANONICAL_NF_KB_PATHWAY	REACTOME_TNF_RECEPTOR_SUPERFAMILY_TNFSF_MEMBERS_MEDIATING_NON_CANONICAL_NF_KB_PATHWAY		16	0.307884	0.668216	0.872881	1	1	1350	tags=13%, list=9%, signal=14%
BIOCARTA_NGF_PATHWAY	BIOCARTA_NGF_PATHWAY		18	0.306394	0.667711	0.874715	1	1	4919	tags=50%, list=32%, signal=73%
GOLDRATH_ANTIGEN_RESPONSE	GOLDRATH_ANTIGEN_RESPONSE		359	0.196705	0.667099	1	1	1	2568	tags=13%, list=17%, signal=16%
REACTOME_APOPTOSIS	REACTOME_APOPTOSIS		98	0.227198	0.666378	0.991279	1	1	1979	tags=8%, list=13%, signal=9%
TORCHIA_TARGETS_OF_EWSR1_FLI1_FUSION_TOP20_DN	TORCHIA_TARGETS_OF_EWSR1_FLI1_FUSION_TOP20_DN		19	0.29861	0.663604	0.871795	1	1	3712	tags=32%, list=24%, signal=41%
REACTOME_ANCHORING_OF_THE_BASAL_BODY_TO_THE_PLASMA_MEMBRANE	REACTOME_ANCHORING_OF_THE_BASAL_BODY_TO_THE_PLASMA_MEMBRANE		95	0.228718	0.662301	0.997215	1	1	5065	tags=36%, list=33%, signal=53%
REACTOME_REGULATION_OF_PLK1_ACTIVITY_AT_G2_M_TRANSITION	REACTOME_REGULATION_OF_PLK1_ACTIVITY_AT_G2_M_TRANSITION		84	0.230903	0.661148	0.989041	1	1	5983	tags=45%, list=39%, signal=73%
BIOCARTA_P38MAPK_PATHWAY	BIOCARTA_P38MAPK_PATHWAY		32	0.280909	0.658375	0.947242	1	1	3928	tags=44%, list=25%, signal=58%
REACTOME_CELLULAR_RESPONSES_TO_STIMULI	REACTOME_CELLULAR_RESPONSES_TO_STIMULI		430	0.192231	0.656435	1	1	1	3435	tags=18%, list=22%, signal=23%
WP_ESTROGEN_SIGNALING	WP_ESTROGEN_SIGNALING		72	0.233299	0.65598	0.992308	1	1	5309	tags=42%, list=34%, signal=63%
REACTOME_SIGNALING_BY_CSF3_G_CSF	REACTOME_SIGNALING_BY_CSF3_G_CSF		22	0.284826	0.655547	0.92517	1	1	2729	tags=14%, list=18%, signal=17%
REACTOME_HOMOLOGOUS_DNA_PAIRING_AND_STRAND_EXCHANGE	REACTOME_HOMOLOGOUS_DNA_PAIRING_AND_STRAND_EXCHANGE		26	0.282945	0.654804	0.91687	1	1	5085	tags=42%, list=33%, signal=63%
NADLER_HYPERGLYCEMIA_AT_OBESITY	NADLER_HYPERGLYCEMIA_AT_OBESITY		51	0.25111	0.654614	0.9601	1	1	2287	tags=12%, list=15%, signal=14%
REACTOME_ABC_FAMILY_PROTEINS_MEDIATED_TRANSPORT	REACTOME_ABC_FAMILY_PROTEINS_MEDIATED_TRANSPORT		94	0.227242	0.654234	0.997326	1	1	2272	tags=11%, list=15%, signal=12%
REACTOME_RHO_GTPASES_ACTIVATE_FORMINS	REACTOME_RHO_GTPASES_ACTIVATE_FORMINS		132	0.210912	0.653924	0.996753	1	1	4513	tags=28%, list=29%, signal=39%
REACTOME_CYTOPROTECTION_BY_HMOX1	REACTOME_CYTOPROTECTION_BY_HMOX1		45	0.253077	0.653502	0.981693	1	1	3421	tags=20%, list=22%, signal=26%
MILI_PSEUDOPODIA_CHEMOTAXIS_UP	MILI_PSEUDOPODIA_CHEMOTAXIS_UP		83	0.233443	0.651868	0.994652	1	1	2979	tags=19%, list=19%, signal=24%
REACTOME_CITRIC_ACID_CYCLE_TCA_CYCLE	REACTOME_CITRIC_ACID_CYCLE_TCA_CYCLE		22	0.290816	0.650734	0.933333	1	1	1844	tags=9%, list=12%, signal=10%
GREENBAUM_E2A_TARGETS_UP	GREENBAUM_E2A_TARGETS_UP		33	0.268357	0.650024	0.95202	1	1	5758	tags=45%, list=37%, signal=72%
BIOCARTA_VIP_PATHWAY	BIOCARTA_VIP_PATHWAY		23	0.286996	0.650013	0.930958	1	1	529	tags=4%, list=3%, signal=4%
REACTOME_SYNTHESIS_OF_PA	REACTOME_SYNTHESIS_OF_PA		28	0.281162	0.648931	0.939326	1	1	3161	tags=29%, list=20%, signal=36%
ZHANG_BREAST_CANCER_PROGENITORS_UP	ZHANG_BREAST_CANCER_PROGENITORS_UP		425	0.191718	0.648496	1	1	1	3128	tags=12%, list=20%, signal=15%
REACTOME_SIGNALING_BY_ERBB4	REACTOME_SIGNALING_BY_ERBB4		31	0.270631	0.64773	0.941685	1	1	2580	tags=23%, list=17%, signal=27%
REACTOME_INACTIVATION_OF_CSF3_G_CSF_SIGNALING	REACTOME_INACTIVATION_OF_CSF3_G_CSF_SIGNALING		18	0.30133	0.642746	0.897603	1	1	2729	tags=17%, list=18%, signal=20%
BYSTROEM_CORRELATED_WITH_IL5_UP	BYSTROEM_CORRELATED_WITH_IL5_UP		42	0.254778	0.642226	0.963145	1	1	3462	tags=24%, list=22%, signal=31%
REACTOME_TOLL_LIKE_RECEPTOR_CASCADES	REACTOME_TOLL_LIKE_RECEPTOR_CASCADES		139	0.212519	0.640499	1	1	1	2876	tags=19%, list=19%, signal=24%
BIOCARTA_PYK2_PATHWAY	BIOCARTA_PYK2_PATHWAY		24	0.283959	0.63725	0.929203	1	1	5174	tags=38%, list=33%, signal=56%
REACTOME_OXIDATIVE_STRESS_INDUCED_SENESCENCE	REACTOME_OXIDATIVE_STRESS_INDUCED_SENESCENCE		35	0.254791	0.632336	0.969267	1	1	3853	tags=26%, list=25%, signal=34%
REACTOME_P75NTR_SIGNALS_VIA_NF_KB	REACTOME_P75NTR_SIGNALS_VIA_NF_KB		15	0.298472	0.628156	0.892202	1	1	2542	tags=27%, list=16%, signal=32%
REACTOME_METABOLISM_OF_COFACTORS	REACTOME_METABOLISM_OF_COFACTORS		15	0.299293	0.626862	0.909677	1	1	3202	tags=20%, list=21%, signal=25%
BIOCARTA_G2_PATHWAY	BIOCARTA_G2_PATHWAY		21	0.289795	0.626412	0.93007	1	1	3853	tags=29%, list=25%, signal=38%
CHYLA_CBFA2T3_TARGETS_UP	CHYLA_CBFA2T3_TARGETS_UP		400	0.187807	0.626071	1	1	1	2921	tags=16%, list=19%, signal=19%
GOLDRATH_IMMUNE_MEMORY	GOLDRATH_IMMUNE_MEMORY		65	0.223829	0.621991	0.992462	1	1	2303	tags=15%, list=15%, signal=18%
REACTOME_SIGNALING_BY_WNT	REACTOME_SIGNALING_BY_WNT		201	0.190494	0.611243	1	1	1	2764	tags=15%, list=18%, signal=18%
TORCHIA_TARGETS_OF_EWSR1_FLI1_FUSION_DN	TORCHIA_TARGETS_OF_EWSR1_FLI1_FUSION_DN		336	0.181893	0.609157	1	1	1	3809	tags=23%, list=25%, signal=29%
RASHI_RESPONSE_TO_IONIZING_RADIATION_4	RASHI_RESPONSE_TO_IONIZING_RADIATION_4		48	0.237059	0.60816	0.980296	1	1	4016	tags=31%, list=26%, signal=42%
REACTOME_TOLL_LIKE_RECEPTOR_9_TLR9_CASCADE	REACTOME_TOLL_LIKE_RECEPTOR_9_TLR9_CASCADE		91	0.212907	0.608136	1	1	1	4277	tags=30%, list=28%, signal=41%
BIOCARTA_KERATINOCYTE_PATHWAY	BIOCARTA_KERATINOCYTE_PATHWAY		46	0.235257	0.604258	0.987437	1	1	3693	tags=35%, list=24%, signal=45%
LANG_MYB_FAMILY_TARGETS	LANG_MYB_FAMILY_TARGETS		29	0.249462	0.602378	0.97343	1	1	6452	tags=52%, list=42%, signal=88%
REACTOME_MAPK_TARGETS_NUCLEAR_EVENTS_MEDIATED_BY_MAP_KINASES	REACTOME_MAPK_TARGETS_NUCLEAR_EVENTS_MEDIATED_BY_MAP_KINASES		27	0.264806	0.602328	0.95082	1	1	4894	tags=41%, list=32%, signal=59%
REACTOME_NUCLEAR_EVENTS_KINASE_AND_TRANSCRIPTION_FACTOR_ACTIVATION	REACTOME_NUCLEAR_EVENTS_KINASE_AND_TRANSCRIPTION_FACTOR_ACTIVATION		27	0.253285	0.596322	0.968326	1	1	4894	tags=37%, list=32%, signal=54%
BIOCARTA_CCR3_PATHWAY	BIOCARTA_CCR3_PATHWAY		16	0.2762	0.594858	0.930649	1	1	4271	tags=44%, list=27%, signal=60%
REACTOME_INTEGRIN_SIGNALING	REACTOME_INTEGRIN_SIGNALING		23	0.26283	0.594823	0.946262	1	1	4867	tags=35%, list=31%, signal=51%
REACTOME_REGULATION_OF_MRNA_STABILITY_BY_PROTEINS_THAT_BIND_AU_RICH_ELEMENTS	REACTOME_REGULATION_OF_MRNA_STABILITY_BY_PROTEINS_THAT_BIND_AU_RICH_ELEMENTS		84	0.207063	0.593516	1	1	1	3159	tags=15%, list=20%, signal=19%
BIOCARTA_NKCELLS_PATHWAY	BIOCARTA_NKCELLS_PATHWAY		18	0.276105	0.590855	0.93228	1	1	4934	tags=39%, list=32%, signal=57%
REACTOME_RIPK1_MEDIATED_REGULATED_NECROSIS	REACTOME_RIPK1_MEDIATED_REGULATED_NECROSIS		31	0.250356	0.589021	0.957393	1	1	2265	tags=13%, list=15%, signal=15%
REACTOME_INTRA_GOLGI_AND_RETROGRADE_GOLGI_TO_ER_TRAFFIC	REACTOME_INTRA_GOLGI_AND_RETROGRADE_GOLGI_TO_ER_TRAFFIC		177	0.185618	0.586801	1	1	1	4907	tags=32%, list=32%, signal=47%
REACTOME_AZATHIOPRINE_ADME	REACTOME_AZATHIOPRINE_ADME		21	0.260089	0.585879	0.953488	1	1	2243	tags=10%, list=14%, signal=11%
REACTOME_SENESCENCE_ASSOCIATED_SECRETORY_PHENOTYPE_SASP	REACTOME_SENESCENCE_ASSOCIATED_SECRETORY_PHENOTYPE_SASP		38	0.236869	0.584177	0.988067	1	1	4271	tags=26%, list=27%, signal=36%
MCBRYAN_PUBERTAL_BREAST_3_4WK_DN	MCBRYAN_PUBERTAL_BREAST_3_4WK_DN		36	0.235686	0.583664	0.983373	1	1	3240	tags=28%, list=21%, signal=35%
CAIRO_PML_TARGETS_BOUND_BY_MYC_UP	CAIRO_PML_TARGETS_BOUND_BY_MYC_UP		22	0.257993	0.581102	0.953162	1	1	895	tags=5%, list=6%, signal=5%
REACTOME_NUCLEOTIDE_CATABOLISM	REACTOME_NUCLEOTIDE_CATABOLISM		31	0.238343	0.577045	0.979118	1	1	2716	tags=19%, list=17%, signal=23%
REACTOME_REGULATION_OF_FZD_BY_UBIQUITINATION	REACTOME_REGULATION_OF_FZD_BY_UBIQUITINATION		16	0.272258	0.575801	0.936795	1	1	2102	tags=19%, list=14%, signal=22%
REACTOME_COPII_MEDIATED_VESICLE_TRANSPORT	REACTOME_COPII_MEDIATED_VESICLE_TRANSPORT		64	0.209289	0.573747	1	1	1	5122	tags=34%, list=33%, signal=51%
REACTOME_DEADENYLATION_OF_MRNA	REACTOME_DEADENYLATION_OF_MRNA		25	0.248983	0.571092	0.977887	1	1	5569	tags=36%, list=36%, signal=56%
WP_SIGNAL_TRANSDUCTION_OF_S1P_RECEPTOR	WP_SIGNAL_TRANSDUCTION_OF_S1P_RECEPTOR		19	0.263686	0.567708	0.966216	1	1	755	tags=5%, list=5%, signal=6%
REACTOME_RESOLUTION_OF_SISTER_CHROMATID_COHESION	REACTOME_RESOLUTION_OF_SISTER_CHROMATID_COHESION		119	0.185126	0.557386	1	1	1	27	tags=1%, list=0%, signal=1%
TUOMISTO_TUMOR_SUPPRESSION_BY_COL13A1_UP	TUOMISTO_TUMOR_SUPPRESSION_BY_COL13A1_UP		16	0.261643	0.556596	0.94382	1	1	1821	tags=13%, list=12%, signal=14%
REACTOME_TRANSCRIPTIONAL_REGULATION_BY_TP53	REACTOME_TRANSCRIPTIONAL_REGULATION_BY_TP53		290	0.167135	0.55347	1	1	1	3853	tags=21%, list=25%, signal=27%
REACTOME_RNA_POLYMERASE_II_PRE_TRANSCRIPTION_EVENTS	REACTOME_RNA_POLYMERASE_II_PRE_TRANSCRIPTION_EVENTS		77	0.1959	0.552365	1	1	1	3959	tags=26%, list=25%, signal=35%
MODY_HIPPOCAMPUS_POSTNATAL	MODY_HIPPOCAMPUS_POSTNATAL		46	0.21703	0.550996	0.995157	1	1	2285	tags=15%, list=15%, signal=18%
REACTOME_RHOBTB_GTPASE_CYCLE	REACTOME_RHOBTB_GTPASE_CYCLE		34	0.230775	0.549868	0.981735	1	1	5148	tags=47%, list=33%, signal=70%
REACTOME_SUMOYLATION_OF_DNA_DAMAGE_RESPONSE_AND_REPAIR_PROTEINS	REACTOME_SUMOYLATION_OF_DNA_DAMAGE_RESPONSE_AND_REPAIR_PROTEINS		74	0.195029	0.546496	1	1	1	4870	tags=32%, list=31%, signal=47%
MORI_PRE_BI_LYMPHOCYTE_UP	MORI_PRE_BI_LYMPHOCYTE_UP		81	0.190006	0.545707	0.997403	1	1	441	tags=2%, list=3%, signal=3%
REACTOME_RETROGRADE_TRANSPORT_AT_THE_TRANS_GOLGI_NETWORK	REACTOME_RETROGRADE_TRANSPORT_AT_THE_TRANS_GOLGI_NETWORK		44	0.212584	0.543289	0.995444	1	1	5435	tags=39%, list=35%, signal=59%
TERAMOTO_OPN_TARGETS_CLUSTER_6	TERAMOTO_OPN_TARGETS_CLUSTER_6		23	0.245512	0.542711	0.977887	1	1	3551	tags=30%, list=23%, signal=39%
REACTOME_CONVERSION_FROM_APC_C_CDC20_TO_APC_C_CDH1_IN_LATE_ANAPHASE	REACTOME_CONVERSION_FROM_APC_C_CDC20_TO_APC_C_CDH1_IN_LATE_ANAPHASE		20	0.246245	0.537462	0.970522	1	1	11712	tags=100%, list=75%, signal=406%
REACTOME_CELLULAR_SENESCENCE	REACTOME_CELLULAR_SENESCENCE		91	0.188606	0.537004	1	1	1	4271	tags=27%, list=27%, signal=38%
REACTOME_INTRA_GOLGI_TRAFFIC	REACTOME_INTRA_GOLGI_TRAFFIC		34	0.214477	0.533756	0.985981	1	1	4907	tags=32%, list=32%, signal=47%
REACTOME_INTRINSIC_PATHWAY_FOR_APOPTOSIS	REACTOME_INTRINSIC_PATHWAY_FOR_APOPTOSIS		38	0.21569	0.531983	0.992611	1	1	530	tags=3%, list=3%, signal=3%
REACTOME_FORMATION_OF_RNA_POL_II_ELONGATION_COMPLEX	REACTOME_FORMATION_OF_RNA_POL_II_ELONGATION_COMPLEX		55	0.20076	0.530704	0.997449	1	1	3954	tags=27%, list=25%, signal=36%
REACTOME_INTERFERON_GAMMA_SIGNALING	REACTOME_INTERFERON_GAMMA_SIGNALING		15	0.248455	0.529454	0.968017	1	1	2729	tags=20%, list=18%, signal=24%
REACTOME_REGULATION_OF_PTEN_GENE_TRANSCRIPTION	REACTOME_REGULATION_OF_PTEN_GENE_TRANSCRIPTION		41	0.205268	0.527444	0.993039	1	1	5992	tags=44%, list=39%, signal=71%
REACTOME_RESOLUTION_OF_D_LOOP_STRUCTURES	REACTOME_RESOLUTION_OF_D_LOOP_STRUCTURES		32	0.219614	0.525765	0.995413	1	1	4744	tags=34%, list=31%, signal=49%
WP_APOPTOSIS_MODULATION_BY_HSP70	WP_APOPTOSIS_MODULATION_BY_HSP70		15	0.251426	0.524305	0.974654	1	1	2222	tags=13%, list=14%, signal=16%
REACTOME_NICOTINATE_METABOLISM	REACTOME_NICOTINATE_METABOLISM		26	0.226771	0.52301	0.977064	1	1	2124	tags=12%, list=14%, signal=13%
REACTOME_TRANSCRIPTIONAL_REGULATION_BY_SMALL_RNAS	REACTOME_TRANSCRIPTIONAL_REGULATION_BY_SMALL_RNAS		33	0.216058	0.521694	0.990268	1	1	4797	tags=33%, list=31%, signal=48%
REACTOME_MYD88_MAL_TIRAP_CASCADE_INITIATED_ON_PLASMA_MEMBRANE	REACTOME_MYD88_MAL_TIRAP_CASCADE_INITIATED_ON_PLASMA_MEMBRANE		81	0.184245	0.519319	1	1	1	4277	tags=27%, list=28%, signal=37%
REACTOME_RAF_ACTIVATION	REACTOME_RAF_ACTIVATION		35	0.213106	0.517866	0.990698	1	1	3793	tags=23%, list=24%, signal=30%
REACTOME_TRANSCRIPTIONAL_REGULATION_BY_E2F6	REACTOME_TRANSCRIPTIONAL_REGULATION_BY_E2F6		23	0.232778	0.516428	0.98234	1	1	5992	tags=48%, list=39%, signal=78%
REACTOME_MITOTIC_PROMETAPHASE	REACTOME_MITOTIC_PROMETAPHASE		190	0.16165	0.509925	1	1	1	4932	tags=29%, list=32%, signal=42%
REACTOME_INTERLEUKIN_17_SIGNALING	REACTOME_INTERLEUKIN_17_SIGNALING		57	0.192107	0.507138	1	1	1	3823	tags=25%, list=25%, signal=32%
REACTOME_REGULATION_OF_NF_KAPPA_B_SIGNALING	REACTOME_REGULATION_OF_NF_KAPPA_B_SIGNALING		16	0.239098	0.505896	0.960954	1	1	5669	tags=50%, list=36%, signal=79%
WP_IL1_SIGNALING_PATHWAY	WP_IL1_SIGNALING_PATHWAY		37	0.205107	0.504157	0.995392	1	1	2542	tags=19%, list=16%, signal=23%
WP_PARKINSONS_DISEASE	WP_PARKINSONS_DISEASE		37	0.203582	0.504036	0.986175	1	1	2245	tags=14%, list=14%, signal=16%
REACTOME_GENE_SILENCING_BY_RNA	REACTOME_GENE_SILENCING_BY_RNA		42	0.195151	0.502924	1	1	1	6024	tags=43%, list=39%, signal=70%
SHIN_B_CELL_LYMPHOMA_CLUSTER_7	SHIN_B_CELL_LYMPHOMA_CLUSTER_7		24	0.22301	0.502409	0.988263	1	1	5228	tags=42%, list=34%, signal=63%
REACTOME_NUCLEAR_ENVELOPE_BREAKDOWN	REACTOME_NUCLEAR_ENVELOPE_BREAKDOWN		46	0.197066	0.501883	0.997423	1	1	4979	tags=30%, list=32%, signal=45%
WP_ONECARBON_METABOLISM	WP_ONECARBON_METABOLISM		25	0.221043	0.501182	0.995392	1	1	4069	tags=28%, list=26%, signal=38%
HESS_TARGETS_OF_HOXA9_AND_MEIS1_UP	HESS_TARGETS_OF_HOXA9_AND_MEIS1_UP		69	0.178493	0.496371	1	1	1	2918	tags=14%, list=19%, signal=18%
RIZ_ERYTHROID_DIFFERENTIATION	RIZ_ERYTHROID_DIFFERENTIATION		79	0.173014	0.491621	1	1	1	5034	tags=29%, list=32%, signal=43%
BIOCARTA_RACCYCD_PATHWAY	BIOCARTA_RACCYCD_PATHWAY		25	0.212829	0.489195	0.992647	1	1	5204	tags=32%, list=34%, signal=48%
BYSTRYKH_HEMATOPOIESIS_STEM_CELL_QTL_CIS	BYSTRYKH_HEMATOPOIESIS_STEM_CELL_QTL_CIS		133	0.157289	0.480127	1	1	1	4398	tags=29%, list=28%, signal=40%
REACTOME_LYSOSOME_VESICLE_BIOGENESIS	REACTOME_LYSOSOME_VESICLE_BIOGENESIS		32	0.198921	0.47994	0.992754	1	1	4768	tags=31%, list=31%, signal=45%
BIOCARTA_STRESS_PATHWAY	BIOCARTA_STRESS_PATHWAY		24	0.211484	0.478751	0.986547	1	1	5818	tags=46%, list=37%, signal=73%
BIOCARTA_ATRBRCA_PATHWAY	BIOCARTA_ATRBRCA_PATHWAY		19	0.222248	0.478636	0.988636	1	1	5663	tags=47%, list=36%, signal=74%
ZAMORA_NOS2_TARGETS_UP	ZAMORA_NOS2_TARGETS_UP		51	0.180889	0.475137	0.99734	1	1	1976	tags=8%, list=13%, signal=9%
REACTOME_RNA_POLYMERASE_II_TRANSCRIBES_SNRNA_GENES	REACTOME_RNA_POLYMERASE_II_TRANSCRIBES_SNRNA_GENES		73	0.168627	0.469466	1	1	1	5487	tags=40%, list=35%, signal=61%
REACTOME_TRANSPORT_OF_MATURE_MRNAS_DERIVED_FROM_INTRONLESS_TRANSCRIPTS	REACTOME_TRANSPORT_OF_MATURE_MRNAS_DERIVED_FROM_INTRONLESS_TRANSCRIPTS		42	0.18368	0.468705	1	1	1	4996	tags=36%, list=32%, signal=53%
REACTOME_VEGFR2_MEDIATED_VASCULAR_PERMEABILITY	REACTOME_VEGFR2_MEDIATED_VASCULAR_PERMEABILITY		28	0.194165	0.45806	0.995455	1	1	681	tags=4%, list=4%, signal=4%
REACTOME_PROCESSING_OF_INTRONLESS_PRE_MRNAS	REACTOME_PROCESSING_OF_INTRONLESS_PRE_MRNAS		20	0.211049	0.456464	0.993506	1	1	12258	tags=100%, list=79%, signal=474%
REACTOME_TRANSPORT_OF_MATURE_TRANSCRIPT_TO_CYTOPLASM	REACTOME_TRANSPORT_OF_MATURE_TRANSCRIPT_TO_CYTOPLASM		79	0.16177	0.455661	1	1	1	13032	tags=100%, list=84%, signal=618%
BILANGES_RAPAMYCIN_SENSITIVE_GENES	BILANGES_RAPAMYCIN_SENSITIVE_GENES		36	0.184683	0.455198	0.992823	1	1	3726	tags=28%, list=24%, signal=36%
REACTOME_SYNTHESIS_OF_PIPS_AT_THE_EARLY_ENDOSOME_MEMBRANE	REACTOME_SYNTHESIS_OF_PIPS_AT_THE_EARLY_ENDOSOME_MEMBRANE		15	0.21252	0.446725	0.985294	1	1	2560	tags=20%, list=16%, signal=24%
REACTOME_PLATELET_AGGREGATION_PLUG_FORMATION	REACTOME_PLATELET_AGGREGATION_PLUG_FORMATION		29	0.1911	0.446324	0.997674	1	1	1469	tags=7%, list=9%, signal=8%
WANG_TARGETS_OF_MLL_CBP_FUSION_DN	WANG_TARGETS_OF_MLL_CBP_FUSION_DN		44	0.174562	0.445244	1	1	1	3634	tags=18%, list=23%, signal=24%
BIOCARTA_HDAC_PATHWAY	BIOCARTA_HDAC_PATHWAY		20	0.202709	0.443044	0.986928	1	1	4894	tags=30%, list=32%, signal=44%
BIOCARTA_FCER1_PATHWAY	BIOCARTA_FCER1_PATHWAY		38	0.17614	0.440128	0.997821	1	1	4518	tags=32%, list=29%, signal=44%
REACTOME_SUMOYLATION_OF_RNA_BINDING_PROTEINS	REACTOME_SUMOYLATION_OF_RNA_BINDING_PROTEINS		46	0.167689	0.437524	0.997555	1	1	12935	tags=100%, list=83%, signal=596%
REACTOME_SUMOYLATION_OF_DNA_REPLICATION_PROTEINS	REACTOME_SUMOYLATION_OF_DNA_REPLICATION_PROTEINS		42	0.173972	0.434785	1	1	1	12837	tags=100%, list=83%, signal=575%
REACTOME_POSTMITOTIC_NUCLEAR_PORE_COMPLEX_NPC_REFORMATION	REACTOME_POSTMITOTIC_NUCLEAR_PORE_COMPLEX_NPC_REFORMATION		22	0.193201	0.429364	1	1	1	4819	tags=41%, list=31%, signal=59%
REACTOME_SUMOYLATION_OF_UBIQUITINYLATION_PROTEINS	REACTOME_SUMOYLATION_OF_UBIQUITINYLATION_PROTEINS		38	0.172249	0.428836	0.997487	1	1	12863	tags=100%, list=83%, signal=580%
GAVIN_PDE3B_TARGETS	GAVIN_PDE3B_TARGETS		22	0.192558	0.428277	0.997763	1	1	2525	tags=14%, list=16%, signal=16%
SIMBULAN_PARP1_TARGETS_DN	SIMBULAN_PARP1_TARGETS_DN		15	0.205914	0.427282	0.991247	1	1	1131	tags=7%, list=7%, signal=7%
REACTOME_HDR_THROUGH_HOMOLOGOUS_RECOMBINATION_HRR	REACTOME_HDR_THROUGH_HOMOLOGOUS_RECOMBINATION_HRR		55	0.156674	0.424077	1	1	1	13107	tags=100%, list=84%, signal=638%
REACTOME_DNA_DAMAGE_RECOGNITION_IN_GG_NER	REACTOME_DNA_DAMAGE_RECOGNITION_IN_GG_NER		38	0.166441	0.421435	0.997613	1	1	12953	tags=100%, list=83%, signal=601%
REACTOME_CYCLIN_D_ASSOCIATED_EVENTS_IN_G1	REACTOME_CYCLIN_D_ASSOCIATED_EVENTS_IN_G1		41	0.166473	0.419678	1	1	1	12953	tags=100%, list=83%, signal=600%
WP_MITOCHONDRIAL_LONG_CHAIN_FATTY_ACID_BETAOXIDATION	WP_MITOCHONDRIAL_LONG_CHAIN_FATTY_ACID_BETAOXIDATION		16	0.199845	0.419669	0.997895	1	1	12431	tags=100%, list=80%, signal=500%
REACTOME_TRANSPORT_OF_THE_SLBP_DEPENDANT_MATURE_MRNA	REACTOME_TRANSPORT_OF_THE_SLBP_DEPENDANT_MATURE_MRNA		35	0.173893	0.418185	0.997487	1	1	12837	tags=100%, list=83%, signal=575%
JOHANSSON_GLIOMAGENESIS_BY_PDGFB_UP	JOHANSSON_GLIOMAGENESIS_BY_PDGFB_UP		56	0.156463	0.415814	1	1	1	4126	tags=21%, list=27%, signal=29%
BOYLAN_MULTIPLE_MYELOMA_C_CLUSTER_UP	BOYLAN_MULTIPLE_MYELOMA_C_CLUSTER_UP		35	0.16836	0.414916	0.995169	1	1	3073	tags=14%, list=20%, signal=18%
REACTOME_SUMOYLATION_OF_SUMOYLATION_PROTEINS	REACTOME_SUMOYLATION_OF_SUMOYLATION_PROTEINS		34	0.173882	0.41485	1	1	1	12837	tags=100%, list=83%, signal=575%
REACTOME_G0_AND_EARLY_G1	REACTOME_G0_AND_EARLY_G1		16	0.195721	0.411407	0.982183	1	1	12495	tags=100%, list=80%, signal=511%
REACTOME_APOPTOTIC_FACTOR_MEDIATED_RESPONSE	REACTOME_APOPTOTIC_FACTOR_MEDIATED_RESPONSE		16	0.192756	0.407829	0.991228	1	1	12541	tags=100%, list=81%, signal=519%
REACTOME_SYNTHESIS_OF_ACTIVE_UBIQUITIN_ROLES_OF_E1_AND_E2_ENZYMES	REACTOME_SYNTHESIS_OF_ACTIVE_UBIQUITIN_ROLES_OF_E1_AND_E2_ENZYMES		30	0.166355	0.393662	0.997788	1	1	12953	tags=100%, list=83%, signal=601%
REACTOME_APC_CDC20_MEDIATED_DEGRADATION_OF_NEK2A	REACTOME_APC_CDC20_MEDIATED_DEGRADATION_OF_NEK2A		26	0.166312	0.38658	0.997732	1	1	12953	tags=100%, list=83%, signal=601%
WP_TOLLLIKE_RECEPTOR_SIGNALING	WP_TOLLLIKE_RECEPTOR_SIGNALING		31	0.163868	0.38583	0.99763	1	1	5204	tags=32%, list=34%, signal=48%
BYSTRYKH_HEMATOPOIESIS_STEM_CELL_AND_BRAIN_QTL_CIS	BYSTRYKH_HEMATOPOIESIS_STEM_CELL_AND_BRAIN_QTL_CIS		67	0.139486	0.381278	1	1	1	4210	tags=27%, list=27%, signal=37%
REACTOME_NUCLEAR_PORE_COMPLEX_NPC_DISASSEMBLY	REACTOME_NUCLEAR_PORE_COMPLEX_NPC_DISASSEMBLY		32	0.155925	0.374338	1	1	1	13115	tags=100%, list=84%, signal=641%
REACTOME_RHOBTB1_GTPASE_CYCLE	REACTOME_RHOBTB1_GTPASE_CYCLE		22	0.161617	0.356126	1	0.999541	1	5979	tags=50%, list=38%, signal=81%
IKEDA_MIR133_TARGETS_UP	IKEDA_MIR133_TARGETS_UP		41	-0.121736	-0.282338	1	0.999979	1	3603	tags=15%, list=23%, signal=19%
GAVIN_FOXP3_TARGETS_CLUSTER_T7	GAVIN_FOXP3_TARGETS_CLUSTER_T7		100	-0.109545	-0.295795	1	1	1	6264	tags=43%, list=40%, signal=72%
REACTOME_RAS_PROCESSING	REACTOME_RAS_PROCESSING		24	-0.149666	-0.32083	1	1	1	2699	tags=13%, list=17%, signal=15%
REACTOME_PURINE_CATABOLISM	REACTOME_PURINE_CATABOLISM		16	-0.162725	-0.326692	1	1	1	4391	tags=25%, list=28%, signal=35%
REACTOME_MTORC1_MEDIATED_SIGNALLING	REACTOME_MTORC1_MEDIATED_SIGNALLING		24	-0.167085	-0.364087	1	1	1	5536	tags=38%, list=36%, signal=58%
REACTOME_SPRY_REGULATION_OF_FGF_SIGNALING	REACTOME_SPRY_REGULATION_OF_FGF_SIGNALING		16	-0.182195	-0.365299	1	1	1	2660	tags=13%, list=17%, signal=15%
REACTOME_APC_C_CDC20_MEDIATED_DEGRADATION_OF_CYCLIN_B	REACTOME_APC_C_CDC20_MEDIATED_DEGRADATION_OF_CYCLIN_B		24	-0.170604	-0.368481	1	1	1	6618	tags=50%, list=43%, signal=87%
REACTOME_GAMMA_CARBOXYLATION_HYPUSINE_FORMATION_AND_ARYLSULFATASE_ACTIVATION	REACTOME_GAMMA_CARBOXYLATION_HYPUSINE_FORMATION_AND_ARYLSULFATASE_ACTIVATION		31	-0.163548	-0.369473	0.998145	1	1	4156	tags=29%, list=27%, signal=40%
REACTOME_MITOTIC_METAPHASE_AND_ANAPHASE	REACTOME_MITOTIC_METAPHASE_AND_ANAPHASE		221	-0.127414	-0.375581	1	1	1	5316	tags=36%, list=34%, signal=54%
REACTOME_PROCESSING_OF_CAPPED_INTRON_CONTAINING_PRE_MRNA	REACTOME_PROCESSING_OF_CAPPED_INTRON_CONTAINING_PRE_MRNA		267	-0.125929	-0.378474	1	1	1	5965	tags=38%, list=38%, signal=60%
BURTON_ADIPOGENESIS_3	BURTON_ADIPOGENESIS_3		100	-0.142028	-0.378528	1	1	1	4964	tags=26%, list=32%, signal=38%
HOFFMANN_LARGE_TO_SMALL_PRE_BII_LYMPHOCYTE_UP	HOFFMANN_LARGE_TO_SMALL_PRE_BII_LYMPHOCYTE_UP		150	-0.138915	-0.395099	1	1	1	5029	tags=33%, list=32%, signal=48%
IRITANI_MAD1_TARGETS_UP	IRITANI_MAD1_TARGETS_UP		15	-0.199388	-0.398443	0.992754	1	1	2738	tags=13%, list=18%, signal=16%
REACTOME_ERK_MAPK_TARGETS	REACTOME_ERK_MAPK_TARGETS		19	-0.200698	-0.41161	0.996564	1	1	2326	tags=11%, list=15%, signal=12%
HEVNER_CORTEX_PROLIFERATING_CELLS	HEVNER_CORTEX_PROLIFERATING_CELLS		25	-0.190934	-0.411801	0.994854	1	1	12573	tags=100%, list=81%, signal=524%
REACTOME_MRNA_SPLICING	REACTOME_MRNA_SPLICING		199	-0.141866	-0.414562	1	1	1	5957	tags=38%, list=38%, signal=60%
REACTOME_TNF_SIGNALING	REACTOME_TNF_SIGNALING		57	-0.165338	-0.414758	1	1	1	491	tags=2%, list=3%, signal=2%
IVANOVA_HEMATOPOIESIS_EARLY_PROGENITOR	IVANOVA_HEMATOPOIESIS_EARLY_PROGENITOR		443	-0.132961	-0.41546	1	1	1	4811	tags=24%, list=31%, signal=34%
REACTOME_HDR_THROUGH_SINGLE_STRAND_ANNEALING_SSA	REACTOME_HDR_THROUGH_SINGLE_STRAND_ANNEALING_SSA		35	-0.184015	-0.419302	0.998255	1	1	4385	tags=31%, list=28%, signal=44%
REACTOME_SNRNP_ASSEMBLY	REACTOME_SNRNP_ASSEMBLY		49	-0.175032	-0.426021	1	1	1	5582	tags=39%, list=36%, signal=60%
BIOCARTA_CERAMIDE_PATHWAY	BIOCARTA_CERAMIDE_PATHWAY		22	-0.201956	-0.430215	0.996466	1	1	3865	tags=23%, list=25%, signal=30%
REACTOME_RHO_GTPASES_ACTIVATE_WASPS_AND_WAVES	REACTOME_RHO_GTPASES_ACTIVATE_WASPS_AND_WAVES		31	-0.193878	-0.433079	0.994737	1	1	5816	tags=35%, list=37%, signal=57%
BURTON_ADIPOGENESIS_PEAK_AT_16HR	BURTON_ADIPOGENESIS_PEAK_AT_16HR		41	-0.180796	-0.43415	1	1	1	680	tags=2%, list=4%, signal=3%
BURTON_ADIPOGENESIS_12	BURTON_ADIPOGENESIS_12		33	-0.195536	-0.439657	1	1	1	2621	tags=15%, list=17%, signal=18%
REACTOME_TAK1_DEPENDENT_IKK_AND_NF_KAPPA_B_ACTIVATION	REACTOME_TAK1_DEPENDENT_IKK_AND_NF_KAPPA_B_ACTIVATION		36	-0.193576	-0.44412	0.998291	1	1	3689	tags=22%, list=24%, signal=29%
WP_EUKARYOTIC_TRANSCRIPTION_INITIATION	WP_EUKARYOTIC_TRANSCRIPTION_INITIATION		41	-0.184802	-0.445022	0.998344	1	1	3537	tags=20%, list=23%, signal=25%
REACTOME_DEGRADATION_OF_BETA_CATENIN_BY_THE_DESTRUCTION_COMPLEX	REACTOME_DEGRADATION_OF_BETA_CATENIN_BY_THE_DESTRUCTION_COMPLEX		79	-0.172777	-0.447349	1	1	1	4682	tags=38%, list=30%, signal=54%
WP_NOVEL_JUNDMP1_PATHWAY	WP_NOVEL_JUNDMP1_PATHWAY		24	-0.208703	-0.45152	0.998172	1	1	775	tags=4%, list=5%, signal=4%
REACTOME_SIGNALLING_TO_ERKS	REACTOME_SIGNALLING_TO_ERKS		22	-0.210363	-0.45173	0.994755	1	1	4049	tags=18%, list=26%, signal=25%
REACTOME_REGULATION_OF_APC_C_ACTIVATORS_BETWEEN_G1_S_AND_EARLY_ANAPHASE	REACTOME_REGULATION_OF_APC_C_ACTIVATORS_BETWEEN_G1_S_AND_EARLY_ANAPHASE		34	-0.19507	-0.452311	1	1	1	6686	tags=53%, list=43%, signal=93%
REACTOME_PROCESSING_OF_CAPPED_INTRONLESS_PRE_MRNA	REACTOME_PROCESSING_OF_CAPPED_INTRONLESS_PRE_MRNA		29	-0.203173	-0.456119	0.994872	1	1	12384	tags=100%, list=80%, signal=492%
REACTOME_RNA_POLYMERASE_II_PROMOTER_ESCAPE	REACTOME_RNA_POLYMERASE_II_PROMOTER_ESCAPE		45	-0.187706	-0.459531	0.998442	1	1	3600	tags=22%, list=23%, signal=29%
RASHI_RESPONSE_TO_IONIZING_RADIATION_6	RASHI_RESPONSE_TO_IONIZING_RADIATION_6		73	-0.179005	-0.46409	0.998366	1	1	2598	tags=12%, list=17%, signal=15%
REACTOME_SEPARATION_OF_SISTER_CHROMATIDS	REACTOME_SEPARATION_OF_SISTER_CHROMATIDS		183	-0.159825	-0.465078	1	1	1	5316	tags=37%, list=34%, signal=56%
HU_GENOTOXIC_DAMAGE_24HR	HU_GENOTOXIC_DAMAGE_24HR		37	-0.201204	-0.468753	1	1	1	3853	tags=35%, list=25%, signal=47%
REACTOME_POSITIVE_EPIGENETIC_REGULATION_OF_RRNA_EXPRESSION	REACTOME_POSITIVE_EPIGENETIC_REGULATION_OF_RRNA_EXPRESSION		30	-0.208592	-0.476049	0.992819	1	1	3637	tags=23%, list=23%, signal=30%
PAL_PRMT5_TARGETS_UP	PAL_PRMT5_TARGETS_UP		194	-0.163727	-0.478382	1	1	1	4786	tags=32%, list=31%, signal=46%
WP_TRANSLATION_FACTORS	WP_TRANSLATION_FACTORS		47	-0.200827	-0.482097	0.996581	1	1	12424	tags=100%, list=80%, signal=498%
REACTOME_CLASS_I_MHC_MEDIATED_ANTIGEN_PROCESSING_PRESENTATION	REACTOME_CLASS_I_MHC_MEDIATED_ANTIGEN_PROCESSING_PRESENTATION		333	-0.158149	-0.487104	1	1	1	4262	tags=24%, list=27%, signal=32%
REACTOME_ANTIGEN_PROCESSING_UBIQUITINATION_PROTEASOME_DEGRADATION	REACTOME_ANTIGEN_PROCESSING_UBIQUITINATION_PROTEASOME_DEGRADATION		287	-0.161815	-0.491488	1	1	1	4219	tags=23%, list=27%, signal=31%
REACTOME_DOWNSTREAM_SIGNAL_TRANSDUCTION	REACTOME_DOWNSTREAM_SIGNAL_TRANSDUCTION		25	-0.22738	-0.492048	0.985455	1	1	5245	tags=36%, list=34%, signal=54%
REACTOME_FORMATION_OF_INCISION_COMPLEX_IN_GG_NER	REACTOME_FORMATION_OF_INCISION_COMPLEX_IN_GG_NER		42	-0.206348	-0.496503	0.99646	1	1	5736	tags=45%, list=37%, signal=72%
REACTOME_PROTEIN_METHYLATION	REACTOME_PROTEIN_METHYLATION		19	-0.237948	-0.498007	0.97482	1	1	4942	tags=32%, list=32%, signal=46%
WAKABAYASHI_ADIPOGENESIS_PPARG_RXRA_BOUND_WITH_H4K20ME1_MARK	WAKABAYASHI_ADIPOGENESIS_PPARG_RXRA_BOUND_WITH_H4K20ME1_MARK		146	-0.177688	-0.499021	1	1	1	3303	tags=14%, list=21%, signal=17%
VARELA_ZMPSTE24_TARGETS_DN	VARELA_ZMPSTE24_TARGETS_DN		32	-0.225677	-0.501005	0.991497	1	1	3890	tags=25%, list=25%, signal=33%
BIOCARTA_FMLP_PATHWAY	BIOCARTA_FMLP_PATHWAY		29	-0.224624	-0.503158	0.992857	1	1	3214	tags=17%, list=21%, signal=22%
REACTOME_TP53_REGULATES_TRANSCRIPTION_OF_DNA_REPAIR_GENES	REACTOME_TP53_REGULATES_TRANSCRIPTION_OF_DNA_REPAIR_GENES		43	-0.209807	-0.503783	0.993115	1	1	4797	tags=37%, list=31%, signal=54%
WUNDER_INFLAMMATORY_RESPONSE_AND_CHOLESTEROL_UP	WUNDER_INFLAMMATORY_RESPONSE_AND_CHOLESTEROL_UP		61	-0.20069	-0.507686	1	1	1	4038	tags=33%, list=26%, signal=44%
REACTOME_PHOSPHORYLATION_OF_THE_APC_C	REACTOME_PHOSPHORYLATION_OF_THE_APC_C		20	-0.250693	-0.517074	0.973022	1	1	11645	tags=100%, list=75%, signal=399%
GOLDRATH_HOMEOSTATIC_PROLIFERATION	GOLDRATH_HOMEOSTATIC_PROLIFERATION		145	-0.18181	-0.518991	1	1	1	4083	tags=24%, list=26%, signal=32%
HUANG_GATA2_TARGETS_UP	HUANG_GATA2_TARGETS_UP		150	-0.182708	-0.519938	1	1	1	4289	tags=25%, list=28%, signal=34%
REACTOME_FCERI_MEDIATED_MAPK_ACTIVATION	REACTOME_FCERI_MEDIATED_MAPK_ACTIVATION		30	-0.232485	-0.520535	0.985965	1	1	808	tags=3%, list=5%, signal=4%
REACTOME_ASYMMETRIC_LOCALIZATION_OF_PCP_PROTEINS	REACTOME_ASYMMETRIC_LOCALIZATION_OF_PCP_PROTEINS		60	-0.208896	-0.522257	0.996748	1	1	5316	tags=53%, list=34%, signal=81%
REACTOME_PI_METABOLISM	REACTOME_PI_METABOLISM		73	-0.203502	-0.526716	1	1	1	125	tags=1%, list=1%, signal=1%
HEVNER_CORTEX_VASCULAR_ENDOTHELIAL_CELLS	HEVNER_CORTEX_VASCULAR_ENDOTHELIAL_CELLS		19	-0.252684	-0.527022	0.9631	1	1	734	tags=5%, list=5%, signal=6%
REACTOME_SIGNALING_BY_INTERLEUKINS	REACTOME_SIGNALING_BY_INTERLEUKINS		248	-0.176572	-0.528867	1	1	1	4049	tags=24%, list=26%, signal=32%
REACTOME_INHIBITION_OF_THE_PROTEOLYTIC_ACTIVITY_OF_APC_C_REQUIRED_FOR_THE_ONSET_OF_ANAPHASE_BY_MITOTIC_SPINDLE_CHECKPOINT_COMPONENTS	REACTOME_INHIBITION_OF_THE_PROTEOLYTIC_ACTIVITY_OF_APC_C_REQUIRED_FOR_THE_ONSET_OF_ANAPHASE_BY_MITOTIC_SPINDLE_CHECKPOINT_COMPONENTS		21	-0.250709	-0.528996	0.98324	1	1	11645	tags=100%, list=75%, signal=399%
REACTOME_JNK_C_JUN_KINASES_PHOSPHORYLATION_AND_ACTIVATION_MEDIATED_BY_ACTIVATED_HUMAN_TAK1	REACTOME_JNK_C_JUN_KINASES_PHOSPHORYLATION_AND_ACTIVATION_MEDIATED_BY_ACTIVATED_HUMAN_TAK1		21	-0.252581	-0.533451	0.969314	1	1	2581	tags=19%, list=17%, signal=23%
REACTOME_REGULATION_OF_TNFR1_SIGNALING	REACTOME_REGULATION_OF_TNFR1_SIGNALING		48	-0.21901	-0.535797	0.99513	1	1	491	tags=2%, list=3%, signal=2%
REACTOME_ANTIVIRAL_MECHANISM_BY_IFN_STIMULATED_GENES	REACTOME_ANTIVIRAL_MECHANISM_BY_IFN_STIMULATED_GENES		30	-0.233902	-0.535839	0.989744	1	1	573	tags=3%, list=4%, signal=3%
MORI_MATURE_B_LYMPHOCYTE_DN	MORI_MATURE_B_LYMPHOCYTE_DN		74	-0.205014	-0.540939	1	1	1	5386	tags=47%, list=35%, signal=72%
MORI_EMU_MYC_LYMPHOMA_BY_ONSET_TIME_UP	MORI_EMU_MYC_LYMPHOMA_BY_ONSET_TIME_UP		111	-0.20266	-0.549905	1	1	1	4771	tags=30%, list=31%, signal=43%
MARKEY_RB1_ACUTE_LOF_UP	MARKEY_RB1_ACUTE_LOF_UP		223	-0.185774	-0.55027	1	1	1	4798	tags=30%, list=31%, signal=42%
REACTOME_NOD1_2_SIGNALING_PATHWAY	REACTOME_NOD1_2_SIGNALING_PATHWAY		31	-0.244875	-0.55642	0.977113	1	1	3316	tags=26%, list=21%, signal=33%
BOYLAN_MULTIPLE_MYELOMA_D_DN	BOYLAN_MULTIPLE_MYELOMA_D_DN		81	-0.213141	-0.557898	1	1	1	1734	tags=10%, list=11%, signal=11%
REACTOME_NUCLEOTIDE_BINDING_DOMAIN_LEUCINE_RICH_REPEAT_CONTAINING_RECEPTOR_NLR_SIGNALING_PATHWAYS	REACTOME_NUCLEOTIDE_BINDING_DOMAIN_LEUCINE_RICH_REPEAT_CONTAINING_RECEPTOR_NLR_SIGNALING_PATHWAYS		45	-0.234086	-0.558844	0.987159	1	1	3316	tags=24%, list=21%, signal=31%
CHESLER_BRAIN_QTL_CIS	CHESLER_BRAIN_QTL_CIS		63	-0.224187	-0.559852	0.991583	1	1	246	tags=2%, list=2%, signal=2%
REACTOME_DAP12_SIGNALING	REACTOME_DAP12_SIGNALING		28	-0.254599	-0.569656	0.982729	1	1	2343	tags=14%, list=15%, signal=17%
REACTOME_RUNX1_REGULATES_TRANSCRIPTION_OF_GENES_INVOLVED_IN_DIFFERENTIATION_OF_HSCS	REACTOME_RUNX1_REGULATES_TRANSCRIPTION_OF_GENES_INVOLVED_IN_DIFFERENTIATION_OF_HSCS		65	-0.222402	-0.569674	0.988728	1	1	5316	tags=51%, list=34%, signal=77%
KAMMINGA_EZH2_TARGETS	KAMMINGA_EZH2_TARGETS		41	-0.240019	-0.571707	0.982935	1	1	5029	tags=32%, list=32%, signal=47%
WP_APOPTOSIS	WP_APOPTOSIS		71	-0.224678	-0.573828	0.99509	1	1	3194	tags=14%, list=21%, signal=18%
REACTOME_RNA_POLYMERASE_I_TRANSCRIPTION	REACTOME_RNA_POLYMERASE_I_TRANSCRIPTION		45	-0.240409	-0.574593	0.989529	1	1	3637	tags=22%, list=23%, signal=29%
BIOCARTA_G1_PATHWAY	BIOCARTA_G1_PATHWAY		24	-0.270659	-0.579203	0.947552	1	1	3905	tags=29%, list=25%, signal=39%
SHIN_B_CELL_LYMPHOMA_CLUSTER_3	SHIN_B_CELL_LYMPHOMA_CLUSTER_3		24	-0.270898	-0.58111	0.970588	1	1	464	tags=4%, list=3%, signal=4%
REACTOME_TELOMERE_EXTENSION_BY_TELOMERASE	REACTOME_TELOMERE_EXTENSION_BY_TELOMERASE		19	-0.2836	-0.583332	0.93705	1	1	3900	tags=26%, list=25%, signal=35%
REACTOME_ANTIGEN_PRESENTATION_FOLDING_ASSEMBLY_AND_PEPTIDE_LOADING_OF_CLASS_I_MHC	REACTOME_ANTIGEN_PRESENTATION_FOLDING_ASSEMBLY_AND_PEPTIDE_LOADING_OF_CLASS_I_MHC		31	-0.256395	-0.585711	0.97138	1	1	3265	tags=26%, list=21%, signal=33%
REACTOME_DEUBIQUITINATION	REACTOME_DEUBIQUITINATION		238	-0.197134	-0.586238	1	1	1	4052	tags=22%, list=26%, signal=30%
DELASERNA_MYOD_TARGETS_DN	DELASERNA_MYOD_TARGETS_DN		54	-0.234689	-0.590063	0.991349	1	1	2319	tags=15%, list=15%, signal=17%
REACTOME_SIGNALING_BY_ERBB2	REACTOME_SIGNALING_BY_ERBB2		40	-0.251414	-0.590193	0.974832	1	1	2822	tags=18%, list=18%, signal=21%
REACTOME_RNA_POLYMERASE_II_TRANSCRIPTION_TERMINATION	REACTOME_RNA_POLYMERASE_II_TRANSCRIPTION_TERMINATION		63	-0.231017	-0.591559	0.991961	1	1	5743	tags=49%, list=37%, signal=78%
REACTOME_CA2_PATHWAY	REACTOME_CA2_PATHWAY		39	-0.249966	-0.59302	0.974446	1	1	220	tags=3%, list=1%, signal=3%
HOFFMANN_SMALL_PRE_BII_TO_IMMATURE_B_LYMPHOCYTE_UP	HOFFMANN_SMALL_PRE_BII_TO_IMMATURE_B_LYMPHOCYTE_UP		62	-0.235681	-0.593395	0.9967	1	1	1795	tags=11%, list=12%, signal=13%
LAZARO_GENETIC_MOUSE_MODEL_HIGH_GRADE_LARGE_CELL_NEUROENDOCRINE_LUNG_CARCINOMA_UP	LAZARO_GENETIC_MOUSE_MODEL_HIGH_GRADE_LARGE_CELL_NEUROENDOCRINE_LUNG_CARCINOMA_UP		376	-0.192613	-0.597417	1	1	1	3554	tags=19%, list=23%, signal=24%
REACTOME_PROCESSIVE_SYNTHESIS_ON_THE_C_STRAND_OF_THE_TELOMERE	REACTOME_PROCESSIVE_SYNTHESIS_ON_THE_C_STRAND_OF_THE_TELOMERE		17	-0.297759	-0.598034	0.937143	1	1	5067	tags=41%, list=33%, signal=61%
REACTOME_HEDGEHOG_OFF_STATE	REACTOME_HEDGEHOG_OFF_STATE		102	-0.219876	-0.598415	0.99374	1	1	276	tags=2%, list=2%, signal=2%
REACTOME_FORMATION_OF_TC_NER_PRE_INCISION_COMPLEX	REACTOME_FORMATION_OF_TC_NER_PRE_INCISION_COMPLEX		52	-0.246992	-0.599116	0.985318	1	1	5970	tags=52%, list=38%, signal=84%
GUILLAUMOND_KLF10_TARGETS_DN	GUILLAUMOND_KLF10_TARGETS_DN		29	-0.271071	-0.604439	0.952797	1	1	2604	tags=17%, list=17%, signal=21%
REACTOME_SIGNALING_BY_THE_B_CELL_RECEPTOR_BCR	REACTOME_SIGNALING_BY_THE_B_CELL_RECEPTOR_BCR		103	-0.224078	-0.605436	0.998428	1	1	4025	tags=29%, list=26%, signal=39%
NADLER_OBESITY_UP	NADLER_OBESITY_UP		59	-0.245245	-0.613239	0.980263	1	1	988	tags=5%, list=6%, signal=5%
REACTOME_BASE_EXCISION_REPAIR	REACTOME_BASE_EXCISION_REPAIR		38	-0.26051	-0.613934	0.980066	1	1	5067	tags=47%, list=33%, signal=70%
REACTOME_TGF_BETA_RECEPTOR_SIGNALING_ACTIVATES_SMADS	REACTOME_TGF_BETA_RECEPTOR_SIGNALING_ACTIVATES_SMADS		34	-0.271986	-0.621584	0.946735	1	1	1501	tags=12%, list=10%, signal=13%
BREDEMEYER_RAG_SIGNALING_VIA_ATM_NOT_VIA_NFKB_UP	BREDEMEYER_RAG_SIGNALING_VIA_ATM_NOT_VIA_NFKB_UP		52	-0.2539	-0.623869	0.976628	1	1	4090	tags=35%, list=26%, signal=47%
WP_NUCLEAR_RECEPTORS_IN_LIPID_METABOLISM_AND_TOXICITY	WP_NUCLEAR_RECEPTORS_IN_LIPID_METABOLISM_AND_TOXICITY		19	-0.303445	-0.624695	0.922936	1	1	1952	tags=21%, list=13%, signal=24%
REACTOME_MRNA_CAPPING	REACTOME_MRNA_CAPPING		28	-0.281302	-0.626238	0.943333	1	1	4762	tags=43%, list=31%, signal=62%
REACTOME_DUAL_INCISION_IN_GG_NER	REACTOME_DUAL_INCISION_IN_GG_NER		40	-0.261016	-0.627044	0.968142	1	1	5459	tags=50%, list=35%, signal=77%
RIZ_ERYTHROID_DIFFERENTIATION_HEMGN	RIZ_ERYTHROID_DIFFERENTIATION_HEMGN		21	-0.299816	-0.629157	0.916107	1	1	1435	tags=14%, list=9%, signal=16%
REACTOME_PINK1_PRKN_MEDIATED_MITOPHAGY	REACTOME_PINK1_PRKN_MEDIATED_MITOPHAGY		22	-0.29603	-0.629716	0.934545	1	1	4750	tags=41%, list=31%, signal=59%
REACTOME_INTERLEUKIN_1_FAMILY_SIGNALING	REACTOME_INTERLEUKIN_1_FAMILY_SIGNALING		111	-0.228587	-0.631345	0.996845	1	1	4678	tags=38%, list=30%, signal=54%
REACTOME_ACTIVATION_OF_ATR_IN_RESPONSE_TO_REPLICATION_STRESS	REACTOME_ACTIVATION_OF_ATR_IN_RESPONSE_TO_REPLICATION_STRESS		35	-0.271684	-0.63269	0.958763	1	1	5402	tags=37%, list=35%, signal=57%
GAVIN_FOXP3_TARGETS_CLUSTER_T4	GAVIN_FOXP3_TARGETS_CLUSTER_T4		93	-0.234314	-0.635352	0.987302	1	1	1863	tags=8%, list=12%, signal=9%
RIZ_ERYTHROID_DIFFERENTIATION_CCNE1	RIZ_ERYTHROID_DIFFERENTIATION_CCNE1		43	-0.26571	-0.636698	0.956449	1	1	4769	tags=40%, list=31%, signal=57%
MULLIGAN_NTF3_SIGNALING_VIA_INSR_AND_IGF1R_UP	MULLIGAN_NTF3_SIGNALING_VIA_INSR_AND_IGF1R_UP		20	-0.306716	-0.637727	0.916221	1	1	3948	tags=25%, list=25%, signal=33%
HU_GENOTOXIC_DAMAGE_4HR	HU_GENOTOXIC_DAMAGE_4HR		38	-0.27528	-0.637766	0.957912	1	1	5291	tags=39%, list=34%, signal=60%
REACTOME_GLOBAL_GENOME_NUCLEOTIDE_EXCISION_REPAIR_GG_NER	REACTOME_GLOBAL_GENOME_NUCLEOTIDE_EXCISION_REPAIR_GG_NER		80	-0.241887	-0.637953	0.990491	1	1	5750	tags=49%, list=37%, signal=77%
BIOCARTA_EGF_PATHWAY	BIOCARTA_EGF_PATHWAY		28	-0.288825	-0.638856	0.941176	1	1	448	tags=4%, list=3%, signal=4%
REACTOME_GOLGI_TO_ER_RETROGRADE_TRANSPORT	REACTOME_GOLGI_TO_ER_RETROGRADE_TRANSPORT		123	-0.235006	-0.642125	0.99844	1	1	267	tags=2%, list=2%, signal=2%
MORI_PRE_BI_LYMPHOCYTE_DN	MORI_PRE_BI_LYMPHOCYTE_DN		80	-0.249184	-0.644281	0.982786	1	1	1326	tags=5%, list=9%, signal=5%
REACTOME_CYCLIN_A_B1_B2_ASSOCIATED_EVENTS_DURING_G2_M_TRANSITION	REACTOME_CYCLIN_A_B1_B2_ASSOCIATED_EVENTS_DURING_G2_M_TRANSITION		24	-0.302888	-0.645685	0.923358	1	1	5647	tags=42%, list=36%, signal=65%
KASLER_HDAC7_TARGETS_1_UP	KASLER_HDAC7_TARGETS_1_UP		185	-0.221503	-0.645698	1	1	1	690	tags=2%, list=4%, signal=2%
BREDEMEYER_RAG_SIGNALING_NOT_VIA_ATM_DN	BREDEMEYER_RAG_SIGNALING_NOT_VIA_ATM_DN		59	-0.256992	-0.646824	0.977012	1	1	2989	tags=27%, list=19%, signal=33%
REACTOME_ACTIVATION_OF_THE_PRE_REPLICATIVE_COMPLEX	REACTOME_ACTIVATION_OF_THE_PRE_REPLICATIVE_COMPLEX		31	-0.287674	-0.649639	0.939446	1	1	6752	tags=61%, list=43%, signal=108%
REACTOME_NUCLEOTIDE_EXCISION_REPAIR	REACTOME_NUCLEOTIDE_EXCISION_REPAIR		107	-0.234332	-0.650107	0.995208	1	1	5750	tags=48%, list=37%, signal=75%
MORI_IMMATURE_B_LYMPHOCYTE_DN	MORI_IMMATURE_B_LYMPHOCYTE_DN		90	-0.241337	-0.650713	0.980952	1	1	5385	tags=36%, list=35%, signal=54%
REACTOME_DUAL_INCISION_IN_TC_NER	REACTOME_DUAL_INCISION_IN_TC_NER		63	-0.257711	-0.652116	0.980551	1	1	5750	tags=51%, list=37%, signal=80%
YAO_TEMPORAL_RESPONSE_TO_PROGESTERONE_CLUSTER_14	YAO_TEMPORAL_RESPONSE_TO_PROGESTERONE_CLUSTER_14		139	-0.232282	-0.65227	0.995489	1	1	4284	tags=20%, list=28%, signal=28%
SANSOM_APC_TARGETS	SANSOM_APC_TARGETS		188	-0.223412	-0.652752	1	1	1	2448	tags=15%, list=16%, signal=17%
REACTOME_ORGANELLE_BIOGENESIS_AND_MAINTENANCE	REACTOME_ORGANELLE_BIOGENESIS_AND_MAINTENANCE		203	-0.225675	-0.654404	0.996932	1	1	3716	tags=18%, list=24%, signal=23%
REACTOME_SMOOTH_MUSCLE_CONTRACTION	REACTOME_SMOOTH_MUSCLE_CONTRACTION		29	-0.292126	-0.657485	0.93482	1	1	1728	tags=14%, list=11%, signal=15%
WP_G1_TO_S_CELL_CYCLE_CONTROL	WP_G1_TO_S_CELL_CYCLE_CONTROL		58	-0.259252	-0.658113	0.961983	1	1	4982	tags=34%, list=32%, signal=51%
CHIARADONNA_NEOPLASTIC_TRANSFORMATION_KRAS_UP	CHIARADONNA_NEOPLASTIC_TRANSFORMATION_KRAS_UP		119	-0.23921	-0.661031	0.992101	1	1	3647	tags=20%, list=23%, signal=26%
REACTOME_MITOPHAGY	REACTOME_MITOPHAGY		29	-0.298736	-0.661072	0.931985	1	1	4750	tags=41%, list=31%, signal=59%
REACTOME_TBC_RABGAPS	REACTOME_TBC_RABGAPS		34	-0.289913	-0.663495	0.946714	1	1	1551	tags=6%, list=10%, signal=7%
HOLLERN_EMT_BREAST_TUMOR_UP	HOLLERN_EMT_BREAST_TUMOR_UP		126	-0.238736	-0.665578	0.992272	1	1	2206	tags=12%, list=14%, signal=14%
IRITANI_MAD1_TARGETS_DN	IRITANI_MAD1_TARGETS_DN		43	-0.278408	-0.667933	0.929508	1	1	6194	tags=47%, list=40%, signal=77%
REACTOME_FORMATION_OF_THE_EARLY_ELONGATION_COMPLEX	REACTOME_FORMATION_OF_THE_EARLY_ELONGATION_COMPLEX		32	-0.291327	-0.668114	0.929553	1	1	4762	tags=41%, list=31%, signal=58%
YAO_TEMPORAL_RESPONSE_TO_PROGESTERONE_CLUSTER_7	YAO_TEMPORAL_RESPONSE_TO_PROGESTERONE_CLUSTER_7		69	-0.261494	-0.668648	0.983471	1	1	3342	tags=19%, list=22%, signal=24%
REACTOME_GLUCONEOGENESIS	REACTOME_GLUCONEOGENESIS		28	-0.303374	-0.668912	0.941176	1	1	4190	tags=29%, list=27%, signal=39%
LEE_CALORIE_RESTRICTION_MUSCLE_DN	LEE_CALORIE_RESTRICTION_MUSCLE_DN		44	-0.278408	-0.669495	0.959596	1	1	1541	tags=11%, list=10%, signal=13%
REACTOME_TOLL_LIKE_RECEPTOR_4_TLR4_CASCADE	REACTOME_TOLL_LIKE_RECEPTOR_4_TLR4_CASCADE		114	-0.242784	-0.66991	0.99686	1	1	2610	tags=11%, list=17%, signal=14%
REACTOME_DOWNREGULATION_OF_ERBB2_SIGNALING	REACTOME_DOWNREGULATION_OF_ERBB2_SIGNALING		23	-0.313309	-0.671322	0.903461	1	1	2822	tags=22%, list=18%, signal=27%
YU_MYC_TARGETS_DN	YU_MYC_TARGETS_DN		61	-0.265712	-0.672687	0.948718	1	1	4538	tags=39%, list=29%, signal=55%
ELLWOOD_MYC_TARGETS_DN	ELLWOOD_MYC_TARGETS_DN		41	-0.286034	-0.673085	0.930626	1	1	693	tags=5%, list=4%, signal=5%
WP_MECP2_AND_ASSOCIATED_RETT_SYNDROME	WP_MECP2_AND_ASSOCIATED_RETT_SYNDROME		36	-0.287744	-0.673256	0.924825	1	1	1690	tags=14%, list=11%, signal=16%
REACTOME_PLATELET_HOMEOSTASIS	REACTOME_PLATELET_HOMEOSTASIS		64	-0.265422	-0.674404	0.955556	1	1	2251	tags=16%, list=14%, signal=18%
REACTOME_ROLE_OF_LAT2_NTAL_LAB_ON_CALCIUM_MOBILIZATION	REACTOME_ROLE_OF_LAT2_NTAL_LAB_ON_CALCIUM_MOBILIZATION		15	-0.340424	-0.675807	0.87276	1	1	808	tags=7%, list=5%, signal=7%
BIOCARTA_NOS1_PATHWAY	BIOCARTA_NOS1_PATHWAY		15	-0.338808	-0.677349	0.857944	1	1	2055	tags=20%, list=13%, signal=23%
JIANG_AGING_HYPOTHALAMUS_UP	JIANG_AGING_HYPOTHALAMUS_UP		47	-0.279576	-0.678537	0.944056	1	1	4246	tags=49%, list=27%, signal=67%
REACTOME_FGFR2_ALTERNATIVE_SPLICING	REACTOME_FGFR2_ALTERNATIVE_SPLICING		17	-0.337317	-0.680353	0.883162	1	1	4762	tags=47%, list=31%, signal=68%
RAY_TUMORIGENESIS_BY_ERBB2_CDC25A_DN	RAY_TUMORIGENESIS_BY_ERBB2_CDC25A_DN		241	-0.230399	-0.681093	1	1	1	1840	tags=9%, list=12%, signal=10%
BIOCARTA_CASPASE_PATHWAY	BIOCARTA_CASPASE_PATHWAY		22	-0.327237	-0.681251	0.886855	1	1	3678	tags=23%, list=24%, signal=30%
COATES_MACROPHAGE_M1_VS_M2_UP	COATES_MACROPHAGE_M1_VS_M2_UP		88	-0.255184	-0.682071	0.9856	1	1	2030	tags=14%, list=13%, signal=16%
REACTOME_TP53_REGULATES_METABOLIC_GENES	REACTOME_TP53_REGULATES_METABOLIC_GENES		71	-0.266337	-0.683179	0.9632	1	1	3577	tags=30%, list=23%, signal=38%
REACTOME_SIGNALING_BY_TGFB_FAMILY_MEMBERS	REACTOME_SIGNALING_BY_TGFB_FAMILY_MEMBERS		87	-0.256147	-0.685232	0.962617	1	1	1501	tags=8%, list=10%, signal=9%
REACTOME_DOWNSTREAM_SIGNALING_EVENTS_OF_B_CELL_RECEPTOR_BCR	REACTOME_DOWNSTREAM_SIGNALING_EVENTS_OF_B_CELL_RECEPTOR_BCR		78	-0.266402	-0.687665	0.974235	1	1	5528	tags=50%, list=36%, signal=77%
REACTOME_PLATELET_ACTIVATION_SIGNALING_AND_AGGREGATION	REACTOME_PLATELET_ACTIVATION_SIGNALING_AND_AGGREGATION		217	-0.232405	-0.687787	0.994326	1	1	2886	tags=15%, list=19%, signal=18%
CHEBOTAEV_GR_TARGETS_UP	CHEBOTAEV_GR_TARGETS_UP		71	-0.271688	-0.693009	0.94847	1	1	1895	tags=14%, list=12%, signal=16%
YAO_TEMPORAL_RESPONSE_TO_PROGESTERONE_CLUSTER_10	YAO_TEMPORAL_RESPONSE_TO_PROGESTERONE_CLUSTER_10		68	-0.267109	-0.69436	0.95082	1	1	5950	tags=46%, list=38%, signal=74%
REACTOME_ACTIVATED_TAK1_MEDIATES_P38_MAPK_ACTIVATION	REACTOME_ACTIVATED_TAK1_MEDIATES_P38_MAPK_ACTIVATION		23	-0.326257	-0.694651	0.87013	1	1	2581	tags=22%, list=17%, signal=26%
GAVIN_FOXP3_TARGETS_CLUSTER_P2	GAVIN_FOXP3_TARGETS_CLUSTER_P2		75	-0.266468	-0.694773	0.954248	1	1	1728	tags=11%, list=11%, signal=12%
MIKKELSEN_MCV6_LCP_WITH_H3K27ME3	MIKKELSEN_MCV6_LCP_WITH_H3K27ME3		15	-0.343185	-0.694815	0.856392	1	1	1580	tags=20%, list=10%, signal=22%
REACTOME_NEDDYLATION	REACTOME_NEDDYLATION		217	-0.235107	-0.697299	0.994513	1	1	4706	tags=34%, list=30%, signal=48%
REACTOME_RAB_GERANYLGERANYLATION	REACTOME_RAB_GERANYLGERANYLATION		60	-0.276626	-0.700209	0.947368	1	1	1551	tags=8%, list=10%, signal=9%
REACTOME_SUMOYLATION	REACTOME_SUMOYLATION		159	-0.244693	-0.70139	0.988372	1	1	1872	tags=7%, list=12%, signal=8%
REACTOME_METABOLISM_OF_CARBOHYDRATES	REACTOME_METABOLISM_OF_CARBOHYDRATES		225	-0.236535	-0.701612	0.997167	1	1	1916	tags=10%, list=12%, signal=11%
REACTOME_MRNA_SPLICING_MINOR_PATHWAY	REACTOME_MRNA_SPLICING_MINOR_PATHWAY		48	-0.287738	-0.701723	0.915	1	1	4177	tags=33%, list=27%, signal=45%
BIOCARTA_EICOSANOID_PATHWAY	BIOCARTA_EICOSANOID_PATHWAY		19	-0.34322	-0.703419	0.862132	1	1	4064	tags=37%, list=26%, signal=50%
HUMMERICH_SKIN_CANCER_PROGRESSION_DN	HUMMERICH_SKIN_CANCER_PROGRESSION_DN		85	-0.264917	-0.704619	0.967846	1	1	1020	tags=5%, list=7%, signal=5%
LIANG_HEMATOPOIESIS_STEM_CELL_NUMBER_SMALL_VS_HUGE_DN	LIANG_HEMATOPOIESIS_STEM_CELL_NUMBER_SMALL_VS_HUGE_DN		31	-0.314881	-0.708457	0.887603	1	1	1863	tags=16%, list=12%, signal=18%
ZAMORA_NOS2_TARGETS_DN	ZAMORA_NOS2_TARGETS_DN		76	-0.273357	-0.709406	0.951411	1	1	846	tags=4%, list=5%, signal=4%
REACTOME_MITOTIC_G2_G2_M_PHASES	REACTOME_MITOTIC_G2_G2_M_PHASES		178	-0.245181	-0.710206	0.991585	1	1	5316	tags=37%, list=34%, signal=56%
REACTOME_C_TYPE_LECTIN_RECEPTORS_CLRS	REACTOME_C_TYPE_LECTIN_RECEPTORS_CLRS		110	-0.259624	-0.710858	0.966206	1	1	5316	tags=43%, list=34%, signal=64%
REACTOME_INTRACELLULAR_SIGNALING_BY_SECOND_MESSENGERS	REACTOME_INTRACELLULAR_SIGNALING_BY_SECOND_MESSENGERS		235	-0.239766	-0.71264	0.997155	1	1	913	tags=4%, list=6%, signal=4%
LIANG_HEMATOPOIESIS_STEM_CELL_NUMBER_LARGE_VS_TINY_UP	LIANG_HEMATOPOIESIS_STEM_CELL_NUMBER_LARGE_VS_TINY_UP		41	-0.298918	-0.713043	0.881356	1	1	6512	tags=61%, list=42%, signal=105%
FUKUSHIMA_TNFSF11_TARGETS	FUKUSHIMA_TNFSF11_TARGETS		15	-0.357276	-0.71329	0.834862	1	1	2764	tags=33%, list=18%, signal=41%
REACTOME_NUCLEAR_RECEPTOR_TRANSCRIPTION_PATHWAY	REACTOME_NUCLEAR_RECEPTOR_TRANSCRIPTION_PATHWAY		36	-0.307224	-0.713391	0.89948	1	1	1929	tags=14%, list=12%, signal=16%
BRUINS_UVC_RESPONSE_EARLY_LATE	BRUINS_UVC_RESPONSE_EARLY_LATE		305	-0.233266	-0.715816	0.998652	1	1	2456	tags=12%, list=16%, signal=15%
REACTOME_TRANSCRIPTION_COUPLED_NUCLEOTIDE_EXCISION_REPAIR_TC_NER	REACTOME_TRANSCRIPTION_COUPLED_NUCLEOTIDE_EXCISION_REPAIR_TC_NER		75	-0.275518	-0.716589	0.931034	1	1	5750	tags=52%, list=37%, signal=82%
ZHONG_SECRETOME_OF_LUNG_CANCER_AND_MACROPHAGE	ZHONG_SECRETOME_OF_LUNG_CANCER_AND_MACROPHAGE		74	-0.277657	-0.716869	0.925466	1	1	690	tags=4%, list=4%, signal=4%
WP_MRNA_PROCESSING	WP_MRNA_PROCESSING		416	-0.231735	-0.722122	1	1	1	3898	tags=19%, list=25%, signal=24%
MCCLUNG_DELTA_FOSB_TARGETS_8WK	MCCLUNG_DELTA_FOSB_TARGETS_8WK		43	-0.304624	-0.722308	0.883072	1	1	78	tags=2%, list=1%, signal=2%
REACTOME_RECRUITMENT_OF_NUMA_TO_MITOTIC_CENTROSOMES	REACTOME_RECRUITMENT_OF_NUMA_TO_MITOTIC_CENTROSOMES		86	-0.274214	-0.722588	0.929245	1	1	71	tags=1%, list=0%, signal=1%
BIOCARTA_MITOCHONDRIA_PATHWAY	BIOCARTA_MITOCHONDRIA_PATHWAY		19	-0.35254	-0.723086	0.833645	1	1	5324	tags=26%, list=34%, signal=40%
YU_MYC_TARGETS_UP	YU_MYC_TARGETS_UP		41	-0.304711	-0.728579	0.902192	1	1	4438	tags=32%, list=29%, signal=44%
WP_REGULATION_OF_ACTIN_CYTOSKELETON	WP_REGULATION_OF_ACTIN_CYTOSKELETON		119	-0.260586	-0.730655	0.962575	1	1	1043	tags=5%, list=7%, signal=5%
IKEDA_MIR30_TARGETS_UP	IKEDA_MIR30_TARGETS_UP		108	-0.265426	-0.730803	0.94795	1	1	524	tags=3%, list=3%, signal=3%
WP_ALPHA_6_BETA_4_INTEGRIN_SIGNALING_PATHWAY	WP_ALPHA_6_BETA_4_INTEGRIN_SIGNALING_PATHWAY		59	-0.291347	-0.730893	0.920792	1	1	576	tags=5%, list=4%, signal=5%
REACTOME_DNA_DAMAGE_TELOMERE_STRESS_INDUCED_SENESCENCE	REACTOME_DNA_DAMAGE_TELOMERE_STRESS_INDUCED_SENESCENCE		28	-0.324925	-0.731554	0.841355	1	1	2627	tags=21%, list=17%, signal=26%
REACTOME_TRANSPORT_OF_VITAMINS_NUCLEOSIDES_AND_RELATED_MOLECULES	REACTOME_TRANSPORT_OF_VITAMINS_NUCLEOSIDES_AND_RELATED_MOLECULES		32	-0.326734	-0.739091	0.865417	1	1	81	tags=3%, list=1%, signal=3%
REACTOME_HEMOSTASIS	REACTOME_HEMOSTASIS		449	-0.235466	-0.739187	0.998728	1	1	2251	tags=12%, list=14%, signal=14%
MCMURRAY_TP53_HRAS_COOPERATION_RESPONSE_UP	MCMURRAY_TP53_HRAS_COOPERATION_RESPONSE_UP		24	-0.343597	-0.739219	0.824723	1	1	2745	tags=33%, list=18%, signal=40%
WP_PROSTAGLANDIN_SYNTHESIS_AND_REGULATION	WP_PROSTAGLANDIN_SYNTHESIS_AND_REGULATION		26	-0.338811	-0.739312	0.862069	1	1	3094	tags=27%, list=20%, signal=34%
REACTOME_CDC42_GTPASE_CYCLE	REACTOME_CDC42_GTPASE_CYCLE		90	-0.27706	-0.739426	0.926677	1	1	1119	tags=6%, list=7%, signal=6%
HOUSTIS_ROS	HOUSTIS_ROS		33	-0.321375	-0.740274	0.846416	1	1	2929	tags=24%, list=19%, signal=30%
BURTON_ADIPOGENESIS_10	BURTON_ADIPOGENESIS_10		30	-0.328908	-0.741008	0.851577	1	1	3081	tags=20%, list=20%, signal=25%
BIOCARTA_TH1TH2_PATHWAY	BIOCARTA_TH1TH2_PATHWAY		16	-0.375031	-0.74202	0.837037	1	1	2493	tags=31%, list=16%, signal=37%
WP_MECHANISMS_ASSOCIATED_WITH_PLURIPOTENCY	WP_MECHANISMS_ASSOCIATED_WITH_PLURIPOTENCY		250	-0.248157	-0.743879	0.984911	1	1	775	tags=4%, list=5%, signal=4%
REACTOME_PROTEIN_UBIQUITINATION	REACTOME_PROTEIN_UBIQUITINATION		72	-0.288454	-0.74438	0.910543	1	1	3215	tags=24%, list=21%, signal=30%
REACTOME_ER_PHAGOSOME_PATHWAY	REACTOME_ER_PHAGOSOME_PATHWAY		24	-0.347827	-0.745113	0.828473	1	1	3265	tags=29%, list=21%, signal=37%
REACTOME_DARPP_32_EVENTS	REACTOME_DARPP_32_EVENTS		17	-0.376544	-0.746686	0.816514	1	1	2553	tags=18%, list=16%, signal=21%
MCBRYAN_PUBERTAL_BREAST_6_7WK_UP	MCBRYAN_PUBERTAL_BREAST_6_7WK_UP		176	-0.259373	-0.746884	0.970255	1	1	1111	tags=6%, list=7%, signal=6%
REACTOME_EXTRA_NUCLEAR_ESTROGEN_SIGNALING	REACTOME_EXTRA_NUCLEAR_ESTROGEN_SIGNALING		61	-0.293966	-0.746978	0.895944	1	1	2287	tags=18%, list=15%, signal=21%
REACTOME_NUCLEAR_ENVELOPE_NE_REASSEMBLY	REACTOME_NUCLEAR_ENVELOPE_NE_REASSEMBLY		63	-0.292951	-0.74847	0.89372	1	1	71	tags=2%, list=0%, signal=2%
KUMAR_TARGETS_OF_MLL_AF9_FUSION	KUMAR_TARGETS_OF_MLL_AF9_FUSION		398	-0.24071	-0.74853	1	1	1	2166	tags=14%, list=14%, signal=16%
LEIN_MIDBRAIN_MARKERS	LEIN_MIDBRAIN_MARKERS		63	-0.294993	-0.748865	0.896825	1	1	1528	tags=13%, list=10%, signal=14%
REACTOME_AUF1_HNRNP_D0_BINDS_AND_DESTABILIZES_MRNA	REACTOME_AUF1_HNRNP_D0_BINDS_AND_DESTABILIZES_MRNA		55	-0.296301	-0.750166	0.88225	1	1	5316	tags=58%, list=34%, signal=88%
ZEMEK_IMMUNE_CHECKPOINT_BLOCKADE_OVARIAN_CANCER_RENCA_UP	ZEMEK_IMMUNE_CHECKPOINT_BLOCKADE_OVARIAN_CANCER_RENCA_UP		90	-0.281523	-0.750793	0.913313	1	1	2461	tags=21%, list=16%, signal=25%
LEE_TARGETS_OF_PTCH1_AND_SUFU_UP	LEE_TARGETS_OF_PTCH1_AND_SUFU_UP		47	-0.306994	-0.751587	0.85399	1	1	306	tags=4%, list=2%, signal=4%
ZHENG_GLIOBLASTOMA_PLASTICITY_UP	ZHENG_GLIOBLASTOMA_PLASTICITY_UP		216	-0.253496	-0.752202	0.982533	1	1	2124	tags=15%, list=14%, signal=17%
REACTOME_FATTY_ACID_METABOLISM	REACTOME_FATTY_ACID_METABOLISM		139	-0.266282	-0.752864	0.954407	1	1	366	tags=3%, list=2%, signal=3%
HEVNER_TELENCEPHALON_MICROGLIA	HEVNER_TELENCEPHALON_MICROGLIA		25	-0.348293	-0.754381	0.825561	1	1	1942	tags=28%, list=13%, signal=32%
WP_MAPK_SIGNALING_PATHWAY	WP_MAPK_SIGNALING_PATHWAY		149	-0.265379	-0.756484	0.959877	1	1	1074	tags=5%, list=7%, signal=5%
REACTOME_PCP_CE_PATHWAY	REACTOME_PCP_CE_PATHWAY		81	-0.291201	-0.757772	0.887641	1	1	4000	tags=31%, list=26%, signal=41%
REACTOME_UB_SPECIFIC_PROCESSING_PROTEASES	REACTOME_UB_SPECIFIC_PROCESSING_PROTEASES		169	-0.264758	-0.760536	0.960843	1	1	4052	tags=26%, list=26%, signal=35%
REACTOME_DEATH_RECEPTOR_SIGNALING	REACTOME_DEATH_RECEPTOR_SIGNALING		135	-0.270105	-0.760548	0.946269	1	1	1239	tags=5%, list=8%, signal=6%
REACTOME_FATTY_ACYL_COA_BIOSYNTHESIS	REACTOME_FATTY_ACYL_COA_BIOSYNTHESIS		30	-0.345147	-0.76061	0.823224	1	1	1190	tags=7%, list=8%, signal=7%
REACTOME_BETA_CATENIN_INDEPENDENT_WNT_SIGNALING	REACTOME_BETA_CATENIN_INDEPENDENT_WNT_SIGNALING		115	-0.279529	-0.760842	0.936842	1	1	4024	tags=30%, list=26%, signal=40%
WP_GLUTATHIONE_AND_ONECARBON_METABOLISM	WP_GLUTATHIONE_AND_ONECARBON_METABOLISM		29	-0.343316	-0.761883	0.814488	1	1	175	tags=3%, list=1%, signal=3%
REACTOME_TELOMERE_MAINTENANCE	REACTOME_TELOMERE_MAINTENANCE		48	-0.319026	-0.7631	0.856637	1	1	5115	tags=46%, list=33%, signal=68%
REACTOME_TRANSLESION_SYNTHESIS_BY_POLK	REACTOME_TRANSLESION_SYNTHESIS_BY_POLK		16	-0.381329	-0.764163	0.786713	1	1	4919	tags=63%, list=32%, signal=91%
AFFAR_YY1_TARGETS_UP	AFFAR_YY1_TARGETS_UP		156	-0.271616	-0.765891	0.956325	1	1	1407	tags=10%, list=9%, signal=10%
IVANOVA_HEMATOPOIESIS_INTERMEDIATE_PROGENITOR	IVANOVA_HEMATOPOIESIS_INTERMEDIATE_PROGENITOR		132	-0.27407	-0.766684	0.946429	1	1	3713	tags=19%, list=24%, signal=25%
REACTOME_TRANSLESION_SYNTHESIS_BY_POLH	REACTOME_TRANSLESION_SYNTHESIS_BY_POLH		18	-0.369677	-0.767261	0.765568	1	1	4815	tags=44%, list=31%, signal=64%
REACTOME_METABOLISM_OF_STEROID_HORMONES	REACTOME_METABOLISM_OF_STEROID_HORMONES		24	-0.362685	-0.769833	0.796226	1	1	2644	tags=17%, list=17%, signal=20%
BIOCARTA_CELLCYCLE_PATHWAY	BIOCARTA_CELLCYCLE_PATHWAY		21	-0.366467	-0.771528	0.790941	1	1	5647	tags=52%, list=36%, signal=82%
ZEMEK_IMMUNE_CHECKPOINT_BLOCKADE_OVARIAN_CANCER_OVERLAP_UP	ZEMEK_IMMUNE_CHECKPOINT_BLOCKADE_OVARIAN_CANCER_OVERLAP_UP		88	-0.287197	-0.77243	0.903577	1	1	2461	tags=22%, list=16%, signal=26%
REACTOME_POLYMERASE_SWITCHING_ON_THE_C_STRAND_OF_THE_TELOMERE	REACTOME_POLYMERASE_SWITCHING_ON_THE_C_STRAND_OF_THE_TELOMERE		25	-0.357227	-0.772614	0.795455	1	1	5067	tags=48%, list=33%, signal=71%
REACTOME_HEDGEHOG_LIGAND_BIOGENESIS	REACTOME_HEDGEHOG_LIGAND_BIOGENESIS		59	-0.308078	-0.774244	0.855482	1	1	4000	tags=42%, list=26%, signal=57%
HEVNER_CORTEX_BASAL_INTERMEDIATE_PROGENITOR_CELLS	HEVNER_CORTEX_BASAL_INTERMEDIATE_PROGENITOR_CELLS		50	-0.315981	-0.7746	0.845118	1	1	2623	tags=22%, list=17%, signal=26%
REACTOME_MITOTIC_G1_PHASE_AND_G1_S_TRANSITION	REACTOME_MITOTIC_G1_PHASE_AND_G1_S_TRANSITION		126	-0.27856	-0.775259	0.935143	1	1	5774	tags=48%, list=37%, signal=76%
GAUSSMANN_MLL_AF4_FUSION_TARGETS_B_UP	GAUSSMANN_MLL_AF4_FUSION_TARGETS_B_UP		21	-0.371408	-0.77548	0.790991	1	1	295	tags=5%, list=2%, signal=5%
MCCLUNG_COCAIN_REWARD_4WK	MCCLUNG_COCAIN_REWARD_4WK		58	-0.309628	-0.775691	0.848837	1	1	1270	tags=9%, list=8%, signal=9%
HANSON_HRAS_SIGNALING_VIA_NFKB	HANSON_HRAS_SIGNALING_VIA_NFKB		16	-0.388111	-0.776052	0.763864	1	1	2462	tags=38%, list=16%, signal=45%
MORI_LARGE_PRE_BII_LYMPHOCYTE_UP	MORI_LARGE_PRE_BII_LYMPHOCYTE_UP		88	-0.293986	-0.776452	0.895498	1	1	5326	tags=36%, list=34%, signal=55%
WP_FATTY_ACID_BETAOXIDATION	WP_FATTY_ACID_BETAOXIDATION		32	-0.342139	-0.777781	0.78438	1	1	2949	tags=22%, list=19%, signal=27%
REACTOME_MHC_CLASS_II_ANTIGEN_PRESENTATION	REACTOME_MHC_CLASS_II_ANTIGEN_PRESENTATION		124	-0.282802	-0.778062	0.91411	1	1	267	tags=2%, list=2%, signal=2%
REACTOME_DNA_REPAIR	REACTOME_DNA_REPAIR		292	-0.257995	-0.77812	0.96817	1	1	4541	tags=31%, list=29%, signal=43%
BIOCARTA_AT1R_PATHWAY	BIOCARTA_AT1R_PATHWAY		24	-0.364131	-0.778297	0.780531	1	1	448	tags=4%, list=3%, signal=4%
REACTOME_METABOLISM_OF_STEROIDS	REACTOME_METABOLISM_OF_STEROIDS		86	-0.291164	-0.778483	0.883758	1	1	1881	tags=9%, list=12%, signal=11%
TSENG_IRS1_TARGETS_DN	TSENG_IRS1_TARGETS_DN		114	-0.277174	-0.77931	0.908669	1	1	1345	tags=9%, list=9%, signal=10%
REACTOME_CHONDROITIN_SULFATE_BIOSYNTHESIS	REACTOME_CHONDROITIN_SULFATE_BIOSYNTHESIS		16	-0.388268	-0.779509	0.755064	1	1	1267	tags=25%, list=8%, signal=27%
YAMAZAKI_TCEB3_TARGETS_DN	YAMAZAKI_TCEB3_TARGETS_DN		181	-0.268427	-0.780226	0.944035	1	1	1978	tags=9%, list=13%, signal=11%
BOYLAN_MULTIPLE_MYELOMA_PCA3_DN	BOYLAN_MULTIPLE_MYELOMA_PCA3_DN		67	-0.304675	-0.780329	0.872757	1	1	1668	tags=13%, list=11%, signal=15%
REACTOME_THE_PHOTOTRANSDUCTION_CASCADE	REACTOME_THE_PHOTOTRANSDUCTION_CASCADE		26	-0.357027	-0.7806	0.797178	1	1	2038	tags=23%, list=13%, signal=27%
BURTON_ADIPOGENESIS_5	BURTON_ADIPOGENESIS_5		116	-0.2816	-0.781826	0.912903	1	1	5407	tags=45%, list=35%, signal=68%
BIOCARTA_CALCINEURIN_PATHWAY	BIOCARTA_CALCINEURIN_PATHWAY		17	-0.38832	-0.782194	0.767399	1	1	1480	tags=18%, list=10%, signal=19%
REACTOME_FANCONI_ANEMIA_PATHWAY	REACTOME_FANCONI_ANEMIA_PATHWAY		36	-0.34001	-0.783265	0.791019	1	1	3439	tags=25%, list=22%, signal=32%
WP_GLYCOLYSIS_AND_GLUCONEOGENESIS	WP_GLYCOLYSIS_AND_GLUCONEOGENESIS		42	-0.328792	-0.785527	0.82149	1	1	1118	tags=10%, list=7%, signal=10%
SAFFORD_T_LYMPHOCYTE_ANERGY	SAFFORD_T_LYMPHOCYTE_ANERGY		79	-0.301397	-0.786466	0.867284	1	1	1302	tags=10%, list=8%, signal=11%
REACTOME_GAP_FILLING_DNA_REPAIR_SYNTHESIS_AND_LIGATION_IN_GG_NER	REACTOME_GAP_FILLING_DNA_REPAIR_SYNTHESIS_AND_LIGATION_IN_GG_NER		21	-0.374468	-0.787841	0.761658	1	1	5067	tags=57%, list=33%, signal=85%
REACTOME_FACTORS_INVOLVED_IN_MEGAKARYOCYTE_DEVELOPMENT_AND_PLATELET_PRODUCTION	REACTOME_FACTORS_INVOLVED_IN_MEGAKARYOCYTE_DEVELOPMENT_AND_PLATELET_PRODUCTION		118	-0.284147	-0.788648	0.900787	1	1	2460	tags=14%, list=16%, signal=16%
REACTOME_RNA_POLYMERASE_III_TRANSCRIPTION	REACTOME_RNA_POLYMERASE_III_TRANSCRIPTION		34	-0.348505	-0.788803	0.780937	1	1	6636	tags=59%, list=43%, signal=102%
RAO_BOUND_BY_SALL4	RAO_BOUND_BY_SALL4		194	-0.269285	-0.789312	0.934752	1	1	1842	tags=9%, list=12%, signal=10%
BURTON_ADIPOGENESIS_2	BURTON_ADIPOGENESIS_2		69	-0.307288	-0.789882	0.845395	1	1	1061	tags=6%, list=7%, signal=6%
WP_EXERCISEINDUCED_CIRCADIAN_REGULATION	WP_EXERCISEINDUCED_CIRCADIAN_REGULATION		44	-0.322093	-0.790375	0.80102	1	1	862	tags=5%, list=6%, signal=5%
WP_GPCRS_PEPTIDE	WP_GPCRS_PEPTIDE		34	-0.343144	-0.793416	0.764499	1	1	1864	tags=26%, list=12%, signal=30%
REACTOME_FC_EPSILON_RECEPTOR_FCERI_SIGNALING	REACTOME_FC_EPSILON_RECEPTOR_FCERI_SIGNALING		119	-0.284579	-0.793976	0.890263	1	1	5316	tags=41%, list=34%, signal=62%
REACTOME_MITOCHONDRIAL_FATTY_ACID_BETA_OXIDATION	REACTOME_MITOCHONDRIAL_FATTY_ACID_BETA_OXIDATION		32	-0.355802	-0.794624	0.787415	1	1	6417	tags=63%, list=41%, signal=106%
MARSHALL_VIRAL_INFECTION_RESPONSE_DN	MARSHALL_VIRAL_INFECTION_RESPONSE_DN		30	-0.352756	-0.794647	0.792096	1	1	849	tags=7%, list=5%, signal=7%
MIKKELSEN_MEF_LCP_WITH_H3K4ME3	MIKKELSEN_MEF_LCP_WITH_H3K4ME3		116	-0.290338	-0.7966	0.889706	1	1	2268	tags=20%, list=15%, signal=23%
REACTOME_M_PHASE	REACTOME_M_PHASE		375	-0.258576	-0.79716	0.985115	1	1	4476	tags=29%, list=29%, signal=40%
GAUSSMANN_MLL_AF4_FUSION_TARGETS_D_UP	GAUSSMANN_MLL_AF4_FUSION_TARGETS_D_UP		25	-0.366997	-0.797584	0.764602	1	1	1644	tags=24%, list=11%, signal=27%
LIN_TUMOR_ESCAPE_FROM_IMMUNE_ATTACK	LIN_TUMOR_ESCAPE_FROM_IMMUNE_ATTACK		15	-0.404045	-0.797742	0.762452	1	1	1095	tags=20%, list=7%, signal=21%
RASHI_RESPONSE_TO_IONIZING_RADIATION_3	RASHI_RESPONSE_TO_IONIZING_RADIATION_3		44	-0.332477	-0.797761	0.822828	1	1	3026	tags=16%, list=19%, signal=20%
BRACHAT_RESPONSE_TO_METHOTREXATE_DN	BRACHAT_RESPONSE_TO_METHOTREXATE_DN		26	-0.366277	-0.801351	0.768313	1	1	4740	tags=35%, list=31%, signal=50%
REACTOME_MAPK6_MAPK4_SIGNALING	REACTOME_MAPK6_MAPK4_SIGNALING		72	-0.307856	-0.803479	0.833333	1	1	4000	tags=36%, list=26%, signal=48%
REACTOME_PKA_MEDIATED_PHOSPHORYLATION_OF_CREB	REACTOME_PKA_MEDIATED_PHOSPHORYLATION_OF_CREB		16	-0.400672	-0.803665	0.758303	1	1	276	tags=6%, list=2%, signal=6%
MARKEY_RB1_CHRONIC_LOF_UP	MARKEY_RB1_CHRONIC_LOF_UP		96	-0.302401	-0.804952	0.8608	1	1	680	tags=5%, list=4%, signal=5%
REACTOME_CLEC7A_DECTIN_1_SIGNALING	REACTOME_CLEC7A_DECTIN_1_SIGNALING		93	-0.296551	-0.804961	0.840874	1	1	5316	tags=47%, list=34%, signal=71%
REACTOME_KEAP1_NFE2L2_PATHWAY	REACTOME_KEAP1_NFE2L2_PATHWAY		75	-0.311253	-0.805549	0.841167	1	1	5316	tags=49%, list=34%, signal=75%
HEVNER_CORTICAL_PLATE_POSTMITOTIC_NEURONS	HEVNER_CORTICAL_PLATE_POSTMITOTIC_NEURONS		110	-0.293358	-0.805653	0.858679	1	1	1334	tags=13%, list=9%, signal=14%
SERVITJA_LIVER_HNF1A_TARGETS_UP	SERVITJA_LIVER_HNF1A_TARGETS_UP		116	-0.290948	-0.805817	0.882265	1	1	2178	tags=18%, list=14%, signal=21%
REACTOME_RESPONSE_TO_ELEVATED_PLATELET_CYTOSOLIC_CA2	REACTOME_RESPONSE_TO_ELEVATED_PLATELET_CYTOSOLIC_CA2		106	-0.293462	-0.8067	0.875767	1	1	1846	tags=10%, list=12%, signal=12%
HU_GENOTOXIN_ACTION_DIRECT_VS_INDIRECT_24HR	HU_GENOTOXIN_ACTION_DIRECT_VS_INDIRECT_24HR		50	-0.330531	-0.806943	0.805172	1	1	4508	tags=30%, list=29%, signal=42%
GAVIN_FOXP3_TARGETS_CLUSTER_P7	GAVIN_FOXP3_TARGETS_CLUSTER_P7		88	-0.305284	-0.807057	0.848101	1	1	2470	tags=19%, list=16%, signal=23%
WP_DELTANOTCH_SIGNALING_PATHWAY	WP_DELTANOTCH_SIGNALING_PATHWAY		77	-0.309611	-0.807497	0.835749	1	1	448	tags=4%, list=3%, signal=4%
REACTOME_SEMAPHORIN_INTERACTIONS	REACTOME_SEMAPHORIN_INTERACTIONS		47	-0.333536	-0.80786	0.770833	1	1	1182	tags=9%, list=8%, signal=9%
REACTOME_GLUCOSE_METABOLISM	REACTOME_GLUCOSE_METABOLISM		73	-0.313533	-0.808118	0.8384	1	1	1368	tags=5%, list=9%, signal=6%
REACTOME_CHEMOKINE_RECEPTORS_BIND_CHEMOKINES	REACTOME_CHEMOKINE_RECEPTORS_BIND_CHEMOKINES		38	-0.34453	-0.808207	0.770053	1	1	1821	tags=29%, list=12%, signal=33%
REACTOME_DOPAMINE_NEUROTRANSMITTER_RELEASE_CYCLE	REACTOME_DOPAMINE_NEUROTRANSMITTER_RELEASE_CYCLE		16	-0.397146	-0.809812	0.727605	1	1	1449	tags=13%, list=9%, signal=14%
VIETOR_IFRD1_TARGETS	VIETOR_IFRD1_TARGETS		22	-0.38434	-0.812577	0.745098	1	1	3591	tags=45%, list=23%, signal=59%
REACTOME_ANTIGEN_ACTIVATES_B_CELL_RECEPTOR_BCR_LEADING_TO_GENERATION_OF_SECOND_MESSENGERS	REACTOME_ANTIGEN_ACTIVATES_B_CELL_RECEPTOR_BCR_LEADING_TO_GENERATION_OF_SECOND_MESSENGERS		24	-0.374988	-0.813904	0.753065	1	1	808	tags=13%, list=5%, signal=13%
MIKKELSEN_MCV6_LCP_WITH_H3K4ME3	MIKKELSEN_MCV6_LCP_WITH_H3K4ME3		135	-0.290582	-0.814577	0.859911	1	1	2422	tags=15%, list=16%, signal=17%
REACTOME_PTEN_REGULATION	REACTOME_PTEN_REGULATION		111	-0.292679	-0.815165	0.856923	1	1	4678	tags=32%, list=30%, signal=46%
GROSS_HYPOXIA_VIA_ELK3_ONLY_DN	GROSS_HYPOXIA_VIA_ELK3_ONLY_DN		43	-0.33849	-0.816914	0.774193	1	1	1330	tags=9%, list=9%, signal=10%
REACTOME_ENDOSOMAL_VACUOLAR_PATHWAY	REACTOME_ENDOSOMAL_VACUOLAR_PATHWAY		15	-0.413763	-0.817415	0.689091	1	1	3265	tags=40%, list=21%, signal=51%
REACTOME_TELOMERE_C_STRAND_LAGGING_STRAND_SYNTHESIS	REACTOME_TELOMERE_C_STRAND_LAGGING_STRAND_SYNTHESIS		32	-0.361777	-0.818539	0.750871	1	1	5067	tags=50%, list=33%, signal=74%
REACTOME_G_PROTEIN_MEDIATED_EVENTS	REACTOME_G_PROTEIN_MEDIATED_EVENTS		36	-0.355968	-0.819719	0.763912	1	1	2055	tags=17%, list=13%, signal=19%
REACTOME_PLASMA_LIPOPROTEIN_CLEARANCE	REACTOME_PLASMA_LIPOPROTEIN_CLEARANCE		32	-0.357942	-0.823145	0.71979	1	1	535	tags=6%, list=3%, signal=6%
REACTOME_CELLULAR_RESPONSE_TO_CHEMICAL_STRESS	REACTOME_CELLULAR_RESPONSE_TO_CHEMICAL_STRESS		148	-0.290607	-0.823421	0.863704	1	1	4548	tags=36%, list=29%, signal=50%
REACTOME_RNA_POLYMERASE_III_TRANSCRIPTION_INITIATION_FROM_TYPE_1_PROMOTER	REACTOME_RNA_POLYMERASE_III_TRANSCRIPTION_INITIATION_FROM_TYPE_1_PROMOTER		27	-0.376301	-0.824516	0.726804	1	1	6414	tags=56%, list=41%, signal=94%
WP_CHEMOKINE_SIGNALING_PATHWAY	WP_CHEMOKINE_SIGNALING_PATHWAY		150	-0.288884	-0.827859	0.858209	1	1	2407	tags=16%, list=15%, signal=19%
REACTOME_CELL_CYCLE_CHECKPOINTS	REACTOME_CELL_CYCLE_CHECKPOINTS		279	-0.275467	-0.829865	0.921596	1	1	4486	tags=32%, list=29%, signal=44%
GAVIN_FOXP3_TARGETS_CLUSTER_P4	GAVIN_FOXP3_TARGETS_CLUSTER_P4		98	-0.309678	-0.830409	0.811709	1	1	2055	tags=16%, list=13%, signal=19%
WP_TRIACYLGLYCERIDE_SYNTHESIS	WP_TRIACYLGLYCERIDE_SYNTHESIS		20	-0.403418	-0.830667	0.694394	1	1	2949	tags=25%, list=19%, signal=31%
REACTOME_ASSEMBLY_OF_THE_PRE_REPLICATIVE_COMPLEX	REACTOME_ASSEMBLY_OF_THE_PRE_REPLICATIVE_COMPLEX		82	-0.314612	-0.830924	0.773525	1	1	5528	tags=49%, list=36%, signal=75%
MORI_LARGE_PRE_BII_LYMPHOCYTE_DN	MORI_LARGE_PRE_BII_LYMPHOCYTE_DN		59	-0.331966	-0.831051	0.761364	1	1	1326	tags=7%, list=9%, signal=7%
REACTOME_ANTIGEN_PROCESSING_CROSS_PRESENTATION	REACTOME_ANTIGEN_PROCESSING_CROSS_PRESENTATION		79	-0.318959	-0.834522	0.778481	1	1	5316	tags=57%, list=34%, signal=86%
BOYLAN_MULTIPLE_MYELOMA_C_CLUSTER_DN	BOYLAN_MULTIPLE_MYELOMA_C_CLUSTER_DN		31	-0.365421	-0.835005	0.698046	1	1	1326	tags=10%, list=9%, signal=11%
BURTON_ADIPOGENESIS_7	BURTON_ADIPOGENESIS_7		47	-0.344977	-0.836431	0.740368	1	1	2263	tags=13%, list=15%, signal=15%
LANDIS_ERBB2_BREAST_TUMORS_65_DN	LANDIS_ERBB2_BREAST_TUMORS_65_DN		36	-0.36472	-0.837268	0.722127	1	1	1330	tags=11%, list=9%, signal=12%
REACTOME_TCR_SIGNALING	REACTOME_TCR_SIGNALING		105	-0.310323	-0.841883	0.792366	1	1	4000	tags=31%, list=26%, signal=42%
REACTOME_S_PHASE	REACTOME_S_PHASE		145	-0.300603	-0.84603	0.810015	1	1	5395	tags=47%, list=35%, signal=71%
BIOCARTA_EDG1_PATHWAY	BIOCARTA_EDG1_PATHWAY		19	-0.418036	-0.846258	0.698214	1	1	276	tags=5%, list=2%, signal=5%
MATZUK_SPERMATOCYTE	MATZUK_SPERMATOCYTE		60	-0.335915	-0.846371	0.736752	1	1	3328	tags=28%, list=21%, signal=36%
REACTOME_CARGO_RECOGNITION_FOR_CLATHRIN_MEDIATED_ENDOCYTOSIS	REACTOME_CARGO_RECOGNITION_FOR_CLATHRIN_MEDIATED_ENDOCYTOSIS		87	-0.315737	-0.846621	0.766091	1	1	448	tags=5%, list=3%, signal=5%
REACTOME_REGULATION_OF_PYRUVATE_DEHYDROGENASE_PDH_COMPLEX	REACTOME_REGULATION_OF_PYRUVATE_DEHYDROGENASE_PDH_COMPLEX		15	-0.431292	-0.846752	0.699454	1	1	676	tags=7%, list=4%, signal=7%
HEVNER_SUBVENTRICULAR_ZONE_AND_UP_NEURON_FATE_COMMITTED_CELLS	HEVNER_SUBVENTRICULAR_ZONE_AND_UP_NEURON_FATE_COMMITTED_CELLS		33	-0.369318	-0.849324	0.713793	1	1	447	tags=9%, list=3%, signal=9%
MCCLUNG_CREB1_TARGETS_UP	MCCLUNG_CREB1_TARGETS_UP		78	-0.324988	-0.850274	0.744715	1	1	151	tags=4%, list=1%, signal=4%
MCCLUNG_COCAINE_REWARD_5D	MCCLUNG_COCAINE_REWARD_5D		64	-0.335786	-0.852383	0.73021	1	1	1294	tags=11%, list=8%, signal=12%
REACTOME_FCGAMMA_RECEPTOR_FCGR_DEPENDENT_PHAGOCYTOSIS	REACTOME_FCGAMMA_RECEPTOR_FCGR_DEPENDENT_PHAGOCYTOSIS		75	-0.324548	-0.853949	0.740433	1	1	1043	tags=4%, list=7%, signal=4%
GRAESSMANN_RESPONSE_TO_MC_AND_SERUM_DEPRIVATION_DN	GRAESSMANN_RESPONSE_TO_MC_AND_SERUM_DEPRIVATION_DN		77	-0.328401	-0.855724	0.720854	1	1	1027	tags=10%, list=7%, signal=11%
REACTOME_CA_DEPENDENT_EVENTS	REACTOME_CA_DEPENDENT_EVENTS		25	-0.394998	-0.858434	0.674033	1	1	2055	tags=20%, list=13%, signal=23%
REACTOME_SIGNALING_BY_INSULIN_RECEPTOR	REACTOME_SIGNALING_BY_INSULIN_RECEPTOR		54	-0.350368	-0.859034	0.686567	1	1	913	tags=7%, list=6%, signal=8%
REACTOME_COLLAGEN_BIOSYNTHESIS_AND_MODIFYING_ENZYMES	REACTOME_COLLAGEN_BIOSYNTHESIS_AND_MODIFYING_ENZYMES		47	-0.353902	-0.860578	0.715035	1	1	1336	tags=19%, list=9%, signal=21%
GAUSSMANN_MLL_AF4_FUSION_TARGETS_C_DN	GAUSSMANN_MLL_AF4_FUSION_TARGETS_C_DN		18	-0.416025	-0.860972	0.674721	1	1	1008	tags=11%, list=6%, signal=12%
MATZUK_SPERMATID_DIFFERENTIATION	MATZUK_SPERMATID_DIFFERENTIATION		28	-0.386906	-0.862734	0.682883	1	1	678	tags=7%, list=4%, signal=7%
ZHONG_SECRETOME_OF_LUNG_CANCER_AND_FIBROBLAST	ZHONG_SECRETOME_OF_LUNG_CANCER_AND_FIBROBLAST		125	-0.311126	-0.864796	0.757267	1	1	3885	tags=27%, list=25%, signal=36%
REACTOME_SIGNAL_TRANSDUCTION_BY_L1	REACTOME_SIGNAL_TRANSDUCTION_BY_L1		19	-0.41763	-0.865717	0.655357	1	1	448	tags=5%, list=3%, signal=5%
REACTOME_MAJOR_PATHWAY_OF_RRNA_PROCESSING_IN_THE_NUCLEOLUS_AND_CYTOSOL	REACTOME_MAJOR_PATHWAY_OF_RRNA_PROCESSING_IN_THE_NUCLEOLUS_AND_CYTOSOL		171	-0.301213	-0.86588	0.80775	1	1	5257	tags=51%, list=34%, signal=76%
GAUSSMANN_MLL_AF4_FUSION_TARGETS_G_UP	GAUSSMANN_MLL_AF4_FUSION_TARGETS_G_UP		189	-0.293995	-0.866173	0.822932	1	1	1900	tags=16%, list=12%, signal=18%
WP_FOLIC_ACID_NETWORK	WP_FOLIC_ACID_NETWORK		21	-0.417403	-0.866281	0.657706	1	1	175	tags=5%, list=1%, signal=5%
BIOCARTA_HER2_PATHWAY	BIOCARTA_HER2_PATHWAY		20	-0.408895	-0.866414	0.668488	1	1	448	tags=5%, list=3%, signal=5%
REACTOME_CELL_CELL_COMMUNICATION	REACTOME_CELL_CELL_COMMUNICATION		68	-0.342444	-0.868404	0.695122	1	1	1139	tags=12%, list=7%, signal=13%
REACTOME_GLYCOSPHINGOLIPID_METABOLISM	REACTOME_GLYCOSPHINGOLIPID_METABOLISM		36	-0.373942	-0.869128	0.686786	1	1	974	tags=6%, list=6%, signal=6%
REACTOME_E3_UBIQUITIN_LIGASES_UBIQUITINATE_TARGET_PROTEINS	REACTOME_E3_UBIQUITIN_LIGASES_UBIQUITINATE_TARGET_PROTEINS		52	-0.361154	-0.870932	0.698816	1	1	3215	tags=33%, list=21%, signal=41%
REACTOME_RECOGNITION_OF_DNA_DAMAGE_BY_PCNA_CONTAINING_REPLICATION_COMPLEX	REACTOME_RECOGNITION_OF_DNA_DAMAGE_BY_PCNA_CONTAINING_REPLICATION_COMPLEX		29	-0.39204	-0.871101	0.670232	1	1	5149	tags=52%, list=33%, signal=77%
REACTOME_MITOCHONDRIAL_CALCIUM_ION_TRANSPORT	REACTOME_MITOCHONDRIAL_CALCIUM_ION_TRANSPORT		17	-0.435314	-0.871278	0.653061	1	1	7075	tags=76%, list=46%, signal=140%
REACTOME_REGULATION_OF_RUNX3_EXPRESSION_AND_ACTIVITY	REACTOME_REGULATION_OF_RUNX3_EXPRESSION_AND_ACTIVITY		53	-0.349527	-0.871613	0.676849	1	1	5316	tags=57%, list=34%, signal=86%
REACTOME_RESOLUTION_OF_AP_SITES_VIA_THE_MULTIPLE_NUCLEOTIDE_PATCH_REPLACEMENT_PATHWAY	REACTOME_RESOLUTION_OF_AP_SITES_VIA_THE_MULTIPLE_NUCLEOTIDE_PATCH_REPLACEMENT_PATHWAY		24	-0.408224	-0.87183	0.640221	1	1	5067	tags=54%, list=33%, signal=80%
IWANAGA_CARCINOGENESIS_BY_KRAS_UP	IWANAGA_CARCINOGENESIS_BY_KRAS_UP		144	-0.309642	-0.874046	0.745098	1	1	2011	tags=11%, list=13%, signal=13%
REACTOME_COPI_DEPENDENT_GOLGI_TO_ER_RETROGRADE_TRAFFIC	REACTOME_COPI_DEPENDENT_GOLGI_TO_ER_RETROGRADE_TRAFFIC		91	-0.332713	-0.874483	0.715434	1	1	267	tags=2%, list=2%, signal=2%
REACTOME_G1_S_DNA_DAMAGE_CHECKPOINTS	REACTOME_G1_S_DNA_DAMAGE_CHECKPOINTS		65	-0.345697	-0.874558	0.682645	1	1	5316	tags=52%, list=34%, signal=79%
GAVIN_IL2_RESPONSIVE_FOXP3_TARGETS_UP	GAVIN_IL2_RESPONSIVE_FOXP3_TARGETS_UP		18	-0.421803	-0.877757	0.623037	1	1	1863	tags=22%, list=12%, signal=25%
REACTOME_G1_S_TRANSITION	REACTOME_G1_S_TRANSITION		103	-0.321609	-0.878245	0.699531	1	1	5774	tags=51%, list=37%, signal=81%
BIOCARTA_NFAT_PATHWAY	BIOCARTA_NFAT_PATHWAY		37	-0.374513	-0.878652	0.66087	1	1	1480	tags=8%, list=10%, signal=9%
REACTOME_AMINO_ACIDS_REGULATE_MTORC1	REACTOME_AMINO_ACIDS_REGULATE_MTORC1		50	-0.355203	-0.879751	0.678082	1	1	3817	tags=28%, list=25%, signal=37%
INGRAM_SHH_TARGETS_UP	INGRAM_SHH_TARGETS_UP		108	-0.320165	-0.880892	0.704473	1	1	1372	tags=10%, list=9%, signal=11%
REACTOME_FCERI_MEDIATED_CA_2_MOBILIZATION	REACTOME_FCERI_MEDIATED_CA_2_MOBILIZATION		29	-0.397114	-0.882849	0.643718	1	1	849	tags=7%, list=5%, signal=7%
REACTOME_GLYCOLYSIS	REACTOME_GLYCOLYSIS		57	-0.353279	-0.883221	0.663717	1	1	1368	tags=7%, list=9%, signal=8%
WP_CHOLESTEROL_METABOLISM_WITH_BLOCH_AND_KANDUTSCHRUSSELL_PATHWAYS	WP_CHOLESTEROL_METABOLISM_WITH_BLOCH_AND_KANDUTSCHRUSSELL_PATHWAYS		49	-0.363808	-0.883708	0.662921	1	1	2448	tags=12%, list=16%, signal=14%
LIN_NPAS4_TARGETS_UP	LIN_NPAS4_TARGETS_UP		151	-0.310127	-0.884584	0.710901	1	1	1706	tags=11%, list=11%, signal=13%
WP_PURINE_METABOLISM	WP_PURINE_METABOLISM		152	-0.308843	-0.889658	0.721634	1	1	836	tags=5%, list=5%, signal=5%
BROWN_MYELOID_CELL_DEVELOPMENT_UP	BROWN_MYELOID_CELL_DEVELOPMENT_UP		157	-0.30911	-0.889841	0.718608	1	1	3067	tags=22%, list=20%, signal=27%
APRELIKOVA_BRCA1_TARGETS	APRELIKOVA_BRCA1_TARGETS		42	-0.375886	-0.890024	0.629881	1	1	998	tags=7%, list=6%, signal=8%
REACTOME_DNA_REPLICATION_PRE_INITIATION	REACTOME_DNA_REPLICATION_PRE_INITIATION		97	-0.326765	-0.890211	0.684127	1	1	5800	tags=53%, list=37%, signal=83%
REACTOME_CLATHRIN_MEDIATED_ENDOCYTOSIS	REACTOME_CLATHRIN_MEDIATED_ENDOCYTOSIS		125	-0.325737	-0.894476	0.687107	1	1	448	tags=4%, list=3%, signal=4%
MARSON_FOXP3_CORE_DIRECT_TARGETS	MARSON_FOXP3_CORE_DIRECT_TARGETS		18	-0.432778	-0.895041	0.630314	1	1	240	tags=6%, list=2%, signal=6%
YAO_TEMPORAL_RESPONSE_TO_PROGESTERONE_CLUSTER_5	YAO_TEMPORAL_RESPONSE_TO_PROGESTERONE_CLUSTER_5		25	-0.416999	-0.895073	0.630282	1	1	440	tags=8%, list=3%, signal=8%
CHIARADONNA_NEOPLASTIC_TRANSFORMATION_KRAS_DN	CHIARADONNA_NEOPLASTIC_TRANSFORMATION_KRAS_DN		138	-0.317423	-0.895799	0.67907	1	1	582	tags=5%, list=4%, signal=5%
ZHENG_FOXP3_TARGETS_IN_T_LYMPHOCYTE_DN	ZHENG_FOXP3_TARGETS_IN_T_LYMPHOCYTE_DN		39	-0.385103	-0.896243	0.639123	1	1	9	tags=3%, list=0%, signal=3%
YAO_TEMPORAL_RESPONSE_TO_PROGESTERONE_CLUSTER_17	YAO_TEMPORAL_RESPONSE_TO_PROGESTERONE_CLUSTER_17		180	-0.310941	-0.897849	0.716196	1	1	5889	tags=53%, list=38%, signal=84%
GOTZMANN_EPITHELIAL_TO_MESENCHYMAL_TRANSITION_DN	GOTZMANN_EPITHELIAL_TO_MESENCHYMAL_TRANSITION_DN		185	-0.307192	-0.899009	0.686838	1	1	1952	tags=11%, list=13%, signal=13%
REACTOME_DOWNSTREAM_TCR_SIGNALING	REACTOME_DOWNSTREAM_TCR_SIGNALING		88	-0.339178	-0.899066	0.661789	1	1	4000	tags=35%, list=26%, signal=47%
REACTOME_DEVELOPMENTAL_BIOLOGY	REACTOME_DEVELOPMENTAL_BIOLOGY		291	-0.2962	-0.899342	0.750685	1	1	1259	tags=8%, list=8%, signal=8%
MORI_MATURE_B_LYMPHOCYTE_UP	MORI_MATURE_B_LYMPHOCYTE_UP		89	-0.335219	-0.899918	0.656151	1	1	2401	tags=12%, list=15%, signal=15%
HAN_JNK_SINGALING_DN	HAN_JNK_SINGALING_DN		35	-0.391404	-0.90125	0.641322	1	1	582	tags=9%, list=4%, signal=9%
REACTOME_CYCLIN_A_CDK2_ASSOCIATED_EVENTS_AT_S_PHASE_ENTRY	REACTOME_CYCLIN_A_CDK2_ASSOCIATED_EVENTS_AT_S_PHASE_ENTRY		70	-0.350938	-0.902622	0.653465	1	1	5647	tags=59%, list=36%, signal=92%
BROWN_MYELOID_CELL_DEVELOPMENT_DN	BROWN_MYELOID_CELL_DEVELOPMENT_DN		131	-0.322369	-0.903016	0.690625	1	1	2820	tags=15%, list=18%, signal=18%
JIANG_AGING_HYPOTHALAMUS_DN	JIANG_AGING_HYPOTHALAMUS_DN		31	-0.393681	-0.903274	0.613383	1	1	1540	tags=10%, list=10%, signal=11%
BIOCARTA_ARF_PATHWAY	BIOCARTA_ARF_PATHWAY		16	-0.450112	-0.905549	0.628788	1	1	775	tags=13%, list=5%, signal=13%
REACTOME_ELASTIC_FIBRE_FORMATION	REACTOME_ELASTIC_FIBRE_FORMATION		27	-0.407352	-0.908054	0.5875	1	1	1642	tags=30%, list=11%, signal=33%
REACTOME_NUCLEAR_EVENTS_MEDIATED_BY_NFE2L2	REACTOME_NUCLEAR_EVENTS_MEDIATED_BY_NFE2L2		53	-0.368492	-0.908323	0.59464	1	1	5316	tags=60%, list=34%, signal=91%
KONG_E2F3_TARGETS	KONG_E2F3_TARGETS		99	-0.338391	-0.909276	0.646204	1	1	4982	tags=35%, list=32%, signal=52%
BOYLAN_MULTIPLE_MYELOMA_D_CLUSTER_DN	BOYLAN_MULTIPLE_MYELOMA_D_CLUSTER_DN		36	-0.398522	-0.910769	0.58363	1	1	1918	tags=8%, list=12%, signal=9%
REACTOME_ACTIVATION_OF_NF_KAPPAB_IN_B_CELLS	REACTOME_ACTIVATION_OF_NF_KAPPAB_IN_B_CELLS		64	-0.353762	-0.912352	0.612378	1	1	5316	tags=53%, list=34%, signal=80%
IKEDA_MIR30_TARGETS_DN	IKEDA_MIR30_TARGETS_DN		21	-0.436958	-0.91244	0.59292	1	1	995	tags=14%, list=6%, signal=15%
REACTOME_RNA_POLYMERASE_I_TRANSCRIPTION_TERMINATION	REACTOME_RNA_POLYMERASE_I_TRANSCRIPTION_TERMINATION		30	-0.404536	-0.912918	0.578097	1	1	3637	tags=33%, list=23%, signal=43%
DURCHDEWALD_SKIN_CARCINOGENESIS_UP	DURCHDEWALD_SKIN_CARCINOGENESIS_UP		79	-0.355074	-0.917718	0.6016	1	1	2664	tags=27%, list=17%, signal=32%
REACTOME_MISCELLANEOUS_TRANSPORT_AND_BINDING_EVENTS	REACTOME_MISCELLANEOUS_TRANSPORT_AND_BINDING_EVENTS		20	-0.440612	-0.91782	0.593525	1	1	489	tags=10%, list=3%, signal=10%
LEE_AGING_CEREBELLUM_UP	LEE_AGING_CEREBELLUM_UP		74	-0.354187	-0.918887	0.60601	1	1	1005	tags=7%, list=6%, signal=7%
REACTOME_BINDING_AND_UPTAKE_OF_LIGANDS_BY_SCAVENGER_RECEPTORS	REACTOME_BINDING_AND_UPTAKE_OF_LIGANDS_BY_SCAVENGER_RECEPTORS		26	-0.419304	-0.919687	0.556553	1	1	808	tags=19%, list=5%, signal=20%
DARWICHE_PAPILLOMA_RISK_LOW_DN	DARWICHE_PAPILLOMA_RISK_LOW_DN		146	-0.322597	-0.921913	0.6211	1	1	1481	tags=7%, list=10%, signal=8%
REACTOME_REGULATION_OF_INSULIN_SECRETION	REACTOME_REGULATION_OF_INSULIN_SECRETION		48	-0.383533	-0.924489	0.575251	1	1	2249	tags=19%, list=14%, signal=22%
RAO_BOUND_BY_SALL4_ISOFORM_B	RAO_BOUND_BY_SALL4_ISOFORM_B		438	-0.297274	-0.926518	0.714667	1	1	1480	tags=8%, list=10%, signal=9%
LEE_AGING_NEOCORTEX_UP	LEE_AGING_NEOCORTEX_UP		71	-0.363321	-0.92798	0.577419	1	1	938	tags=7%, list=6%, signal=7%
HOLLERN_MICROACINAR_BREAST_TUMOR_DN	HOLLERN_MICROACINAR_BREAST_TUMOR_DN		15	-0.469825	-0.928444	0.551913	1	1	288	tags=13%, list=2%, signal=14%
TSENG_IRS1_TARGETS_UP	TSENG_IRS1_TARGETS_UP		103	-0.333083	-0.928447	0.639423	1	1	1285	tags=12%, list=8%, signal=13%
HEVNER_CORTEX_CAUDAL_SUBVENTRICULAR_ZONE	HEVNER_CORTEX_CAUDAL_SUBVENTRICULAR_ZONE		31	-0.420658	-0.928659	0.572165	1	1	1521	tags=16%, list=10%, signal=18%
REACTOME_RNA_POLYMERASE_III_TRANSCRIPTION_INITIATION_FROM_TYPE_3_PROMOTER	REACTOME_RNA_POLYMERASE_III_TRANSCRIPTION_INITIATION_FROM_TYPE_3_PROMOTER		26	-0.4193	-0.928664	0.576329	1	1	6636	tags=65%, list=43%, signal=114%
RUAN_RESPONSE_TO_TROGLITAZONE_UP	RUAN_RESPONSE_TO_TROGLITAZONE_UP		19	-0.444707	-0.928729	0.557692	1	1	2647	tags=21%, list=17%, signal=25%
WP_OXIDATIVE_STRESS_AND_REDOX_PATHWAY	WP_OXIDATIVE_STRESS_AND_REDOX_PATHWAY		78	-0.351982	-0.929904	0.587025	1	1	1157	tags=8%, list=7%, signal=8%
REACTOME_GLUTATHIONE_CONJUGATION	REACTOME_GLUTATHIONE_CONJUGATION		31	-0.4145	-0.931166	0.590991	1	1	2127	tags=19%, list=14%, signal=22%
REACTOME_CROSS_PRESENTATION_OF_SOLUBLE_EXOGENOUS_ANTIGENS_ENDOSOMES	REACTOME_CROSS_PRESENTATION_OF_SOLUBLE_EXOGENOUS_ANTIGENS_ENDOSOMES		47	-0.38496	-0.93202	0.571667	1	1	5316	tags=66%, list=34%, signal=100%
LEE_CALORIE_RESTRICTION_NEOCORTEX_UP	LEE_CALORIE_RESTRICTION_NEOCORTEX_UP		59	-0.369948	-0.93517	0.5712	1	1	524	tags=7%, list=3%, signal=7%
REACTOME_CHAPERONIN_MEDIATED_PROTEIN_FOLDING	REACTOME_CHAPERONIN_MEDIATED_PROTEIN_FOLDING		34	-0.407579	-0.935172	0.561062	1	1	1011	tags=9%, list=7%, signal=9%
BURTON_ADIPOGENESIS_PEAK_AT_24HR	BURTON_ADIPOGENESIS_PEAK_AT_24HR		45	-0.390087	-0.935783	0.579661	1	1	3479	tags=24%, list=22%, signal=31%
MIKKELSEN_MCV6_ICP_WITH_H3K4ME3_AND_H3K27ME3	MIKKELSEN_MCV6_ICP_WITH_H3K4ME3_AND_H3K27ME3		19	-0.451152	-0.937393	0.557377	1	1	1231	tags=37%, list=8%, signal=40%
TSENG_ADIPOGENIC_POTENTIAL_DN	TSENG_ADIPOGENIC_POTENTIAL_DN		37	-0.396288	-0.938932	0.573883	1	1	974	tags=16%, list=6%, signal=17%
MORI_PLASMA_CELL_DN	MORI_PLASMA_CELL_DN		36	-0.401535	-0.939235	0.569686	1	1	2848	tags=22%, list=18%, signal=27%
REACTOME_NETRIN_1_SIGNALING	REACTOME_NETRIN_1_SIGNALING		20	-0.450272	-0.940496	0.547576	1	1	3316	tags=35%, list=21%, signal=44%
MEISSNER_BRAIN_HCP_WITH_H3_UNMETHYLATED	MEISSNER_BRAIN_HCP_WITH_H3_UNMETHYLATED		22	-0.446234	-0.940934	0.552316	1	1	1575	tags=36%, list=10%, signal=40%
ICHIBA_GRAFT_VERSUS_HOST_DISEASE_35D_DN	ICHIBA_GRAFT_VERSUS_HOST_DISEASE_35D_DN		36	-0.402006	-0.941637	0.548043	1	1	2688	tags=25%, list=17%, signal=30%
REACTOME_PEPTIDE_LIGAND_BINDING_RECEPTORS	REACTOME_PEPTIDE_LIGAND_BINDING_RECEPTORS		94	-0.348816	-0.9434	0.585781	1	1	1864	tags=26%, list=12%, signal=29%
REACTOME_NUCLEOTIDE_SALVAGE	REACTOME_NUCLEOTIDE_SALVAGE		21	-0.452211	-0.943741	0.545617	1	1	4361	tags=43%, list=28%, signal=60%
WP_BMP_SIGNALING_PATHWAY_IN_EYELID_DEVELOPMENT	WP_BMP_SIGNALING_PATHWAY_IN_EYELID_DEVELOPMENT		15	-0.479223	-0.945862	0.566071	1	1	448	tags=13%, list=3%, signal=14%
REACTOME_COSTIMULATION_BY_THE_CD28_FAMILY	REACTOME_COSTIMULATION_BY_THE_CD28_FAMILY		60	-0.375346	-0.948668	0.553872	1	1	685	tags=5%, list=4%, signal=5%
REACTOME_CELL_DEATH_SIGNALLING_VIA_NRAGE_NRIF_AND_NADE	REACTOME_CELL_DEATH_SIGNALLING_VIA_NRAGE_NRIF_AND_NADE		66	-0.36882	-0.949067	0.560068	1	1	3412	tags=23%, list=22%, signal=29%
DARWICHE_SQUAMOUS_CELL_CARCINOMA_DN	DARWICHE_SQUAMOUS_CELL_CARCINOMA_DN		150	-0.338991	-0.950608	0.568452	1	1	1481	tags=7%, list=10%, signal=7%
SIMBULAN_PARP1_TARGETS_UP	SIMBULAN_PARP1_TARGETS_UP		29	-0.421676	-0.951808	0.527027	1	1	1565	tags=21%, list=10%, signal=23%
REACTOME_SWITCHING_OF_ORIGINS_TO_A_POST_REPLICATIVE_STATE	REACTOME_SWITCHING_OF_ORIGINS_TO_A_POST_REPLICATIVE_STATE		90	-0.356593	-0.9533	0.524642	1	1	5395	tags=50%, list=35%, signal=76%
BURTON_ADIPOGENESIS_6	BURTON_ADIPOGENESIS_6		177	-0.330357	-0.953428	0.55157	1	1	3368	tags=23%, list=22%, signal=29%
REACTOME_G_ALPHA_Q_SIGNALLING_EVENTS	REACTOME_G_ALPHA_Q_SIGNALLING_EVENTS		131	-0.340298	-0.953502	0.568915	1	1	2218	tags=22%, list=14%, signal=26%
WP_EICOSANOID_SYNTHESIS	WP_EICOSANOID_SYNTHESIS		17	-0.478232	-0.954838	0.555147	1	1	366	tags=6%, list=2%, signal=6%
WP_GLUTATHIONE_METABOLISM	WP_GLUTATHIONE_METABOLISM		18	-0.467396	-0.954872	0.541744	1	1	175	tags=6%, list=1%, signal=6%
WP_SPLICING_FACTOR_NOVA_REGULATED_SYNAPTIC_PROTEINS	WP_SPLICING_FACTOR_NOVA_REGULATED_SYNAPTIC_PROTEINS		32	-0.422567	-0.955544	0.530541	1	1	1251	tags=13%, list=8%, signal=14%
REACTOME_METABOLISM_OF_FOLATE_AND_PTERINES	REACTOME_METABOLISM_OF_FOLATE_AND_PTERINES		15	-0.493204	-0.955739	0.559441	1	1	4796	tags=53%, list=31%, signal=77%
REACTOME_POST_TRANSLATIONAL_MODIFICATION_SYNTHESIS_OF_GPI_ANCHORED_PROTEINS	REACTOME_POST_TRANSLATIONAL_MODIFICATION_SYNTHESIS_OF_GPI_ANCHORED_PROTEINS		56	-0.387062	-0.958034	0.505564	1	1	821	tags=13%, list=5%, signal=13%
MODY_HIPPOCAMPUS_PRENATAL	MODY_HIPPOCAMPUS_PRENATAL		42	-0.402104	-0.96269	0.516835	1	1	6003	tags=62%, list=39%, signal=101%
JACKSON_DNMT1_TARGETS_UP	JACKSON_DNMT1_TARGETS_UP		85	-0.36356	-0.966799	0.50858	1	1	724	tags=6%, list=5%, signal=6%
REACTOME_DECTIN_1_MEDIATED_NONCANONICAL_NF_KB_SIGNALING	REACTOME_DECTIN_1_MEDIATED_NONCANONICAL_NF_KB_SIGNALING		57	-0.387139	-0.967384	0.516287	1	1	5316	tags=58%, list=34%, signal=88%
BOYLAN_MULTIPLE_MYELOMA_C_DN	BOYLAN_MULTIPLE_MYELOMA_C_DN		56	-0.388111	-0.967527	0.521739	1	1	153	tags=4%, list=1%, signal=4%
MCCLUNG_DELTA_FOSB_TARGETS_2WK	MCCLUNG_DELTA_FOSB_TARGETS_2WK		36	-0.412605	-0.969889	0.496528	1	1	1322	tags=14%, list=9%, signal=15%
WP_TCA_CYCLE	WP_TCA_CYCLE		30	-0.433471	-0.970379	0.498322	1	1	6021	tags=43%, list=39%, signal=71%
REACTOME_INITIAL_TRIGGERING_OF_COMPLEMENT	REACTOME_INITIAL_TRIGGERING_OF_COMPLEMENT		16	-0.489125	-0.971361	0.539683	1	1	966	tags=31%, list=6%, signal=33%
REACTOME_COLLAGEN_CHAIN_TRIMERIZATION	REACTOME_COLLAGEN_CHAIN_TRIMERIZATION		24	-0.454035	-0.971449	0.532423	1	1	1336	tags=29%, list=9%, signal=32%
BIOCARTA_BAD_PATHWAY	BIOCARTA_BAD_PATHWAY		22	-0.446491	-0.971624	0.527076	1	1	276	tags=5%, list=2%, signal=5%
REACTOME_P75_NTR_RECEPTOR_MEDIATED_SIGNALLING	REACTOME_P75_NTR_RECEPTOR_MEDIATED_SIGNALLING		80	-0.365719	-0.971733	0.499213	1	1	3412	tags=21%, list=22%, signal=27%
BIOCARTA_AGR_PATHWAY	BIOCARTA_AGR_PATHWAY		28	-0.443798	-0.974172	0.508803	1	1	734	tags=11%, list=5%, signal=11%
LEE_AGING_MUSCLE_DN	LEE_AGING_MUSCLE_DN		36	-0.422739	-0.974223	0.497382	1	1	1480	tags=17%, list=10%, signal=18%
WANG_RESPONSE_TO_BEXAROTENE_DN	WANG_RESPONSE_TO_BEXAROTENE_DN		22	-0.452924	-0.97509	0.512681	1	1	1583	tags=14%, list=10%, signal=15%
REACTOME_G_PROTEIN_BETA_GAMMA_SIGNALLING	REACTOME_G_PROTEIN_BETA_GAMMA_SIGNALLING		28	-0.436338	-0.975188	0.50346	1	1	3209	tags=25%, list=21%, signal=31%
REACTOME_FCERI_MEDIATED_NF_KB_ACTIVATION	REACTOME_FCERI_MEDIATED_NF_KB_ACTIVATION		77	-0.373052	-0.975438	0.504092	1	1	5316	tags=52%, list=34%, signal=79%
ZHANG_GATA6_TARGETS_DN	ZHANG_GATA6_TARGETS_DN		52	-0.39421	-0.976754	0.503534	1	1	1753	tags=15%, list=11%, signal=17%
REACTOME_SCF_SKP2_MEDIATED_DEGRADATION_OF_P27_P21	REACTOME_SCF_SKP2_MEDIATED_DEGRADATION_OF_P27_P21		58	-0.384848	-0.977661	0.491722	1	1	5622	tags=62%, list=36%, signal=97%
REACTOME_CDK_MEDIATED_PHOSPHORYLATION_AND_REMOVAL_OF_CDC6	REACTOME_CDK_MEDIATED_PHOSPHORYLATION_AND_REMOVAL_OF_CDC6		71	-0.380031	-0.979386	0.505785	1	1	5528	tags=56%, list=36%, signal=87%
WP_EICOSANOID_METABOLISM_VIA_LIPOXYGENASES_LOX	WP_EICOSANOID_METABOLISM_VIA_LIPOXYGENASES_LOX		23	-0.454273	-0.980193	0.5	1	1	1523	tags=13%, list=10%, signal=14%
REACTOME_ADRENALINE_NORADRENALINE_INHIBITS_INSULIN_SECRETION	REACTOME_ADRENALINE_NORADRENALINE_INHIBITS_INSULIN_SECRETION		16	-0.486812	-0.982398	0.504537	1	1	220	tags=6%, list=1%, signal=6%
PANGAS_TUMOR_SUPPRESSION_BY_SMAD1_AND_SMAD5_UP	PANGAS_TUMOR_SUPPRESSION_BY_SMAD1_AND_SMAD5_UP		117	-0.35302	-0.982545	0.476923	1	1	2269	tags=18%, list=15%, signal=21%
REACTOME_NRAGE_SIGNALS_DEATH_THROUGH_JNK	REACTOME_NRAGE_SIGNALS_DEATH_THROUGH_JNK		49	-0.401034	-0.982758	0.49063	1	1	3412	tags=27%, list=22%, signal=34%
MEISSNER_NPC_ICP_WITH_H3K4ME3	MEISSNER_NPC_ICP_WITH_H3K4ME3		21	-0.465553	-0.983934	0.497317	1	1	2174	tags=19%, list=14%, signal=22%
LEIN_LOCALIZED_TO_DISTAL_AND_PROXIMAL_DENDRITES	LEIN_LOCALIZED_TO_DISTAL_AND_PROXIMAL_DENDRITES		15	-0.506658	-0.984052	0.505576	1	1	1360	tags=27%, list=9%, signal=29%
BIOCARTA_GPCR_PATHWAY	BIOCARTA_GPCR_PATHWAY		28	-0.447421	-0.985954	0.491863	1	1	2055	tags=14%, list=13%, signal=16%
REACTOME_GLUCAGON_LIKE_PEPTIDE_1_GLP1_REGULATES_INSULIN_SECRETION	REACTOME_GLUCAGON_LIKE_PEPTIDE_1_GLP1_REGULATES_INSULIN_SECRETION		24	-0.455819	-0.987363	0.487762	1	1	3489	tags=33%, list=22%, signal=43%
REACTOME_G_ALPHA_12_13_SIGNALLING_EVENTS	REACTOME_G_ALPHA_12_13_SIGNALLING_EVENTS		67	-0.384742	-0.987877	0.481178	1	1	2204	tags=15%, list=14%, signal=17%
HOWLIN_CITED1_TARGETS_1_UP	HOWLIN_CITED1_TARGETS_1_UP		31	-0.441925	-0.988055	0.507965	1	1	1616	tags=16%, list=10%, signal=18%
DURAND_STROMA_NS_UP	DURAND_STROMA_NS_UP		157	-0.346583	-0.988103	0.486862	1	1	2227	tags=17%, list=14%, signal=20%
SCHAEFFER_SOX9_TARGETS_IN_PROSTATE_DEVELOPMENT_UP	SCHAEFFER_SOX9_TARGETS_IN_PROSTATE_DEVELOPMENT_UP		16	-0.48609	-0.988364	0.50444	1	1	126	tags=13%, list=1%, signal=13%
ONO_AML1_TARGETS_UP	ONO_AML1_TARGETS_UP		24	-0.455665	-0.990154	0.492334	1	1	1358	tags=21%, list=9%, signal=23%
HEVNER_CORTEX_ROSTRAL_VENTRICULAR_ZONE	HEVNER_CORTEX_ROSTRAL_VENTRICULAR_ZONE		22	-0.467608	-0.991096	0.495528	1	1	1072	tags=9%, list=7%, signal=10%
KANG_GLIS3_TARGETS	KANG_GLIS3_TARGETS		16	-0.496673	-0.991788	0.5	1	1	1521	tags=31%, list=10%, signal=35%
CUI_TCF21_TARGETS_DN	CUI_TCF21_TARGETS_DN		28	-0.451633	-0.99405	0.481081	1	1	792	tags=11%, list=5%, signal=11%
WP_NOTCH_SIGNALING_PATHWAY	WP_NOTCH_SIGNALING_PATHWAY		45	-0.413856	-0.996681	0.464883	1	1	373	tags=4%, list=2%, signal=5%
REACTOME_APC_C_MEDIATED_DEGRADATION_OF_CELL_CYCLE_PROTEINS	REACTOME_APC_C_MEDIATED_DEGRADATION_OF_CELL_CYCLE_PROTEINS		85	-0.376265	-0.996915	0.454106	1	1	5395	tags=53%, list=35%, signal=81%
REACTOME_REGULATION_OF_RAS_BY_GAPS	REACTOME_REGULATION_OF_RAS_BY_GAPS		66	-0.393437	-0.997213	0.470874	1	1	5316	tags=56%, list=34%, signal=85%
REACTOME_SYNTHESIS_OF_VERY_LONG_CHAIN_FATTY_ACYL_COAS	REACTOME_SYNTHESIS_OF_VERY_LONG_CHAIN_FATTY_ACYL_COAS		19	-0.496636	-0.997575	0.48532	1	1	250	tags=5%, list=2%, signal=5%
REACTOME_KINESINS	REACTOME_KINESINS		52	-0.404827	-0.9983	0.451827	1	1	267	tags=4%, list=2%, signal=4%
REACTOME_APC_C_CDH1_MEDIATED_DEGRADATION_OF_CDC20_AND_OTHER_APC_C_CDH1_TARGETED_PROTEINS_IN_LATE_MITOSIS_EARLY_G1	REACTOME_APC_C_CDH1_MEDIATED_DEGRADATION_OF_CDC20_AND_OTHER_APC_C_CDH1_TARGETED_PROTEINS_IN_LATE_MITOSIS_EARLY_G1		73	-0.387068	-0.99884	0.439189	1	1	5528	tags=56%, list=36%, signal=87%
REACTOME_STABILIZATION_OF_P53	REACTOME_STABILIZATION_OF_P53		55	-0.400362	-0.999518	0.466443	1	1	5316	tags=58%, list=34%, signal=88%
RUAN_RESPONSE_TO_TNF_DN	RUAN_RESPONSE_TO_TNF_DN		71	-0.38634	-1.00077	0.453488	1	1	1952	tags=14%, list=13%, signal=16%
HOLLERN_SQUAMOUS_BREAST_TUMOR	HOLLERN_SQUAMOUS_BREAST_TUMOR		86	-0.379579	-1.0024	0.447077	1	1	1463	tags=19%, list=9%, signal=20%
BIOCARTA_INTEGRIN_PATHWAY	BIOCARTA_INTEGRIN_PATHWAY		32	-0.446426	-1.00261	0.472789	1	1	1082	tags=6%, list=7%, signal=7%
REACTOME_METABOLISM_OF_NUCLEOTIDES	REACTOME_METABOLISM_OF_NUCLEOTIDES		88	-0.378717	-1.00289	0.462875	1	1	3636	tags=22%, list=23%, signal=28%
REACTOME_G_ALPHA_Z_SIGNALLING_EVENTS	REACTOME_G_ALPHA_Z_SIGNALLING_EVENTS		23	-0.468059	-1.00352	0.461285	1	1	276	tags=9%, list=2%, signal=9%
ISHIDA_E2F_TARGETS	ISHIDA_E2F_TARGETS		54	-0.407211	-1.00797	0.463621	1	1	4710	tags=35%, list=30%, signal=50%
FOSTER_KDM1A_TARGETS_UP	FOSTER_KDM1A_TARGETS_UP		178	-0.348557	-1.00868	0.444606	1	1	1919	tags=22%, list=12%, signal=25%
REACTOME_G_BETA_GAMMA_SIGNALLING_THROUGH_PI3KGAMMA	REACTOME_G_BETA_GAMMA_SIGNALLING_THROUGH_PI3KGAMMA		21	-0.478947	-1.00924	0.485765	1	1	3209	tags=29%, list=21%, signal=36%
HOFFMANN_SMALL_PRE_BII_TO_IMMATURE_B_LYMPHOCYTE_DN	HOFFMANN_SMALL_PRE_BII_TO_IMMATURE_B_LYMPHOCYTE_DN		35	-0.440854	-1.0107	0.419244	1	1	2431	tags=17%, list=16%, signal=20%
BRUINS_UVC_RESPONSE_VIA_TP53_GROUP_D	BRUINS_UVC_RESPONSE_VIA_TP53_GROUP_D		237	-0.343064	-1.0159	0.438017	1	1	1760	tags=11%, list=11%, signal=13%
REACTOME_TRP_CHANNELS	REACTOME_TRP_CHANNELS		18	-0.499817	-1.01595	0.469203	1	1	1065	tags=22%, list=7%, signal=24%
REACTOME_ACTIVATION_OF_APC_C_AND_APC_C_CDC20_MEDIATED_DEGRADATION_OF_MITOTIC_PROTEINS	REACTOME_ACTIVATION_OF_APC_C_AND_APC_C_CDC20_MEDIATED_DEGRADATION_OF_MITOTIC_PROTEINS		75	-0.388415	-1.01755	0.442464	1	1	5395	tags=55%, list=35%, signal=83%
REACTOME_OPIOID_SIGNALLING	REACTOME_OPIOID_SIGNALLING		63	-0.400684	-1.0178	0.42811	1	1	2204	tags=17%, list=14%, signal=20%
BRACHAT_RESPONSE_TO_CAMPTOTHECIN_DN	BRACHAT_RESPONSE_TO_CAMPTOTHECIN_DN		43	-0.427657	-1.01822	0.430272	1	1	4740	tags=37%, list=31%, signal=53%
BIOCARTA_MET_PATHWAY	BIOCARTA_MET_PATHWAY		33	-0.438863	-1.01967	0.425926	1	1	116	tags=3%, list=1%, signal=3%
REACTOME_REGULATION_OF_INSULIN_LIKE_GROWTH_FACTOR_IGF_TRANSPORT_AND_UPTAKE_BY_INSULIN_LIKE_GROWTH_FACTOR_BINDING_PROTEINS_IGFBPS	REACTOME_REGULATION_OF_INSULIN_LIKE_GROWTH_FACTOR_IGF_TRANSPORT_AND_UPTAKE_BY_INSULIN_LIKE_GROWTH_FACTOR_BINDING_PROTEINS_IGFBPS		78	-0.39249	-1.02015	0.422151	1	1	1618	tags=18%, list=10%, signal=20%
REACTOME_REGULATION_OF_PTEN_STABILITY_AND_ACTIVITY	REACTOME_REGULATION_OF_PTEN_STABILITY_AND_ACTIVITY		68	-0.39527	-1.02041	0.421474	1	1	4526	tags=41%, list=29%, signal=58%
REACTOME_POTASSIUM_CHANNELS	REACTOME_POTASSIUM_CHANNELS		51	-0.412818	-1.02075	0.419355	1	1	583	tags=12%, list=4%, signal=12%
BIOCARTA_PAR1_PATHWAY	BIOCARTA_PAR1_PATHWAY		18	-0.485568	-1.02245	0.455674	1	1	276	tags=6%, list=2%, signal=6%
WP_CALCIUM_REGULATION_IN_CARDIAC_CELLS	WP_CALCIUM_REGULATION_IN_CARDIAC_CELLS		106	-0.373562	-1.02427	0.417819	1	1	1052	tags=9%, list=7%, signal=10%
REACTOME_ORC1_REMOVAL_FROM_CHROMATIN	REACTOME_ORC1_REMOVAL_FROM_CHROMATIN		69	-0.39607	-1.02662	0.416268	1	1	5373	tags=54%, list=35%, signal=82%
REACTOME_LAGGING_STRAND_SYNTHESIS	REACTOME_LAGGING_STRAND_SYNTHESIS		19	-0.504598	-1.02706	0.451906	1	1	5067	tags=58%, list=33%, signal=86%
REACTOME_THROMBOXANE_SIGNALLING_THROUGH_TP_RECEPTOR	REACTOME_THROMBOXANE_SIGNALLING_THROUGH_TP_RECEPTOR		20	-0.496572	-1.02769	0.437613	1	1	3209	tags=30%, list=21%, signal=38%
REACTOME_INTERLEUKIN_7_SIGNALING	REACTOME_INTERLEUKIN_7_SIGNALING		24	-0.480584	-1.02992	0.429553	1	1	2462	tags=33%, list=16%, signal=40%
REACTOME_INTEGRATION_OF_ENERGY_METABOLISM	REACTOME_INTEGRATION_OF_ENERGY_METABOLISM		63	-0.403535	-1.03025	0.408867	1	1	2249	tags=17%, list=14%, signal=20%
MIKKELSEN_IPS_LCP_WITH_H3K4ME3	MIKKELSEN_IPS_LCP_WITH_H3K4ME3		139	-0.362588	-1.03081	0.389571	1	1	2422	tags=23%, list=16%, signal=27%
REACTOME_BILE_ACID_AND_BILE_SALT_METABOLISM	REACTOME_BILE_ACID_AND_BILE_SALT_METABOLISM		25	-0.464356	-1.0309	0.439781	1	1	1881	tags=24%, list=12%, signal=27%
LA_MEN1_TARGETS	LA_MEN1_TARGETS		22	-0.488924	-1.03107	0.458988	1	1	3584	tags=41%, list=23%, signal=53%
BIOCARTA_IL12_PATHWAY	BIOCARTA_IL12_PATHWAY		19	-0.499912	-1.03166	0.446181	1	1	61	tags=11%, list=0%, signal=11%
REACTOME_DEGRADATION_OF_AXIN	REACTOME_DEGRADATION_OF_AXIN		54	-0.412935	-1.03183	0.411864	1	1	5316	tags=57%, list=34%, signal=87%
ONO_FOXP3_TARGETS_UP	ONO_FOXP3_TARGETS_UP		21	-0.486991	-1.03373	0.46422	1	1	1292	tags=19%, list=8%, signal=21%
REACTOME_PRESYNAPTIC_FUNCTION_OF_KAINATE_RECEPTORS	REACTOME_PRESYNAPTIC_FUNCTION_OF_KAINATE_RECEPTORS		16	-0.533156	-1.0339	0.448276	1	1	3209	tags=38%, list=21%, signal=47%
REACTOME_CELLULAR_RESPONSE_TO_HYPOXIA	REACTOME_CELLULAR_RESPONSE_TO_HYPOXIA		69	-0.401775	-1.03475	0.406752	1	1	5316	tags=59%, list=34%, signal=90%
DAWSON_METHYLATED_IN_LYMPHOMA_TCL1	DAWSON_METHYLATED_IN_LYMPHOMA_TCL1		37	-0.450419	-1.03491	0.435331	1	1	1119	tags=16%, list=7%, signal=17%
MORI_IMMATURE_B_LYMPHOCYTE_UP	MORI_IMMATURE_B_LYMPHOCYTE_UP		50	-0.421395	-1.03568	0.409326	1	1	1765	tags=10%, list=11%, signal=11%
DARWICHE_PAPILLOMA_RISK_HIGH_DN	DARWICHE_PAPILLOMA_RISK_HIGH_DN		154	-0.366878	-1.03783	0.370315	1	1	1481	tags=6%, list=10%, signal=6%
REACTOME_THROMBIN_SIGNALLING_THROUGH_PROTEINASE_ACTIVATED_RECEPTORS_PARS	REACTOME_THROMBIN_SIGNALLING_THROUGH_PROTEINASE_ACTIVATED_RECEPTORS_PARS		27	-0.466412	-1.038	0.412313	1	1	3209	tags=26%, list=21%, signal=33%
REACTOME_ION_HOMEOSTASIS	REACTOME_ION_HOMEOSTASIS		40	-0.446018	-1.03826	0.40388	1	1	2145	tags=25%, list=14%, signal=29%
REACTOME_ADP_SIGNALLING_THROUGH_P2Y_PURINOCEPTOR_1	REACTOME_ADP_SIGNALLING_THROUGH_P2Y_PURINOCEPTOR_1		21	-0.491607	-1.03891	0.432574	1	1	3209	tags=29%, list=21%, signal=36%
REACTOME_G_PROTEIN_ACTIVATION	REACTOME_G_PROTEIN_ACTIVATION		19	-0.499103	-1.03994	0.425795	1	1	3209	tags=32%, list=21%, signal=40%
KATSANOU_ELAVL1_TARGETS_DN	KATSANOU_ELAVL1_TARGETS_DN		119	-0.376052	-1.04007	0.384615	1	1	1061	tags=9%, list=7%, signal=10%
BIOCARTA_TEL_PATHWAY	BIOCARTA_TEL_PATHWAY		17	-0.508143	-1.04011	0.442913	1	1	2776	tags=18%, list=18%, signal=21%
BILANGES_SERUM_AND_RAPAMYCIN_SENSITIVE_GENES	BILANGES_SERUM_AND_RAPAMYCIN_SENSITIVE_GENES		69	-0.403739	-1.04121	0.396321	1	1	5564	tags=62%, list=36%, signal=97%
REACTOME_PEPTIDE_HORMONE_METABOLISM	REACTOME_PEPTIDE_HORMONE_METABOLISM		36	-0.455537	-1.04141	0.40531	1	1	1342	tags=17%, list=9%, signal=18%
BIOCARTA_SPRY_PATHWAY	BIOCARTA_SPRY_PATHWAY		15	-0.521864	-1.04273	0.430684	1	1	448	tags=7%, list=3%, signal=7%
WP_SELENIUM_METABOLISM_SELENOPROTEINS	WP_SELENIUM_METABOLISM_SELENOPROTEINS		41	-0.446851	-1.04497	0.392734	1	1	175	tags=2%, list=1%, signal=2%
REACTOME_DNA_REPLICATION	REACTOME_DNA_REPLICATION		124	-0.374014	-1.0456	0.371951	1	1	5402	tags=52%, list=35%, signal=79%
REACTOME_MOLECULES_ASSOCIATED_WITH_ELASTIC_FIBRES	REACTOME_MOLECULES_ASSOCIATED_WITH_ELASTIC_FIBRES		22	-0.495851	-1.04846	0.406367	1	1	1501	tags=27%, list=10%, signal=30%
MEISSNER_BRAIN_ICP_WITH_H3K4ME3	MEISSNER_BRAIN_ICP_WITH_H3K4ME3		30	-0.464165	-1.05352	0.386824	1	1	472	tags=10%, list=3%, signal=10%
REACTOME_ENDOSOMAL_SORTING_COMPLEX_REQUIRED_FOR_TRANSPORT_ESCRT	REACTOME_ENDOSOMAL_SORTING_COMPLEX_REQUIRED_FOR_TRANSPORT_ESCRT		30	-0.469963	-1.05853	0.381786	1	1	85	tags=3%, list=1%, signal=3%
REACTOME_SEALING_OF_THE_NUCLEAR_ENVELOPE_NE_BY_ESCRT_III	REACTOME_SEALING_OF_THE_NUCLEAR_ENVELOPE_NE_BY_ESCRT_III		24	-0.489814	-1.05882	0.389587	1	1	71	tags=4%, list=0%, signal=4%
REACTOME_DEGRADATION_OF_DVL	REACTOME_DEGRADATION_OF_DVL		55	-0.42393	-1.05962	0.390158	1	1	5316	tags=60%, list=34%, signal=91%
HOLLERN_EMT_BREAST_TUMOR_DN	HOLLERN_EMT_BREAST_TUMOR_DN		99	-0.393349	-1.06107	0.332293	1	1	2297	tags=30%, list=15%, signal=35%
BIOCARTA_TCR_PATHWAY	BIOCARTA_TCR_PATHWAY		41	-0.451256	-1.0621	0.380137	1	1	865	tags=7%, list=6%, signal=8%
DARWICHE_SKIN_TUMOR_PROMOTER_DN	DARWICHE_SKIN_TUMOR_PROMOTER_DN		161	-0.371968	-1.06391	0.319465	1	1	374	tags=4%, list=2%, signal=4%
MEISSNER_NPC_HCP_WITH_H3K27ME3	MEISSNER_NPC_HCP_WITH_H3K27ME3		25	-0.483138	-1.06437	0.383333	1	1	992	tags=32%, list=6%, signal=34%
SERVITJA_ISLET_HNF1A_TARGETS_DN	SERVITJA_ISLET_HNF1A_TARGETS_DN		72	-0.409816	-1.06672	0.339117	1	1	2738	tags=32%, list=18%, signal=39%
REACTOME_G_ALPHA_I_SIGNALLING_EVENTS	REACTOME_G_ALPHA_I_SIGNALLING_EVENTS		167	-0.370353	-1.07129	0.303597	1	1	2058	tags=22%, list=13%, signal=25%
REACTOME_THE_ROLE_OF_GTSE1_IN_G2_M_PROGRESSION_AFTER_G2_CHECKPOINT	REACTOME_THE_ROLE_OF_GTSE1_IN_G2_M_PROGRESSION_AFTER_G2_CHECKPOINT		72	-0.413113	-1.07173	0.322115	1	1	4000	tags=38%, list=26%, signal=50%
REACTOME_NONSENSE_MEDIATED_DECAY_NMD	REACTOME_NONSENSE_MEDIATED_DECAY_NMD		107	-0.38937	-1.07215	0.331179	1	1	4579	tags=57%, list=29%, signal=80%
SCHAEFFER_PROSTATE_DEVELOPMENT_6HR_UP	SCHAEFFER_PROSTATE_DEVELOPMENT_6HR_UP		145	-0.379142	-1.07318	0.30581	1	1	1531	tags=12%, list=10%, signal=14%
REACTOME_PHOSPHORYLATION_OF_CD3_AND_TCR_ZETA_CHAINS	REACTOME_PHOSPHORYLATION_OF_CD3_AND_TCR_ZETA_CHAINS		15	-0.543452	-1.07341	0.405904	1	1	61	tags=13%, list=0%, signal=13%
REACTOME_PD_1_SIGNALING	REACTOME_PD_1_SIGNALING		16	-0.531107	-1.07374	0.405039	1	1	685	tags=19%, list=4%, signal=20%
DARWICHE_PAPILLOMA_PROGRESSION_RISK	DARWICHE_PAPILLOMA_PROGRESSION_RISK		69	-0.418179	-1.07419	0.345336	1	1	507	tags=7%, list=3%, signal=7%
MCDOWELL_ACUTE_LUNG_INJURY_DN	MCDOWELL_ACUTE_LUNG_INJURY_DN		40	-0.455734	-1.07585	0.356383	1	1	1082	tags=15%, list=7%, signal=16%
REACTOME_SYNTHESIS_OF_LEUKOTRIENES_LT_AND_EOXINS_EX	REACTOME_SYNTHESIS_OF_LEUKOTRIENES_LT_AND_EOXINS_EX		15	-0.543241	-1.07779	0.409594	1	1	366	tags=13%, list=2%, signal=14%
REACTOME_METABOLISM_OF_POLYAMINES	REACTOME_METABOLISM_OF_POLYAMINES		56	-0.424621	-1.08041	0.353323	1	1	5316	tags=63%, list=34%, signal=95%
BILANGES_RAPAMYCIN_SENSITIVE_VIA_TSC1_AND_TSC2	BILANGES_RAPAMYCIN_SENSITIVE_VIA_TSC1_AND_TSC2		72	-0.420544	-1.08141	0.33437	1	1	4585	tags=33%, list=30%, signal=47%
WP_BURN_WOUND_HEALING	WP_BURN_WOUND_HEALING		18	-0.529906	-1.08183	0.376991	1	1	116	tags=6%, list=1%, signal=6%
CHESLER_BRAIN_HIGHEST_GENETIC_VARIANCE	CHESLER_BRAIN_HIGHEST_GENETIC_VARIANCE		34	-0.470817	-1.08251	0.354895	1	1	194	tags=6%, list=1%, signal=6%
WOTTON_RUNX_TARGETS_DN	WOTTON_RUNX_TARGETS_DN		26	-0.495205	-1.08266	0.360485	1	1	836	tags=15%, list=5%, signal=16%
BIOCARTA_CREB_PATHWAY	BIOCARTA_CREB_PATHWAY		20	-0.510197	-1.08454	0.376838	1	1	276	tags=5%, list=2%, signal=5%
VILIMAS_NOTCH1_TARGETS_UP	VILIMAS_NOTCH1_TARGETS_UP		52	-0.442034	-1.08665	0.325658	1	1	1622	tags=17%, list=10%, signal=19%
IVANOVA_HEMATOPOIESIS_STEM_CELL_SHORT_TERM	IVANOVA_HEMATOPOIESIS_STEM_CELL_SHORT_TERM		18	-0.53089	-1.08708	0.381651	1	1	639	tags=11%, list=4%, signal=12%
GAVIN_FOXP3_TARGETS_CLUSTER_P6	GAVIN_FOXP3_TARGETS_CLUSTER_P6		93	-0.408182	-1.08756	0.313788	1	1	2775	tags=17%, list=18%, signal=21%
REACTOME_EUKARYOTIC_TRANSLATION_INITIATION	REACTOME_EUKARYOTIC_TRANSLATION_INITIATION		112	-0.391416	-1.08763	0.285924	1	1	5057	tags=60%, list=33%, signal=88%
MIKKELSEN_ES_LCP_WITH_H3K4ME3	MIKKELSEN_ES_LCP_WITH_H3K4ME3		111	-0.396053	-1.08816	0.295238	1	1	2324	tags=23%, list=15%, signal=27%
REACTOME_L1CAM_INTERACTIONS	REACTOME_L1CAM_INTERACTIONS		62	-0.43008	-1.08868	0.327391	1	1	448	tags=5%, list=3%, signal=5%
REACTOME_G_BETA_GAMMA_SIGNALLING_THROUGH_CDC42	REACTOME_G_BETA_GAMMA_SIGNALLING_THROUGH_CDC42		16	-0.547419	-1.08897	0.380515	1	1	3209	tags=31%, list=21%, signal=39%
WAKABAYASHI_ADIPOGENESIS_PPARG_BOUND_36HR	WAKABAYASHI_ADIPOGENESIS_PPARG_BOUND_36HR		29	-0.486573	-1.08945	0.353846	1	1	138	tags=3%, list=1%, signal=3%
BIOCARTA_NUCLEARRS_PATHWAY	BIOCARTA_NUCLEARRS_PATHWAY		21	-0.515667	-1.09045	0.353571	1	1	1952	tags=24%, list=13%, signal=27%
REACTOME_ACYL_CHAIN_REMODELLING_OF_PE	REACTOME_ACYL_CHAIN_REMODELLING_OF_PE		16	-0.539146	-1.0918	0.362101	1	1	83	tags=6%, list=1%, signal=6%
REACTOME_SYNTHESIS_OF_BILE_ACIDS_AND_BILE_SALTS	REACTOME_SYNTHESIS_OF_BILE_ACIDS_AND_BILE_SALTS		23	-0.503616	-1.09205	0.335249	1	1	1881	tags=26%, list=12%, signal=30%
MIKKELSEN_IPS_HCP_WITH_H3_UNMETHYLATED	MIKKELSEN_IPS_HCP_WITH_H3_UNMETHYLATED		46	-0.456354	-1.09385	0.321667	1	1	1197	tags=26%, list=8%, signal=28%
REACTOME_GENERATION_OF_SECOND_MESSENGER_MOLECULES	REACTOME_GENERATION_OF_SECOND_MESSENGER_MOLECULES		22	-0.504833	-1.09494	0.351916	1	1	61	tags=9%, list=0%, signal=9%
YAUCH_HEDGEHOG_SIGNALING_PARACRINE_DN	YAUCH_HEDGEHOG_SIGNALING_PARACRINE_DN		154	-0.379085	-1.09495	0.280236	1	1	1020	tags=16%, list=7%, signal=17%
REACTOME_PLASMA_LIPOPROTEIN_ASSEMBLY_REMODELING_AND_CLEARANCE	REACTOME_PLASMA_LIPOPROTEIN_ASSEMBLY_REMODELING_AND_CLEARANCE		53	-0.449106	-1.09558	0.319039	1	1	1706	tags=13%, list=11%, signal=15%
LEE_CALORIE_RESTRICTION_MUSCLE_UP	LEE_CALORIE_RESTRICTION_MUSCLE_UP		30	-0.493766	-1.09613	0.347826	1	1	1952	tags=20%, list=13%, signal=23%
REACTOME_GPER1_SIGNALING	REACTOME_GPER1_SIGNALING		23	-0.517628	-1.09801	0.34386	1	1	3209	tags=26%, list=21%, signal=33%
GROSS_HYPOXIA_VIA_ELK3_ONLY_UP	GROSS_HYPOXIA_VIA_ELK3_ONLY_UP		32	-0.478129	-1.09845	0.32807	1	1	2192	tags=19%, list=14%, signal=22%
REACTOME_UCH_PROTEINASES	REACTOME_UCH_PROTEINASES		93	-0.414776	-1.09884	0.273438	1	1	5316	tags=54%, list=34%, signal=81%
STEGER_ADIPOGENESIS_UP	STEGER_ADIPOGENESIS_UP		17	-0.551687	-1.09962	0.363636	1	1	303	tags=12%, list=2%, signal=12%
GUILLAUMOND_KLF10_TARGETS_UP	GUILLAUMOND_KLF10_TARGETS_UP		37	-0.476282	-1.10093	0.331492	1	1	1802	tags=22%, list=12%, signal=24%
REACTOME_BRANCHED_CHAIN_AMINO_ACID_CATABOLISM	REACTOME_BRANCHED_CHAIN_AMINO_ACID_CATABOLISM		20	-0.52822	-1.1017	0.345521	1	1	5025	tags=60%, list=32%, signal=89%
REACTOME_DAP12_INTERACTIONS	REACTOME_DAP12_INTERACTIONS		39	-0.459444	-1.10191	0.313894	1	1	1880	tags=18%, list=12%, signal=20%
WP_SELENIUM_MICRONUTRIENT_NETWORK	WP_SELENIUM_MICRONUTRIENT_NETWORK		19	-0.535727	-1.10192	0.356618	1	1	175	tags=5%, list=1%, signal=5%
HOFFMANN_PRE_BI_TO_LARGE_PRE_BII_LYMPHOCYTE_DN	HOFFMANN_PRE_BI_TO_LARGE_PRE_BII_LYMPHOCYTE_DN		75	-0.427126	-1.10304	0.29703	1	1	877	tags=5%, list=6%, signal=6%
REACTOME_GAP_JUNCTION_ASSEMBLY	REACTOME_GAP_JUNCTION_ASSEMBLY		19	-0.525362	-1.10305	0.361974	1	1	503	tags=11%, list=3%, signal=11%
MCBRYAN_PUBERTAL_BREAST_4_5WK_DN	MCBRYAN_PUBERTAL_BREAST_4_5WK_DN		183	-0.38048	-1.10373	0.241935	1	1	2249	tags=17%, list=14%, signal=20%
BAUS_TFF2_TARGETS_UP	BAUS_TFF2_TARGETS_UP		28	-0.49282	-1.10468	0.330465	1	1	2724	tags=32%, list=18%, signal=39%
REACTOME_SIGNALING_BY_NOTCH1	REACTOME_SIGNALING_BY_NOTCH1		18	-0.539637	-1.10942	0.358974	1	1	77	tags=6%, list=0%, signal=6%
REACTOME_ARACHIDONIC_ACID_METABOLISM	REACTOME_ARACHIDONIC_ACID_METABOLISM		38	-0.466901	-1.10956	0.314136	1	1	366	tags=8%, list=2%, signal=8%
REACTOME_UBIQUITIN_MEDIATED_DEGRADATION_OF_PHOSPHORYLATED_CDC25A	REACTOME_UBIQUITIN_MEDIATED_DEGRADATION_OF_PHOSPHORYLATED_CDC25A		51	-0.449021	-1.1108	0.301508	1	1	5316	tags=63%, list=34%, signal=95%
HU_GENOTOXIN_ACTION_DIRECT_VS_INDIRECT_4HR	HU_GENOTOXIN_ACTION_DIRECT_VS_INDIRECT_4HR		33	-0.491241	-1.11319	0.315789	1	1	2459	tags=18%, list=16%, signal=22%
REACTOME_COMPLEMENT_CASCADE	REACTOME_COMPLEMENT_CASCADE		31	-0.493415	-1.11364	0.337349	1	1	966	tags=23%, list=6%, signal=24%
REACTOME_PROSTACYCLIN_SIGNALLING_THROUGH_PROSTACYCLIN_RECEPTOR	REACTOME_PROSTACYCLIN_SIGNALLING_THROUGH_PROSTACYCLIN_RECEPTOR		15	-0.572212	-1.11377	0.358634	1	1	3209	tags=40%, list=21%, signal=50%
REACTOME_PCNA_DEPENDENT_LONG_PATCH_BASE_EXCISION_REPAIR	REACTOME_PCNA_DEPENDENT_LONG_PATCH_BASE_EXCISION_REPAIR		20	-0.536234	-1.11476	0.341593	1	1	5067	tags=60%, list=33%, signal=89%
WP_PPAR_SIGNALING_PATHWAY	WP_PPAR_SIGNALING_PATHWAY		55	-0.455255	-1.11651	0.305743	1	1	2119	tags=27%, list=14%, signal=31%
WANG_RESPONSE_TO_BEXAROTENE_UP	WANG_RESPONSE_TO_BEXAROTENE_UP		27	-0.515538	-1.11862	0.322034	1	1	2959	tags=33%, list=19%, signal=41%
GAUSSMANN_MLL_AF4_FUSION_TARGETS_F_DN	GAUSSMANN_MLL_AF4_FUSION_TARGETS_F_DN		29	-0.509774	-1.11976	0.310714	1	1	1863	tags=31%, list=12%, signal=35%
LEIN_OLIGODENDROCYTE_MARKERS	LEIN_OLIGODENDROCYTE_MARKERS		61	-0.446583	-1.12212	0.284566	1	1	781	tags=8%, list=5%, signal=9%
MEISSNER_NPC_HCP_WITH_H3K4ME2_AND_H3K27ME3	MEISSNER_NPC_HCP_WITH_H3K4ME2_AND_H3K27ME3		154	-0.393574	-1.12416	0.217262	1	1	574	tags=14%, list=4%, signal=15%
ZHONG_SECRETOME_OF_LUNG_CANCER_AND_ENDOTHELIUM	ZHONG_SECRETOME_OF_LUNG_CANCER_AND_ENDOTHELIUM		61	-0.449687	-1.12455	0.28595	1	1	391	tags=5%, list=3%, signal=5%
LEIN_PONS_MARKERS	LEIN_PONS_MARKERS		72	-0.432641	-1.12613	0.258765	1	1	1372	tags=19%, list=9%, signal=21%
BREDEMEYER_RAG_SIGNALING_VIA_ATM_NOT_VIA_NFKB_DN	BREDEMEYER_RAG_SIGNALING_VIA_ATM_NOT_VIA_NFKB_DN		39	-0.480083	-1.12848	0.281667	1	1	1061	tags=10%, list=7%, signal=11%
BIOCARTA_41BB_PATHWAY	BIOCARTA_41BB_PATHWAY		17	-0.567449	-1.1305	0.339893	1	1	2493	tags=29%, list=16%, signal=35%
WENG_POR_TARGETS_GLOBAL_UP	WENG_POR_TARGETS_GLOBAL_UP		15	-0.573875	-1.13053	0.327068	1	1	864	tags=13%, list=6%, signal=14%
WANG_MLL_TARGETS	WANG_MLL_TARGETS		222	-0.381467	-1.13222	0.173427	1	1	1148	tags=17%, list=7%, signal=18%
HE_PTEN_TARGETS_UP	HE_PTEN_TARGETS_UP		18	-0.546476	-1.13241	0.330869	1	1	1495	tags=22%, list=10%, signal=25%
BIOCARTA_TOB1_PATHWAY	BIOCARTA_TOB1_PATHWAY		18	-0.558799	-1.13521	0.311828	1	1	1358	tags=28%, list=9%, signal=30%
JIANG_AGING_CEREBRAL_CORTEX_DN	JIANG_AGING_CEREBRAL_CORTEX_DN		44	-0.468918	-1.13639	0.262903	1	1	781	tags=7%, list=5%, signal=7%
WP_GPCRS_OTHER	WP_GPCRS_OTHER		41	-0.479861	-1.13949	0.281034	1	1	1294	tags=24%, list=8%, signal=27%
REACTOME_ACTIVATION_OF_THE_MRNA_UPON_BINDING_OF_THE_CAP_BINDING_COMPLEX_AND_EIFS_AND_SUBSEQUENT_BINDING_TO_43S	REACTOME_ACTIVATION_OF_THE_MRNA_UPON_BINDING_OF_THE_CAP_BINDING_COMPLEX_AND_EIFS_AND_SUBSEQUENT_BINDING_TO_43S		58	-0.454543	-1.13982	0.226415	1	1	5143	tags=59%, list=33%, signal=87%
REACTOME_REGULATION_OF_TP53_ACTIVITY_THROUGH_METHYLATION	REACTOME_REGULATION_OF_TP53_ACTIVITY_THROUGH_METHYLATION		18	-0.55772	-1.14667	0.294659	1	1	154	tags=6%, list=1%, signal=6%
REACTOME_SIGNAL_AMPLIFICATION	REACTOME_SIGNAL_AMPLIFICATION		27	-0.523815	-1.14685	0.271647	1	1	3209	tags=30%, list=21%, signal=37%
REACTOME_METABOLISM_OF_PORPHYRINS	REACTOME_METABOLISM_OF_PORPHYRINS		23	-0.529278	-1.14795	0.280072	1	1	5	tags=4%, list=0%, signal=4%
REACTOME_NONSENSE_MEDIATED_DECAY_NMD_INDEPENDENT_OF_THE_EXON_JUNCTION_COMPLEX_EJC	REACTOME_NONSENSE_MEDIATED_DECAY_NMD_INDEPENDENT_OF_THE_EXON_JUNCTION_COMPLEX_EJC		87	-0.43695	-1.14988	0.238462	1	1	4577	tags=66%, list=29%, signal=92%
REACTOME_FORMATION_OF_A_POOL_OF_FREE_40S_SUBUNITS	REACTOME_FORMATION_OF_A_POOL_OF_FREE_40S_SUBUNITS		94	-0.425891	-1.15127	0.216	1	1	4169	tags=59%, list=27%, signal=79%
REACTOME_MUSCLE_CONTRACTION	REACTOME_MUSCLE_CONTRACTION		113	-0.42265	-1.15322	0.210031	1	1	1208	tags=17%, list=8%, signal=18%
REACTOME_DNA_DOUBLE_STRAND_BREAK_REPAIR	REACTOME_DNA_DOUBLE_STRAND_BREAK_REPAIR		153	-0.407773	-1.15323	0.181552	1	1	3493	tags=29%, list=22%, signal=37%
REACTOME_INTRAFLAGELLAR_TRANSPORT	REACTOME_INTRAFLAGELLAR_TRANSPORT		53	-0.470615	-1.16272	0.234426	1	1	724	tags=6%, list=5%, signal=6%
REACTOME_DNA_STRAND_ELONGATION	REACTOME_DNA_STRAND_ELONGATION		23	-0.536859	-1.16508	0.275387	1	1	5067	tags=61%, list=33%, signal=90%
WANG_ADIPOGENIC_GENES_REPRESSED_BY_SIRT1	WANG_ADIPOGENIC_GENES_REPRESSED_BY_SIRT1		25	-0.53452	-1.1667	0.277574	1	1	2119	tags=24%, list=14%, signal=28%
REACTOME_CHROMATIN_MODIFYING_ENZYMES	REACTOME_CHROMATIN_MODIFYING_ENZYMES		194	-0.398927	-1.17017	0.147275	1	1	2540	tags=23%, list=16%, signal=27%
REACTOME_ADP_SIGNALLING_THROUGH_P2Y_PURINOCEPTOR_12	REACTOME_ADP_SIGNALLING_THROUGH_P2Y_PURINOCEPTOR_12		16	-0.598693	-1.1702	0.304029	1	1	3209	tags=38%, list=21%, signal=47%
REACTOME_FOXO_MEDIATED_TRANSCRIPTION	REACTOME_FOXO_MEDIATED_TRANSCRIPTION		20	-0.556213	-1.17241	0.296364	1	1	271	tags=5%, list=2%, signal=5%
REACTOME_SIGNALING_BY_NOTCH3	REACTOME_SIGNALING_BY_NOTCH3		19	-0.572202	-1.17248	0.276173	1	1	448	tags=11%, list=3%, signal=11%
MIKKELSEN_NPC_HCP_WITH_H3K27ME3	MIKKELSEN_NPC_HCP_WITH_H3K27ME3		145	-0.412941	-1.17255	0.170992	1	1	1926	tags=29%, list=12%, signal=33%
REACTOME_FORMATION_OF_SENESCENCE_ASSOCIATED_HETEROCHROMATIN_FOCI_SAHF	REACTOME_FORMATION_OF_SENESCENCE_ASSOCIATED_HETEROCHROMATIN_FOCI_SAHF		16	-0.594141	-1.17398	0.278985	1	1	2627	tags=38%, list=17%, signal=45%
CHIARADONNA_NEOPLASTIC_TRANSFORMATION_CDC25_DN	CHIARADONNA_NEOPLASTIC_TRANSFORMATION_CDC25_DN		148	-0.41435	-1.17798	0.145617	1	1	942	tags=7%, list=6%, signal=7%
BIOCARTA_STATHMIN_PATHWAY	BIOCARTA_STATHMIN_PATHWAY		19	-0.576094	-1.17965	0.270609	1	1	61	tags=11%, list=0%, signal=11%
WP_RETINOL_METABOLISM	WP_RETINOL_METABOLISM		29	-0.525295	-1.17979	0.253968	1	1	1279	tags=21%, list=8%, signal=23%
REACTOME_IRON_UPTAKE_AND_TRANSPORT	REACTOME_IRON_UPTAKE_AND_TRANSPORT		49	-0.483307	-1.18065	0.230118	1	1	287	tags=4%, list=2%, signal=4%
SCHAEFFER_SOX9_TARGETS_IN_PROSTATE_DEVELOPMENT_DN	SCHAEFFER_SOX9_TARGETS_IN_PROSTATE_DEVELOPMENT_DN		37	-0.504695	-1.18105	0.234432	1	1	278	tags=5%, list=2%, signal=5%
MATZUK_SPERMATOZOA	MATZUK_SPERMATOZOA		90	-0.443762	-1.18151	0.177116	1	1	723	tags=9%, list=5%, signal=9%
BIOCARTA_CTLA4_PATHWAY	BIOCARTA_CTLA4_PATHWAY		15	-0.599474	-1.183	0.265018	1	1	61	tags=13%, list=0%, signal=13%
REACTOME_GAP_JUNCTION_TRAFFICKING_AND_REGULATION	REACTOME_GAP_JUNCTION_TRAFFICKING_AND_REGULATION		31	-0.525332	-1.18383	0.232236	1	1	503	tags=10%, list=3%, signal=10%
REACTOME_FORMATION_OF_FIBRIN_CLOT_CLOTTING_CASCADE	REACTOME_FORMATION_OF_FIBRIN_CLOT_CLOTTING_CASCADE		27	-0.537066	-1.18488	0.244123	1	1	2002	tags=26%, list=13%, signal=30%
MIKKELSEN_ES_HCP_WITH_H3_UNMETHYLATED	MIKKELSEN_ES_HCP_WITH_H3_UNMETHYLATED		40	-0.506584	-1.18874	0.209898	1	1	1197	tags=30%, list=8%, signal=32%
BIOCARTA_ERK_PATHWAY	BIOCARTA_ERK_PATHWAY		23	-0.561925	-1.19463	0.254355	1	1	1239	tags=13%, list=8%, signal=14%
BILANGES_SERUM_SENSITIVE_GENES	BILANGES_SERUM_SENSITIVE_GENES		70	-0.470499	-1.19545	0.185246	1	1	2056	tags=16%, list=13%, signal=18%
WP_PROTEASOME_DEGRADATION	WP_PROTEASOME_DEGRADATION		50	-0.489752	-1.19707	0.209732	1	1	5316	tags=62%, list=34%, signal=94%
REACTOME_SUMOYLATION_OF_CHROMATIN_ORGANIZATION_PROTEINS	REACTOME_SUMOYLATION_OF_CHROMATIN_ORGANIZATION_PROTEINS		64	-0.472807	-1.19715	0.189358	1	1	2697	tags=20%, list=17%, signal=24%
WP_G_PROTEIN_SIGNALING_PATHWAYS	WP_G_PROTEIN_SIGNALING_PATHWAYS		78	-0.459593	-1.19916	0.159126	1	1	2282	tags=18%, list=15%, signal=21%
SHETH_LIVER_CANCER_VS_TXNIP_LOSS_PAM4	SHETH_LIVER_CANCER_VS_TXNIP_LOSS_PAM4		225	-0.403156	-1.2003	0.0896359	1	1	1634	tags=15%, list=11%, signal=16%
HOFFMANN_IMMATURE_TO_MATURE_B_LYMPHOCYTE_UP	HOFFMANN_IMMATURE_TO_MATURE_B_LYMPHOCYTE_UP		40	-0.506157	-1.20116	0.200669	1	1	931	tags=10%, list=6%, signal=11%
REACTOME_SIGNALING_BY_GPCR	REACTOME_SIGNALING_BY_GPCR		387	-0.390678	-1.20462	0.0638021	1	1	2218	tags=22%, list=14%, signal=25%
REACTOME_TRANSCRIPTIONAL_REGULATION_BY_RUNX1	REACTOME_TRANSCRIPTIONAL_REGULATION_BY_RUNX1		183	-0.419614	-1.21043	0.118619	1	1	3476	tags=34%, list=22%, signal=43%
KUNINGER_IGF1_VS_PDGFB_TARGETS_UP	KUNINGER_IGF1_VS_PDGFB_TARGETS_UP		61	-0.475598	-1.21212	0.179321	1	1	696	tags=13%, list=4%, signal=14%
MIKKELSEN_MEF_ICP_WITH_H3K27ME3	MIKKELSEN_MEF_ICP_WITH_H3K27ME3		104	-0.451167	-1.21536	0.155063	1	1	1290	tags=23%, list=8%, signal=25%
REACTOME_AQUAPORIN_MEDIATED_TRANSPORT	REACTOME_AQUAPORIN_MEDIATED_TRANSPORT		28	-0.558096	-1.21815	0.212329	1	1	2204	tags=29%, list=14%, signal=33%
REACTOME_HOMOLOGY_DIRECTED_REPAIR	REACTOME_HOMOLOGY_DIRECTED_REPAIR		125	-0.440795	-1.21994	0.11276	1	1	3493	tags=30%, list=22%, signal=39%
MCMURRAY_TP53_HRAS_COOPERATION_RESPONSE_DN	MCMURRAY_TP53_HRAS_COOPERATION_RESPONSE_DN		56	-0.494143	-1.2209	0.146141	1	1	1672	tags=21%, list=11%, signal=24%
REACTOME_THE_CITRIC_ACID_TCA_CYCLE_AND_RESPIRATORY_ELECTRON_TRANSPORT	REACTOME_THE_CITRIC_ACID_TCA_CYCLE_AND_RESPIRATORY_ELECTRON_TRANSPORT		152	-0.42962	-1.22245	0.106545	1	1	4181	tags=46%, list=27%, signal=62%
REACTOME_TRANSLATION	REACTOME_TRANSLATION		221	-0.41028	-1.22298	0.084507	1	1	5410	tags=59%, list=35%, signal=90%
REACTOME_GLUCAGON_TYPE_LIGAND_RECEPTORS	REACTOME_GLUCAGON_TYPE_LIGAND_RECEPTORS		18	-0.596667	-1.2233	0.225191	1	1	802	tags=17%, list=5%, signal=18%
REACTOME_GABA_RECEPTOR_ACTIVATION	REACTOME_GABA_RECEPTOR_ACTIVATION		32	-0.532916	-1.2272	0.163082	1	1	2204	tags=28%, list=14%, signal=33%
BIOCARTA_IGF1R_PATHWAY	BIOCARTA_IGF1R_PATHWAY		21	-0.58543	-1.22836	0.208633	1	1	276	tags=5%, list=2%, signal=5%
REACTOME_IMMUNOREGULATORY_INTERACTIONS_BETWEEN_A_LYMPHOID_AND_A_NON_LYMPHOID_CELL	REACTOME_IMMUNOREGULATORY_INTERACTIONS_BETWEEN_A_LYMPHOID_AND_A_NON_LYMPHOID_CELL		86	-0.460298	-1.22839	0.151713	1	1	1880	tags=26%, list=12%, signal=29%
REACTOME_GABA_B_RECEPTOR_ACTIVATION	REACTOME_GABA_B_RECEPTOR_ACTIVATION		29	-0.558002	-1.23091	0.205387	1	1	276	tags=10%, list=2%, signal=11%
REACTOME_ESR_MEDIATED_SIGNALING	REACTOME_ESR_MEDIATED_SIGNALING		146	-0.437929	-1.2317	0.0906298	1	1	2289	tags=29%, list=15%, signal=33%
REACTOME_ION_TRANSPORT_BY_P_TYPE_ATPASES	REACTOME_ION_TRANSPORT_BY_P_TYPE_ATPASES		44	-0.508436	-1.23323	0.157068	1	1	1540	tags=18%, list=10%, signal=20%
BIOCARTA_CSK_PATHWAY	BIOCARTA_CSK_PATHWAY		16	-0.626913	-1.23687	0.241071	1	1	276	tags=19%, list=2%, signal=19%
REACTOME_CLASS_A_1_RHODOPSIN_LIKE_RECEPTORS	REACTOME_CLASS_A_1_RHODOPSIN_LIKE_RECEPTORS		160	-0.426959	-1.23694	0.091047	1	1	2167	tags=30%, list=14%, signal=35%
WP_OXIDATION_BY_CYTOCHROME_P450	WP_OXIDATION_BY_CYTOCHROME_P450		28	-0.558034	-1.23929	0.189435	1	1	893	tags=25%, list=6%, signal=26%
RUAN_RESPONSE_TO_TNF_TROGLITAZONE_DN	RUAN_RESPONSE_TO_TNF_TROGLITAZONE_DN		36	-0.533215	-1.24113	0.16726	1	1	1952	tags=22%, list=13%, signal=25%
RIZ_ERYTHROID_DIFFERENTIATION_HBZ	RIZ_ERYTHROID_DIFFERENTIATION_HBZ		27	-0.572585	-1.24758	0.181319	1	1	2208	tags=22%, list=14%, signal=26%
MIKKELSEN_MCV6_ICP_WITH_H3K27ME3	MIKKELSEN_MCV6_ICP_WITH_H3K27ME3		36	-0.539742	-1.24969	0.168111	1	1	1049	tags=22%, list=7%, signal=24%
REACTOME_METALLOPROTEASE_DUBS	REACTOME_METALLOPROTEASE_DUBS		34	-0.539901	-1.25078	0.16323	1	1	2581	tags=41%, list=17%, signal=49%
MEISSNER_BRAIN_HCP_WITH_H3K4ME2_AND_H3K27ME3	MEISSNER_BRAIN_HCP_WITH_H3K4ME2_AND_H3K27ME3		40	-0.52803	-1.25211	0.178694	1	1	944	tags=18%, list=6%, signal=19%
REACTOME_CARDIAC_CONDUCTION	REACTOME_CARDIAC_CONDUCTION		66	-0.502107	-1.2668	0.113452	1	1	1070	tags=15%, list=7%, signal=16%
REACTOME_VASOPRESSIN_REGULATES_RENAL_WATER_HOMEOSTASIS_VIA_AQUAPORINS	REACTOME_VASOPRESSIN_REGULATES_RENAL_WATER_HOMEOSTASIS_VIA_AQUAPORINS		24	-0.584225	-1.26939	0.163701	1	1	2204	tags=25%, list=14%, signal=29%
REACTOME_MITOCHONDRIAL_BIOGENESIS	REACTOME_MITOCHONDRIAL_BIOGENESIS		25	-0.572663	-1.27024	0.171953	1	1	4083	tags=56%, list=26%, signal=76%
MATZUK_SPERMATOGONIA	MATZUK_SPERMATOGONIA		20	-0.618521	-1.27082	0.181818	1	1	733	tags=15%, list=5%, signal=16%
REACTOME_PHASE_II_CONJUGATION_OF_COMPOUNDS	REACTOME_PHASE_II_CONJUGATION_OF_COMPOUNDS		67	-0.49527	-1.27248	0.107903	1	1	2127	tags=16%, list=14%, signal=19%
LANDIS_BREAST_CANCER_PROGRESSION_UP	LANDIS_BREAST_CANCER_PROGRESSION_UP		44	-0.532012	-1.27271	0.131175	1	1	902	tags=9%, list=6%, signal=10%
REACTOME_SIGNALING_BY_NOTCH	REACTOME_SIGNALING_BY_NOTCH		39	-0.54135	-1.27308	0.13468	1	1	448	tags=8%, list=3%, signal=8%
REACTOME_ROLE_OF_PHOSPHOLIPIDS_IN_PHAGOCYTOSIS	REACTOME_ROLE_OF_PHOSPHOLIPIDS_IN_PHAGOCYTOSIS		21	-0.611162	-1.27339	0.166362	1	1	808	tags=10%, list=5%, signal=10%
WP_GPCRS_CLASS_A_RHODOPSINLIKE	WP_GPCRS_CLASS_A_RHODOPSINLIKE		82	-0.484318	-1.27896	0.0918033	1	1	1811	tags=24%, list=12%, signal=27%
REACTOME_INTRINSIC_PATHWAY_OF_FIBRIN_CLOT_FORMATION	REACTOME_INTRINSIC_PATHWAY_OF_FIBRIN_CLOT_FORMATION		16	-0.636133	-1.28159	0.184397	1	1	2002	tags=31%, list=13%, signal=36%
REACTOME_DETOXIFICATION_OF_REACTIVE_OXYGEN_SPECIES	REACTOME_DETOXIFICATION_OF_REACTIVE_OXYGEN_SPECIES		30	-0.577318	-1.28429	0.144082	1	1	359	tags=7%, list=2%, signal=7%
BIOCARTA_MTA3_PATHWAY	BIOCARTA_MTA3_PATHWAY		17	-0.632255	-1.29019	0.152256	1	1	506	tags=12%, list=3%, signal=12%
WP_ONECARBON_METABOLISM_AND_RELATED_PATHWAYS	WP_ONECARBON_METABOLISM_AND_RELATED_PATHWAYS		44	-0.541125	-1.29669	0.109299	1	1	840	tags=11%, list=5%, signal=12%
WANG_NFKB_TARGETS	WANG_NFKB_TARGETS		17	-0.645035	-1.2992	0.156604	1	1	532	tags=12%, list=3%, signal=12%
REACTOME_CYTOCHROME_P450_ARRANGED_BY_SUBSTRATE_TYPE	REACTOME_CYTOCHROME_P450_ARRANGED_BY_SUBSTRATE_TYPE		34	-0.568026	-1.30215	0.126418	1	1	893	tags=21%, list=6%, signal=22%
REACTOME_PHASE_I_FUNCTIONALIZATION_OF_COMPOUNDS	REACTOME_PHASE_I_FUNCTIONALIZATION_OF_COMPOUNDS		62	-0.51766	-1.30625	0.0954774	1	1	893	tags=15%, list=6%, signal=15%
REACTOME_PARACETAMOL_ADME	REACTOME_PARACETAMOL_ADME		20	-0.627299	-1.30682	0.145191	1	1	1162	tags=20%, list=7%, signal=22%
WP_METAPATHWAY_BIOTRANSFORMATION	WP_METAPATHWAY_BIOTRANSFORMATION		95	-0.480728	-1.31261	0.0681458	1	1	1951	tags=23%, list=13%, signal=26%
PASINI_SUZ12_TARGETS_UP	PASINI_SUZ12_TARGETS_UP		97	-0.486012	-1.31416	0.052795	1	1	1111	tags=15%, list=7%, signal=17%
BIOCARTA_MAL_PATHWAY	BIOCARTA_MAL_PATHWAY		16	-0.661379	-1.32732	0.12806	0.958972	1	116	tags=6%, list=1%, signal=6%
CHEN_ETV5_TARGETS_TESTIS	CHEN_ETV5_TARGETS_TESTIS		20	-0.639197	-1.3283	0.12204	0.967743	1	1226	tags=15%, list=8%, signal=16%
REACTOME_ROS_AND_RNS_PRODUCTION_IN_PHAGOCYTES	REACTOME_ROS_AND_RNS_PRODUCTION_IN_PHAGOCYTES		31	-0.58762	-1.32833	0.112875	0.983095	1	287	tags=6%, list=2%, signal=7%
REACTOME_SIGNALING_BY_NUCLEAR_RECEPTORS	REACTOME_SIGNALING_BY_NUCLEAR_RECEPTORS		188	-0.45655	-1.33003	0.0291262	0.987448	1	2289	tags=27%, list=15%, signal=31%
REACTOME_MYOGENESIS	REACTOME_MYOGENESIS		18	-0.658396	-1.33183	0.132275	0.991379	1	1662	tags=17%, list=11%, signal=19%
REACTOME_PLASMA_LIPOPROTEIN_REMODELING	REACTOME_PLASMA_LIPOPROTEIN_REMODELING		19	-0.649338	-1.33748	0.101664	0.968834	1	1706	tags=37%, list=11%, signal=41%
REACTOME_ENDOGENOUS_STEROLS	REACTOME_ENDOGENOUS_STEROLS		19	-0.648507	-1.33781	0.116022	0.983243	1	893	tags=16%, list=6%, signal=17%
REACTOME_SIGNALING_BY_RETINOIC_ACID	REACTOME_SIGNALING_BY_RETINOIC_ACID		34	-0.588086	-1.33808	0.0915371	0.998427	1	1059	tags=18%, list=7%, signal=19%
REACTOME_G2_M_CHECKPOINTS	REACTOME_G2_M_CHECKPOINTS		158	-0.464221	-1.33926	0.0510046	1	1	4526	tags=43%, list=29%, signal=60%
REACTOME_MITOCHONDRIAL_TRANSLATION	REACTOME_MITOCHONDRIAL_TRANSLATION		89	-0.498871	-1.34731	0.0414013	0.970311	1	5836	tags=67%, list=38%, signal=107%
REACTOME_RHO_GTPASES_ACTIVATE_IQGAPS	REACTOME_RHO_GTPASES_ACTIVATE_IQGAPS		27	-0.610353	-1.35459	0.0913884	0.936465	1	71	tags=4%, list=0%, signal=4%
REACTOME_STIMULI_SENSING_CHANNELS	REACTOME_STIMULI_SENSING_CHANNELS		65	-0.540214	-1.36295	0.0571895	0.896929	1	1065	tags=17%, list=7%, signal=18%
REACTOME_INWARDLY_RECTIFYING_K_CHANNELS	REACTOME_INWARDLY_RECTIFYING_K_CHANNELS		21	-0.632554	-1.36307	0.106087	0.913383	1	583	tags=14%, list=4%, signal=15%
REACTOME_GPCR_LIGAND_BINDING	REACTOME_GPCR_LIGAND_BINDING		195	-0.46218	-1.36346	0.0143472	0.928499	1	2204	tags=31%, list=14%, signal=35%
CHESLER_BRAIN_HIGHEST_EXPRESSION	CHESLER_BRAIN_HIGHEST_EXPRESSION		35	-0.581452	-1.36772	0.0667808	0.916777	1	277	tags=6%, list=2%, signal=6%
REACTOME_FORMATION_OF_ATP_BY_CHEMIOSMOTIC_COUPLING	REACTOME_FORMATION_OF_ATP_BY_CHEMIOSMOTIC_COUPLING		15	-0.694245	-1.3685	0.11215	0.929913	1	4083	tags=80%, list=26%, signal=108%
SARTIPY_NORMAL_AT_INSULIN_RESISTANCE_DN	SARTIPY_NORMAL_AT_INSULIN_RESISTANCE_DN		18	-0.679924	-1.37509	0.0955752	0.902449	1	1269	tags=17%, list=8%, signal=18%
REACTOME_ACTIVATION_OF_G_PROTEIN_GATED_POTASSIUM_CHANNELS	REACTOME_ACTIVATION_OF_G_PROTEIN_GATED_POTASSIUM_CHANNELS		18	-0.665313	-1.37526	0.0902394	0.920603	1	220	tags=11%, list=1%, signal=11%
REACTOME_CLASS_B_2_SECRETIN_FAMILY_RECEPTORS	REACTOME_CLASS_B_2_SECRETIN_FAMILY_RECEPTORS		29	-0.620649	-1.37995	0.104167	0.907946	1	867	tags=24%, list=6%, signal=26%
REACTOME_PKMTS_METHYLATE_HISTONE_LYSINES	REACTOME_PKMTS_METHYLATE_HISTONE_LYSINES		66	-0.5411	-1.38456	0.0551053	0.894634	1	2403	tags=27%, list=15%, signal=32%
BIOCARTA_TFF_PATHWAY	BIOCARTA_TFF_PATHWAY		21	-0.639011	-1.39477	0.0871143	0.844907	1	702	tags=14%, list=5%, signal=15%
REACTOME_RA_BIOSYNTHESIS_PATHWAY	REACTOME_RA_BIOSYNTHESIS_PATHWAY		16	-0.696049	-1.40024	0.0786948	0.828138	1	1059	tags=31%, list=7%, signal=34%
SHETH_LIVER_CANCER_VS_TXNIP_LOSS_PAM6	SHETH_LIVER_CANCER_VS_TXNIP_LOSS_PAM6		51	-0.57642	-1.40499	0.0470016	0.814123	1	865	tags=14%, list=6%, signal=14%
REACTOME_TRANSFERRIN_ENDOCYTOSIS_AND_RECYCLING	REACTOME_TRANSFERRIN_ENDOCYTOSIS_AND_RECYCLING		26	-0.649836	-1.40727	0.0770578	0.818484	1	287	tags=8%, list=2%, signal=8%
MIKKELSEN_MEF_HCP_WITH_H3_UNMETHYLATED	MIKKELSEN_MEF_HCP_WITH_H3_UNMETHYLATED		127	-0.502039	-1.40782	0.0210843	0.834912	1	1336	tags=25%, list=9%, signal=27%
REACTOME_RECYCLING_PATHWAY_OF_L1	REACTOME_RECYCLING_PATHWAY_OF_L1		33	-0.614219	-1.40856	0.0580986	0.850765	1	185	tags=6%, list=1%, signal=6%
REACTOME_INSULIN_RECEPTOR_RECYCLING	REACTOME_INSULIN_RECEPTOR_RECYCLING		25	-0.656258	-1.42733	0.0888889	0.742935	1	287	tags=8%, list=2%, signal=8%
BIOCARTA_MCALPAIN_PATHWAY	BIOCARTA_MCALPAIN_PATHWAY		19	-0.690312	-1.43737	0.0827206	0.698374	1	1292	tags=21%, list=8%, signal=23%
REACTOME_PROCESSING_OF_DNA_DOUBLE_STRAND_BREAK_ENDS	REACTOME_PROCESSING_OF_DNA_DOUBLE_STRAND_BREAK_ENDS		83	-0.549325	-1.44311	0.0111821	0.681577	1	3007	tags=36%, list=19%, signal=45%
REACTOME_MITOTIC_PROPHASE	REACTOME_MITOTIC_PROPHASE		110	-0.528525	-1.45132	0.00931677	0.65165	1	2540	tags=31%, list=16%, signal=37%
BILANGES_SERUM_RESPONSE_TRANSLATION	BILANGES_SERUM_RESPONSE_TRANSLATION		31	-0.64734	-1.45346	0.0536913	0.657753	1	185	tags=6%, list=1%, signal=7%
REACTOME_ESTROGEN_DEPENDENT_GENE_EXPRESSION	REACTOME_ESTROGEN_DEPENDENT_GENE_EXPRESSION		84	-0.553286	-1.45392	0.0192308	0.674481	1	2403	tags=38%, list=15%, signal=45%
REACTOME_DRUG_ADME	REACTOME_DRUG_ADME		57	-0.590256	-1.45507	0.0282392	0.688629	1	470	tags=9%, list=3%, signal=9%
REACTOME_COMPLEX_I_BIOGENESIS	REACTOME_COMPLEX_I_BIOGENESIS		49	-0.592985	-1.46021	0.0325733	0.677582	1	4173	tags=63%, list=27%, signal=86%
REACTOME_G_ALPHA_S_SIGNALLING_EVENTS	REACTOME_G_ALPHA_S_SIGNALLING_EVENTS		73	-0.556759	-1.4616	0.0258176	0.691813	1	2282	tags=27%, list=15%, signal=32%
BIOCARTA_BARRESTIN_SRC_PATHWAY	BIOCARTA_BARRESTIN_SRC_PATHWAY		15	-0.73858	-1.46224	0.0617978	0.711268	1	276	tags=13%, list=2%, signal=14%
REACTOME_G2_M_DNA_DAMAGE_CHECKPOINT	REACTOME_G2_M_DNA_DAMAGE_CHECKPOINT		86	-0.552297	-1.46262	0.0190779	0.733952	1	3007	tags=35%, list=19%, signal=43%
REACTOME_HDMS_DEMETHYLATE_HISTONES	REACTOME_HDMS_DEMETHYLATE_HISTONES		46	-0.60667	-1.46828	0.031614	0.720045	1	2403	tags=39%, list=15%, signal=46%
WP_CYTOPLASMIC_RIBOSOMAL_PROTEINS	WP_CYTOPLASMIC_RIBOSOMAL_PROTEINS		77	-0.559283	-1.4697	0.0126382	0.738057	1	5410	tags=81%, list=35%, signal=123%
MADAN_DPPA4_TARGETS	MADAN_DPPA4_TARGETS		32	-0.649287	-1.47539	0.0281924	0.724496	1	2361	tags=44%, list=15%, signal=51%
REACTOME_DNA_DOUBLE_STRAND_BREAK_RESPONSE	REACTOME_DNA_DOUBLE_STRAND_BREAK_RESPONSE		70	-0.580845	-1.48458	0.0118846	0.689233	1	2701	tags=39%, list=17%, signal=46%
YAO_TEMPORAL_RESPONSE_TO_PROGESTERONE_CLUSTER_13	YAO_TEMPORAL_RESPONSE_TO_PROGESTERONE_CLUSTER_13		177	-0.51716	-1.48674	0.00624025	0.703139	1	4974	tags=63%, list=32%, signal=92%
REACTOME_INTERCONVERSION_OF_NUCLEOTIDE_DI_AND_TRIPHOSPHATES	REACTOME_INTERCONVERSION_OF_NUCLEOTIDE_DI_AND_TRIPHOSPHATES		27	-0.66682	-1.48934	0.0261324	0.715274	1	153	tags=7%, list=1%, signal=7%
REACTOME_BIOLOGICAL_OXIDATIONS	REACTOME_BIOLOGICAL_OXIDATIONS		135	-0.534791	-1.50224	0.00622084	0.655638	1	1531	tags=16%, list=10%, signal=17%
WP_OVARIAN_INFERTILITY	WP_OVARIAN_INFERTILITY	Details ...	24	-0.686304	-1.5038	0.0377359	0.676737	1	1740	tags=33%, list=11%, signal=37%
REACTOME_NONHOMOLOGOUS_END_JOINING_NHEJ	REACTOME_NONHOMOLOGOUS_END_JOINING_NHEJ	Details ...	62	-0.593383	-1.50626	0.0260586	0.695376	1	2621	tags=39%, list=17%, signal=46%
REACTOME_RESPIRATORY_ELECTRON_TRANSPORT	REACTOME_RESPIRATORY_ELECTRON_TRANSPORT	Details ...	85	-0.574829	-1.51319	0.00963082	0.677211	1	5716	tags=78%, list=37%, signal=122%
REACTOME_ION_CHANNEL_TRANSPORT	REACTOME_ION_CHANNEL_TRANSPORT	Details ...	125	-0.53969	-1.51725	0.00913242	0.686043	1	1540	tags=18%, list=10%, signal=19%
WP_GPCRS_NONODORANT	WP_GPCRS_NONODORANT	Details ...	134	-0.533785	-1.52288	0.00940439	0.683026	1	1707	tags=28%, list=11%, signal=31%
REACTOME_CHROMOSOME_MAINTENANCE	REACTOME_CHROMOSOME_MAINTENANCE	Details ...	120	-0.556675	-1.54241	0.00458716	0.579889	1	3523	tags=43%, list=23%, signal=56%
WP_STATIN_PATHWAY	WP_STATIN_PATHWAY	Details ...	16	-0.784887	-1.54938	0.00727273	0.570977	1	1783	tags=50%, list=11%, signal=56%
BIOCARTA_MPR_PATHWAY	BIOCARTA_MPR_PATHWAY	Details ...	17	-0.765299	-1.55038	0.0109689	0.607485	1	276	tags=12%, list=2%, signal=12%
WP_OXIDATIVE_PHOSPHORYLATION	WP_OXIDATIVE_PHOSPHORYLATION	Details ...	44	-0.655261	-1.5633	0.00673401	0.564585	1	4087	tags=73%, list=26%, signal=98%
REACTOME_METABOLISM_OF_NITRIC_OXIDE_NOS3_ACTIVATION_AND_REGULATION	REACTOME_METABOLISM_OF_NITRIC_OXIDE_NOS3_ACTIVATION_AND_REGULATION	Details ...	15	-0.772378	-1.56653	0.016791	0.590887	1	1082	tags=13%, list=7%, signal=14%
RUAN_RESPONSE_TO_TROGLITAZONE_DN	RUAN_RESPONSE_TO_TROGLITAZONE_DN	Details ...	16	-0.781017	-1.5808	0.012963	0.535312	1	621	tags=19%, list=4%, signal=20%
REACTOME_RESPIRATORY_ELECTRON_TRANSPORT_ATP_SYNTHESIS_BY_CHEMIOSMOTIC_COUPLING_AND_HEAT_PRODUCTION_BY_UNCOUPLING_PROTEINS	REACTOME_RESPIRATORY_ELECTRON_TRANSPORT_ATP_SYNTHESIS_BY_CHEMIOSMOTIC_COUPLING_AND_HEAT_PRODUCTION_BY_UNCOUPLING_PROTEINS	Details ...	105	-0.58287	-1.58204	0.0031746	0.585013	1	4181	tags=59%, list=27%, signal=80%
REACTOME_RMTS_METHYLATE_HISTONE_ARGININES	REACTOME_RMTS_METHYLATE_HISTONE_ARGININES	Details ...	65	-0.630108	-1.59377	0.00666667	0.56271	0.999	2539	tags=43%, list=16%, signal=51%
REACTOME_HATS_ACETYLATE_HISTONES	REACTOME_HATS_ACETYLATE_HISTONES	Details ...	69	-0.647104	-1.68122	0	0.150646	0.778	2540	tags=43%, list=16%, signal=52%
REACTOME_EPIGENETIC_REGULATION_OF_GENE_EXPRESSION	REACTOME_EPIGENETIC_REGULATION_OF_GENE_EXPRESSION	Details ...	102	-0.623628	-1.68262	0	0.171061	0.766	2996	tags=46%, list=19%, signal=57%
WP_ELECTRON_TRANSPORT_CHAIN	WP_ELECTRON_TRANSPORT_CHAIN	Details ...	78	-0.640774	-1.68644	0.00311526	0.190684	0.735	4104	tags=67%, list=26%, signal=90%
REACTOME_DEPOSITION_OF_NEW_CENPA_CONTAINING_NUCLEOSOMES_AT_THE_CENTROMERE	REACTOME_DEPOSITION_OF_NEW_CENPA_CONTAINING_NUCLEOSOMES_AT_THE_CENTROMERE	Details ...	72	-0.676971	-1.745	0	0.0689912	0.314	2586	tags=51%, list=17%, signal=61%
REACTOME_RUNX1_REGULATES_GENES_INVOLVED_IN_MEGAKARYOCYTE_DIFFERENTIATION_AND_PLATELET_FUNCTION	REACTOME_RUNX1_REGULATES_GENES_INVOLVED_IN_MEGAKARYOCYTE_DIFFERENTIATION_AND_PLATELET_FUNCTION	Details ...	77	-0.659949	-1.74512	0	0.0919882	0.314	2540	tags=52%, list=16%, signal=62%
REACTOME_PRC2_METHYLATES_HISTONES_AND_DNA	REACTOME_PRC2_METHYLATES_HISTONES_AND_DNA	Details ...	71	-0.707071	-1.83085	0	0.0151971	0.042	2540	tags=56%, list=16%, signal=67%
REACTOME_CONDENSATION_OF_PROPHASE_CHROMOSOMES	REACTOME_CONDENSATION_OF_PROPHASE_CHROMOSOMES	Details ...	55	-0.739521	-1.83211	0	0.0281914	0.039	2540	tags=62%, list=16%, signal=74%
