# Supplementary material for: Predisposition to hematopoietic malignancies by deleterious germline CHEK2 variants
Source: Leukemia. 2025 May 7;39(7):1702–13. doi: 10.1038/s41375-025-02635-1 (PMC12208901; doi:10.1038/s41375-025-02635-1)
Supplement: Supplementary file 9 — Supplemental Table 8 [file 41375_2025_2635_MOESM9_ESM.xls]

## Sheet: CHEK2_Supplemental_Table_8_v25
mouse_id	sex	geno	age_d	age_mo	censor	os	full_os	reason_for_sac	gross_pathology	wbc	ne	ly	hb	plt	sp_mass_mg	Flow	IHC	Final_Diagnosis	Primary_Tissue	B_T_Clonotypes	50_cumulative_B	50_cumulative_T	B_T_ratio
3508	F	HET	774	25.8	0	24	25.8	endpoint	No overt pathology	3.44	1.96	1.15	11.9	2274	90	No immunophenotypic abnormality	NA	No overt pathology	NA	YES	0.000337003	0.149425	0.00225533
3503	M	HET	706	23.53	1	23.53	23.53	eye_mass	Ocular mass	4.94	1.84	2.74	12.1	1823	75	CD19+ clone in PB and necrotic eye mass		B-Cell LPD	PB	YES	0.0394017	0.392226	0.100457
3434	F	HET	704	23.47	1	23.47	23.47	weight_loss	Weight loss	5	1.84	2.63	13	2252	76.7	CD19+ clonal expansion in SP and PB		B-Cell LPD	SP	YES	0.000309023	0.366705	0.000842702
3506	F	HET	670	22.33	1	22.33	22.33	weight_loss	Weight loss	2.6	1.6	0.76	10	1097	NA	CD3+CD4+ clone in BM (10% CD3, 30% CD4)		T-Cell LPD	BM	NO	NA	NA	NA
3577	F	HET	656	21.87	1	21.87	21.87	hunched	Leukocytosis	5.46	3.87	1.36	12.3	1078	276	No clear clonal abnormality		No overt pathology	NA	NO	NA	NA	NA
3512	F	HET	559	18.63	1	18.63	18.63	dermatologic_LN	Enlarged inguinal LN	4.92	2.9	1.6	10.7	1226	321	CD3+CD4+ clonal infiltrate in LN only		T-Cell LPD	LN	YES	0.00897959	0.0327828	0.273912
3431	F	HET	249	8.3	1	8.3	8.3	found_dead	No viable material	NA	NA	NA	NA	NA	NA	No tissue available	NA	No viable tissue	NA	NO	NA	NA	NA
3440	M	HET	561	18.7	1	18.7	18.7	found_dead	No viable material	NA	NA	NA	NA	NA	NA	No tissue available	NA	No viable tissue	NA	NO	NA	NA	NA
3435	F	HET	792	26.4	0	24	26.4	endpoint	No overt pathology	3.5	2.39	0.77	12.5	1099	84	No immunophenotypic abnormality		No overt pathology	NA	NO	NA	NA	NA
3430	F	HET	794	26.47	0	24	26.47	endpoint	No overt pathology	4.08	2.04	1.53	11.8	1926	120	No immunophenotypic abnormality		No overt pathology	NA	NO	NA	NA	NA
3426	M	HET	753	25.1	0	24	25.1	hunched	Huge spleen, kidney mass	8.66	6.23	1.92	7.3	1492	NA	CD19+ Mass with CD19+ clone in spleen		B-Cell LPD	SP	NO	NA	NA	NA
3432	M	HET	781	26.03	0	24	26.03	hunched	Spleen nodules	14.04	4.12	9.07	13.2	1813	NA	No immunophenotypic abnormality		No overt pathology	NA	NO	NA	NA	NA
3433	M	HET	790	26.33	0	24	26.33	endpoint	No overt pathology	12.28	4.46	6.69	10.5	1776	85	CD19+ clonal expansion in SP and PB		B-Cell LPD	PB	NO	NA	NA	NA
3442	M	HET	769	25.63	0	24	25.63	hunched	Large abdominal deposits	11.78	4.66	5.88	11.7	2177	67.9	No immunophenotypic abnormality		No overt pathology	NA	NO	NA	NA	NA
3509	M	HET	823	27.43	0	24	27.43	endpoint	No overt pathology	7.84	4.05	2.89	10.4	2074	125	No immunophenotypic abnormality		No overt pathology	NA	NO	NA	NA	NA
3511	M	HET	823	27.43	0	24	27.43	endpoint	No overt pathology	9.44	3.79	5.3	12.3	2265	89.6	No immunophenotypic abnormality		No overt pathology	NA	NO	NA	NA	NA
3504	M	HOM	640	21.33	1	21.33	21.33	found_dead	No viable material	NA	NA	NA	NA	NA	NA	No tissue available	NA	No viable tissue	NA	NO	NA	NA	NA
3505	F	HOM	686	22.87	1	22.87	22.87	head_tilt	Mesenteric mass	5.84	2.88	1.81	13.5	1651	135.6	CD19+ mesenteric mass with mixed CD3+ cells		B-Cell LPD	Mass	YES	0.0300338	0.179287	0.167518
3501	M	HOM	682	22.73	1	22.73	22.73	hunched	Leukocytosis	29.34	9.78	14.72	12.5	2189	60.2	CD19+ clonal expansion in PB		B-Cell LPD	PB	YES	0.0322523	0.282051	0.114349
3510	M	HOM	676	22.53	1	22.53	22.53	hunched	Liver mass	5.62	2.98	2.21	15	2042	137	CD34+ clone in BM (~20%) positive for CD11b and CD117		Myeloid proliferation	BM	NO	NA	NA	NA
3437	F	HOM	646	21.53	1	21.53	21.53	dermatologic_LN	Lymphadenopathy	10.74	6.25	3.76	10.3	1203	351	No immunophenotypic abnormality		No overt pathology	NA	NO	NA	NA	NA
3438/4422_tx	F	HOM	510	17	1	17	17	high_wbc	Leukocytosis	34.32	12.58	13.01	11.6	797	NA	CD3+CD4+ T-cell leukemia involving SP, BM, PB, LN	NA	T-Cell Leukemia	SP	YES	0.166423	0.0115607	14.3956
3436	F	HOM	520	17.33	1	17.33	17.33	found_dead	No viable material	NA	NA	NA	NA	NA	NA	No tissue available	NA	No viable tissue	NA	NO	NA	NA	NA
3514	F	HOM	768	25.6	0	24	25.6	endpoint	No overt pathology	5.6	2.75	2.6	11.4	1187	191	No immunophenotypic abnormality		No overt pathology	NA	YES	0.00228898	0.0800681	0.028588
3497	M	HOM	766	25.53	0	24	25.53	endpoint	No overt pathology	6.62	4.22	1.91	9.8	2933	120	CD19+ clonal expansion in PB		B-Cell LPD	PB	YES	0.0723333	0.446154	0.162126
3502	M	HOM	719	23.97	0	24	23.97	open_wound	Large mesenteric mass	2.18	1.7	0.34	10.4	1723	110	CD3+CD4+ T-cell lymphoma with mesenteric mass		Mixed T-cell	Mass	YES	0.0550705	0.390244	0.141118
3498	M	HOM	757	25.23	0	24	25.23	hunched	No overt pathology	3.42	1.73	1.44	NA	2159	NA	No immunophenotypic abnormality		No overt pathology	NA	NO	NA	NA	NA
3428	F	WT	804	26.8	0	24	26.8	hunched	Thymic mass	6.94	4.16	1.88	11.3	1118	247	No immunophenotypic abnormality		No overt pathology	NA	NO	NA	NA	NA
3541	F	WT	770	25.67	0	24	25.67	endpoint	No overt pathology	2.5	1.27	0.94	12.2	1205	113	No immunophenotypic abnormality		No overt pathology	NA	NO	NA	NA	NA
3441	M	WT	734	24.47	0	24	24.47	endpoint	Large spleen, no masses	20.64	17	2.51	4.2	410	366	Clonal CD11b+CD117+CD34- myeloid blasts in BM and SP		Myeloid proliferation	Myeloid	NO	NA	NA	NA
B3645	F	WT	795	26.5	0	24	26.5	endpoint	No overt pathology	5.7	3.03	2.06	11	1593	125	No immunophenotypic abnormality		No overt pathology	NA	NO	NA	NA	NA
B3699	F	WT	770	25.67	0	24	25.67	endpoint	No overt pathology	7.52	3.21	3.04	12.1	1676	200.7	No immunophenotypic abnormality		No overt pathology	NA	YES	0.00106044	0.0258065	0.0410923
B3823	M	WT	729	24.3	0	24	24.3	endpoint	No overt pathology	6.34	3.43	2.41	11	1668	112	No immunophenotypic abnormality		No overt pathology	NA	YES	0.00145012	0.375427	0.00386258
B3826	M	WT	729	24.3	0	24	24.3	endpoint	No overt pathology	6.92	2.48	3.82	10.8	1783	92	No immunophenotypic abnormality		No overt pathology	NA	NO	NA	NA	NA
B3777	F	WT	795	26.5	0	24	26.5	endpoint	No overt pathology	8.16	3.68	3.51	11.7	840	197.7	No immunophenotypic abnormality		No overt pathology	NA	NO	NA	NA	NA
B3643	F	WT	776	25.87	0	24	25.87	endpoint	Corneal ulcer	10.64	5.19	4	11.3	629	420	No immunophenotypic abnormality		No overt pathology	NA	NO	NA	NA	NA
B3648	F	WT	793	26.43	0	24	26.43	endpoint	No overt pathology	4.28	2.52	1.25	10.4	1075	257	No immunophenotypic abnormality		No overt pathology	NA	NO	NA	NA	NA
B3700	F	WT	633	21.1	1	21.1	21.1	infected_hematoma	Infected blood sack	4.58	2.66	1.42	11.2	1569	200	No tissue available		No viable tissue	NA	NO	NA	NA	NA
B3780	M	WT	750	25	0	24	25	endpoint	No overt pathology	6.96	3.31	2.88	11.3	2065	116	No immunophenotypic abnormality		No overt pathology	NA	NO	NA	NA	NA
B3827	M	WT	729	24.3	0	24	24.3	endpoint	Lung nodule	3	1.24	1.28	7.8	935	147	No immunophenotypic abnormality		No overt pathology	NA	NO	NA	NA	NA
4422
