# Supplementary material for: Predisposition to hematopoietic malignancies by deleterious germline CHEK2 variants
Source: Leukemia. 2025 May 7;39(7):1702–13. doi: 10.1038/s41375-025-02635-1 (PMC12208901; doi:10.1038/s41375-025-02635-1)
Supplement: Supplementary file 10 — Supplemental Table 9 [file 41375_2025_2635_MOESM10_ESM.xlsx]

## Sheet: Sheet 1 - CHEK2_Supplemental_Ta
CHEK2_Supplemental_Table_9_v25
Gene	Number of P/LP Variants from ClinVar	Number of Participants with Pathogenic(P/LP) Variants	Frequency(Total=502410)
CHEK2	355	3867	0.0077
BRCA2	3251	1504	0.003
ATM	1157	1485	0.003
DDX41	23	750	0.0015
BRCA1	2633	533	0.0011
TP53	293	61	0.0001
RUNX1	1	0	0
