# Supplementary material for: Predisposition to hematopoietic malignancies by deleterious germline CHEK2 variants
Source: Leukemia. 2025 May 7;39(7):1702–13. doi: 10.1038/s41375-025-02635-1 (PMC12208901; doi:10.1038/s41375-025-02635-1)
Supplement: Supplementary file 11 — Supplemental Table 10 [file 41375_2025_2635_MOESM11_ESM.xlsx]

## Sheet: Sheet 1 - CHEK2_Supplemental_Ta
CHEK2_Supplemental_Table_10_v25
All_malignant_cancer		Univariate			Multivariate
Characteristic	N	OR	95%CI	p-value	OR	95%CI	p-value
Sex	487943	1.01	0.99, 1.02	0.3	0.91	0.90, 0.92	<0.001
Age	487943	1.07	1.07, 1.07	<0.001	1.07	1.07, 1.07	<0.001
CHEK2_Status	487943	1.42	1.33, 1.53	<0.001	1.46	1.36, 1.57	<0.001
Smoking_Status	487943	1.21	1.19, 1.22	<0.001	1.15	1.13, 1.17	<0.001
Solid_tumor		Univariate			Multivariate
Characteristic	N	OR	95%CI	p-value	OR	95%CI	p-value
Sex	487943	1.03	1.01, 1.04	<0.001	0.92	0.91, 0.93	<0.001
Age	487943	1.08	1.08, 1.08	<0.001	1.08	1.08, 1.08	<0.001
CHEK2_Status	487943	1.36	1.27, 1.47	<0.001	1.4	1.30, 1.51	<0.001
Smoking_Status	487943	1.2	1.18, 1.22	<0.001	1.13	1.12, 1.15	<0.001
Hematologic_Malignancy		Univariate			Multivariate
Characteristic	N	OR	95%CI	p-value	OR	95%CI	p-value
Sex	487943	1.51	1.43, 1.59	<0.001	1.4	1.31, 1.48	<0.001
Age	487943	1.06	1.06, 1.07	<0.001	1.06	1.06, 1.07	<0.001
CHEK2_Status	487943	1.9	1.51, 2.36	<0.001	1.91	1.52, 2.37	<0.001
Smoking_Status	487943	1.09	1.03, 1.15	0.003	0.98	0.93, 1.04	0.5
Myeloid_malignancy		Univariate			Multivariate
Characteristic	N	OR	95%CI	p-value	OR	95%CI	p-value
Sex	487943	1.61	1.40, 1.85	<0.001	1.44	1.25, 1.67	<0.001
Age	487943	1.07	1.06, 1.08	<0.001	1.07	1.06, 1.08	<0.001
CHEK2_Status	487943	2.33	1.31, 3.80	0.002	2.34	1.31, 3.82	0.002
Smoking_Status	487943	1.31	1.13, 1.52	<0.001	1.16	1.00, 1.35	0.045
Lymphoid_malignancy		Univariate			Multivariate
Characteristic	N	OR	95%CI	p-value	OR	95%CI	p-value
Sex	487943	1.48	1.40, 1.57	<0.001	1.38	1.30, 1.47	<0.001
Age	487943	1.06	1.06, 1.07	<0.001	1.06	1.06, 1.07	<0.001
CHEK2_Status	487943	1.82	1.41, 2.300	<0.001	1.82	1.41, 2.31	<0.001
Smoking_Status	487943	1.05	0.99, 1.11	v0.10	0.95	0.90, 1.01	0.085
Breast_neoplasm		Univariate			Multivariate
Characteristic	N	OR	95%CI	p-value	OR	95%CI	p-value
Sex	487943	0.01	0.00, 0.01	<0.001	0.01	0.00, 0.01	<0.001
Age	487943	1.01	1.01, 1.01	<0.001	1.02	1.02, 1.02	<0.001
CHEK2_Status	487943	1.98	1.74, 2.24	<0.001	2.07	1.81, 2.35	<0.001
Smoking_Status	487943	0.9	0.87, 0.93	<0.001	1.09	1.06, 1.12	<0.001
Prostate_neoplasm		Univariate			Multivariate
Characteristic	N	OR	95%CI	p-value	OR	95%CI	p-value
Sex	487943	15608	3,548, 273,684	<0.001	14484	3,292, 253,975	<0.001
Age	487943	1.15	1.15, 1.15	<0.001	1.14	1.14, 1.15	<0.001
CHEK2_Status	487943	1.71	1.45, 2.00	<0.001	1.83	1.53, 2.16	<0.001
Smoking_Status	487943	1.3	1.25, 1.35	<0.001	0.85	0.81, 0.88	<0.001
Lung_neoplasm		Univariate			Multivariate
Characteristic	N	OR	95%CI	p-value	OR	95%CI	p-value
Sex	487943	1.28	1.20, 1.36	<0.001	0.89	0.84, 0.96	0.001
Age	487943	1.16	1.16, 1.17	<0.001	1.16	1.16, 1.17	<0.001
CHEK2_Status	487943	0.86	0.56, 1.25	0.5	0.88	0.57, 1.29	0.5
Smoking_Status	487943	5.79	5.21, 6.45	<0.001	5.23	4.71, 5.83	<0.001
Thyroid_neoplasm		Univariate			Multivariate
Characteristic	N	OR	95%CI	p-value	OR	95%CI	p-value
Sex	487943	0.38	0.31, 0.35	<0.001	0.38	0.32, 0.46	<0.001
Age	487943	0.99	0.98, 1.00	0.002	0.99	0.98, 1.00	0.024
CHEK2_Status	487943	2.33	1.24, 3.94	0.004	2.34	1.24, 3.95	0.004
Smoking_Status	487943	0.81	0.70, 0.94	0.006	0.89	0.76, 1.04	0.13
Colon_neoplasm		Univariate			Multivariate
Characteristic	N	OR	95%CI	p-value	OR	95%CI	p-value
Sex	487943	1.38	1.30, 1.46	<0.001	1.2	1.13, 1.28	<0.001
Age	487943	1.1	1.10, 1.11	<0.001	1.1	1.10, 1.11	<0.001
CHEK2_Status	487943	0.8	0.54, 1.15	0.3	0.8	0.54, 1.15	0.3
Smoking_Status	487943	1.21	1.14, 1.29	<0.001	1.08	1.01, 1.15	0.021
